# Supplementary material for: De Novo Transcriptome Assembly from Inflorescence of Orchis italica: Analysis of Coding and Non-Coding Transcripts
Source: PLoS One. 2014 Jul 15;9(7):e102155. doi: 10.1371/journal.pone.0102155 (PMC4099010; doi:10.1371/journal.pone.0102155)
Supplement: Table S1 — Annotation table of the assembled unigenes of O. italica. (XLSX) [file pone.0102155.s001.xlsx]

## Sheet: AnnotationTable
Sequence Name	sequence length	best hit to nr	hit length	E-value	Bit score	GO Biological Process	GO Cellular Component	GO Molecular Function	Enzyme	Domain	annotation type
comp0_c0_seq1	597	-	-	-	-	-	-	-	-	-
comp1_c0_seq1	4633	gi|78033430|emb|CAJ30045.1| conserved hypothetical protein	228	7.34e-73	271224308	-	-	-	-	pfam14211 DUF4323	Domain only
comp2_c0_seq1	514	gi|224134715|ref|XP_002321889.1| predicted protein	92	1.09e-18	101147875	-	GO:0005576 extracellular region	-	-	pfam00234 Tryp_alpha_amyl	GO & Domain
comp3_c0_seq1	7686	gi|356545558|ref|XP_003541206.1| PREDICTED: uncharacterized protein LOC100788489	188	1.04e-102	365120672	-	-	-	-	-
comp4_c0_seq1	965	gi|514796699|ref|XP_004973616.1| PREDICTED: histone H2B.1-like	149	7.59e-77	280525363	GO:0006334 nucleosome assembly	GO:0000786 nucleosome | GO:0005730 nucleolus | GO:0009507 chloroplast	GO:0003677 DNA binding | GO:0046982 protein heterodimerization activity	-	pfam00125 Histone	GO & Domain
comp6_c0_seq1	2578	gi|525330265|gb|AGR45355.1| HSP70	647	0.0	1435627804	GO:0006950 response to stress | GO:0055114 oxidation-reduction process	-	GO:0032440 2-alkenal reductase [NAD(P)] activity | GO:0005524 ATP binding	-	pfam00012 HSP70 | pfam10712 NAD-GH | pfam06723 MreB_Mbl	GO & Domain
comp7_c0_seq1	745	gi|42565393|gb|AAS20971.1| pathogenesis-related protein	154	1.88e-46	189286443	GO:0006952 defense response | GO:0009607 response to biotic stimulus	GO:0005737 cytoplasm	-	-	pfam00407 Bet_v_1	GO & Domain
comp8_c0_seq1	456	gi|297263851|ref|XP_002798881.1| PREDICTED: hypothetical protein LOC100426778	152	1.78e-45	184857369	-	GO:0009536 plastid	-	-	pfam00240 ubiquitin | pfam11976 Rad60-SLD | pfam13881 Rad60-SLD_2 | pfam13019 Telomere_Sde2	GO & Domain
comp10_c0_seq1	325	gi|224087088|ref|XP_002308060.1| predicted protein	80	4.61e-11	75459247	-	GO:0009535 chloroplast thylakoid membrane | GO:0048046 apoplast	-	-	-	GO only
comp11_c0_seq1	1289	gi|470117829|ref|XP_004295050.1| PREDICTED: desiccation-related protein PCC13-62-like	272	5.96e-129	452373425	GO:0006950 response to stress	GO:0016023 cytoplasmic membrane-bounded vesicle	-	-	pfam13668 Ferritin_2	GO & Domain
comp12_c0_seq1	920	gi|351723527|ref|NP_001237026.1| uncharacterized protein LOC100306579	146	5.37e-85	306213991	GO:0006334 nucleosome assembly	GO:0000786 nucleosome | GO:0005730 nucleolus	GO:0003677 DNA binding | GO:0046982 protein heterodimerization activity	-	pfam00125 Histone	GO & Domain
comp14_c0_seq1	985	gi|21617908|gb|AAM66958.1| histone H2B	148	1.14e-73	271224308	GO:0006334 nucleosome assembly	GO:0000786 nucleosome | GO:0005730 nucleolus | GO:0009507 chloroplast	GO:0003677 DNA binding | GO:0046982 protein heterodimerization activity	-	pfam00125 Histone	GO & Domain
comp15_c0_seq1	711	gi|414867092|tpg|DAA45649.1| TPA: histone H3	137	7.3e-85	305771083	GO:0006007 glucose catabolic process | GO:0006605 protein targeting | GO:0006334 nucleosome assembly	GO:0000786 nucleosome | GO:0005634 nucleus	GO:0003677 DNA binding | GO:0046982 protein heterodimerization activity	-	pfam00125 Histone	GO & Domain
comp16_c0_seq1	1770	gi|89276321|gb|ABD66517.1| EF-1 alpha	447	3.04e-300	1021952313	GO:0006184 GTP catabolic process | GO:0046686 response to cadmium ion | GO:0006448 regulation of translational elongation	GO:0005773 vacuole | GO:0009507 chloroplast | GO:0005730 nucleolus | GO:0005886 plasma membrane | GO:0005739 mitochondrion | GO:0005840 ribosome	GO:0016779 nucleotidyltransferase activity | GO:0003746 translation elongation factor activity | GO:0005525 GTP binding | GO:0003924 GTPase activity	-	pfam00009 GTP_EFTU | pfam03143 GTP_EFTU_D3 | pfam03144 GTP_EFTU_D2	GO & Domain
comp17_c0_seq1	1231	gi|326512852|dbj|BAK03333.1| predicted protein	126	7.29e-62	236677533	GO:0009414 response to water deprivation | GO:0006096 glycolysis | GO:0045653 negative regulation of megakaryocyte differentiation | GO:0006334 nucleosome assembly | GO:0006094 gluconeogenesis	GO:0005774 vacuolar membrane | GO:0015629 actin cytoskeleton | GO:0009507 chloroplast | GO:0000786 nucleosome | GO:0005730 nucleolus | GO:0005829 cytosol | GO:0009579 thylakoid | GO:0009506 plasmodesma | GO:0005886 plasma membrane	GO:0046982 protein heterodimerization activity | GO:0003677 DNA binding | GO:0004619 phosphoglycerate mutase activity	-	pfam00125 Histone	GO & Domain
comp18_c0_seq1	966	gi|212274755|ref|NP_001130609.1| uncharacterized protein LOC100191708 precursor	99	1.36e-21	111777652	-	GO:0016023 cytoplasmic membrane-bounded vesicle	-	-	-	GO only
comp19_c0_seq1	2074	gi|189337863|dbj|BAG46932.1| cell wall-associated hydrolase	234	2.71e-120	423584446	-	-	-	-	pfam14212 DUF4324	Domain only
comp20_c0_seq1	4603	gi|489307305|ref|WP_003214741.1| CoA transferase	259	1.42e-171	594103786	-	-	-	-	pfam02515 CoA_transf_3 | pfam14211 DUF4323	Domain only
comp21_c0_seq1	1193	gi|296088654|emb|CBI37645.3| unnamed protein product	152	6.33e-55	215860886	GO:0009651 response to salt stress | GO:0006333 chromatin assembly or disassembly | GO:0009266 response to temperature stimulus | GO:0006972 hyperosmotic response | GO:0006833 water transport | GO:0007030 Golgi organization | GO:0006096 glycolysis | GO:0046686 response to cadmium ion	GO:0000785 chromatin | GO:0005634 nucleus | GO:0005667 transcription factor complex	GO:0030527 structural constituent of chromatin | GO:0003677 DNA binding | GO:0003700 sequence-specific DNA binding transcription factor activity | GO:0003682 chromatin binding	-	pfam00505 HMG_box | pfam09011 DUF1898	GO & Domain
comp22_c0_seq1	631	gi|115440949|ref|NP_001044754.1| Os01g0839500	88	5.16e-47	190615165	GO:0006334 nucleosome assembly	GO:0000786 nucleosome | GO:0005730 nucleolus | GO:0009507 chloroplast	GO:0003677 DNA binding | GO:0046982 protein heterodimerization activity	-	pfam00125 Histone	GO & Domain
comp23_c0_seq1	299	gi|449450686|ref|XP_004143093.1| PREDICTED: probable histone H2B.1-like	69	1.83e-19	102033690	GO:0006334 nucleosome assembly	GO:0000786 nucleosome | GO:0005730 nucleolus | GO:0009507 chloroplast	GO:0003677 DNA binding | GO:0046982 protein heterodimerization activity	-	-	GO only
comp24_c0_seq1	1662	gi|410027508|gb|AFV52793.1| glyceraldehyde 3-phosphate dehydrogenase	339	9.86e-213	730962166	GO:0007010 cytoskeleton organization | GO:0006098 pentose-phosphate shunt | GO:0006094 gluconeogenesis | GO:0009744 response to sucrose stimulus | GO:0042542 response to hydrogen peroxide | GO:0006833 water transport | GO:0051049 regulation of transport | GO:0009651 response to salt stress | GO:0010498 proteasomal protein catabolic process | GO:0042742 defense response to bacterium | GO:0006972 h…	GO:0005774 vacuolar membrane | GO:0048046 apoplast | GO:0009507 chloroplast | GO:0005618 cell wall | GO:0005730 nucleolus | GO:0005829 cytosol | GO:0005740 mitochondrial envelope | GO:0009506 plasmodesma | GO:0005886 plasma membrane	GO:0008270 zinc ion binding | GO:0051287 NAD binding | GO:0050661 NADP binding | GO:0004365 glyceraldehyde-3-phosphate dehydrogenase (NAD+) (phosphorylating) activity | GO:0008886 glyceraldehyde-3-phosphate dehydrogenase (NADP+) (non-phosphorylating) activity | GO:0005507 copper ion binding	1.2.1.12	pfam02800 Gp_dh_C | pfam00044 Gp_dh_N	GO & Enzyme & Domain
comp25_c0_seq1	574	gi|514749378|ref|XP_004961843.1| PREDICTED: histone H2B.2-like	88	1.69e-45	185743184	GO:0030261 chromosome condensation | GO:0006334 nucleosome assembly	GO:0000786 nucleosome | GO:0005634 nucleus	GO:0003677 DNA binding | GO:0046982 protein heterodimerization activity	-	pfam00125 Histone	GO & Domain
comp26_c0_seq1	884	gi|462401724|gb|EMJ07281.1| hypothetical protein PRUPE_ppa012888mg	148	8.45e-82	295584214	GO:0006334 nucleosome assembly	GO:0000786 nucleosome | GO:0005730 nucleolus	GO:0003677 DNA binding | GO:0046982 protein heterodimerization activity	-	pfam00125 Histone	GO & Domain
comp27_c0_seq1	2592	gi|242045124|ref|XP_002460433.1| hypothetical protein SORBIDRAFT_02g028050	699	0.0	1494091577	GO:0006952 defense response | GO:0009414 response to water deprivation | GO:0006457 protein folding | GO:0009651 response to salt stress | GO:0010286 heat acclimation | GO:0009908 flower development | GO:0050821 protein stabilization | GO:0071277 cellular response to calcium ion | GO:0048366 leaf development	GO:0005829 cytosol | GO:0005618 cell wall | GO:0005739 mitochondrion | GO:0005730 nucleolus | GO:0005886 plasma membrane | GO:0048046 apoplast	GO:0005524 ATP binding | GO:0051082 unfolded protein binding	-	pfam00183 HSP90 | pfam02518 HATPase_c | pfam13589 HATPase_c_3	GO & Domain
comp28_c0_seq1	1259	gi|162459183|ref|NP_001104896.1| aquaporin TIP1-1	250	1.8e-141	494006719	GO:0042742 defense response to bacterium | GO:0071918 urea transmembrane transport | GO:0080170 hydrogen peroxide transmembrane transport | GO:0006833 water transport | GO:0030104 water homeostasis	GO:0016021 integral to membrane | GO:0009941 chloroplast envelope | GO:0009705 plant-type vacuole membrane | GO:0000326 protein storage vacuole | GO:0042807 central vacuole | GO:0043674 columella | GO:0005783 endoplasmic reticulum | GO:0005886 plasma membrane	GO:0015204 urea transmembrane transporter activity	-	pfam00230 MIP	GO & Domain
comp29_c0_seq1	1353	gi|83316103|gb|ABC02343.1| class III peroxidase	332	8.21e-200	688000150	GO:0006979 response to oxidative stress | GO:0055114 oxidation-reduction process | GO:0009750 response to fructose stimulus | GO:0009651 response to salt stress | GO:0006833 water transport | GO:0030003 cellular cation homeostasis | GO:0070838 divalent metal ion transport | GO:0019761 glucosinolate biosynthetic process | GO:0050832 defense response to fungus | GO:0019344 cysteine biosynthetic pro…	GO:0005829 cytosol	GO:0046872 metal ion binding | GO:0004601 peroxidase activity | GO:0020037 heme binding	1.11.1.7	pfam00141 peroxidase	GO & Enzyme & Domain
comp30_c0_seq1	911	gi|508783786|gb|EOY31042.1| Histone superfamily protein	175	2.13e-83	300899102	GO:0016192 vesicle-mediated transport | GO:0006334 nucleosome assembly	GO:0000786 nucleosome | GO:0016021 integral to membrane | GO:0005634 nucleus	GO:0003677 DNA binding | GO:0046982 protein heterodimerization activity	-	pfam00125 Histone	GO & Domain
comp31_c0_seq1	2038	gi|297738464|emb|CBI27665.3| unnamed protein product	526	1.5e-260	889965914	GO:0055114 oxidation-reduction process | GO:0080110 sporopollenin biosynthetic process | GO:0001676 long-chain fatty acid metabolic process | GO:0046949 fatty-acyl-CoA biosynthetic process | GO:0009805 coumarin biosynthetic process | GO:0009809 lignin biosynthetic process | GO:0009811 stilbene biosynthetic process	GO:0005737 cytoplasm	GO:0016207 4-coumarate-CoA ligase activity | GO:0031956 medium-chain fatty acid-CoA ligase activity | GO:0005524 ATP binding | GO:0047077 Photinus-luciferin 4-monooxygenase (ATP-hydrolyzing) activity | GO:0004467 long-chain fatty acid-CoA ligase activity	-	pfam00501 AMP-binding | pfam13193 DUF4009	GO & Domain
comp32_c0_seq1	729	gi|508785305|gb|EOY32561.1| Histone superfamily protein	141	1.57e-83	301342010	GO:0016192 vesicle-mediated transport | GO:0006334 nucleosome assembly	GO:0000786 nucleosome | GO:0016021 integral to membrane | GO:0005634 nucleus	GO:0003677 DNA binding | GO:0046982 protein heterodimerization activity	-	pfam00125 Histone	GO & Domain
comp33_c0_seq1	408	-	-	-	-	-	-	-	-	-
comp34_c0_seq1	2329	gi|225428322|ref|XP_002282994.1| PREDICTED: calcium-dependent protein kinase 4	557	4.83e-301	1024609757	GO:0031348 negative regulation of defense response | GO:0009611 response to wounding | GO:0010119 regulation of stomatal movement | GO:0009867 jasmonic acid mediated signaling pathway | GO:0006862 nucleotide transport | GO:0009862 systemic acquired resistance, salicylic acid mediated signaling pathway | GO:0009414 response to water deprivation | GO:0010363 regulation of plant-type hypersensitive …	GO:0005829 cytosol | GO:0005886 plasma membrane | GO:0005634 nucleus	GO:0004683 calmodulin-dependent protein kinase activity | GO:0005509 calcium ion binding | GO:0005524 ATP binding	2.7.11.1	pfam00069 Pkinase | pfam07714 Pkinase_Tyr | pfam13499 EF_hand_5 | pfam13833 EF_hand_6 | pfam00036 efhand | pfam13405 EF_hand_4 | pfam13202 EF_hand_3	GO & Enzyme & Domain
comp36_c0_seq1	1093	gi|460789893|gb|AGH14254.1| glutathione S-transferase	206	4.58e-82	296470029	GO:0009407 toxin catabolic process | GO:0006749 glutathione metabolic process | GO:0006803 glutathione conjugation reaction	-	GO:0046872 metal ion binding | GO:0004364 glutathione transferase activity	2.5.1.18	pfam13417 GST_N_3 | pfam02798 GST_N | pfam13409 GST_N_2 | pfam00043 GST_C	GO & Enzyme & Domain
comp37_c0_seq1	625	gi|16304008|gb|AAL16908.1|AF420017_1 metallothionein-like protein type 2	77	1.6e-38	164483630	GO:0006952 defense response	-	GO:0005507 copper ion binding | GO:0043531 ADP binding | GO:0003677 DNA binding	-	pfam01439 Metallothio_2	GO & Domain
comp38_c0_seq1	249	gi|281345292|gb|EFB20876.1| hypothetical protein PANDA_018573	47	4.93e-20	102919505	GO:0006007 glucose catabolic process | GO:0006979 response to oxidative stress | GO:0055114 oxidation-reduction process | GO:0006605 protein targeting | GO:0060968 regulation of gene silencing | GO:0006334 nucleosome assembly | GO:0006804 peroxidase reaction	GO:0000786 nucleosome | GO:0005634 nucleus	GO:0004601 peroxidase activity | GO:0003677 DNA binding | GO:0020037 heme binding | GO:0046982 protein heterodimerization activity	-	-	GO only
comp40_c0_seq1	740	gi|269852814|gb|ACZ50734.1| abscisic stress ripening	97	3.5e-47	191500980	GO:0006950 response to stress	-	-	-	pfam02496 ABA_WDS	GO & Domain
comp42_c0_seq1	2317	gi|357161011|ref|XP_003578949.1| PREDICTED: 2-isopropylmalate synthase A-like	532	3.35e-210	722546926	GO:0019761 glucosinolate biosynthetic process | GO:0009098 leucine biosynthetic process | GO:0006090 pyruvate metabolic process | GO:0009097 isoleucine biosynthetic process | GO:0009099 valine biosynthetic process	GO:0009941 chloroplast envelope	GO:0010177 2-(2'-methylthio)ethylmalate synthase activity | GO:0003852 2-isopropylmalate synthase activity	2.3.3.13	pfam00682 HMGL-like | pfam08502 LeuA_dimer | pfam04116 FA_hydroxylase	GO & Enzyme & Domain
comp44_c0_seq1	648	gi|413949623|gb|AFW82272.1| histone H4.3	113	4.3e-64	241992421	GO:0009414 response to water deprivation | GO:0030036 actin cytoskeleton organization | GO:0006096 glycolysis | GO:0045653 negative regulation of megakaryocyte differentiation | GO:0006334 nucleosome assembly | GO:0006094 gluconeogenesis	GO:0005774 vacuolar membrane | GO:0015629 actin cytoskeleton | GO:0009507 chloroplast | GO:0000786 nucleosome | GO:0005730 nucleolus | GO:0005829 cytosol | GO:0009579 thylakoid | GO:0009506 plasmodesma | GO:0005886 plasma membrane	GO:0046982 protein heterodimerization activity | GO:0003779 actin binding | GO:0003677 DNA binding | GO:0004619 phosphoglycerate mutase activity	-	pfam00125 Histone	GO & Domain
comp45_c0_seq1	659	gi|548841094|gb|ERN01157.1| hypothetical protein AMTR_s00002p00219320	193	1.66e-107	381065338	-	-	-	-	-
comp46_c0_seq1	1140	gi|508723293|gb|EOY15190.1| Dehydrin 2, putative	224	1.42e-43	181314110	GO:0009269 response to desiccation | GO:0009631 cold acclimation | GO:0010029 regulation of seed germination | GO:0009651 response to salt stress	GO:0009506 plasmodesma | GO:0016020 membrane | GO:0005829 cytosol	GO:0003779 actin binding	-	pfam00257 Dehydrin	GO & Domain
comp47_c0_seq1	3137	gi|356503040|ref|XP_003520320.1| PREDICTED: fatty acyl-CoA reductase 2-like	515	1.61e-225	773481274	GO:0009086 methionine biosynthetic process | GO:0055114 oxidation-reduction process | GO:0009651 response to salt stress | GO:0010584 pollen exine formation | GO:0046686 response to cadmium ion	GO:0005829 cytosol | GO:0009506 plasmodesma | GO:0009941 chloroplast envelope | GO:0005886 plasma membrane | GO:0048046 apoplast	GO:0008705 methionine synthase activity | GO:0016628 oxidoreductase activity, acting on the CH-CH group of donors, NAD or NADP as acceptor | GO:0003871 5-methyltetrahydropteroyltriglutamate-homocysteine S-methyltransferase activity | GO:0000166 nucleotide binding | GO:0080019 fatty-acyl-CoA reductase (alcohol-forming) activity	-	pfam07993 NAD_binding_4 | pfam03015 Sterile	GO & Domain
comp47_c1_seq1	241	-	-	-	-	-	-	-	-	-
comp48_c0_seq1	841	gi|8096255|dbj|BAA96106.1| TrPRP2	183	2.11e-48	195487146	GO:0009664 plant-type cell wall organization | GO:0019344 cysteine biosynthetic process | GO:0042546 cell wall biogenesis	GO:0005618 cell wall | GO:0005576 extracellular region	GO:0045735 nutrient reservoir activity | GO:0005199 structural constituent of cell wall	-	pfam00487 FA_desaturase	GO & Domain
comp49_c0_seq1	599	gi|291621321|dbj|BAI94498.1| lipid transfer protein	108	2.26e-20	106905671	GO:0006869 lipid transport	-	GO:0008289 lipid binding	-	pfam00234 Tryp_alpha_amyl | pfam14368 LTP_2	GO & Domain
comp51_c0_seq1	843	gi|295812499|gb|ADG34846.1| cyclophilin	173	1.22e-105	374864634	GO:0006457 protein folding | GO:0007165 signal transduction | GO:0000413 protein peptidyl-prolyl isomerization	GO:0005794 Golgi apparatus | GO:0009506 plasmodesma | GO:0005886 plasma membrane | GO:0009507 chloroplast | GO:0005829 cytosol	GO:0042277 peptide binding | GO:0003755 peptidyl-prolyl cis-trans isomerase activity	5.2.1.8	pfam00160 Pro_isomerase	GO & Enzyme & Domain
comp53_c0_seq1	2011	gi|508785177|gb|EOY32433.1| Beta-glucosidase 17 isoform 2	476	4.28e-184	635737080	GO:0009860 pollen tube growth | GO:0005982 starch metabolic process | GO:0005985 sucrose metabolic process | GO:0006012 galactose metabolic process | GO:0006027 glycosaminoglycan catabolic process | GO:0006687 glycosphingolipid metabolic process | GO:0046486 glycerolipid metabolic process	GO:0009505 plant-type cell wall | GO:0016023 cytoplasmic membrane-bounded vesicle | GO:0009341 beta-galactosidase complex	GO:0033907 beta-D-fucosidase activity | GO:0047701 beta-L-arabinosidase activity | GO:0004338 glucan exo-1,3-beta-glucosidase activity | GO:0080083 beta-gentiobiose beta-glucosidase activity | GO:0046872 metal ion binding | GO:0004565 beta-galactosidase activity | GO:0050224 prunasin beta-glucosidase activity	3.2.1.21	pfam00232 Glyco_hydro_1	GO & Enzyme & Domain
comp54_c0_seq1	876	gi|514765476|ref|XP_004965761.1| PREDICTED: 36.4 kDa proline-rich protein-like	146	1.2e-47	193272610	GO:0006869 lipid transport | GO:0006508 proteolysis	GO:0016023 cytoplasmic membrane-bounded vesicle | GO:0009506 plasmodesma | GO:0048046 apoplast | GO:0009535 chloroplast thylakoid membrane	GO:0008233 peptidase activity | GO:0008289 lipid binding	-	pfam00234 Tryp_alpha_amyl | pfam14368 LTP_2	GO & Domain
comp55_c0_seq1	775	gi|483508728|gb|EOA98709.1| hypothetical protein Anapl_02640, partial	258	3.45e-92	330130989	-	-	-	-	pfam00240 ubiquitin | pfam11976 Rad60-SLD | pfam13881 Rad60-SLD_2 | pfam13019 Telomere_Sde2	Domain only
comp56_c0_seq1	1460	gi|470107533|ref|XP_004290099.1| PREDICTED: tetraketide alpha-pyrone reductase 1-like	323	1.57e-150	524124421	GO:0080110 sporopollenin biosynthetic process | GO:0048316 seed development | GO:0055114 oxidation-reduction process | GO:0009813 flavonoid biosynthetic process	GO:0005783 endoplasmic reticulum	GO:0045552 dihydrokaempferol 4-reductase activity | GO:0050662 coenzyme binding | GO:0000166 nucleotide binding	-	pfam01370 Epimerase | pfam01073 3Beta_HSD | pfam13460 NAD_binding_10 | pfam07993 NAD_binding_4 | pfam05368 NmrA | pfam00106 adh_short	GO & Domain
comp57_c0_seq1	1104	gi|194692004|gb|ACF80086.1| unknown	250	1.85e-64	244206958	GO:0006334 nucleosome assembly	GO:0000786 nucleosome | GO:0005634 nucleus	GO:0003677 DNA binding	-	pfam00538 Linker_histone	GO & Domain
comp58_c0_seq1	2353	gi|297734576|emb|CBI16627.3| unnamed protein product	377	5.6e-168	582145287	GO:0009699 phenylpropanoid biosynthetic process | GO:0030639 polyketide biosynthetic process | GO:0080110 sporopollenin biosynthetic process | GO:0009813 flavonoid biosynthetic process	GO:0005783 endoplasmic reticulum	GO:0016210 naringenin-chalcone synthase activity	-	pfam00195 Chal_sti_synt_N | pfam02797 Chal_sti_synt_C | pfam00779 BTK	GO & Domain
comp59_c0_seq1	761	gi|14148979|emb|CAC39160.1| putative LEA III protein isoform 1	84	1.3e-11	79002506	-	-	-	-	-
comp60_c0_seq1	674	gi|263419087|sp|B5LZ79.1|DEF_GYMCO RecName: Full=Defensin-like protein; AltName: Full=Gamma-thionin; Flags: Precursor	75	9.45e-38	162269093	GO:0050832 defense response to fungus | GO:0031640 killing of cells of other organism	GO:0005576 extracellular region	-	-	pfam00304 Gamma-thionin	GO & Domain
comp61_c0_seq1	1206	gi|225464902|ref|XP_002274217.1| PREDICTED: uncharacterized protein LOC100258720	143	7.26e-16	93618450	-	-	-	-	pfam01190 Pollen_Ole_e_I	Domain only
comp63_c0_seq1	1494	gi|139472788|gb|ABE77392.2| chalcone synthase	393	4.16e-237	812014216	GO:0006979 response to oxidative stress | GO:0009753 response to jasmonic acid stimulus | GO:0010224 response to UV-B | GO:0009926 auxin polar transport | GO:0009611 response to wounding | GO:0009715 chalcone biosynthetic process | GO:0031540 regulation of anthocyanin biosynthetic process | GO:0009629 response to gravity	GO:0009705 plant-type vacuole membrane | GO:0005783 endoplasmic reticulum | GO:0005634 nucleus	GO:0016210 naringenin-chalcone synthase activity	2.3.1.74	pfam00195 Chal_sti_synt_N | pfam02797 Chal_sti_synt_C | pfam08541 ACP_syn_III_C	GO & Enzyme & Domain
comp64_c0_seq1	1448	gi|475513442|gb|EMT05612.1| MLP-like protein 423	151	1.39e-56	221175774	GO:0006952 defense response | GO:0016556 mRNA modification | GO:0009607 response to biotic stimulus	GO:0016020 membrane	-	-	pfam00407 Bet_v_1 | pfam10604 Polyketide_cyc2	GO & Domain
comp66_c0_seq1	748	gi|326512852|dbj|BAK03333.1| predicted protein	125	1.59e-63	240663699	GO:0009414 response to water deprivation | GO:0030036 actin cytoskeleton organization | GO:0006096 glycolysis | GO:0045653 negative regulation of megakaryocyte differentiation | GO:0006334 nucleosome assembly | GO:0006094 gluconeogenesis	GO:0005774 vacuolar membrane | GO:0015629 actin cytoskeleton | GO:0009507 chloroplast | GO:0000786 nucleosome | GO:0005730 nucleolus | GO:0005829 cytosol | GO:0009579 thylakoid | GO:0009506 plasmodesma | GO:0005886 plasma membrane	GO:0046982 protein heterodimerization activity | GO:0003779 actin binding | GO:0003677 DNA binding | GO:0004619 phosphoglycerate mutase activity	-	pfam00125 Histone	GO & Domain
comp68_c0_seq1	288	gi|529004178|ref|XP_005223897.1| PREDICTED: LOW QUALITY PROTEIN: uncharacterized protein LOC617905	37	1.17e-13	83431580	GO:0006334 nucleosome assembly	GO:0000786 nucleosome | GO:0005634 nucleus	GO:0003677 DNA binding | GO:0046982 protein heterodimerization activity	-	-	GO only
comp69_c0_seq1	946	gi|374256059|gb|AEZ00891.1| putative controlled tumor protein	167	1.62e-97	347847284	GO:0090333 regulation of stomatal closure | GO:0010252 auxin homeostasis | GO:0009819 drought recovery | GO:0001558 regulation of cell growth | GO:0009734 auxin mediated signaling pathway | GO:0008283 cell proliferation | GO:0042742 defense response to bacterium | GO:0031117 positive regulation of microtubule depolymerization | GO:0007067 mitosis | GO:0048527 lateral root development | GO:0009790…	GO:0005774 vacuolar membrane | GO:0048046 apoplast | GO:0009507 chloroplast | GO:0005794 Golgi apparatus | GO:0005829 cytosol | GO:0009579 thylakoid | GO:0090406 pollen tube | GO:0009506 plasmodesma | GO:0005886 plasma membrane | GO:0005634 nucleus | GO:0045298 tubulin complex	GO:0008017 microtubule binding	-	pfam00838 TCTP	GO & Domain
comp70_c0_seq1	2947	gi|327421850|gb|AEA76429.1| sucrose synthase 1	816	0.0	1760278911	GO:0009409 response to cold | GO:0005985 sucrose metabolic process | GO:0046686 response to cadmium ion | GO:0006970 response to osmotic stress | GO:0009058 biosynthetic process | GO:0009413 response to flooding | GO:0005982 starch metabolic process	GO:0005773 vacuole | GO:0005886 plasma membrane	GO:0016157 sucrose synthase activity	2.4.1.13	pfam00862 Sucrose_synth | pfam00534 Glycos_transf_1	GO & Enzyme & Domain
comp71_c0_seq1	2467	gi|30721857|gb|AAP34199.1| phenylalanine ammonia-lyase	702	0.0	1410824990	GO:0009800 cinnamic acid biosynthetic process | GO:0006559 L-phenylalanine catabolic process | GO:0006570 tyrosine metabolic process | GO:0009821 alkaloid biosynthetic process	GO:0005737 cytoplasm	GO:0045548 phenylalanine ammonia-lyase activity	4.3.1.24	pfam00221 Lyase_aromatic	GO & Enzyme & Domain
comp72_c0_seq1	1921	gi|115467214|ref|NP_001057206.1| Os06g0227200	227	2.74e-67	253508013	-	GO:0009536 plastid	-	-	pfam10539 Dev_Cell_Death	GO & Domain
comp73_c0_seq1	512	gi|55775689|gb|AAV65112.1| histone 3	83	1.89e-44	182199925	GO:0016192 vesicle-mediated transport | GO:0006334 nucleosome assembly	GO:0000786 nucleosome | GO:0016021 integral to membrane | GO:0009536 plastid | GO:0005634 nucleus	GO:0003677 DNA binding | GO:0046982 protein heterodimerization activity	-	pfam00125 Histone	GO & Domain
comp74_c0_seq1	354	gi|171688578|ref|XP_001909229.1| hypothetical protein	32	1.15e-08	67929822	-	-	-	-	-
comp75_c0_seq1	570	gi|291395639|ref|XP_002714192.1| PREDICTED: histone cluster 1, H3f-like	109	1.96e-49	197701683	GO:0006979 response to oxidative stress | GO:0055114 oxidation-reduction process | GO:0060968 regulation of gene silencing | GO:0006334 nucleosome assembly | GO:0006804 peroxidase reaction	GO:0000786 nucleosome | GO:0005634 nucleus	GO:0004601 peroxidase activity | GO:0003677 DNA binding | GO:0020037 heme binding | GO:0046982 protein heterodimerization activity	-	-	GO only
comp76_c0_seq1	271	gi|449450686|ref|XP_004143093.1| PREDICTED: probable histone H2B.1-like	57	1.64e-16	92289727	GO:0007165 signal transduction | GO:0006334 nucleosome assembly | GO:0007020 microtubule nucleation | GO:0008283 cell proliferation	GO:0000786 nucleosome | GO:0005730 nucleolus | GO:0009534 chloroplast thylakoid | GO:0009570 chloroplast stroma	GO:0003677 DNA binding | GO:0046982 protein heterodimerization activity	-	-	GO only
comp77_c0_seq1	2151	gi|242034213|ref|XP_002464501.1| hypothetical protein SORBIDRAFT_01g019590	615	1.94e-305	1039225701	GO:0010025 wax biosynthetic process | GO:0006633 fatty acid biosynthetic process | GO:0042335 cuticle development | GO:0055114 oxidation-reduction process | GO:0046185 aldehyde catabolic process | GO:0010143 cutin biosynthetic process | GO:0048653 anther development	GO:0016021 integral to membrane | GO:0043668 exine	GO:0016491 oxidoreductase activity | GO:0071771 aldehyde decarbonylase activity | GO:0005506 iron ion binding	-	pfam12076 Wax2_C | pfam04116 FA_hydroxylase	GO & Domain
comp78_c0_seq1	774	gi|357443641|ref|XP_003592098.1| Abscisic acid stress ripening protein	156	9.26e-55	214532164	GO:0006950 response to stress	-	-	-	pfam02496 ABA_WDS	GO & Domain
comp79_c0_seq1	2181	gi|116310287|emb|CAH67305.1| OSIGBa0106G07.1	466	3.03e-168	583031102	GO:0005975 carbohydrate metabolic process | GO:0009860 pollen tube growth	GO:0009505 plant-type cell wall | GO:0016023 cytoplasmic membrane-bounded vesicle	GO:0050224 prunasin beta-glucosidase activity	3.2.1.21	pfam00232 Glyco_hydro_1	GO & Enzyme & Domain
comp80_c0_seq1	456	gi|413926511|gb|AFW66443.1| hypothetical protein ZEAMMB73_588552	150	3.72e-49	195930054	-	-	-	-	pfam00240 ubiquitin | pfam11976 Rad60-SLD | pfam13881 Rad60-SLD_2 | pfam13019 Telomere_Sde2	Domain only
comp81_c0_seq1	1476	-	-	-	-	-	-	-	-	-
comp82_c0_seq1	862	gi|357164129|ref|XP_003579958.1| PREDICTED: beta-glucosidase 12-like isoform 1	278	3.56e-106	376636264	GO:0005975 carbohydrate metabolic process | GO:0009860 pollen tube growth	GO:0009505 plant-type cell wall | GO:0016023 cytoplasmic membrane-bounded vesicle	GO:0033907 beta-D-fucosidase activity | GO:0008422 beta-glucosidase activity	-	pfam00232 Glyco_hydro_1	GO & Domain
comp83_c0_seq1	1960	gi|356575355|ref|XP_003555807.1| PREDICTED: calreticulin-like	406	8.93e-236	807585142	GO:0034976 response to endoplasmic reticulum stress | GO:0006457 protein folding | GO:0009651 response to salt stress | GO:0009408 response to heat | GO:0009627 systemic acquired resistance | GO:0055074 calcium ion homeostasis | GO:0046686 response to cadmium ion | GO:0009644 response to high light intensity | GO:0042542 response to hydrogen peroxide	GO:0005739 mitochondrion | GO:0009506 plasmodesma | GO:0005774 vacuolar membrane | GO:0016023 cytoplasmic membrane-bounded vesicle | GO:0005788 endoplasmic reticulum lumen | GO:0009507 chloroplast | GO:0005794 Golgi apparatus | GO:0005886 plasma membrane | GO:0048046 apoplast	GO:0005509 calcium ion binding | GO:0051082 unfolded protein binding	-	pfam00262 Calreticulin | pfam08395 7tm_7	GO & Domain
comp85_c0_seq1	1698	gi|548859418|gb|ERN17098.1| hypothetical protein AMTR_s00044p00096750	377	7.68e-172	594989601	GO:0006470 protein dephosphorylation	GO:0008287 protein serine/threonine phosphatase complex | GO:0005739 mitochondrion	GO:0046872 metal ion binding | GO:0004722 protein serine/threonine phosphatase activity	3.1.3.16	pfam00481 PP2C	GO & Enzyme & Domain
comp86_c0_seq1	1274	gi|514813265|ref|XP_004981416.1| PREDICTED: histone H1-like	275	4.32e-79	287611881	GO:0006334 nucleosome assembly	GO:0000786 nucleosome | GO:0005634 nucleus	GO:0003677 DNA binding	-	pfam00538 Linker_histone	GO & Domain
comp87_c0_seq1	1736	gi|548856974|gb|ERN14788.1| hypothetical protein AMTR_s00032p00056500	441	3.04e-300	1021952313	GO:0007017 microtubule-based process | GO:0009651 response to salt stress | GO:0006184 GTP catabolic process | GO:0051258 protein polymerization | GO:0046686 response to cadmium ion | GO:0009409 response to cold	GO:0009507 chloroplast | GO:0005618 cell wall | GO:0005874 microtubule | GO:0005886 plasma membrane	GO:0005525 GTP binding | GO:0003924 GTPase activity | GO:0005200 structural constituent of cytoskeleton	-	pfam00091 Tubulin | pfam03953 Tubulin_C | pfam10644 Misat_Myo_SegII	GO & Domain
comp88_c0_seq1	1562	gi|359482848|ref|XP_002280211.2| PREDICTED: nucleosome assembly protein 1-like 1-like isoform 1	378	2.01e-189	653453375	GO:0006289 nucleotide-excision repair | GO:0009294 DNA mediated transformation | GO:0006334 nucleosome assembly | GO:0046686 response to cadmium ion	GO:0005829 cytosol | GO:0005634 nucleus | GO:0005886 plasma membrane | GO:0000785 chromatin	GO:0003677 DNA binding | GO:0003682 chromatin binding	-	pfam00956 NAP	GO & Domain
comp89_c0_seq1	825	gi|514770265|ref|XP_004966955.1| PREDICTED: beta-glucosidase 24-like	134	4.56e-34	151196409	GO:0071472 cellular response to salt stress | GO:0080119 ER body organization | GO:0009687 abscisic acid metabolic process | GO:0009414 response to water deprivation | GO:0042344 indole glucosinolate catabolic process | GO:0007568 aging | GO:0080167 response to karrikin | GO:0052544 defense response by callose deposition in cell wall | GO:0042742 defense response to bacterium | GO:0009610 respons…	GO:0009941 chloroplast envelope | GO:0016020 membrane | GO:0016023 cytoplasmic membrane-bounded vesicle | GO:0009505 plant-type cell wall | GO:0005773 vacuole | GO:0005777 peroxisome | GO:0005783 endoplasmic reticulum | GO:0010168 ER body | GO:0005634 nucleus	GO:0051993 abscisic acid glucose ester beta-glucosidase activity | GO:0019137 thioglucosidase activity | GO:0042802 identical protein binding | GO:0005507 copper ion binding	-	-	GO only
comp91_c0_seq1	1375	gi|460404279|ref|XP_004247611.1| PREDICTED: stem-specific protein TSJT1-like	248	1.45e-114	404539429	GO:0042398 cellular modified amino acid biosynthetic process | GO:0009698 phenylpropanoid metabolic process | GO:0006598 polyamine catabolic process | GO:0009737 response to abscisic acid stimulus	GO:0016023 cytoplasmic membrane-bounded vesicle | GO:0005886 plasma membrane | GO:0005634 nucleus | GO:0005829 cytosol	-	-	pfam12481 DUF3700 | pfam00036 efhand	GO & Domain
comp92_c0_seq1	2921	gi|548856465|gb|ERN14318.1| hypothetical protein AMTR_s00033p00195690	763	0.0	1568500017	GO:0055114 oxidation-reduction process | GO:0010248 establishment or maintenance of transmembrane electrochemical gradient | GO:0009414 response to water deprivation | GO:0009651 response to salt stress | GO:0009926 auxin polar transport | GO:0048366 leaf development | GO:0015992 proton transport | GO:0006119 oxidative phosphorylation	GO:0005739 mitochondrion | GO:0009941 chloroplast envelope | GO:0009705 plant-type vacuole membrane | GO:0010008 endosome membrane | GO:0005794 Golgi apparatus | GO:0005886 plasma membrane	GO:0004427 inorganic diphosphatase activity | GO:0032440 2-alkenal reductase [NAD(P)] activity | GO:0009678 hydrogen-translocating pyrophosphatase activity	3.6.1.1	pfam03030 H_PPase | pfam03553 Na_H_antiporter | pfam01925 TauE	GO & Enzyme & Domain
comp93_c0_seq1	892	gi|502083989|ref|XP_004487625.1| PREDICTED: probable histone H2A.1-like	134	3.92e-73	269452678	GO:0009294 DNA mediated transformation | GO:0006334 nucleosome assembly	GO:0005618 cell wall | GO:0000786 nucleosome | GO:0005730 nucleolus	GO:0003677 DNA binding | GO:0046982 protein heterodimerization activity	-	pfam00125 Histone	GO & Domain
comp95_c0_seq1	2812	gi|514768357|ref|XP_004966467.1| PREDICTED: endoplasmin homolog	800	0.0	1512693687	GO:0006499 N-terminal protein myristoylation | GO:0006094 gluconeogenesis | GO:0009934 regulation of meristem structural organization | GO:0006457 protein folding | GO:0042542 response to hydrogen peroxide | GO:0006833 water transport | GO:0009414 response to water deprivation | GO:0006412 translation | GO:0009306 protein secretion | GO:0010075 regulation of meristem growth | GO:0009651 response …	GO:0005774 vacuolar membrane | GO:0048046 apoplast | GO:0016023 cytoplasmic membrane-bounded vesicle | GO:0005840 ribosome | GO:0005788 endoplasmic reticulum lumen | GO:0009507 chloroplast | GO:0005794 Golgi apparatus | GO:0005829 cytosol | GO:0009506 plasmodesma | GO:0005886 plasma membrane | GO:0005634 nucleus | GO:0005739 mitochondrion	GO:0051082 unfolded protein binding | GO:0003735 structural constituent of ribosome | GO:0005524 ATP binding	-	pfam00183 HSP90 | pfam02518 HATPase_c | pfam13589 HATPase_c_3	GO & Domain
comp96_c0_seq1	354	gi|11513397|pdb|1F66|A Chain A, 2.6 A Crystal Structure Of A Nucleosome Core Particle Containing The Variant Histone H2a.Z	45	1.4e-18	99819153	GO:0006334 nucleosome assembly	GO:0000786 nucleosome | GO:0033009 nucleomorph | GO:0005634 nucleus	GO:0003677 DNA binding | GO:0046982 protein heterodimerization activity	-	-	GO only
comp97_c0_seq1	1292	gi|117671302|gb|ABK56834.1| RPS3	261	1.63e-164	570629695	GO:0005975 carbohydrate metabolic process | GO:0006412 translation | GO:0042254 ribosome biogenesis	GO:0005730 nucleolus | GO:0005886 plasma membrane | GO:0005618 cell wall | GO:0022627 cytosolic small ribosomal subunit | GO:0009507 chloroplast	GO:0004553 hydrolase activity, hydrolyzing O-glycosyl compounds | GO:0003735 structural constituent of ribosome	-	pfam01015 Ribosomal_S3Ae	GO & Domain
comp98_c0_seq1	977	gi|548843660|gb|ERN03314.1| hypothetical protein AMTR_s00003p00234980	178	1.96e-112	397452911	GO:0042254 ribosome biogenesis | GO:0006412 translation	GO:0009506 plasmodesma | GO:0005886 plasma membrane | GO:0022625 cytosolic large ribosomal subunit	GO:0003735 structural constituent of ribosome	-	pfam01775 Ribosomal_L18ae	GO & Domain
comp99_c0_seq1	1738	gi|125532470|gb|EAY79035.1| hypothetical protein OsI_34145	274	6.8e-40	170684333	GO:0006468 protein phosphorylation | GO:0009069 serine family amino acid metabolic process	GO:0016023 cytoplasmic membrane-bounded vesicle | GO:0016021 integral to membrane	GO:0004713 protein tyrosine kinase activity | GO:0005524 ATP binding | GO:0004674 protein serine/threonine kinase activity	2.7.11.1	pfam07714 Pkinase_Tyr | pfam00069 Pkinase	GO & Enzyme & Domain
comp100_c0_seq1	553	gi|413949623|gb|AFW82272.1| histone H4.3	113	6.91e-64	240663699	GO:0009414 response to water deprivation | GO:0006096 glycolysis | GO:0045653 negative regulation of megakaryocyte differentiation | GO:0006334 nucleosome assembly | GO:0006094 gluconeogenesis	GO:0005774 vacuolar membrane | GO:0015629 actin cytoskeleton | GO:0009507 chloroplast | GO:0000786 nucleosome | GO:0005730 nucleolus | GO:0005829 cytosol | GO:0009579 thylakoid | GO:0009506 plasmodesma | GO:0005886 plasma membrane	GO:0046982 protein heterodimerization activity | GO:0003677 DNA binding | GO:0004619 phosphoglycerate mutase activity	-	pfam00125 Histone	GO & Domain
comp101_c0_seq1	1654	gi|502165142|ref|XP_004513437.1| PREDICTED: eukaryotic initiation factor 4A-15-like isoform X1	413	1.51e-264	903253136	GO:0046686 response to cadmium ion | GO:0006446 regulation of translational initiation	GO:0005829 cytosol | GO:0005730 nucleolus | GO:0009505 plant-type cell wall | GO:0005886 plasma membrane | GO:0005840 ribosome	GO:0003743 translation initiation factor activity | GO:0008026 ATP-dependent helicase activity | GO:0005524 ATP binding	3.6.4.13	pfam00270 DEAD | pfam00271 Helicase_C	GO & Enzyme & Domain
comp104_c0_seq1	1347	gi|357122596|ref|XP_003563001.1| PREDICTED: thiazole biosynthetic enzyme 1-2, chloroplastic-like	348	1.65e-170	590560527	GO:0010155 regulation of proton transport | GO:0052837 thiazole biosynthetic process | GO:0043085 positive regulation of catalytic activity | GO:0006974 response to DNA damage stimulus | GO:0019252 starch biosynthetic process | GO:0000023 maltose metabolic process | GO:0042742 defense response to bacterium | GO:0046777 protein autophosphorylation | GO:0009637 response to blue light | GO:0009409 r…	GO:0009941 chloroplast envelope | GO:0010319 stromule | GO:0005829 cytosol | GO:0009570 chloroplast stroma | GO:0009579 thylakoid | GO:0005739 mitochondrion	GO:0008270 zinc ion binding | GO:0042803 protein homodimerization activity	-	pfam01946 Thi4 | pfam13450 NAD_binding_8	GO & Domain
comp105_c0_seq1	2747	gi|115489654|ref|NP_001067314.1| Os12g0624000	766	0.0	1570714554	GO:0009086 methionine biosynthetic process | GO:0009651 response to salt stress | GO:0032259 methylation | GO:0010043 response to zinc ion | GO:0046686 response to cadmium ion	GO:0005829 cytosol | GO:0005777 peroxisome | GO:0009941 chloroplast envelope | GO:0009570 chloroplast stroma | GO:0005886 plasma membrane | GO:0048046 apoplast	GO:0005507 copper ion binding | GO:0008705 methionine synthase activity | GO:0008270 zinc ion binding | GO:0003871 5-methyltetrahydropteroyltriglutamate-homocysteine S-methyltransferase activity	2.1.1.14	pfam01717 Meth_synt_2 | pfam08267 Meth_synt_1	GO & Enzyme & Domain
comp106_c0_seq1	296	gi|514806255|ref|XP_004977985.1| PREDICTED: histone H3-like centromeric protein CSE4-like	64	5.59e-30	134808836	GO:0006334 nucleosome assembly	GO:0000786 nucleosome | GO:0005634 nucleus	GO:0003677 DNA binding | GO:0046982 protein heterodimerization activity	-	-	GO only
comp107_c0_seq1	785	gi|473786238|gb|EMS46182.1| hypothetical protein TRIUR3_05228	147	3.06e-27	129493947	GO:0006952 defense response | GO:0009807 lignan biosynthetic process	GO:0016023 cytoplasmic membrane-bounded vesicle | GO:0005618 cell wall	-	-	pfam03018 Dirigent	GO & Domain
comp108_c0_seq1	796	gi|296080976|emb|CBI18574.3| unnamed protein product	122	8.38e-61	232691366	-	GO:0005730 nucleolus | GO:0005886 plasma membrane | GO:0022627 cytosolic small ribosomal subunit | GO:0009507 chloroplast	-	-	pfam03297 Ribosomal_S25	GO & Domain
comp109_c0_seq1	1210	gi|255585293|ref|XP_002533345.1| Late embryogenesis abundant protein Lea14-A, putative	309	2.23e-168	583474009	GO:0016049 cell growth | GO:0009651 response to salt stress | GO:0009269 response to desiccation | GO:0000902 cell morphogenesis | GO:0006096 glycolysis | GO:0048193 Golgi vesicle transport | GO:0006094 gluconeogenesis | GO:0046686 response to cadmium ion | GO:0019344 cysteine biosynthetic process | GO:0009793 embryo development ending in seed dormancy	GO:0005829 cytosol | GO:0009506 plasmodesma | GO:0005794 Golgi apparatus | GO:0005886 plasma membrane	-	-	pfam03168 LEA_2	GO & Domain
comp109_c1_seq1	1448	gi|102139742|gb|ABF69949.1| (1-4)-beta-mannan endohydrolase (mannan endo-1,4-beta-mannosidase), putative	410	2.42e-202	696415390	GO:0010075 regulation of meristem growth | GO:0010014 meristem initiation | GO:0009944 polarity specification of adaxial/abaxial axis | GO:0009845 seed germination | GO:0009855 determination of bilateral symmetry | GO:0006000 fructose metabolic process | GO:0006013 mannose metabolic process | GO:0006080 substituted mannan metabolic process	GO:0016023 cytoplasmic membrane-bounded vesicle | GO:0005576 extracellular region | GO:0071944 cell periphery	GO:0016985 mannan endo-1,4-beta-mannosidase activity	3.2.1.78	pfam00150 Cellulase | pfam11790 Glyco_hydro_cc	GO & Enzyme & Domain
comp109_c2_seq1	2014	gi|508779716|gb|EOY26972.1| Poly(A) binding protein 6, putative isoform 1	399	2.29e-113	400553262	GO:0006164 purine nucleotide biosynthetic process | GO:0000289 nuclear-transcribed mRNA poly(A) tail shortening | GO:0006446 regulation of translational initiation	GO:0005829 cytosol | GO:0005634 nucleus | GO:0005840 ribosome	GO:0003743 translation initiation factor activity | GO:0008143 poly(A) RNA binding | GO:0000166 nucleotide binding	-	pfam00076 RRM_1 | pfam14259 RRM_6 | pfam13893 RRM_5	GO & Domain
comp111_c0_seq1	700	gi|351722530|ref|NP_001237759.1| uncharacterized protein LOC100306626	86	1.41e-50	201687850	GO:0006412 translation | GO:0042254 ribosome biogenesis	GO:0005730 nucleolus | GO:0022625 cytosolic large ribosomal subunit	GO:0003735 structural constituent of ribosome	-	pfam01020 Ribosomal_L40e	GO & Domain
comp112_c0_seq1	803	gi|224096318|ref|XP_002310603.1| predicted protein	102	6.14e-23	115763818	-	GO:0005886 plasma membrane	-	-	-	GO only
comp113_c0_seq1	864	gi|209967441|gb|ACJ02349.1| 60S ribosomal protein L35a	112	2.21e-62	237563347	GO:0042254 ribosome biogenesis | GO:0006412 translation	GO:0022625 cytosolic large ribosomal subunit | GO:0016020 membrane	GO:0003735 structural constituent of ribosome	-	pfam01247 Ribosomal_L35Ae	GO & Domain
comp114_c0_seq1	528	gi|82013847|sp|Q69566.1|U88_HHV6U RecName: Full=Uncharacterized protein U88	67	9.87e-11	75459247	GO:0006468 protein phosphorylation | GO:0035556 intracellular signal transduction | GO:0007219 Notch signaling pathway | GO:0021549 cerebellum development | GO:0007155 cell adhesion | GO:0010628 positive regulation of gene expression | GO:0010976 positive regulation of neuron projection development | GO:0010765 positive regulation of sodium ion transport | GO:0009069 serine family amino acid meta…	GO:0016021 integral to membrane | GO:0031225 anchored to membrane | GO:0005886 plasma membrane	GO:0004674 protein serine/threonine kinase activity | GO:0001948 glycoprotein binding | GO:0005524 ATP binding | GO:0030246 carbohydrate binding | GO:0003950 NAD+ ADP-ribosyltransferase activity	-	-	GO only
comp114_c1_seq1	6552	gi|359494218|ref|XP_002267511.2| PREDICTED: ABC transporter G family member 26-like	650	1.02e-291	993606241	GO:0010584 pollen exine formation | GO:0010152 pollen maturation | GO:0006200 ATP catabolic process | GO:0015689 molybdate ion transport | GO:0015716 organic phosphonate transport | GO:0015748 organophosphate ester transport	GO:0005886 plasma membrane	GO:0015412 molybdate transmembrane-transporting ATPase activity | GO:0015416 organic phosphonate transmembrane-transporting ATPase activity | GO:0005524 ATP binding	-	pfam01061 ABC2_membrane | pfam00005 ABC_tran | pfam00076 RRM_1 | pfam14259 RRM_6 | pfam12698 ABC2_membrane_3 | pfam13893 RRM_5	GO & Domain
comp115_c0_seq1	778	gi|502113433|ref|XP_004494649.1| PREDICTED: histone H2AX-like	139	1.79e-69	258379994	GO:0006334 nucleosome assembly	GO:0000786 nucleosome | GO:0005730 nucleolus	GO:0003677 DNA binding | GO:0046982 protein heterodimerization activity	-	pfam00125 Histone	GO & Domain
comp116_c0_seq1	2156	gi|16226063|gb|AAL16065.1|AF420239_1 S-adenosyl-L-methionine decarboxylase	358	3.24e-196	676041651	GO:0006557 S-adenosylmethioninamine biosynthetic process | GO:0006597 spermine biosynthetic process | GO:0008295 spermidine biosynthetic process | GO:0006525 arginine metabolic process | GO:0006560 proline metabolic process	-	GO:0004014 adenosylmethionine decarboxylase activity	4.1.1.50	pfam01536 SAM_decarbox | pfam08132 AdoMetDC_leader	GO & Enzyme & Domain
comp117_c0_seq1	865	gi|343470549|emb|CCD16783.1| unnamed protein product, partial	116	1.7e-15	91846820	GO:0009236 cobalamin biosynthetic process | GO:0009163 nucleoside biosynthetic process | GO:0055114 oxidation-reduction process | GO:0006771 riboflavin metabolic process | GO:0015994 chlorophyll metabolic process	-	GO:0016491 oxidoreductase activity | GO:0008939 nicotinate-nucleotide-dimethylbenzimidazole phosphoribosyltransferase activity	-	-	GO only
comp118_c0_seq1	692	gi|226494546|ref|NP_001150115.1| ribosomal proteinS15	95	6.28e-22	112220559	GO:0006412 translation | GO:0042254 ribosome biogenesis	GO:0005840 ribosome | GO:0009507 chloroplast	GO:0003735 structural constituent of ribosome	-	-	GO only
comp119_c1_seq1	649	gi|414880803|tpg|DAA57934.1| TPA: hypothetical protein ZEAMMB73_135131	57	9.12e-05	56414230	-	-	-	-	-
comp121_c0_seq1	1148	gi|397396|emb|CAA46876.1| DNA-binding protein	148	1.02e-56	221175774	GO:0009651 response to salt stress | GO:0006333 chromatin assembly or disassembly | GO:0009266 response to temperature stimulus | GO:0006972 hyperosmotic response | GO:0006833 water transport | GO:0007030 Golgi organization | GO:0006096 glycolysis | GO:0046686 response to cadmium ion	GO:0000785 chromatin | GO:0005634 nucleus | GO:0005667 transcription factor complex	GO:0030527 structural constituent of chromatin | GO:0003677 DNA binding | GO:0003700 sequence-specific DNA binding transcription factor activity | GO:0003682 chromatin binding	-	pfam00505 HMG_box | pfam09011 DUF1898	GO & Domain
comp122_c0_seq1	1856	gi|1710841|sp|P50249.1|SAHH_PHASS RecName: Full=Adenosylhomocysteinase; Short=AdoHcyase; AltName: Full=S-adenosyl-L-homocysteine hydrolase	485	3.66e-302	1064914329	GO:0051788 response to misfolded protein | GO:0009853 photorespiration | GO:0006094 gluconeogenesis | GO:0006346 methylation-dependent chromatin silencing | GO:0006833 water transport | GO:0009793 embryo development ending in seed dormancy | GO:0051049 regulation of transport | GO:0006816 calcium ion transport | GO:0009651 response to salt stress | GO:0080129 proteasome core complex assembly | GO…	GO:0005774 vacuolar membrane | GO:0048046 apoplast | GO:0005829 cytosol | GO:0009506 plasmodesma | GO:0005886 plasma membrane	GO:0000166 nucleotide binding | GO:0004013 adenosylhomocysteinase activity | GO:0005507 copper ion binding	3.3.1.1	pfam05221 AdoHcyase | pfam00670 AdoHcyase_NAD | pfam02254 TrkA_N | pfam02826 2-Hacid_dh_C	GO & Enzyme & Domain
comp123_c0_seq1	1084	gi|225434307|ref|XP_002264609.1| PREDICTED: 60S ribosomal protein L10	217	2.44e-141	493563812	GO:0001510 RNA methylation | GO:0006412 translation | GO:0071493 cellular response to UV-B | GO:0032502 developmental process | GO:0042254 ribosome biogenesis	GO:0005730 nucleolus | GO:0009941 chloroplast envelope | GO:0005773 vacuole | GO:0022625 cytosolic large ribosomal subunit | GO:0005794 Golgi apparatus | GO:0005886 plasma membrane	GO:0003735 structural constituent of ribosome	-	pfam00252 Ribosomal_L16	GO & Domain
comp124_c0_seq1	541	gi|6002102|emb|CAB56693.1| Acyl-CoA binding protein (ACBP)	89	5.84e-44	180871203	GO:0050826 response to freezing | GO:0006869 lipid transport	GO:0005886 plasma membrane | GO:0005829 cytosol	GO:0000062 fatty-acyl-CoA binding | GO:0031210 phosphatidylcholine binding	-	pfam00887 ACBP	GO & Domain
comp125_c0_seq1	987	gi|8050537|gb|AAF71695.1|AF198168_1 phospholipid transfer protein	119	1.68e-41	174670500	GO:0042538 hyperosmotic salinity response | GO:0009414 response to water deprivation | GO:0009409 response to cold | GO:0006869 lipid transport | GO:0009737 response to abscisic acid stimulus	GO:0005618 cell wall | GO:0048046 apoplast	GO:0008289 lipid binding	-	pfam00234 Tryp_alpha_amyl | pfam14368 LTP_2	GO & Domain
comp128_c0_seq1	769	gi|462415095|gb|EMJ19832.1| hypothetical protein PRUPE_ppa013661mg	110	2.67e-47	191943887	GO:0006414 translational elongation | GO:0042254 ribosome biogenesis	GO:0022626 cytosolic ribosome	GO:0003735 structural constituent of ribosome	-	-	GO only
comp129_c0_seq1	3253	gi|514801161|ref|XP_004975494.1| PREDICTED: calnexin homolog	528	1.13e-270	923626875	GO:0031348 negative regulation of defense response | GO:0006777 Mo-molybdopterin cofactor biosynthetic process | GO:0006457 protein folding | GO:0009867 jasmonic acid mediated signaling pathway | GO:0042542 response to hydrogen peroxide | GO:0009862 systemic acquired resistance, salicylic acid mediated signaling pathway | GO:0010363 regulation of plant-type hypersensitive response | GO:0009734 au…	GO:0005774 vacuolar membrane | GO:0016023 cytoplasmic membrane-bounded vesicle | GO:0009505 plant-type cell wall | GO:0016021 integral to membrane | GO:0009507 chloroplast | GO:0005789 endoplasmic reticulum membrane | GO:0005794 Golgi apparatus | GO:0005829 cytosol | GO:0009506 plasmodesma | GO:0005886 plasma membrane | GO:0005739 mitochondrion	GO:0005509 calcium ion binding | GO:0051082 unfolded protein binding | GO:0030151 molybdenum ion binding	-	pfam00262 Calreticulin	GO & Domain
comp130_c0_seq1	924	gi|195625796|gb|ACG34728.1| histone H1	226	1.71e-54	214089256	GO:0006334 nucleosome assembly	GO:0000786 nucleosome | GO:0005634 nucleus	GO:0003677 DNA binding	-	pfam00538 Linker_histone	GO & Domain
comp131_c0_seq1	1421	gi|224082478|ref|XP_002306708.1| predicted protein	389	1.24e-245	840360288	GO:0006412 translation | GO:0042254 ribosome biogenesis	GO:0005730 nucleolus | GO:0005773 vacuole | GO:0005886 plasma membrane | GO:0005618 cell wall | GO:0022625 cytosolic large ribosomal subunit	GO:0003735 structural constituent of ribosome	-	pfam00297 Ribosomal_L3	GO & Domain
comp132_c0_seq1	473	gi|527193783|gb|EPS63676.1| beta-tubulin, partial	65	3.21e-34	150310594	GO:0006184 GTP catabolic process | GO:0051258 protein polymerization | GO:0046686 response to cadmium ion | GO:0007018 microtubule-based movement	GO:0009507 chloroplast | GO:0005618 cell wall | GO:0005874 microtubule | GO:0005886 plasma membrane	GO:0005525 GTP binding | GO:0003924 GTPase activity | GO:0005200 structural constituent of cytoskeleton	-	-	GO only
comp135_c0_seq1	1506	gi|78099751|sp|P17784.2|ALF_ORYSJ RecName: Full=Fructose-bisphosphate aldolase cytoplasmic isozyme; AltName: Full=Gravity-specific protein GSC 233	358	5.27e-207	711917149	GO:0009651 response to salt stress | GO:0006096 glycolysis | GO:0046686 response to cadmium ion | GO:0080167 response to karrikin | GO:0006000 fructose metabolic process | GO:0006013 mannose metabolic process | GO:0006020 inositol metabolic process | GO:0006094 gluconeogenesis | GO:0006098 pentose-phosphate shunt | GO:0015976 carbon utilization	GO:0005829 cytosol | GO:0005618 cell wall | GO:0005730 nucleolus | GO:0005740 mitochondrial envelope | GO:0009507 chloroplast | GO:0005886 plasma membrane | GO:0048046 apoplast	GO:0005507 copper ion binding | GO:0004332 fructose-bisphosphate aldolase activity	4.1.2.13	pfam00274 Glycolytic	GO & Enzyme & Domain
comp136_c0_seq1	1880	gi|508704494|gb|EOX96390.1| DNAJ	416	3.09e-241	825744345	GO:0006457 protein folding | GO:0009651 response to salt stress | GO:0043462 regulation of ATPase activity | GO:0006479 protein methylation | GO:0009408 response to heat	GO:0005618 cell wall | GO:0005730 nucleolus | GO:0005886 plasma membrane	GO:0031072 heat shock protein binding | GO:0003676 nucleic acid binding | GO:0046872 metal ion binding | GO:0005524 ATP binding | GO:0051082 unfolded protein binding | GO:0008276 protein methyltransferase activity	-	pfam00226 DnaJ | pfam01556 DnaJ_C | pfam00684 DnaJ_CXXCXGXG	GO & Domain
comp138_c0_seq1	2627	gi|508727397|gb|EOY19294.1| DNAJ	417	2.08e-268	916097450	GO:0006457 protein folding | GO:0009651 response to salt stress | GO:0043462 regulation of ATPase activity | GO:0009408 response to heat	GO:0005618 cell wall | GO:0005730 nucleolus | GO:0005886 plasma membrane	GO:0031072 heat shock protein binding | GO:0046872 metal ion binding | GO:0005524 ATP binding | GO:0051082 unfolded protein binding	-	pfam00226 DnaJ | pfam01556 DnaJ_C | pfam00684 DnaJ_CXXCXGXG	GO & Domain
comp139_c0_seq1	1535	gi|440807731|gb|AGC24024.1| plasma membrane intrinsic protein 1	286	7.54e-164	568415158	GO:0009269 response to desiccation | GO:0006833 water transport | GO:0006970 response to osmotic stress | GO:0080170 hydrogen peroxide transmembrane transport | GO:0009737 response to abscisic acid stimulus	GO:0005773 vacuole | GO:0005886 plasma membrane | GO:0016021 integral to membrane | GO:0009507 chloroplast	GO:0005215 transporter activity	-	pfam00230 MIP | pfam06912 DUF1275	GO & Domain
comp140_c0_seq1	846	gi|225455826|ref|XP_002275057.1| PREDICTED: early nodulin-like protein 1	171	5.28e-50	200359128	GO:0016310 phosphorylation | GO:0006118 electron transport	GO:0016023 cytoplasmic membrane-bounded vesicle | GO:0005886 plasma membrane | GO:0031225 anchored to membrane	GO:0005507 copper ion binding | GO:0016301 kinase activity | GO:0009055 electron carrier activity	-	pfam02298 Cu_bind_like	GO & Domain
comp141_c0_seq1	230	gi|226494546|ref|NP_001150115.1| ribosomal proteinS15	46	6.99e-09	67486914	GO:0006412 translation | GO:0042254 ribosome biogenesis	GO:0005840 ribosome | GO:0009507 chloroplast	GO:0003735 structural constituent of ribosome	-	-	GO only
comp142_c0_seq1	1486	gi|255576164|ref|XP_002528976.1| conserved hypothetical protein	337	3.53e-102	363349043	-	-	-	-	pfam02469 Fasciclin	Domain only
comp143_c0_seq1	353	gi|511093974|dbj|BAN42603.1| putative histone H3, partial	56	5.94e-27	126393596	GO:0006334 nucleosome assembly	GO:0000786 nucleosome | GO:0005634 nucleus	GO:0003677 DNA binding	-	pfam00125 Histone	GO & Domain
comp144_c0_seq1	449	gi|508787281|gb|EOY34537.1| Uncharacterized protein TCM_042175	38	7.11e-07	62614933	-	-	-	-	-
comp145_c0_seq1	904	gi|297835288|ref|XP_002885526.1| early light-inducable protein	143	1.02e-51	205674016	GO:0071491 cellular response to red light | GO:0009744 response to sucrose stimulus | GO:0009718 anthocyanin biosynthetic process | GO:0010117 photoprotection | GO:0080167 response to karrikin | GO:0071490 cellular response to far red light | GO:0010030 positive regulation of seed germination | GO:0010224 response to UV-B | GO:0071492 cellular response to UV-A | GO:0009409 response to cold | GO:0…	GO:0016021 integral to membrane | GO:0031969 chloroplast membrane | GO:0009535 chloroplast thylakoid membrane	GO:0016168 chlorophyll binding	-	pfam00504 Chloroa_b-bind	GO & Domain
comp146_c0_seq1	1116	gi|242035869|ref|XP_002465329.1| hypothetical protein SORBIDRAFT_01g036580	172	1.16e-87	315072138	-	GO:0005737 cytoplasm	GO:0030246 carbohydrate binding	-	pfam14200 RicinB_lectin_2	GO & Domain
comp147_c0_seq1	1360	gi|522192073|gb|AGQ04593.1| lipid droplet-associated protein 1	226	4.53e-71	264137790	GO:0009062 fatty acid catabolic process | GO:0010200 response to chitin | GO:0006950 response to stress | GO:0006865 amino acid transport	GO:0005773 vacuole	-	-	pfam05755 REF	GO & Domain
comp148_c0_seq1	1928	gi|75306070|sp|Q944U4.1|METK_DENCR RecName: Full=S-adenosylmethionine synthase; Short=AdoMet synthase; AltName: Full=Methionine adenosyltransferase; Short=MAT	395	2.8e-264	902367321	GO:0006555 methionine metabolic process | GO:0009651 response to salt stress | GO:0009409 response to cold | GO:0006556 S-adenosylmethionine biosynthetic process | GO:0006730 one-carbon metabolic process | GO:0009809 lignin biosynthetic process	GO:0005618 cell wall | GO:0005730 nucleolus | GO:0005737 cytoplasm | GO:0005886 plasma membrane	GO:0004478 methionine adenosyltransferase activity | GO:0046872 metal ion binding | GO:0005524 ATP binding	2.5.1.6	pfam02772 S-AdoMet_synt_M | pfam02773 S-AdoMet_synt_C | pfam00438 S-AdoMet_synt_N	GO & Enzyme & Domain
comp150_c0_seq1	855	gi|502144434|ref|XP_004505695.1| PREDICTED: proline-rich protein 4-like	244	3.9e-29	135694650	GO:0009664 plant-type cell wall organization | GO:0007275 multicellular organismal development | GO:0042546 cell wall biogenesis	GO:0016023 cytoplasmic membrane-bounded vesicle | GO:0005618 cell wall | GO:0005576 extracellular region	GO:0005199 structural constituent of cell wall	-	pfam01190 Pollen_Ole_e_I	GO & Domain
comp152_c0_seq1	1309	gi|356551387|ref|XP_003544057.1| PREDICTED: 40S ribosomal protein S4-1-like	264	4.12e-168	582588194	GO:0001510 RNA methylation | GO:0006412 translation | GO:0042254 ribosome biogenesis	GO:0005730 nucleolus | GO:0022627 cytosolic small ribosomal subunit | GO:0009507 chloroplast | GO:0005886 plasma membrane	GO:0019843 rRNA binding | GO:0003735 structural constituent of ribosome	-	pfam00900 Ribosomal_S4e | pfam08071 RS4NT | pfam01479 S4	GO & Domain
comp153_c0_seq1	1330	gi|121309843|dbj|BAF44223.1| aquaporin	305	9.06e-177	611377174	GO:0055085 transmembrane transport | GO:0009750 response to fructose stimulus | GO:0009414 response to water deprivation | GO:0009651 response to salt stress | GO:0009266 response to temperature stimulus | GO:0006972 hyperosmotic response | GO:0006833 water transport | GO:0007030 Golgi organization | GO:0006096 glycolysis | GO:0046686 response to cadmium ion	GO:0005739 mitochondrion | GO:0016021 integral to membrane | GO:0009506 plasmodesma | GO:0009941 chloroplast envelope | GO:0046658 anchored to plasma membrane | GO:0005773 vacuole	GO:0015250 water channel activity	-	pfam00230 MIP	GO & Domain
comp155_c0_seq1	1168	gi|374256075|gb|AEZ00899.1| putative 24 kDa seed maturation protein	241	9.24e-120	421812816	-	GO:0016021 integral to membrane	-	-	pfam02453 Reticulon	GO & Domain
comp156_c0_seq1	815	gi|448872680|gb|AGE46025.1| putative thioredoxin-dependent peroxidase	162	2.15e-87	314186324	GO:0009407 toxin catabolic process | GO:0006979 response to oxidative stress | GO:0046686 response to cadmium ion | GO:0055114 oxidation-reduction process | GO:0006804 peroxidase reaction	GO:0005886 plasma membrane | GO:0009507 chloroplast | GO:0005829 cytosol	GO:0046872 metal ion binding | GO:0020037 heme binding | GO:0004601 peroxidase activity | GO:0051920 peroxiredoxin activity	1.11.1.15	pfam08534 Redoxin | pfam00578 AhpC-TSA	GO & Enzyme & Domain
comp157_c0_seq1	1653	gi|225437708|ref|XP_002280106.1| PREDICTED: S-adenosylmethionine synthase 5	390	8.09e-259	884208119	GO:0006555 methionine metabolic process | GO:0009651 response to salt stress | GO:0009409 response to cold | GO:0006556 S-adenosylmethionine biosynthetic process | GO:0006730 one-carbon metabolic process | GO:0009809 lignin biosynthetic process	GO:0005618 cell wall | GO:0005730 nucleolus | GO:0005737 cytoplasm | GO:0005886 plasma membrane	GO:0004478 methionine adenosyltransferase activity | GO:0046872 metal ion binding | GO:0005524 ATP binding	2.5.1.6	pfam02772 S-AdoMet_synt_M | pfam02773 S-AdoMet_synt_C | pfam00438 S-AdoMet_synt_N	GO & Enzyme & Domain
comp158_c0_seq1	2153	gi|288901118|gb|ADC68261.1| neutral/alkaline invertase 1	556	0.0	1080858994	GO:0009805 coumarin biosynthetic process | GO:0048364 root development | GO:0010075 regulation of meristem growth | GO:0009611 response to wounding | GO:0006520 cellular amino acid metabolic process | GO:0006970 response to osmotic stress | GO:0005987 sucrose catabolic process | GO:0046686 response to cadmium ion | GO:0005982 starch metabolic process	GO:0005829 cytosol | GO:0005634 nucleus | GO:0005886 plasma membrane | GO:0017177 glucosidase II complex	GO:0033926 glycopeptide alpha-N-acetylgalactosaminidase activity | GO:0004575 sucrose alpha-glucosidase activity	-	pfam12899 Glyco_hydro_100 | pfam06202 GDE_C	GO & Domain
comp159_c0_seq1	1569	gi|212896802|gb|ACJ38537.1| ascorbate peroxidase	249	2.95e-156	543169438	GO:0006457 protein folding | GO:0009644 response to high light intensity | GO:0042542 response to hydrogen peroxide | GO:0009408 response to heat | GO:0055114 oxidation-reduction process | GO:0006804 peroxidase reaction | GO:0019852 L-ascorbic acid metabolic process	GO:0005829 cytosol	GO:0020037 heme binding | GO:0016688 L-ascorbate peroxidase activity	1.11.1.11	pfam00141 peroxidase	GO & Enzyme & Domain
comp160_c0_seq1	1851	gi|7960247|gb|AAF71265.1|AF246715_1 actin-like protein	377	4.28e-249	851875880	-	GO:0005737 cytoplasm | GO:0005884 actin filament	GO:0005200 structural constituent of cytoskeleton | GO:0005524 ATP binding | GO:0003774 motor activity	-	pfam00022 Actin	GO & Domain
comp162_c0_seq1	2196	gi|514723623|ref|XP_004955290.1| PREDICTED: protein TRANSPARENT TESTA 12-like	486	1.41e-232	796955365	GO:0006855 drug transmembrane transport | GO:0009812 flavonoid metabolic process | GO:0009860 pollen tube growth | GO:0009555 pollen development | GO:0030048 actin filament-based movement | GO:0009901 anther dehiscence	GO:0005774 vacuolar membrane | GO:0005886 plasma membrane	GO:0015238 drug transmembrane transporter activity | GO:0015297 antiporter activity	-	pfam01554 MatE	GO & Domain
comp163_c0_seq1	914	gi|475517144|gb|EMT06058.1| hypothetical protein F775_22688	222	3.32e-54	213203442	GO:0006825 copper ion transport | GO:0048449 floral organ formation | GO:0009909 regulation of flower development | GO:0016570 histone modification	-	GO:0005507 copper ion binding	-	pfam00403 HMA	GO & Domain
comp164_c0_seq1	277	gi|281345996|gb|EFB21580.1| hypothetical protein PANDA_016833	69	3.01e-37	156068390	GO:0045653 negative regulation of megakaryocyte differentiation | GO:0006096 glycolysis | GO:0006334 nucleosome assembly | GO:0006094 gluconeogenesis	GO:0000786 nucleosome | GO:0005730 nucleolus | GO:0015629 actin cytoskeleton	GO:0003677 DNA binding | GO:0004619 phosphoglycerate mutase activity | GO:0046982 protein heterodimerization activity	-	-	GO only
comp165_c0_seq1	1695	gi|527202859|gb|EPS69506.1| hypothetical protein M569_05258, partial	376	1.8e-206	710145519	GO:0055085 transmembrane transport | GO:0006839 mitochondrial transport | GO:0034976 response to endoplasmic reticulum stress | GO:0015865 purine nucleotide transport | GO:0009627 systemic acquired resistance	GO:0005618 cell wall | GO:0005730 nucleolus | GO:0016021 integral to membrane | GO:0005743 mitochondrial inner membrane | GO:0009941 chloroplast envelope | GO:0005773 vacuole | GO:0005886 plasma membrane	GO:0005507 copper ion binding | GO:0005471 ATP:ADP antiporter activity	-	pfam00153 Mito_carr	GO & Domain
comp166_c0_seq1	1673	gi|353441032|gb|AEQ94100.1| putative plastid ACP synthase	141	2.33e-56	220732867	GO:0010155 regulation of proton transport | GO:0010218 response to far red light | GO:0009744 response to sucrose stimulus | GO:0010114 response to red light | GO:0010207 photosystem II assembly | GO:0019288 isopentenyl diphosphate biosynthetic process, mevalonate-independent pathway | GO:0006633 fatty acid biosynthetic process | GO:0009637 response to blue light | GO:0009644 response to high lig…	GO:0009941 chloroplast envelope | GO:0009570 chloroplast stroma	GO:0000036 acyl carrier activity | GO:0016491 oxidoreductase activity | GO:0031177 phosphopantetheine binding	-	pfam00550 PP-binding	GO & Domain
comp167_c0_seq1	952	gi|548847887|gb|ERN07026.1| hypothetical protein AMTR_s00141p00112420	145	1.17e-63	241549514	GO:0010090 trichome morphogenesis	GO:0048046 apoplast	-	-	pfam04398 DUF538	GO & Domain
comp168_c0_seq1	1317	gi|374434004|gb|AEZ52394.1| nuclear transport factor 2	123	2.59e-63	241106606	GO:0010363 regulation of plant-type hypersensitive response | GO:0015802 basic amino acid transport | GO:0016558 protein import into peroxisome matrix | GO:0006606 protein import into nucleus | GO:0015696 ammonium transport | GO:0043090 amino acid import | GO:0006891 intra-Golgi vesicle-mediated transport | GO:0006869 lipid transport | GO:0006862 nucleotide transport | GO:0006612 protein targetin…	GO:0005829 cytosol | GO:0005635 nuclear envelope | GO:0005886 plasma membrane	GO:0008565 protein transporter activity | GO:0008536 Ran GTPase binding	-	pfam02136 NTF2	GO & Domain
comp170_c0_seq1	1081	-	-	-	-	-	-	-	-	-
comp171_c0_seq1	1674	gi|403238676|gb|AFR31807.1| flavanone 3-hydroxylase	360	2.8e-199	686228521	GO:0009744 response to sucrose stimulus | GO:0010224 response to UV-B | GO:0009718 anthocyanin biosynthetic process | GO:0055114 oxidation-reduction process	-	GO:0045486 naringenin 3-dioxygenase activity | GO:0046872 metal ion binding | GO:0031418 L-ascorbic acid binding	1.14.11.9	pfam14226 DIOX_N | pfam03171 2OG-FeII_Oxy	GO & Enzyme & Domain
comp172_c0_seq1	265	gi|395736868|ref|XP_002816553.2| PREDICTED: uncharacterized protein LOC100436122, partial	43	3.66e-14	84760302	GO:0045653 negative regulation of megakaryocyte differentiation | GO:0034080 CenH3-containing nucleosome assembly at centromere | GO:0000723 telomere maintenance | GO:0048015 phosphatidylinositol-mediated signaling	GO:0000786 nucleosome | GO:0005730 nucleolus | GO:0015629 actin cytoskeleton | GO:0005576 extracellular region | GO:0005654 nucleoplasm	GO:0003677 DNA binding | GO:0046982 protein heterodimerization activity	-	-	GO only
comp173_c0_seq1	894	-	-	-	-	-	-	-	-	-
comp174_c0_seq1	1552	gi|225448367|ref|XP_002268645.1| PREDICTED: 60S acidic ribosomal protein P0	320	1.23e-176	610934267	GO:0009651 response to salt stress | GO:0009409 response to cold | GO:0006414 translational elongation | GO:0042254 ribosome biogenesis | GO:0010043 response to zinc ion | GO:0046686 response to cadmium ion | GO:0006284 base-excision repair	GO:0005730 nucleolus | GO:0009507 chloroplast | GO:0022626 cytosolic ribosome | GO:0005886 plasma membrane	GO:0005507 copper ion binding | GO:0003735 structural constituent of ribosome | GO:0003906 DNA-(apurinic or apyrimidinic site) lyase activity	-	pfam00428 Ribosomal_60s | pfam00466 Ribosomal_L10	GO & Domain
comp175_c0_seq1	497	gi|359474475|ref|XP_002278025.2| PREDICTED: uncharacterized protein LOC100262584	152	1.45e-48	194601332	-	GO:0016023 cytoplasmic membrane-bounded vesicle	-	-	-	GO only
comp176_c0_seq1	1672	gi|514746080|ref|XP_004961035.1| PREDICTED: insulin receptor substrate 4-like	369	8.21e-135	471861350	-	GO:0005777 peroxisome | GO:0005634 nucleus | GO:0005886 plasma membrane	-	-	pfam04774 HABP4_PAI-RBP1	GO & Domain
comp177_c0_seq1	1107	gi|224132484|ref|XP_002328292.1| predicted protein	184	6.63e-46	188400628	GO:0006457 protein folding | GO:0010228 vegetative to reproductive phase transition of meristem | GO:0045036 protein targeting to chloroplast | GO:0046686 response to cadmium ion | GO:0009816 defense response to bacterium, incompatible interaction	GO:0031359 integral to chloroplast outer membrane | GO:0005634 nucleus | GO:0005886 plasma membrane	-	-	-	GO only
comp178_c0_seq1	2859	gi|225435800|ref|XP_002285750.1| PREDICTED: uncharacterized protein LOC100253534	686	4.38e-259	885093933	-	GO:0016023 cytoplasmic membrane-bounded vesicle | GO:0009536 plastid	-	-	pfam04146 YTH	GO & Domain
comp180_c0_seq1	2208	gi|295812497|gb|ADG34845.1| cytochrome P450 protein	534	5.92e-257	878007415	GO:0080110 sporopollenin biosynthetic process | GO:0022900 electron transport chain | GO:0006118 electron transport | GO:0006631 fatty acid metabolic process	GO:0016023 cytoplasmic membrane-bounded vesicle	GO:0009055 electron carrier activity | GO:0005506 iron ion binding | GO:0020037 heme binding | GO:0019825 oxygen binding | GO:0018685 alkane 1-monooxygenase activity | GO:0070330 aromatase activity	-	pfam00067 p450	GO & Domain
comp181_c0_seq1	991	gi|76574236|gb|ABA46899.1| chloroplast ribulose-1,5-bisphosphate carboxylase/oxygenase small subunit	180	4.66e-90	323044471	GO:0019253 reductive pentose-phosphate cycle | GO:0055114 oxidation-reduction process | GO:0010114 response to red light | GO:0009409 response to cold | GO:0009637 response to blue light | GO:0009853 photorespiration | GO:0010218 response to far red light | GO:0046487 glyoxylate metabolic process	GO:0005618 cell wall | GO:0031977 thylakoid lumen | GO:0009941 chloroplast envelope | GO:0009535 chloroplast thylakoid membrane | GO:0022626 cytosolic ribosome | GO:0048046 apoplast | GO:0009573 chloroplast ribulose bisphosphate carboxylase complex	GO:0005507 copper ion binding | GO:0016984 ribulose-bisphosphate carboxylase activity | GO:0004497 monooxygenase activity	4.1.1.39	pfam00101 RuBisCO_small | pfam12338 RbcS	GO & Enzyme & Domain
comp182_c0_seq1	2086	gi|529423746|ref|XP_005231717.1| PREDICTED: vegetative cell wall protein gp1-like, partial	92	2.76e-05	59957489	-	-	-	-	-
comp183_c0_seq1	4884	gi|225450069|ref|XP_002274267.1| PREDICTED: DNA topoisomerase 2-like	1437	0.0	2341373391	GO:0000911 cytokinesis by cell plate formation | GO:0006306 DNA methylation | GO:0000712 resolution of meiotic recombination intermediates | GO:0000819 sister chromatid segregation | GO:0006312 mitotic recombination | GO:0006200 ATP catabolic process | GO:0016572 histone phosphorylation | GO:0006342 chromatin silencing | GO:0006270 DNA-dependent DNA replication initiation | GO:0009957 epidermal c…	GO:0009330 DNA topoisomerase complex (ATP-hydrolyzing) | GO:0000795 synaptonemal complex | GO:0009507 chloroplast | GO:0009295 nucleoid	GO:0046872 metal ion binding | GO:0005524 ATP binding | GO:0003677 DNA binding | GO:0003918 DNA topoisomerase (ATP-hydrolyzing) activity	5.99.1.3	pfam00521 DNA_topoisoIV | pfam00204 DNA_gyraseB | pfam01751 Toprim | pfam02518 HATPase_c	GO & Enzyme & Domain
comp184_c0_seq1	1231	gi|302757603|ref|XP_002962225.1| ARF family GTPase	181	1.98e-118	417383743	GO:0007264 small GTPase mediated signal transduction | GO:0006499 N-terminal protein myristoylation	GO:0005829 cytosol | GO:0009506 plasmodesma | GO:0005773 vacuole | GO:0005794 Golgi apparatus	GO:0004871 signal transducer activity | GO:0016004 phospholipase activator activity | GO:0005525 GTP binding	-	pfam00025 Arf | pfam00071 Ras | pfam09439 SRPRB | pfam08477 Miro	GO & Domain
comp185_c0_seq1	1059	gi|357114032|ref|XP_003558805.1| PREDICTED: uncharacterized protein LOC100825549	156	1.83e-84	304442361	-	GO:0016023 cytoplasmic membrane-bounded vesicle | GO:0005783 endoplasmic reticulum	-	-	pfam05514 HR_lesion	GO & Domain
comp186_c0_seq1	763	gi|462401807|gb|EMJ07364.1| hypothetical protein PRUPE_ppa013654mg	110	2.59e-58	225161941	GO:0006412 translation | GO:0042254 ribosome biogenesis	GO:0005886 plasma membrane | GO:0022625 cytosolic large ribosomal subunit	GO:0003735 structural constituent of ribosome	-	pfam01158 Ribosomal_L36e	GO & Domain
comp187_c0_seq1	932	gi|460397190|ref|XP_004244151.1| PREDICTED: protein translation factor SUI1 homolog isoform 1	113	2.26e-63	240663699	GO:0006281 DNA repair | GO:0009616 virus induced gene silencing | GO:0010050 vegetative phase change | GO:0048193 Golgi vesicle transport | GO:0006446 regulation of translational initiation	GO:0005634 nucleus | GO:0005840 ribosome	GO:0003743 translation initiation factor activity | GO:0017005 3'-tyrosyl-DNA phosphodiesterase activity	-	pfam01253 SUI1	GO & Domain
comp188_c0_seq1	349	-	-	-	-	-	-	-	-	-
comp188_c1_seq1	1179	gi|548862613|gb|ERN19971.1| hypothetical protein AMTR_s00071p00133840	301	4.64e-88	316400860	GO:0055114 oxidation-reduction process	-	GO:0016874 ligase activity | GO:0051213 dioxygenase activity	-	pfam02668 TauD	GO & Domain
comp189_c0_seq1	2572	gi|511241579|gb|AGN70893.1| cinammate 4-hydroxylase	505	0.0	1087502605	GO:0009555 pollen development | GO:0009611 response to wounding | GO:0040007 growth | GO:0009416 response to light stimulus | GO:0055114 oxidation-reduction process | GO:0080167 response to karrikin | GO:0006558 L-phenylalanine metabolic process | GO:0009805 coumarin biosynthetic process | GO:0009809 lignin biosynthetic process | GO:0009811 stilbene biosynthetic process | GO:0006118 electron tran…	GO:0009505 plant-type cell wall | GO:0005886 plasma membrane | GO:0005783 endoplasmic reticulum	GO:0016710 trans-cinnamate 4-monooxygenase activity | GO:0009055 electron carrier activity | GO:0005506 iron ion binding | GO:0020037 heme binding	1.14.13.11	pfam00067 p450	GO & Enzyme & Domain
comp190_c0_seq1	1179	gi|502117762|ref|XP_004495933.1| PREDICTED: 60S ribosomal protein L19-1-like	208	2.32e-119	420484094	GO:0006412 translation | GO:0042254 ribosome biogenesis	GO:0005730 nucleolus | GO:0005886 plasma membrane | GO:0022625 cytosolic large ribosomal subunit | GO:0005739 mitochondrion	GO:0003735 structural constituent of ribosome	-	pfam01280 Ribosomal_L19e	GO & Domain
comp191_c0_seq1	3323	gi|189337863|dbj|BAG46932.1| cell wall-associated hydrolase	234	2.71e-120	423584446	-	-	-	-	pfam14212 DUF4324 | pfam14211 DUF4323	Domain only
comp192_c0_seq1	2396	gi|224106822|ref|XP_002314297.1| ABC transporter family protein	597	0.0	1235876576	GO:0006007 glucose catabolic process | GO:0019243 methylglyoxal catabolic process to D-lactate | GO:0006200 ATP catabolic process | GO:0015886 heme transport	GO:0005886 plasma membrane | GO:0005739 mitochondrion	GO:0015439 heme-transporting ATPase activity | GO:0005524 ATP binding	-	pfam12848 ABC_tran_2 | pfam00005 ABC_tran | pfam07673 DUF1602	GO & Domain
comp193_c0_seq1	1255	gi|297740356|emb|CBI30538.3| unnamed protein product	275	1.99e-120	424027353	GO:0015824 proline transport | GO:0008152 metabolic process	-	GO:0016787 hydrolase activity	-	pfam13419 HAD_2 | pfam00702 Hydrolase | pfam13242 Hydrolase_like	GO & Domain
comp194_c0_seq1	1690	gi|225426749|ref|XP_002282434.1| PREDICTED: hydroxymethylglutaryl-CoA synthase	462	1.49e-256	876678693	GO:0008299 isoprenoid biosynthetic process | GO:0006084 acetyl-CoA metabolic process | GO:0006550 isoleucine catabolic process | GO:0006552 leucine catabolic process | GO:0006574 valine catabolic process | GO:0046950 cellular ketone body metabolic process	-	GO:0004421 hydroxymethylglutaryl-CoA synthase activity	2.3.3.10	pfam08540 HMG_CoA_synt_C | pfam01154 HMG_CoA_synt_N	GO & Enzyme & Domain
comp196_c0_seq1	2940	gi|356943679|gb|ADZ30929.4| granule bound starch synthase	614	1.66e-302	1029481738	GO:0001666 response to hypoxia | GO:0010264 myo-inositol hexakisphosphate biosynthetic process | GO:0019375 galactolipid biosynthetic process | GO:0019252 starch biosynthetic process | GO:0005985 sucrose metabolic process	GO:0009501 amyloplast | GO:0009507 chloroplast	GO:0009011 starch synthase activity	2.4.1.21	pfam08323 Glyco_transf_5 | pfam00534 Glycos_transf_1 | pfam13692 Glyco_trans_1_4	GO & Enzyme & Domain
comp197_c0_seq1	1409	gi|242049786|ref|XP_002462637.1| hypothetical protein SORBIDRAFT_02g029380	257	2.54e-157	546712697	GO:0001510 RNA methylation | GO:0006412 translation | GO:0042254 ribosome biogenesis	GO:0005730 nucleolus | GO:0005774 vacuolar membrane | GO:0009507 chloroplast | GO:0022625 cytosolic large ribosomal subunit | GO:0005794 Golgi apparatus | GO:0005886 plasma membrane	GO:0008270 zinc ion binding | GO:0003735 structural constituent of ribosome	-	pfam01248 Ribosomal_L7Ae	GO & Domain
comp199_c1_seq1	580	-	-	-	-	-	-	-	-	-
comp199_c2_seq1	1724	gi|242046812|ref|XP_002461152.1| hypothetical protein SORBIDRAFT_02g041760	435	3.12e-180	622892766	GO:0006508 proteolysis | GO:0019344 cysteine biosynthetic process	GO:0009505 plant-type cell wall | GO:0016023 cytoplasmic membrane-bounded vesicle | GO:0009507 chloroplast | GO:0048046 apoplast	GO:0003677 DNA binding | GO:0004190 aspartic-type endopeptidase activity	-	pfam00026 Asp	GO & Domain
comp200_c0_seq1	1232	gi|470103051|ref|XP_004287959.1| PREDICTED: protein usf-like	242	1.5e-128	451044703	GO:0010043 response to zinc ion | GO:0019261 1,4-dichlorobenzene catabolic process	GO:0005829 cytosol | GO:0005739 mitochondrion | GO:0009507 chloroplast	GO:0016747 transferase activity, transferring acyl groups other than amino-acyl groups | GO:0008806 carboxymethylenebutenolidase activity	-	pfam01738 DLH | pfam12695 Abhydrolase_5	GO & Domain
comp201_c0_seq1	2349	gi|548840632|gb|ERN00743.1| hypothetical protein AMTR_s00106p00119930	611	0.0	1190700024	GO:0016117 carotenoid biosynthetic process | GO:0051085 chaperone mediated protein folding requiring cofactor | GO:0009658 chloroplast organization | GO:0008219 cell death | GO:0009409 response to cold | GO:0042026 protein refolding | GO:0048481 ovule development | GO:0009627 systemic acquired resistance	GO:0009941 chloroplast envelope | GO:0048046 apoplast | GO:0010319 stromule | GO:0022626 cytosolic ribosome | GO:0005794 Golgi apparatus | GO:0005730 nucleolus | GO:0009570 chloroplast stroma | GO:0005886 plasma membrane | GO:0005739 mitochondrion	GO:0005515 protein binding | GO:0005524 ATP binding	-	pfam00118 Cpn60_TCP1	GO & Domain
comp202_c0_seq1	956	gi|356541091|ref|XP_003539016.1| PREDICTED: 31 kDa ribonucleoprotein, chloroplastic-like	162	1.71e-75	276539197	GO:0032508 DNA duplex unwinding | GO:0010119 regulation of stomatal movement | GO:0006406 mRNA export from nucleus | GO:0009651 response to salt stress | GO:0010043 response to zinc ion | GO:0010228 vegetative to reproductive phase transition of meristem | GO:0046686 response to cadmium ion | GO:0009409 response to cold | GO:0009737 response to abscisic acid stimulus | GO:0000380 alternative nucl…	GO:0048046 apoplast | GO:0009507 chloroplast | GO:0005618 cell wall | GO:0005794 Golgi apparatus | GO:0005777 peroxisome | GO:0005730 nucleolus | GO:0009506 plasmodesma | GO:0005886 plasma membrane	GO:0000166 nucleotide binding | GO:0003697 single-stranded DNA binding | GO:0003723 RNA binding | GO:0003690 double-stranded DNA binding	-	pfam00076 RRM_1 | pfam14259 RRM_6 | pfam13893 RRM_5	GO & Domain
comp206_c0_seq1	233	gi|357519213|ref|XP_003629895.1| Ubiquitin	22	0.00467	48884804	-	-	-	-	-
comp207_c0_seq1	1317	gi|462414622|gb|EMJ19359.1| hypothetical protein PRUPE_ppa007461mg	346	2.24e-170	590117620	GO:0010162 seed dormancy | GO:0015995 chlorophyll biosynthetic process | GO:0032259 methylation | GO:0006694 steroid biosynthetic process | GO:0009740 gibberellic acid mediated signaling pathway	GO:0005739 mitochondrion | GO:0009505 plant-type cell wall | GO:0016023 cytoplasmic membrane-bounded vesicle | GO:0005886 plasma membrane	GO:0008757 S-adenosylmethionine-dependent methyltransferase activity	-	pfam04862 DUF642	GO & Domain
comp208_c0_seq1	1403	gi|225450321|ref|XP_002273052.1| PREDICTED: zinc finger CCCH domain-containing protein 14	284	7.98e-123	431999686	-	-	GO:0046872 metal ion binding | GO:0003677 DNA binding | GO:0003723 RNA binding	-	pfam00013 KH_1 | pfam00642 zf-CCCH | pfam13014 KH_3	GO & Domain
comp210_c0_seq1	550	gi|297743124|emb|CBI35991.3| unnamed protein product	64	1.58e-32	145438613	GO:0001510 RNA methylation | GO:0006412 translation | GO:0042254 ribosome biogenesis	GO:0005730 nucleolus | GO:0022627 cytosolic small ribosomal subunit | GO:0005739 mitochondrion	GO:0003735 structural constituent of ribosome	-	pfam04758 Ribosomal_S30	GO & Domain
comp211_c0_seq1	916	gi|449452899|ref|XP_004144196.1| PREDICTED: 60S ribosomal protein L17-2-like	183	1.42e-106	377964986	GO:0006508 proteolysis | GO:0006412 translation | GO:0042254 ribosome biogenesis	GO:0005730 nucleolus | GO:0005773 vacuole | GO:0005886 plasma membrane | GO:0022625 cytosolic large ribosomal subunit | GO:0009507 chloroplast	GO:0008233 peptidase activity | GO:0003735 structural constituent of ribosome	-	pfam00237 Ribosomal_L22	GO & Domain
comp212_c0_seq1	1307	gi|226500274|ref|NP_001150080.1| growth inhibition and differentiation-related protein 88	254	2.32e-64	244206958	-	-	GO:0000166 nucleotide binding	-	pfam08675 RNA_bind	GO & Domain
comp213_c0_seq1	666	-	-	-	-	-	-	-	-	-
comp214_c0_seq1	527	gi|460789893|gb|AGH14254.1| glutathione S-transferase	89	1.35e-30	139237909	GO:0009407 toxin catabolic process | GO:0006749 glutathione metabolic process | GO:0006803 glutathione conjugation reaction	-	GO:0004364 glutathione transferase activity	-	pfam00043 GST_C | pfam13410 GST_C_2	GO & Domain
comp215_c0_seq1	1830	gi|502098917|ref|XP_004491347.1| PREDICTED: extensin-like	274	3.54e-64	244206958	GO:0010075 regulation of meristem growth	GO:0005576 extracellular region	-	-	-	GO only
comp217_c0_seq1	1769	gi|548848166|gb|ERN07269.1| hypothetical protein AMTR_s00019p00202640	444	1.17e-284	970132150	GO:0051788 response to misfolded protein | GO:0009853 photorespiration | GO:0006094 gluconeogenesis | GO:0006635 fatty acid beta-oxidation | GO:0035266 meristem growth | GO:0043161 proteasomal ubiquitin-dependent protein catabolic process | GO:0010078 maintenance of root meristem identity | GO:0010311 lateral root formation | GO:0009651 response to salt stress | GO:0009407 toxin catabolic process…	GO:0005829 cytosol | GO:0008540 proteasome regulatory particle, base subcomplex | GO:0005886 plasma membrane | GO:0005634 nucleus	GO:0008568 microtubule-severing ATPase activity | GO:0008233 peptidase activity | GO:0005524 ATP binding	-	pfam00004 AAA | pfam07724 AAA_2 | pfam13401 AAA_22 | pfam13191 AAA_16 | pfam07728 AAA_5 | pfam02367 UPF0079	GO & Domain
comp218_c0_seq1	1050	-	-	-	-	-	-	-	-	-
comp220_c0_seq1	2553	gi|460411111|ref|XP_004250958.1| PREDICTED: heat shock cognate 70 kDa protein 1-like	649	0.0	1375835308	GO:0055114 oxidation-reduction process | GO:0034976 response to endoplasmic reticulum stress | GO:0006457 protein folding | GO:0016567 protein ubiquitination	GO:0005829 cytosol | GO:0005618 cell wall | GO:0005739 mitochondrion | GO:0005774 vacuolar membrane | GO:0005794 Golgi apparatus | GO:0005886 plasma membrane | GO:0048046 apoplast	GO:0031625 ubiquitin protein ligase binding | GO:0005524 ATP binding | GO:0032440 2-alkenal reductase [NAD(P)] activity	-	pfam00012 HSP70 | pfam10712 NAD-GH | pfam06723 MreB_Mbl	GO & Domain
comp221_c0_seq1	824	gi|313586499|gb|ADR71260.1| 60S ribosomal protein L31A	121	1.74e-67	252622198	GO:0006412 translation | GO:0042254 ribosome biogenesis	GO:0005886 plasma membrane | GO:0005618 cell wall | GO:0022625 cytosolic large ribosomal subunit | GO:0009507 chloroplast	GO:0003735 structural constituent of ribosome	-	pfam01198 Ribosomal_L31e	GO & Domain
comp222_c0_seq1	1630	gi|302141727|emb|CBI18930.3| unnamed protein product	273	7.98e-123	431999686	GO:0006508 proteolysis	GO:0009505 plant-type cell wall	GO:0003677 DNA binding | GO:0004190 aspartic-type endopeptidase activity	-	pfam01918 Alba | pfam12328 Rpp20	GO & Domain
comp224_c0_seq1	2791	gi|116309951|emb|CAH66982.1| H0714H04.9	668	3.12e-180	622892766	GO:0001510 RNA methylation | GO:0080056 petal vascular tissue pattern formation | GO:0048364 root development | GO:0000398 nuclear mRNA splicing, via spliceosome | GO:0009220 pyrimidine ribonucleotide biosynthetic process | GO:0010305 leaf vascular tissue pattern formation | GO:0000478 endonucleolytic cleavage involved in rRNA processing | GO:0048366 leaf development | GO:0010588 cotyledon vascul…	GO:0005739 mitochondrion | GO:0005730 nucleolus	GO:0003723 RNA binding | GO:0000166 nucleotide binding	-	pfam00076 RRM_1 | pfam14259 RRM_6 | pfam13893 RRM_5 | pfam08777 RRM_3	GO & Domain
comp225_c0_seq1	2962	gi|356523657|ref|XP_003530453.1| PREDICTED: luminal-binding protein 5	660	0.0	1393994510	GO:0055114 oxidation-reduction process | GO:0030433 ER-associated protein catabolic process | GO:0010197 polar nucleus fusion | GO:0009408 response to heat	GO:0005618 cell wall | GO:0009507 chloroplast | GO:0005773 vacuole | GO:0005783 endoplasmic reticulum | GO:0005886 plasma membrane	GO:0005524 ATP binding | GO:0032440 2-alkenal reductase [NAD(P)] activity	-	pfam00012 HSP70 | pfam10712 NAD-GH | pfam06723 MreB_Mbl	GO & Domain
comp226_c0_seq1	903	gi|359479174|ref|XP_003632230.1| PREDICTED: calmodulin-related protein isoform 4	156	6.43e-96	342532396	GO:0010099 regulation of photomorphogenesis | GO:0006084 acetyl-CoA metabolic process | GO:0005513 detection of calcium ion | GO:0009846 pollen germination | GO:0019722 calcium-mediated signaling | GO:0009612 response to mechanical stimulus	GO:0005829 cytosol | GO:0005774 vacuolar membrane | GO:0005634 nucleus | GO:0005886 plasma membrane	GO:0005509 calcium ion binding	-	pfam13499 EF_hand_5 | pfam13833 EF_hand_6 | pfam13405 EF_hand_4 | pfam00036 efhand | pfam13202 EF_hand_3 | pfam08726 efhand_Ca_insen | pfam12763 efhand_3	GO & Domain
comp228_c0_seq1	611	gi|414589551|tpg|DAA40122.1| TPA: histone H4.3	108	1.46e-63	240220792	GO:0009414 response to water deprivation | GO:0030036 actin cytoskeleton organization | GO:0006096 glycolysis | GO:0045653 negative regulation of megakaryocyte differentiation | GO:0006334 nucleosome assembly | GO:0006094 gluconeogenesis	GO:0005774 vacuolar membrane | GO:0015629 actin cytoskeleton | GO:0009507 chloroplast | GO:0000786 nucleosome | GO:0005730 nucleolus | GO:0005829 cytosol | GO:0009579 thylakoid | GO:0009506 plasmodesma | GO:0005886 plasma membrane	GO:0046982 protein heterodimerization activity | GO:0003779 actin binding | GO:0003677 DNA binding | GO:0004619 phosphoglycerate mutase activity	-	pfam00125 Histone	GO & Domain
comp233_c0_seq1	1019	gi|225452727|ref|XP_002282719.1| PREDICTED: ubiquitin-conjugating enzyme E2 2 isoform 1	152	1.4e-100	358034154	GO:0009650 UV protection | GO:0009910 negative regulation of flower development | GO:0006623 protein targeting to vacuole | GO:0016197 endosome transport | GO:0006511 ubiquitin-dependent protein catabolic process | GO:0009965 leaf morphogenesis | GO:0010228 vegetative to reproductive phase transition of meristem | GO:0033523 histone H2B ubiquitination | GO:0006661 phosphatidylinositol biosyntheti…	GO:0005829 cytosol | GO:0005634 nucleus	GO:0004842 ubiquitin-protein ligase activity	6.3.2.19	pfam00179 UQ_con	GO & Enzyme & Domain
comp235_c0_seq1	3121	gi|255556934|ref|XP_002519500.1| Transitional endoplasmic reticulum ATPase, putative	806	0.0	1730161210	GO:0016310 phosphorylation | GO:0051301 cell division | GO:0042742 defense response to bacterium | GO:0045732 positive regulation of protein catabolic process | GO:0009846 pollen germination | GO:0006486 protein glycosylation | GO:0046686 response to cadmium ion | GO:0006200 ATP catabolic process | GO:0009860 pollen tube growth	GO:0005654 nucleoplasm | GO:0048046 apoplast | GO:0022626 cytosolic ribosome | GO:0009524 phragmoplast | GO:0005618 cell wall | GO:0005794 Golgi apparatus | GO:0005730 nucleolus | GO:0005819 spindle | GO:0005635 nuclear envelope | GO:0009506 plasmodesma | GO:0005886 plasma membrane	GO:0008568 microtubule-severing ATPase activity | GO:0042802 identical protein binding | GO:0005524 ATP binding	-	pfam00004 AAA | pfam02359 CDC48_N | pfam02933 CDC48_2 | pfam05496 RuvB_N | pfam07728 AAA_5 | pfam07724 AAA_2 | pfam13401 AAA_22 | pfam13207 AAA_17 | pfam13191 AAA_16 | pfam00158 Sigma54_activat | pfam06414 Zeta_toxin | pfam13173 AAA_14	GO & Domain
comp237_c1_seq1	1113	gi|314998616|gb|ADT65202.1| small heat shock protein	211	2.31e-58	226047755	GO:0006457 protein folding | GO:0009644 response to high light intensity | GO:0034976 response to endoplasmic reticulum stress | GO:0046686 response to cadmium ion | GO:0042542 response to hydrogen peroxide | GO:0009408 response to heat	GO:0005739 mitochondrion	-	-	pfam00011 HSP20	GO & Domain
comp239_c0_seq1	532	gi|224069356|ref|XP_002326338.1| predicted protein	34	1.37e-10	75016340	GO:0006184 GTP catabolic process | GO:0046686 response to cadmium ion | GO:0006448 regulation of translational elongation	GO:0005773 vacuole | GO:0009507 chloroplast | GO:0005730 nucleolus | GO:0005886 plasma membrane | GO:0005739 mitochondrion | GO:0005840 ribosome	GO:0003746 translation elongation factor activity | GO:0005525 GTP binding | GO:0003924 GTPase activity	-	-	GO only
comp240_c0_seq1	926	gi|413916361|gb|AFW56293.1| hypothetical protein ZEAMMB73_569640	134	8.47e-50	199916220	GO:0006302 double-strand break repair | GO:0010332 response to gamma radiation | GO:0048235 pollen sperm cell differentiation	GO:0005886 plasma membrane | GO:0005634 nucleus	GO:0003676 nucleic acid binding	-	pfam01918 Alba	GO & Domain
comp241_c0_seq1	758	gi|99033697|gb|ABF61870.1| chaperone	157	3.38e-84	303556547	GO:0006457 protein folding | GO:0009644 response to high light intensity | GO:0006972 hyperosmotic response | GO:0042542 response to hydrogen peroxide | GO:0009408 response to heat	GO:0005737 cytoplasm	GO:0051082 unfolded protein binding	-	pfam00011 HSP20	GO & Domain
comp243_c0_seq1	768	gi|296084563|emb|CBI25584.3| unnamed protein product	147	1.24e-69	258822901	GO:0006412 translation | GO:0042254 ribosome biogenesis	GO:0005730 nucleolus | GO:0005773 vacuole | GO:0005886 plasma membrane | GO:0022625 cytosolic large ribosomal subunit | GO:0009507 chloroplast | GO:0005783 endoplasmic reticulum	GO:0003735 structural constituent of ribosome	-	pfam01929 Ribosomal_L14e	GO & Domain
comp244_c0_seq1	1156	gi|508726652|gb|EOY18549.1| ATP synthase D chain, mitochondrial	168	2.19e-95	340760766	GO:0051788 response to misfolded protein | GO:0009853 photorespiration | GO:0009651 response to salt stress | GO:0080129 proteasome core complex assembly | GO:0006511 ubiquitin-dependent protein catabolic process | GO:0015986 ATP synthesis coupled proton transport	GO:0005774 vacuolar membrane | GO:0022626 cytosolic ribosome | GO:0005730 nucleolus | GO:0000276 mitochondrial proton-transporting ATP synthase complex, coupling factor F(o) | GO:0009535 chloroplast thylakoid membrane | GO:0005886 plasma membrane	GO:0008270 zinc ion binding | GO:0015078 hydrogen ion transmembrane transporter activity | GO:0016787 hydrolase activity | GO:0005507 copper ion binding	-	pfam05873 Mt_ATP-synt_D	GO & Domain
comp245_c0_seq1	3008	gi|223943633|gb|ACN25900.1| unknown	810	0.0	1625635069	GO:0009789 positive regulation of abscisic acid mediated signaling pathway | GO:0009845 seed germination | GO:0006643 membrane lipid metabolic process | GO:0046470 phosphatidylcholine metabolic process | GO:0010119 regulation of stomatal movement | GO:0046686 response to cadmium ion | GO:0009395 phospholipid catabolic process	GO:0005739 mitochondrion | GO:0009941 chloroplast envelope | GO:0030136 clathrin-coated vesicle | GO:0005634 nucleus | GO:0005886 plasma membrane	GO:0005509 calcium ion binding | GO:0005546 phosphatidylinositol-4,5-bisphosphate binding | GO:0004630 phospholipase D activity | GO:0070290 NAPE-specific phospholipase D activity	3.1.4.4	pfam12357 PLD_C | pfam00614 PLDc	GO & Enzyme & Domain
comp246_c0_seq1	406	gi|109255207|gb|ABG27026.1| phosophlipid protein	114	2.35e-58	221618682	GO:0042538 hyperosmotic salinity response | GO:0009611 response to wounding | GO:0009409 response to cold | GO:0009751 response to salicylic acid stimulus | GO:0006869 lipid transport | GO:0042542 response to hydrogen peroxide | GO:0009723 response to ethylene stimulus	-	GO:0008289 lipid binding	-	pfam00234 Tryp_alpha_amyl | pfam14368 LTP_2	GO & Domain
comp247_c0_seq1	2197	gi|462407261|gb|EMJ12595.1| hypothetical protein PRUPE_ppa003271mg	588	0.0	1119391936	GO:0055114 oxidation-reduction process | GO:0006164 purine nucleotide biosynthetic process | GO:0009651 response to salt stress | GO:0009097 isoleucine biosynthetic process | GO:0009099 valine biosynthetic process | GO:0006096 glycolysis | GO:0006094 gluconeogenesis | GO:0046686 response to cadmium ion | GO:0009098 leucine biosynthetic process | GO:0015940 pantothenate biosynthetic process	GO:0005829 cytosol | GO:0005618 cell wall | GO:0005739 mitochondrion | GO:0009941 chloroplast envelope | GO:0009570 chloroplast stroma | GO:0048046 apoplast	GO:0005507 copper ion binding | GO:0004455 ketol-acid reductoisomerase activity | GO:0000287 magnesium ion binding | GO:0070402 NADPH binding | GO:0016853 isomerase activity | GO:0042803 protein homodimerization activity	1.1.1.86	pfam01450 IlvC | pfam07991 IlvN	GO & Enzyme & Domain
comp248_c0_seq1	950	gi|358248452|ref|NP_001239884.1| uncharacterized protein LOC100784431	145	1.35e-74	273881752	GO:0009651 response to salt stress | GO:0006816 calcium ion transport | GO:0007030 Golgi organization | GO:0006334 nucleosome assembly	GO:0000786 nucleosome | GO:0005730 nucleolus	GO:0003677 DNA binding | GO:0046982 protein heterodimerization activity	-	pfam00125 Histone	GO & Domain
comp249_c0_seq1	1246	gi|359475330|ref|XP_003631658.1| PREDICTED: glycine-rich RNA-binding protein GRP1A-like	158	3.2e-70	261480346	GO:0042754 negative regulation of circadian rhythm | GO:0006094 gluconeogenesis | GO:0032508 DNA duplex unwinding | GO:0016117 carotenoid biosynthetic process | GO:0010119 regulation of stomatal movement | GO:0006833 water transport | GO:0009414 response to water deprivation | GO:0009662 etioplast organization | GO:0006406 mRNA export from nucleus | GO:0010200 response to chitin | GO:0009651 resp…	GO:0048046 apoplast | GO:0009507 chloroplast | GO:0005618 cell wall | GO:0005777 peroxisome | GO:0005730 nucleolus | GO:0005829 cytosol | GO:0009506 plasmodesma | GO:0005886 plasma membrane | GO:0005739 mitochondrion	GO:0000166 nucleotide binding | GO:0004672 protein kinase activity | GO:0003697 single-stranded DNA binding | GO:0016621 cinnamoyl-CoA reductase activity | GO:0046608 carotenoid isomerase activity | GO:0003690 double-stranded DNA binding | GO:0042803 protein homodimerization activity | GO:0003729 mRNA binding	-	pfam00076 RRM_1 | pfam14259 RRM_6 | pfam13893 RRM_5	GO & Domain
comp250_c0_seq1	1366	gi|462396645|gb|EMJ02444.1| hypothetical protein PRUPE_ppa008220mg	309	2.84e-140	490020552	GO:0046686 response to cadmium ion | GO:0006979 response to oxidative stress	GO:0005739 mitochondrion | GO:0005886 plasma membrane	-	-	pfam05368 NmrA | pfam13460 NAD_binding_10 | pfam02254 TrkA_N | pfam01113 DapB_N | pfam03807 F420_oxidored | pfam01118 Semialdhyde_dh	GO & Domain
comp251_c0_seq1	1447	gi|225439725|ref|XP_002273550.1| PREDICTED: short-chain dehydrogenase TIC 32, chloroplastic	318	7.51e-162	561771548	GO:0009860 pollen tube growth | GO:0055114 oxidation-reduction process | GO:0015995 chlorophyll biosynthetic process | GO:0019685 photosynthesis, dark reaction	-	GO:0016630 protochlorophyllide reductase activity | GO:0000166 nucleotide binding	-	pfam00106 adh_short | pfam13561 adh_short_C2	GO & Domain
comp252_c0_seq1	2109	gi|242056497|ref|XP_002457394.1| hypothetical protein SORBIDRAFT_03g006630	471	5.17e-199	685342706	GO:0009414 response to water deprivation | GO:0009737 response to abscisic acid stimulus | GO:0006508 proteolysis | GO:0080167 response to karrikin	GO:0009505 plant-type cell wall | GO:0016020 membrane | GO:0005783 endoplasmic reticulum	GO:0004190 aspartic-type endopeptidase activity	-	pfam00026 Asp	GO & Domain
comp253_c0_seq1	1081	gi|242062592|ref|XP_002452585.1| hypothetical protein SORBIDRAFT_04g028530	221	7e-132	462117388	GO:0000462 maturation of SSU-rRNA from tricistronic rRNA transcript (SSU-rRNA, 5.8S rRNA, LSU-rRNA) | GO:0055114 oxidation-reduction process | GO:0006414 translational elongation | GO:0006118 electron transport	GO:0005618 cell wall | GO:0005730 nucleolus | GO:0022627 cytosolic small ribosomal subunit | GO:0009507 chloroplast | GO:0005886 plasma membrane	GO:0019843 rRNA binding | GO:0003735 structural constituent of ribosome | GO:0016705 oxidoreductase activity, acting on paired donors, with incorporation or reduction of molecular oxygen | GO:0009055 electron carrier activity | GO:0020037 heme binding | GO:0005506 iron ion binding	-	pfam01201 Ribosomal_S8e	GO & Domain
comp254_c0_seq1	830	gi|326489079|dbj|BAK01523.1| predicted protein	164	7.62e-103	365563579	GO:0006412 translation | GO:0042254 ribosome biogenesis	GO:0005730 nucleolus | GO:0022625 cytosolic large ribosomal subunit | GO:0009507 chloroplast | GO:0005739 mitochondrion	GO:0003735 structural constituent of ribosome	-	pfam01157 Ribosomal_L21e	GO & Domain
comp255_c0_seq1	1157	gi|357144871|ref|XP_003573442.1| PREDICTED: 60S ribosomal protein L13-2-like isoform 1	207	6.87e-124	435542945	GO:0006412 translation | GO:0042254 ribosome biogenesis	GO:0005730 nucleolus | GO:0005886 plasma membrane | GO:0005618 cell wall | GO:0022625 cytosolic large ribosomal subunit	GO:0003735 structural constituent of ribosome	-	pfam01294 Ribosomal_L13e	GO & Domain
comp256_c0_seq1	497	-	-	-	-	-	-	-	-	-
comp258_c0_seq1	1611	gi|333398958|gb|AEF32110.1| aquaporin PIP2	282	4.75e-163	565757714	GO:0006810 transport | GO:0009737 response to abscisic acid stimulus	GO:0005773 vacuole | GO:0046658 anchored to plasma membrane | GO:0016021 integral to membrane | GO:0005634 nucleus	GO:0005215 transporter activity	-	pfam00230 MIP	GO & Domain
comp259_c0_seq1	1752	gi|194693108|gb|ACF80638.1| unknown	409	4.89e-175	605619378	GO:0009793 embryo development ending in seed dormancy | GO:0010143 cutin biosynthetic process | GO:0048730 epidermis morphogenesis | GO:0051179 localization | GO:0010090 trichome morphogenesis	GO:0005737 cytoplasm	GO:0047672 anthranilate N-benzoyltransferase activity	-	pfam02458 Transferase	GO & Domain
comp260_c0_seq1	1722	gi|548860428|gb|ERN18014.1| hypothetical protein AMTR_s00046p00166530	303	8.06e-127	445286907	GO:0006979 response to oxidative stress | GO:0055114 oxidation-reduction process | GO:0006804 peroxidase reaction	GO:0016023 cytoplasmic membrane-bounded vesicle | GO:0005618 cell wall | GO:0005634 nucleus | GO:0048046 apoplast	GO:0046872 metal ion binding | GO:0020037 heme binding | GO:0004601 peroxidase activity	1.11.1.7	pfam00141 peroxidase	GO & Enzyme & Domain
comp264_c0_seq1	743	gi|225439880|ref|XP_002279090.1| PREDICTED: 40S ribosomal protein S15a-like isoform 1	130	1.15e-81	295141306	GO:0042545 cell wall modification | GO:0009664 plant-type cell wall organization | GO:0001510 RNA methylation | GO:0006412 translation | GO:0042254 ribosome biogenesis	GO:0005886 plasma membrane | GO:0005618 cell wall | GO:0022627 cytosolic small ribosomal subunit	GO:0003735 structural constituent of ribosome	-	pfam00410 Ribosomal_S8	GO & Domain
comp265_c0_seq1	805	gi|242050624|ref|XP_002463056.1| hypothetical protein SORBIDRAFT_02g036870	174	2.87e-47	191943887	GO:0055114 oxidation-reduction process | GO:0006118 electron transport	GO:0016023 cytoplasmic membrane-bounded vesicle	GO:0005507 copper ion binding | GO:0009055 electron carrier activity	-	pfam02298 Cu_bind_like	GO & Domain
comp266_c0_seq1	767	gi|32400871|gb|AAP80667.1|AF479048_1 ribosomal Pr 117, partial	140	1.37e-90	324816101	GO:0006412 translation | GO:0009793 embryo development ending in seed dormancy | GO:0042254 ribosome biogenesis	GO:0005739 mitochondrion | GO:0005730 nucleolus | GO:0009507 chloroplast | GO:0022625 cytosolic large ribosomal subunit	GO:0003735 structural constituent of ribosome	-	pfam00238 Ribosomal_L14	GO & Domain
comp267_c0_seq1	901	gi|225423704|ref|XP_002277425.1| PREDICTED: 60S ribosomal protein L27-3 isoform 1	135	6.84e-77	280525363	GO:0006412 translation | GO:0042254 ribosome biogenesis	GO:0022625 cytosolic large ribosomal subunit | GO:0016020 membrane	GO:0003735 structural constituent of ribosome	-	pfam01777 Ribosomal_L27e | pfam00467 KOW	GO & Domain
comp268_c0_seq1	917	gi|460386595|ref|XP_004238983.1| PREDICTED: proline-rich receptor-like protein kinase PERK9-like	70	1.54e-05	59514582	-	-	-	-	-
comp269_c0_seq1	1916	gi|224136806|ref|XP_002322420.1| predicted protein	445	3.95e-280	955073299	GO:0006098 pentose-phosphate shunt | GO:0009651 response to salt stress | GO:0009416 response to light stimulus | GO:0009409 response to cold | GO:0009737 response to abscisic acid stimulus | GO:0006096 glycolysis | GO:0006094 gluconeogenesis | GO:0009853 photorespiration | GO:0046686 response to cadmium ion | GO:0000162 tryptophan biosynthetic process | GO:0006571 tyrosine biosynthetic process |…	GO:0009506 plasmodesma | GO:0000015 phosphopyruvate hydratase complex | GO:0005740 mitochondrial envelope | GO:0009507 chloroplast | GO:0005634 nucleus | GO:0005886 plasma membrane | GO:0048046 apoplast	GO:0005507 copper ion binding | GO:0003677 DNA binding | GO:0000287 magnesium ion binding | GO:0016787 hydrolase activity | GO:0004634 phosphopyruvate hydratase activity	4.2.1.11	pfam00113 Enolase_C | pfam03952 Enolase_N	GO & Enzyme & Domain
comp271_c0_seq1	816	gi|255584027|ref|XP_002532758.1| conserved hypothetical protein	140	7.95e-62	235791718	-	-	-	-	pfam06747 CHCH	Domain only
comp274_c0_seq1	750	gi|388498604|gb|AFK37368.1| unknown	115	4.19e-60	230476829	GO:0051707 response to other organism | GO:0006954 inflammatory response | GO:0006558 L-phenylalanine metabolic process | GO:0006570 tyrosine metabolic process	GO:0005777 peroxisome | GO:0009507 chloroplast	GO:0050178 phenylpyruvate tautomerase activity	5.3.2.1 | 5.3.3.12	pfam01187 MIF	GO & Enzyme & Domain
comp276_c0_seq1	2110	gi|125542653|gb|EAY88792.1| hypothetical protein OsI_10265	535	1.4e-295	1006450555	GO:0000038 very long chain fatty acid metabolic process | GO:0006633 fatty acid biosynthetic process | GO:0042335 cuticle development | GO:0009416 response to light stimulus | GO:0009409 response to cold | GO:0009913 epidermal cell differentiation | GO:0080167 response to karrikin	GO:0016020 membrane | GO:0005783 endoplasmic reticulum	GO:0016747 transferase activity, transferring acyl groups other than amino-acyl groups	2.3.1.199 | 2.3.1.119	pfam08392 FAE1_CUT1_RppA | pfam08541 ACP_syn_III_C | pfam02797 Chal_sti_synt_C | pfam08545 ACP_syn_III	GO & Enzyme & Domain
comp277_c0_seq1	996	gi|449440179|ref|XP_004137862.1| PREDICTED: 60S ribosomal protein L24-like	163	1.6e-91	327916452	GO:0048467 gynoecium development | GO:0001510 RNA methylation | GO:0006412 translation | GO:0042254 ribosome biogenesis | GO:0009734 auxin mediated signaling pathway	GO:0005739 mitochondrion | GO:0005730 nucleolus | GO:0009507 chloroplast | GO:0022625 cytosolic large ribosomal subunit | GO:0005886 plasma membrane	GO:0003735 structural constituent of ribosome	-	pfam01246 Ribosomal_L24e	GO & Domain
comp280_c0_seq1	1626	gi|548839779|gb|ERN00036.1| hypothetical protein AMTR_s00105p00058690	314	3.11e-178	616249155	GO:0048364 root development | GO:0060267 positive regulation of respiratory burst | GO:0048367 shoot development | GO:0007165 signal transduction | GO:0046686 response to cadmium ion | GO:0050832 defense response to fungus	GO:0005730 nucleolus | GO:0009507 chloroplast | GO:0022626 cytosolic ribosome | GO:0005886 plasma membrane	GO:0004871 signal transducer activity | GO:0005515 protein binding	-	pfam00400 WD40	GO & Domain
comp282_c0_seq1	1503	gi|226503641|ref|NP_001149193.1| USP family protein	236	3.01e-99	353605080	GO:0006950 response to stress | GO:0002238 response to molecule of fungal origin	GO:0005829 cytosol | GO:0005634 nucleus | GO:0009536 plastid | GO:0005886 plasma membrane	-	-	pfam00582 Usp	GO & Domain
comp284_c0_seq1	1245	gi|508724051|gb|EOY15948.1| General regulatory factor 2, OMEGA	255	5.3e-144	502421959	GO:0048364 root development | GO:0009740 gibberellic acid mediated signaling pathway | GO:0009407 toxin catabolic process | GO:0009624 response to nematode | GO:0061062 regulation of nematode larval development | GO:0010265 SCF complex assembly | GO:0016567 protein ubiquitination | GO:0046686 response to cadmium ion | GO:0031146 SCF-dependent proteasomal ubiquitin-dependent protein catabolic proc…	GO:0005773 vacuole | GO:0005618 cell wall | GO:0005794 Golgi apparatus | GO:0005829 cytosol | GO:0019005 SCF ubiquitin ligase complex | GO:0005635 nuclear envelope | GO:0009570 chloroplast stroma | GO:0009506 plasmodesma | GO:0005886 plasma membrane | GO:0005739 mitochondrion	GO:0019904 protein domain specific binding | GO:0005524 ATP binding | GO:0045309 protein phosphorylated amino acid binding	-	pfam00244 14-3-3	GO & Domain
comp285_c0_seq1	1816	gi|413926319|gb|AFW66251.1| limonoid UDP-glucosyltransferase	455	1.9e-165	573730047	GO:0080167 response to karrikin | GO:0010224 response to UV-B | GO:0008152 metabolic process	GO:0005737 cytoplasm	GO:0050284 sinapate 1-glucosyltransferase activity | GO:0050645 limonoid glucosyltransferase activity	-	-	GO only
comp287_c0_seq1	316	gi|302761698|ref|XP_002964271.1| hypothetical protein SELMODRAFT_142654	39	8.71e-08	64829470	-	-	-	-	-
comp290_c0_seq1	1947	gi|56481443|gb|AAV92352.1| alpha tubulin 1	451	1.44e-307	1046312219	GO:0007010 cytoskeleton organization | GO:0006094 gluconeogenesis | GO:0007017 microtubule-based process | GO:0071258 cellular response to gravity | GO:0010498 proteasomal protein catabolic process | GO:0006184 GTP catabolic process | GO:0006084 acetyl-CoA metabolic process | GO:0051258 protein polymerization | GO:0046686 response to cadmium ion	GO:0005774 vacuolar membrane | GO:0045298 tubulin complex | GO:0005618 cell wall | GO:0005829 cytosol | GO:0005874 microtubule | GO:0009570 chloroplast stroma | GO:0005886 plasma membrane	GO:0005525 GTP binding | GO:0003924 GTPase activity | GO:0005200 structural constituent of cytoskeleton	-	pfam03953 Tubulin_C | pfam00091 Tubulin	GO & Domain
comp291_c0_seq1	502	gi|336283386|gb|AEI29168.1| ubiquitin-like protein	95	1.3e-57	221618682	GO:0006412 translation | GO:0042254 ribosome biogenesis	GO:0022627 cytosolic small ribosomal subunit | GO:0005634 nucleus	GO:0046872 metal ion binding | GO:0003735 structural constituent of ribosome	-	pfam01599 Ribosomal_S27 | pfam10883 DUF2681	GO & Domain
comp292_c0_seq1	462	gi|116780133|gb|ABK21562.1| unknown	44	3.52e-19	102476597	GO:0006334 nucleosome assembly	GO:0000786 nucleosome | GO:0005634 nucleus	GO:0003677 DNA binding | GO:0046982 protein heterodimerization activity	-	-	GO only
comp293_c0_seq1	3173	gi|297733646|emb|CBI14893.3| unnamed protein product	699	0.0	1241634372	GO:0016070 RNA metabolic process | GO:0009744 response to sucrose stimulus | GO:0009750 response to fructose stimulus | GO:0009651 response to salt stress | GO:0032259 methylation | GO:0009723 response to ethylene stimulus | GO:0009734 auxin mediated signaling pathway	GO:0005829 cytosol | GO:0005794 Golgi apparatus | GO:0005634 nucleus	GO:0008168 methyltransferase activity	-	pfam02847 MA3	GO & Domain
comp295_c0_seq1	1013	gi|225449270|ref|XP_002280821.1| PREDICTED: 18.2 kDa class I heat shock protein	149	1.63e-76	279639548	GO:0006950 response to stress	GO:0005737 cytoplasm	-	-	pfam00011 HSP20	GO & Domain
comp296_c0_seq1	1711	gi|255562023|ref|XP_002522020.1| zinc finger protein, putative	338	9.41e-193	664526059	GO:0006629 lipid metabolic process	-	GO:0004091 carboxylesterase activity	-	pfam00657 Lipase_GDSL	GO & Domain
comp297_c0_seq1	951	gi|514801161|ref|XP_004975494.1| PREDICTED: calnexin homolog	206	4.62e-86	309757250	GO:0031348 negative regulation of defense response | GO:0006777 Mo-molybdopterin cofactor biosynthetic process | GO:0006457 protein folding | GO:0009867 jasmonic acid mediated signaling pathway | GO:0042542 response to hydrogen peroxide | GO:0009862 systemic acquired resistance, salicylic acid mediated signaling pathway | GO:0010363 regulation of plant-type hypersensitive response | GO:0009734 au…	GO:0005774 vacuolar membrane | GO:0016023 cytoplasmic membrane-bounded vesicle | GO:0009505 plant-type cell wall | GO:0016021 integral to membrane | GO:0009507 chloroplast | GO:0005789 endoplasmic reticulum membrane | GO:0005794 Golgi apparatus | GO:0005829 cytosol | GO:0009506 plasmodesma | GO:0005886 plasma membrane | GO:0005739 mitochondrion	GO:0005509 calcium ion binding | GO:0051082 unfolded protein binding | GO:0030151 molybdenum ion binding	-	-	GO only
comp298_c0_seq1	3010	gi|225449971|ref|XP_002272290.1| PREDICTED: protein transport protein SEC31 isoform 1	886	0.0	1207087597	GO:0006499 N-terminal protein myristoylation | GO:0006007 glucose catabolic process	GO:0009506 plasmodesma | GO:0016020 membrane | GO:0005829 cytosol | GO:0080008 CUL4 RING ubiquitin ligase complex	-	-	pfam12931 Sec16_C | pfam00400 WD40	GO & Domain
comp299_c0_seq1	2065	gi|125546535|gb|EAY92674.1| hypothetical protein OsI_14427	577	4.93e-309	1051184200	GO:0042026 protein refolding | GO:0016226 iron-sulfur cluster assembly | GO:0009658 chloroplast organization | GO:0048481 ovule development | GO:0009793 embryo development ending in seed dormancy	GO:0005739 mitochondrion | GO:0009941 chloroplast envelope | GO:0009579 thylakoid | GO:0009570 chloroplast stroma | GO:0022626 cytosolic ribosome | GO:0016020 membrane | GO:0048046 apoplast	GO:0005524 ATP binding	-	pfam00118 Cpn60_TCP1	GO & Domain
comp302_c0_seq1	954	gi|242035815|ref|XP_002465302.1| hypothetical protein SORBIDRAFT_01g035860	187	4.2e-111	393023837	GO:0006412 translation | GO:0009220 pyrimidine ribonucleotide biosynthetic process | GO:0042254 ribosome biogenesis	GO:0009506 plasmodesma | GO:0005774 vacuolar membrane | GO:0009507 chloroplast | GO:0022625 cytosolic large ribosomal subunit | GO:0005886 plasma membrane	GO:0003723 RNA binding | GO:0003735 structural constituent of ribosome	-	pfam00828 Ribosomal_L18e	GO & Domain
comp303_c0_seq1	749	gi|147819070|emb|CAN74125.1| hypothetical protein VITISV_038770	123	7.57e-61	232691366	GO:0022900 electron transport chain | GO:0006118 electron transport	GO:0009536 plastid	GO:0046872 metal ion binding | GO:0009055 electron carrier activity | GO:0051537 2 iron, 2 sulfur cluster binding	-	pfam00111 Fer2	GO & Domain
comp304_c0_seq1	671	gi|224055249|ref|XP_002298443.1| predicted protein	122	3.64e-63	239334977	GO:0006412 translation | GO:0042254 ribosome biogenesis	GO:0005886 plasma membrane | GO:0005618 cell wall | GO:0022625 cytosolic large ribosomal subunit | GO:0009507 chloroplast	GO:0003735 structural constituent of ribosome	-	pfam01198 Ribosomal_L31e	GO & Domain
comp305_c0_seq1	1191	gi|462397970|gb|EMJ03638.1| hypothetical protein PRUPE_ppa009932mg	241	1.55e-142	497549978	GO:0006412 translation | GO:0009651 response to salt stress | GO:0042254 ribosome biogenesis	GO:0005730 nucleolus | GO:0022626 cytosolic ribosome | GO:0005773 vacuole | GO:0005886 plasma membrane | GO:0015935 small ribosomal subunit | GO:0009507 chloroplast	GO:0003735 structural constituent of ribosome | GO:0003723 RNA binding	-	pfam00189 Ribosomal_S3_C | pfam07650 KH_2	GO & Domain
comp307_c0_seq1	2644	gi|548858896|gb|ERN16610.1| hypothetical protein AMTR_s00051p00026490	652	0.0	1181841876	GO:0046686 response to cadmium ion | GO:0009651 response to salt stress	-	GO:0003723 RNA binding | GO:0000166 nucleotide binding	-	pfam00658 PABP | pfam00076 RRM_1 | pfam14259 RRM_6 | pfam13893 RRM_5	GO & Domain
comp308_c0_seq1	1155	gi|502158281|ref|XP_004511090.1| PREDICTED: cysteine proteinase inhibitor 12-like	109	7.25e-45	185300277	GO:0009414 response to water deprivation | GO:0010466 negative regulation of peptidase activity | GO:0006979 response to oxidative stress | GO:0009409 response to cold | GO:0006972 hyperosmotic response | GO:0006508 proteolysis	GO:0005576 extracellular region | GO:0005829 cytosol | GO:0005783 endoplasmic reticulum	GO:0004869 cysteine-type endopeptidase inhibitor activity | GO:0008233 peptidase activity | GO:0050897 cobalt ion binding	-	pfam00031 Cystatin	GO & Domain
comp309_c0_seq1	379	gi|403413175|emb|CCL99875.1| predicted protein	54	3.31e-24	117978355	GO:0006412 translation | GO:0042254 ribosome biogenesis	GO:0005840 ribosome | GO:0019028 viral capsid	GO:0003735 structural constituent of ribosome	-	pfam00240 ubiquitin | pfam11976 Rad60-SLD	GO & Domain
comp311_c0_seq1	393	gi|11994861|dbj|BAB19963.1| putative ripening protein	85	1.49e-09	71030173	GO:0006950 response to stress	-	-	-	-	GO only
comp312_c0_seq1	782	gi|116783133|gb|ABK22804.1| unknown	105	1.59e-67	252622198	GO:0006412 translation | GO:0042254 ribosome biogenesis	GO:0022625 cytosolic large ribosomal subunit | GO:0005739 mitochondrion	GO:0003735 structural constituent of ribosome	-	pfam00935 Ribosomal_L44	GO & Domain
comp314_c0_seq1	1699	gi|147810266|emb|CAN71449.1| hypothetical protein VITISV_027853	272	3.11e-113	400110355	GO:0016310 phosphorylation | GO:0048573 photoperiodism, flowering | GO:0006814 sodium ion transport | GO:0015721 bile acid and bile salt transport	GO:0016020 membrane	GO:0008508 bile acid:sodium symporter activity | GO:0016301 kinase activity	-	pfam00769 ERM | pfam12325 TMF_TATA_bd | pfam06818 Fez1 | pfam12329 TMF_DNA_bd | pfam09755 DUF2046 | pfam09311 Rab5-bind | pfam02050 FliJ | pfam12795 MscS_porin | pfam07926 TPR_MLP1_2 | pfam08614 ATG16 | pfam11559 ADIP | pfam00261 Tropomyosin	GO & Domain
comp315_c0_seq1	3625	gi|357116962|ref|XP_003560245.1| PREDICTED: serine carboxypeptidase-like 18-like	435	1.33e-143	501093237	GO:0006508 proteolysis	GO:0005773 vacuole | GO:0016023 cytoplasmic membrane-bounded vesicle	GO:0004185 serine-type carboxypeptidase activity | GO:0016746 transferase activity, transferring acyl groups	-	pfam00450 Peptidase_S10	GO & Domain
comp316_c0_seq1	703	gi|462415067|gb|EMJ19804.1| hypothetical protein PRUPE_ppa013427mg	123	2.96e-69	257494179	GO:0001510 RNA methylation | GO:0006412 translation | GO:0019684 photosynthesis, light reaction | GO:0042254 ribosome biogenesis	GO:0005730 nucleolus | GO:0009506 plasmodesma | GO:0005774 vacuolar membrane | GO:0022625 cytosolic large ribosomal subunit | GO:0005794 Golgi apparatus | GO:0005886 plasma membrane | GO:0009543 chloroplast thylakoid lumen	GO:0003735 structural constituent of ribosome	-	pfam00831 Ribosomal_L29	GO & Domain
comp317_c0_seq1	852	gi|89276319|gb|ABD66516.1| ribosomal protein	120	1.83e-73	270338493	GO:0001510 RNA methylation | GO:0006412 translation | GO:0042254 ribosome biogenesis	GO:0005730 nucleolus | GO:0009507 chloroplast | GO:0022625 cytosolic large ribosomal subunit | GO:0005886 plasma membrane	GO:0003735 structural constituent of ribosome	-	pfam01199 Ribosomal_L34e	GO & Domain
comp318_c0_seq1	1139	gi|118487374|gb|ABK95515.1| unknown	241	1.79e-139	487363108	GO:0006412 translation | GO:0042254 ribosome biogenesis	GO:0005730 nucleolus | GO:0005794 Golgi apparatus | GO:0005886 plasma membrane | GO:0005618 cell wall | GO:0005774 vacuolar membrane | GO:0022625 cytosolic large ribosomal subunit | GO:0009507 chloroplast	GO:0003735 structural constituent of ribosome	-	pfam08079 Ribosomal_L30_N | pfam00327 Ribosomal_L30	GO & Domain
comp320_c0_seq1	1415	gi|514745771|ref|XP_004960961.1| PREDICTED: histone deacetylase HDT2-like	292	2.9e-83	300456195	GO:0009294 DNA mediated transformation | GO:0009944 polarity specification of adaxial/abaxial axis	GO:0005730 nucleolus	GO:0046872 metal ion binding	-	-	GO only
comp322_c0_seq1	2400	gi|225441084|ref|XP_002264613.1| PREDICTED: probable polyadenylate-binding protein At2g36660	606	3.66e-248	848775528	GO:0006164 purine nucleotide biosynthetic process | GO:0006486 protein glycosylation | GO:0006446 regulation of translational initiation	GO:0005829 cytosol | GO:0016023 cytoplasmic membrane-bounded vesicle | GO:0005840 ribosome	GO:0003743 translation initiation factor activity | GO:0000166 nucleotide binding	-	pfam00076 RRM_1 | pfam00658 PABP | pfam14259 RRM_6 | pfam13893 RRM_5 | pfam08777 RRM_3	GO & Domain
comp323_c0_seq1	1145	gi|470129443|ref|XP_004300629.1| PREDICTED: stromal 70 kDa heat shock-related protein, chloroplastic-like	305	4.89e-175	605619378	GO:0006457 protein folding | GO:0042542 response to hydrogen peroxide | GO:0045036 protein targeting to chloroplast | GO:0034976 response to endoplasmic reticulum stress | GO:0009644 response to high light intensity | GO:0009658 chloroplast organization | GO:0046686 response to cadmium ion | GO:0009409 response to cold | GO:0009408 response to heat | GO:0055114 oxidation-reduction process | GO:00…	GO:0009941 chloroplast envelope | GO:0048046 apoplast | GO:0009570 chloroplast stroma | GO:0009579 thylakoid | GO:0005634 nucleus | GO:0005739 mitochondrion	GO:0032440 2-alkenal reductase [NAD(P)] activity | GO:0051082 unfolded protein binding | GO:0005524 ATP binding	-	-	GO only
comp324_c0_seq1	1027	gi|502152082|ref|XP_004508755.1| PREDICTED: 40S ribosomal protein S9-2-like	197	6.77e-118	415612113	GO:0006412 translation | GO:0042254 ribosome biogenesis	GO:0005730 nucleolus | GO:0005794 Golgi apparatus | GO:0009506 plasmodesma | GO:0005886 plasma membrane | GO:0005618 cell wall | GO:0022627 cytosolic small ribosomal subunit | GO:0009507 chloroplast	GO:0003735 structural constituent of ribosome | GO:0019843 rRNA binding	-	pfam00163 Ribosomal_S4 | pfam01479 S4	GO & Domain
comp325_c0_seq1	2976	gi|508721863|gb|EOY13760.1| Ribosomal protein S5/Elongation factor G/III/V family protein	843	0.0	1862590516	GO:0006184 GTP catabolic process | GO:0009409 response to cold | GO:0006448 regulation of translational elongation	GO:0005774 vacuolar membrane | GO:0048046 apoplast | GO:0009507 chloroplast | GO:0005730 nucleolus | GO:0005829 cytosol | GO:0009506 plasmodesma | GO:0005886 plasma membrane | GO:0005840 ribosome	GO:0003746 translation elongation factor activity | GO:0005525 GTP binding | GO:0003924 GTPase activity | GO:0005507 copper ion binding	-	pfam00009 GTP_EFTU | pfam03764 EFG_IV | pfam00679 EFG_C	GO & Domain
comp326_c0_seq1	594	gi|17373811|sp|O65740.1|DEF2_CAPAN RecName: Full=Defensin J1-2; Flags: Precursor	53	4.83e-18	99376245	GO:0010466 negative regulation of peptidase activity | GO:0009827 plant-type cell wall modification | GO:0050832 defense response to fungus | GO:0031640 killing of cells of other organism | GO:0006508 proteolysis	GO:0005576 extracellular region	GO:0030414 peptidase inhibitor activity | GO:0008233 peptidase activity	-	pfam00304 Gamma-thionin	GO & Domain
comp327_c0_seq1	1227	gi|296084316|emb|CBI24704.3| unnamed protein product	303	2.26e-174	603404841	GO:0009955 adaxial/abaxial pattern specification | GO:0006094 gluconeogenesis | GO:0009220 pyrimidine ribonucleotide biosynthetic process | GO:0006913 nucleocytoplasmic transport | GO:0006412 translation | GO:0001510 RNA methylation | GO:0009651 response to salt stress | GO:0008283 cell proliferation | GO:0010015 root morphogenesis | GO:0009965 leaf morphogenesis | GO:0006096 glycolysis | GO:0046…	GO:0005773 vacuole | GO:0009507 chloroplast | GO:0005794 Golgi apparatus | GO:0022625 cytosolic large ribosomal subunit | GO:0005730 nucleolus | GO:0005886 plasma membrane	GO:0008097 5S rRNA binding | GO:0003735 structural constituent of ribosome	-	pfam14204 Ribosomal_L18_c | pfam00861 Ribosomal_L18p	GO & Domain
comp330_c0_seq1	740	gi|462414991|gb|EMJ19728.1| hypothetical protein PRUPE_ppa012628mg	154	6.49e-100	355819617	GO:0051788 response to misfolded protein | GO:0006635 fatty acid beta-oxidation | GO:0043161 proteasomal ubiquitin-dependent protein catabolic process | GO:0016558 protein import into peroxisome matrix | GO:0051510 regulation of unidimensional cell growth | GO:0048193 Golgi vesicle transport | GO:0042023 DNA endoreduplication | GO:0016567 protein ubiquitination | GO:0006301 postreplication repair…	GO:0005737 cytoplasm | GO:0005886 plasma membrane | GO:0005634 nucleus	GO:0004842 ubiquitin-protein ligase activity	6.3.2.19	pfam00179 UQ_con | pfam14461 Prok-E2_B	GO & Enzyme & Domain
comp331_c0_seq1	824	-	-	-	-	-	-	-	-	-
comp332_c0_seq1	1015	gi|194698822|gb|ACF83495.1| unknown	167	1.34e-82	298241658	GO:0016226 iron-sulfur cluster assembly	GO:0005739 mitochondrion	GO:0005506 iron ion binding | GO:0005198 structural molecule activity | GO:0051536 iron-sulfur cluster binding	-	pfam01592 NifU_N	GO & Domain
comp333_c0_seq1	804	gi|1389640|dbj|BAA12982.1| PNDKN1	147	3.38e-84	303556547	GO:0006241 CTP biosynthetic process | GO:0009651 response to salt stress | GO:0006165 nucleoside diphosphate phosphorylation | GO:0006183 GTP biosynthetic process | GO:0006228 UTP biosynthetic process | GO:0046686 response to cadmium ion | GO:0006144 purine base metabolic process | GO:0006206 pyrimidine base metabolic process	GO:0005774 vacuolar membrane | GO:0048046 apoplast | GO:0009507 chloroplast | GO:0005777 peroxisome | GO:0005829 cytosol | GO:0009506 plasmodesma | GO:0005886 plasma membrane	GO:0004550 nucleoside diphosphate kinase activity | GO:0046872 metal ion binding | GO:0005524 ATP binding	2.7.4.6 | 2.7.13.3	pfam00334 NDK	GO & Enzyme & Domain
comp334_c0_seq1	1930	gi|225435758|ref|XP_002285721.1| PREDICTED: tubulin alpha-1 chain	449	3.06e-302	1028595924	GO:0007017 microtubule-based process | GO:0071258 cellular response to gravity | GO:0006184 GTP catabolic process | GO:0051258 protein polymerization | GO:0046686 response to cadmium ion	GO:0048046 apoplast | GO:0045298 tubulin complex | GO:0005618 cell wall | GO:0005829 cytosol | GO:0005874 microtubule | GO:0009506 plasmodesma | GO:0005886 plasma membrane	GO:0005525 GTP binding | GO:0003924 GTPase activity | GO:0005200 structural constituent of cytoskeleton	-	pfam03953 Tubulin_C | pfam00091 Tubulin	GO & Domain
comp335_c0_seq1	1928	gi|395132307|dbj|BAM29304.1| acyl-glucose-dependent anthocyanin 7-O-glucosyltransferase	510	2.13e-213	733176703	GO:0005975 carbohydrate metabolic process	GO:0016023 cytoplasmic membrane-bounded vesicle	GO:0008422 beta-glucosidase activity	3.2.1.21	pfam00232 Glyco_hydro_1	GO & Enzyme & Domain
comp336_c0_seq1	1921	gi|414869995|tpg|DAA48552.1| TPA: inorganic phosphate transporter 3	520	1.41e-299	1019737776	GO:0016036 cellular response to phosphate starvation | GO:0055085 transmembrane transport | GO:0009737 response to abscisic acid stimulus | GO:0006817 phosphate ion transport	GO:0005773 vacuole | GO:0005886 plasma membrane | GO:0016021 integral to membrane | GO:0005634 nucleus	GO:0005315 inorganic phosphate transmembrane transporter activity | GO:0015293 symporter activity	-	pfam00083 Sugar_tr | pfam07690 MFS_1 | pfam13347 MFS_2	GO & Domain
comp337_c0_seq1	1500	gi|508700407|gb|EOX92303.1| Ribosomal protein L4/L1 family	397	1.17e-219	753993350	GO:0001510 RNA methylation | GO:0006412 translation | GO:0009220 pyrimidine ribonucleotide biosynthetic process | GO:0042545 cell wall modification | GO:0009664 plant-type cell wall organization | GO:0042254 ribosome biogenesis	GO:0005618 cell wall | GO:0005730 nucleolus | GO:0009506 plasmodesma | GO:0005774 vacuolar membrane | GO:0009507 chloroplast | GO:0022625 cytosolic large ribosomal subunit | GO:0005886 plasma membrane	GO:0003735 structural constituent of ribosome	-	pfam14374 Ribos_L4_asso_C | pfam00573 Ribosomal_L4	GO & Domain
comp338_c0_seq1	843	gi|356567730|ref|XP_003552070.1| PREDICTED: uncharacterized protein At5g48480-like	161	1.8e-43	180428296	-	-	-	-	-
comp339_c0_seq1	656	gi|462403464|gb|EMJ09021.1| hypothetical protein PRUPE_ppa023849mg	77	8.72e-43	177770851	-	GO:0005737 cytoplasm	-	-	pfam00240 ubiquitin	GO & Domain
comp340_c0_seq1	1430	gi|508726787|gb|EOY18684.1| Adenosine kinase 2	340	6.07e-202	695086668	GO:0006169 adenosine salvage | GO:0080094 response to trehalose-6-phosphate stimulus | GO:0006167 AMP biosynthetic process | GO:0016310 phosphorylation | GO:0046686 response to cadmium ion | GO:0019344 cysteine biosynthetic process | GO:0006144 purine base metabolic process	GO:0005829 cytosol | GO:0009506 plasmodesma | GO:0009507 chloroplast | GO:0005886 plasma membrane | GO:0048046 apoplast	GO:0004001 adenosine kinase activity | GO:0005507 copper ion binding | GO:0016773 phosphotransferase activity, alcohol group as acceptor	2.7.1.20	pfam00294 PfkB	GO & Enzyme & Domain
comp342_c0_seq1	622	gi|224124642|ref|XP_002330074.1| predicted protein	142	1.73e-54	213203442	GO:0042546 cell wall biogenesis | GO:0019344 cysteine biosynthetic process | GO:0010090 trichome morphogenesis	GO:0048046 apoplast	-	-	pfam04398 DUF538	GO & Domain
comp343_c0_seq1	1077	gi|224106682|ref|XP_002314247.1| predicted protein	202	4.24e-115	406311058	GO:0016310 phosphorylation | GO:0055114 oxidation-reduction process	GO:0016023 cytoplasmic membrane-bounded vesicle	GO:0016301 kinase activity | GO:0032440 2-alkenal reductase [NAD(P)] activity	2.7.11.1	pfam08263 LRRNT_2 | pfam13855 LRR_8 | pfam12799 LRR_4	GO & Enzyme & Domain
comp344_c0_seq1	2289	gi|226500876|ref|NP_001149790.1| LOC100283417	548	9.15e-304	1070229217	GO:0034976 response to endoplasmic reticulum stress | GO:0009845 seed germination | GO:0000413 protein peptidyl-prolyl isomerization | GO:0006457 protein folding | GO:0009611 response to wounding | GO:0006970 response to osmotic stress | GO:0006499 N-terminal protein myristoylation | GO:0070370 cellular heat acclimation | GO:0046686 response to cadmium ion | GO:0009644 response to high light inte…	GO:0005829 cytosol | GO:0071944 cell periphery | GO:0005773 vacuole | GO:0016020 membrane | GO:0005634 nucleus	GO:0005516 calmodulin binding | GO:0032266 phosphatidylinositol-3-phosphate binding | GO:0003755 peptidyl-prolyl cis-trans isomerase activity | GO:0005528 FK506 binding | GO:0080025 phosphatidylinositol-3,5-bisphosphate binding	5.2.1.8	pfam00254 FKBP_C | pfam13414 TPR_11 | pfam13432 TPR_16 | pfam00515 TPR_1 | pfam13181 TPR_8 | pfam07719 TPR_2 | pfam13424 TPR_12	GO & Enzyme & Domain
comp345_c0_seq1	2269	gi|359496374|ref|XP_002268599.2| PREDICTED: DUF246 domain-containing protein At1g04910-like	504	4.44e-265	905024765	GO:0006511 ubiquitin-dependent protein catabolic process	-	-	-	pfam10250 O-FucT	GO & Domain
comp346_c0_seq1	2098	gi|225424142|ref|XP_002283951.1| PREDICTED: ATP synthase subunit beta, mitochondrial-like	556	0.0	1106547622	GO:0015991 ATP hydrolysis coupled proton transport | GO:0015986 ATP synthesis coupled proton transport | GO:0046686 response to cadmium ion | GO:0006200 ATP catabolic process | GO:0006979 response to oxidative stress | GO:0006119 oxidative phosphorylation	GO:0009941 chloroplast envelope | GO:0005794 Golgi apparatus | GO:0005730 nucleolus | GO:0005829 cytosol | GO:0005747 mitochondrial respiratory chain complex I | GO:0005754 mitochondrial proton-transporting ATP synthase, catalytic core | GO:0005886 plasma membrane	GO:0046961 proton-transporting ATPase activity, rotational mechanism | GO:0008270 zinc ion binding | GO:0008553 hydrogen-exporting ATPase activity, phosphorylative mechanism | GO:0046933 hydrogen ion transporting ATP synthase activity, rotational mechanism | GO:0050897 cobalt ion binding | GO:0008266 poly(U) RNA binding | GO:0005507 copper ion binding | GO:0005524 ATP binding	3.6.3.14	pfam00006 ATP-synt_ab | pfam00306 ATP-synt_ab_C | pfam02874 ATP-synt_ab_N	GO & Enzyme & Domain
comp347_c0_seq1	1207	gi|548857704|gb|ERN15502.1| hypothetical protein AMTR_s00048p00058600	249	1.36e-153	534311290	GO:0006412 translation | GO:0006364 rRNA processing | GO:0040007 growth | GO:0042274 ribosomal small subunit biogenesis | GO:0009793 embryo development ending in seed dormancy	GO:0005730 nucleolus | GO:0009506 plasmodesma | GO:0022627 cytosolic small ribosomal subunit | GO:0009507 chloroplast | GO:0005886 plasma membrane	GO:0003735 structural constituent of ribosome	-	pfam01092 Ribosomal_S6e	GO & Domain
comp349_c0_seq1	406	gi|218198733|gb|EEC81160.1| hypothetical protein OsI_24083	92	6.59e-47	188400628	GO:0043065 positive regulation of apoptotic process | GO:0048011 nerve growth factor receptor signaling pathway | GO:0051436 negative regulation of ubiquitin-protein ligase activity involved in mitotic cell cycle | GO:0043123 positive regulation of I-kappaB kinase/NF-kappaB cascade | GO:0002479 antigen processing and presentation of exogenous peptide antigen via MHC class I, TAP-dependent | GO:00…	GO:0005829 cytosol | GO:0005654 nucleoplasm | GO:0005886 plasma membrane | GO:0016021 integral to membrane | GO:0010008 endosome membrane | GO:0030666 endocytic vesicle membrane	GO:0002020 protease binding | GO:0008270 zinc ion binding	-	pfam00240 ubiquitin | pfam11976 Rad60-SLD | pfam13881 Rad60-SLD_2 | pfam13019 Telomere_Sde2	GO & Domain
comp350_c0_seq1	2317	gi|548855429|gb|ERN13313.1| hypothetical protein AMTR_s00041p00082900	651	5.08e-126	442629463	GO:0000398 nuclear mRNA splicing, via spliceosome	GO:0019013 viral nucleocapsid | GO:0030529 ribonucleoprotein complex	GO:0003723 RNA binding | GO:0000166 nucleotide binding	-	pfam00076 RRM_1 | pfam14259 RRM_6 | pfam13893 RRM_5	GO & Domain
comp352_c0_seq1	521	gi|502129209|ref|XP_004500224.1| PREDICTED: histone H4-like	62	1.89e-31	141895354	GO:0006334 nucleosome assembly	GO:0000786 nucleosome | GO:0005634 nucleus	GO:0003677 DNA binding | GO:0046982 protein heterodimerization activity	-	pfam00125 Histone	GO & Domain
comp353_c0_seq1	1570	gi|224114812|ref|XP_002316863.1| predicted protein	260	5.96e-129	452373425	GO:0009750 response to fructose stimulus | GO:0042744 hydrogen peroxide catabolic process | GO:0006833 water transport | GO:0009651 response to salt stress | GO:0006972 hyperosmotic response | GO:0019288 isopentenyl diphosphate biosynthetic process, mevalonate-independent pathway | GO:0007030 Golgi organization | GO:0006096 glycolysis | GO:0032880 regulation of protein localization | GO:0046686 r…	GO:0005829 cytosol | GO:0009570 chloroplast stroma | GO:0005886 plasma membrane | GO:0005634 nucleus	GO:0005509 calcium ion binding | GO:0019904 protein domain specific binding | GO:0045309 protein phosphorylated amino acid binding	-	pfam00244 14-3-3	GO & Domain
comp354_c0_seq1	1267	gi|225434536|ref|XP_002276692.1| PREDICTED: ran-binding protein 1 homolog c-like	206	1.61e-95	341203674	GO:0000278 mitotic cell cycle | GO:0006406 mRNA export from nucleus | GO:0000060 protein import into nucleus, translocation | GO:0006396 RNA processing	-	-	-	pfam00638 Ran_BP1	GO & Domain
comp356_c0_seq1	471	-	-	-	-	-	-	-	-	-
comp357_c0_seq1	1409	gi|462411785|gb|EMJ16834.1| hypothetical protein PRUPE_ppa008170mg	287	3.51e-100	356705432	-	GO:0005634 nucleus	GO:0003723 RNA binding | GO:0016747 transferase activity, transferring acyl groups other than amino-acyl groups | GO:0000166 nucleotide binding	-	pfam00076 RRM_1 | pfam14259 RRM_6 | pfam13893 RRM_5	GO & Domain
comp359_c0_seq1	798	gi|16903206|gb|AAL27855.1| lipid transfer protein precursor	111	6.29e-36	156954205	GO:0006952 defense response | GO:0006869 lipid transport	-	GO:0008289 lipid binding	-	pfam00234 Tryp_alpha_amyl | pfam14368 LTP_2	GO & Domain
comp360_c0_seq1	337	gi|545554766|ref|XP_005640208.1| PREDICTED: uncharacterized protein LOC488289	58	2.77e-29	133480114	GO:0045653 negative regulation of megakaryocyte differentiation | GO:0006334 nucleosome assembly	GO:0000786 nucleosome | GO:0005730 nucleolus | GO:0015629 actin cytoskeleton	GO:0003677 DNA binding | GO:0046982 protein heterodimerization activity	-	-	GO only
comp361_c0_seq1	2468	gi|90017357|emb|CAI68020.1| endo-beta-1,4-glucanase	614	0.0	1079530272	GO:0030245 cellulose catabolic process | GO:0005982 starch metabolic process | GO:0005985 sucrose metabolic process	GO:0016023 cytoplasmic membrane-bounded vesicle | GO:0005576 extracellular region	GO:0008810 cellulase activity | GO:0030246 carbohydrate binding	3.2.1.4	pfam00759 Glyco_hydro_9 | pfam09478 CBM49	GO & Enzyme & Domain
comp364_c0_seq1	995	gi|357495837|ref|XP_003618207.1| ADP-ribosylation factor	194	1.46e-118	417826650	GO:0006623 protein targeting to vacuole | GO:0007264 small GTPase mediated signal transduction | GO:0043001 Golgi to plasma membrane protein transport | GO:0006499 N-terminal protein myristoylation	GO:0005829 cytosol | GO:0005802 trans-Golgi network | GO:0005794 Golgi apparatus	GO:0016004 phospholipase activator activity | GO:0016787 hydrolase activity | GO:0005525 GTP binding	-	pfam00025 Arf | pfam00071 Ras | pfam09439 SRPRB | pfam08477 Miro	GO & Domain
comp365_c0_seq1	1834	gi|166407425|gb|ABY87519.1| Hsp70-interacting protein 1	417	3.33e-208	715903315	GO:0055114 oxidation-reduction process | GO:0051259 protein oligomerization | GO:0006457 protein folding | GO:0010286 heat acclimation | GO:0045454 cell redox homeostasis | GO:0046686 response to cadmium ion | GO:0006118 electron transport	GO:0005829 cytosol	GO:0016705 oxidoreductase activity, acting on paired donors, with incorporation or reduction of molecular oxygen | GO:0009055 electron carrier activity | GO:0004497 monooxygenase activity | GO:0016671 oxidoreductase activity, acting on a sulfur group of donors, disulfide as acceptor | GO:0020037 heme binding | GO:0005506 iron ion binding | GO:0030544 Hsp70 protein binding	-	pfam13414 TPR_11 | pfam13432 TPR_16 | pfam13371 TPR_9	GO & Domain
comp366_c0_seq1	1088	gi|296086147|emb|CBI31588.3| unnamed protein product	126	1.16e-74	274324660	GO:0001510 RNA methylation | GO:0006164 purine nucleotide biosynthetic process | GO:0000478 endonucleolytic cleavage involved in rRNA processing	GO:0019013 viral nucleocapsid | GO:0005829 cytosol | GO:0005840 ribosome | GO:0005730 nucleolus	GO:0003723 RNA binding	-	pfam01248 Ribosomal_L7Ae	GO & Domain
comp367_c0_seq1	1196	gi|226499280|ref|NP_001149328.1| membrane steroid-binding protein 1	208	6.37e-92	329245174	GO:0009684 indoleacetic acid biosynthetic process | GO:0055114 oxidation-reduction process | GO:0030308 negative regulation of cell growth | GO:0042742 defense response to bacterium | GO:0006888 ER to Golgi vesicle-mediated transport | GO:0009723 response to ethylene stimulus	GO:0009535 chloroplast thylakoid membrane | GO:0005783 endoplasmic reticulum | GO:0005794 Golgi apparatus | GO:0005634 nucleus | GO:0005886 plasma membrane	GO:0005496 steroid binding | GO:0032440 2-alkenal reductase [NAD(P)] activity | GO:0020037 heme binding	-	pfam00173 Cyt-b5	GO & Domain
comp370_c0_seq1	713	gi|508710599|gb|EOY02496.1| Ribosomal S17 family protein	131	1.68e-65	246421495	GO:0001510 RNA methylation | GO:0006164 purine nucleotide biosynthetic process | GO:0006414 translational elongation | GO:0000028 ribosomal small subunit assembly	GO:0005730 nucleolus | GO:0022627 cytosolic small ribosomal subunit | GO:0005794 Golgi apparatus | GO:0005886 plasma membrane	GO:0003735 structural constituent of ribosome	-	pfam00833 Ribosomal_S17e	GO & Domain
comp371_c0_seq1	2390	gi|115436118|ref|NP_001042817.1| Os01g0300200	608	0.0	1303198498	GO:0016132 brassinosteroid biosynthetic process | GO:0006085 acetyl-CoA biosynthetic process | GO:0016926 protein desumoylation | GO:0010228 vegetative to reproductive phase transition of meristem | GO:0044262 cellular carbohydrate metabolic process | GO:0050665 hydrogen peroxide biosynthetic process | GO:0016126 sterol biosynthetic process | GO:0019643 reductive tricarboxylic acid cycle	GO:0005829 cytosol | GO:0009346 citrate lyase complex | GO:0005886 plasma membrane | GO:0042709 succinate-CoA ligase complex	GO:0016829 lyase activity | GO:0046872 metal ion binding | GO:0003878 ATP citrate synthase activity | GO:0004775 succinate-CoA ligase (ADP-forming) activity | GO:0005524 ATP binding | GO:0048037 cofactor binding	2.3.3.8	pfam00549 Ligase_CoA | pfam00285 Citrate_synt | pfam02629 CoA_binding	GO & Enzyme & Domain
comp373_c0_seq1	1558	gi|508777816|gb|EOY25072.1| DCD domain protein isoform 1	306	1.05e-110	391695115	GO:0031348 negative regulation of defense response | GO:0006499 N-terminal protein myristoylation | GO:0009867 jasmonic acid mediated signaling pathway | GO:0009862 systemic acquired resistance, salicylic acid mediated signaling pathway | GO:0010363 regulation of plant-type hypersensitive response | GO:0006612 protein targeting to membrane | GO:0050832 defense response to fungus | GO:0043069 nega…	GO:0005634 nucleus	-	-	pfam10539 Dev_Cell_Death	GO & Domain
comp374_c0_seq1	2653	gi|242035011|ref|XP_002464900.1| hypothetical protein SORBIDRAFT_01g028520	719	0.0	1390451251	GO:0001731 formation of translation preinitiation complex | GO:0006446 regulation of translational initiation	GO:0005829 cytosol | GO:0016282 eukaryotic 43S preinitiation complex | GO:0005852 eukaryotic translation initiation factor 3 complex | GO:0033290 eukaryotic 48S preinitiation complex | GO:0005634 nucleus | GO:0005840 ribosome	GO:0003743 translation initiation factor activity | GO:0003677 DNA binding | GO:0000166 nucleotide binding | GO:0031369 translation initiation factor binding	-	pfam08662 eIF2A | pfam00076 RRM_1	GO & Domain
comp375_c0_seq1	742	gi|527209363|gb|EPS74099.1| hypothetical protein M569_00658, partial	117	4.27e-50	200359128	GO:0006414 translational elongation | GO:0042254 ribosome biogenesis	GO:0005840 ribosome | GO:0005739 mitochondrion	GO:0003735 structural constituent of ribosome	-	pfam00428 Ribosomal_60s	GO & Domain
comp377_c0_seq1	1450	gi|548857771|gb|ERN15569.1| hypothetical protein AMTR_s00048p00139530	262	5.3e-144	502421959	GO:0006657 CDP-choline pathway	-	GO:0004105 choline-phosphate cytidylyltransferase activity	2.7.7.15	pfam01467 CTP_transf_2	GO & Enzyme & Domain
comp379_c0_seq1	1177	gi|225427973|ref|XP_002277628.1| PREDICTED: glycine-rich protein 2-like	209	8.9e-104	368663931	GO:0032508 DNA duplex unwinding | GO:0048316 seed development | GO:0009409 response to cold | GO:0006355 regulation of transcription, DNA-dependent | GO:0010228 vegetative to reproductive phase transition of meristem | GO:0048443 stamen development	GO:0005730 nucleolus | GO:0005737 cytoplasm | GO:0005886 plasma membrane	GO:0003729 mRNA binding | GO:0003690 double-stranded DNA binding | GO:0008270 zinc ion binding | GO:0003697 single-stranded DNA binding	-	pfam00313 CSD | pfam00098 zf-CCHC | pfam08206 OB_RNB	GO & Domain
comp380_c0_seq1	2608	gi|508704351|gb|EOX96247.1| Transketolase	739	0.0	1422340582	GO:0009750 response to fructose stimulus | GO:0006094 gluconeogenesis | GO:0042744 hydrogen peroxide catabolic process | GO:0006833 water transport | GO:0030243 cellulose metabolic process | GO:0006816 calcium ion transport | GO:0010075 regulation of meristem growth | GO:0009651 response to salt stress | GO:0006972 hyperosmotic response | GO:0019288 isopentenyl diphosphate biosynthetic process, m…	GO:0009941 chloroplast envelope | GO:0005829 cytosol | GO:0009570 chloroplast stroma | GO:0009535 chloroplast thylakoid membrane	GO:0004802 transketolase activity | GO:0046872 metal ion binding	2.2.1.1	pfam00456 Transketolase_N | pfam02779 Transket_pyr | pfam02780 Transketolase_C | pfam02775 TPP_enzyme_C	GO & Enzyme & Domain
comp381_c0_seq1	1264	gi|462400765|gb|EMJ06322.1| hypothetical protein PRUPE_ppa004884mg	402	3.24e-261	892180451	GO:0007010 cytoskeleton organization | GO:0006094 gluconeogenesis | GO:0009651 response to salt stress | GO:0010498 proteasomal protein catabolic process | GO:0006184 GTP catabolic process | GO:0009826 unidimensional cell growth | GO:0051258 protein polymerization | GO:0009416 response to light stimulus | GO:0046686 response to cadmium ion | GO:0007018 microtubule-based movement	GO:0005773 vacuole | GO:0045298 tubulin complex | GO:0005618 cell wall | GO:0009507 chloroplast | GO:0005794 Golgi apparatus | GO:0005730 nucleolus | GO:0005874 microtubule | GO:0005886 plasma membrane	GO:0005525 GTP binding | GO:0003924 GTPase activity | GO:0005200 structural constituent of cytoskeleton	-	pfam03953 Tubulin_C | pfam00091 Tubulin | pfam10644 Misat_Myo_SegII	GO & Domain
comp383_c0_seq1	1390	gi|297851314|ref|XP_002893538.1| predicted protein	377	1.99e-120	424027353	GO:0016042 lipid catabolic process	GO:0005576 extracellular region | GO:0016023 cytoplasmic membrane-bounded vesicle | GO:0005773 vacuole | GO:0005618 cell wall	GO:0004091 carboxylesterase activity | GO:0016298 lipase activity	-	pfam00657 Lipase_GDSL	GO & Domain
comp386_c0_seq1	3031	gi|255540491|ref|XP_002511310.1| kinase, putative	566	1.35e-216	743806480	GO:0055114 oxidation-reduction process | GO:0000186 activation of MAPKK activity | GO:0006118 electron transport | GO:0007178 transmembrane receptor protein serine/threonine kinase signaling pathway | GO:0009069 serine family amino acid metabolic process	-	GO:0016705 oxidoreductase activity, acting on paired donors, with incorporation or reduction of molecular oxygen | GO:0009055 electron carrier activity | GO:0005524 ATP binding | GO:0004709 MAP kinase kinase kinase activity | GO:0020037 heme binding | GO:0005506 iron ion binding	-	pfam00069 Pkinase | pfam07714 Pkinase_Tyr | pfam00550 PP-binding	GO & Domain
comp387_c0_seq1	1846	gi|462419685|gb|EMJ23948.1| hypothetical protein PRUPE_ppa006506mg	394	2.42e-202	696415390	GO:0009821 alkaloid biosynthetic process | GO:0010584 pollen exine formation | GO:0009860 pollen tube growth | GO:0009827 plant-type cell wall modification | GO:0016114 terpenoid biosynthetic process | GO:0042432 indole biosynthetic process	GO:0005739 mitochondrion | GO:0009506 plasmodesma | GO:0009505 plant-type cell wall | GO:0005783 endoplasmic reticulum | GO:0005886 plasma membrane	GO:0016844 strictosidine synthase activity	-	pfam03088 Str_synth	GO & Domain
comp389_c0_seq1	1323	gi|225444649|ref|XP_002276749.1| PREDICTED: 20 kDa chaperonin, chloroplastic	241	1.26e-119	421369909	GO:0006094 gluconeogenesis | GO:0006457 protein folding | GO:0009651 response to salt stress | GO:0019288 isopentenyl diphosphate biosynthetic process, mevalonate-independent pathway | GO:0006096 glycolysis | GO:0009658 chloroplast organization | GO:0046686 response to cadmium ion | GO:0009409 response to cold | GO:0019344 cysteine biosynthetic process | GO:0048481 ovule development	GO:0009941 chloroplast envelope | GO:0048046 apoplast | GO:0009570 chloroplast stroma | GO:0009535 chloroplast thylakoid membrane | GO:0005739 mitochondrion	GO:0005507 copper ion binding | GO:0005516 calmodulin binding | GO:0005524 ATP binding	-	pfam00166 Cpn10	GO & Domain
comp390_c0_seq1	1074	gi|508704798|gb|EOX96694.1| ATP synthase subunit O, mitochondrial	243	8.78e-98	348733099	GO:0051788 response to misfolded protein | GO:0009853 photorespiration | GO:0015979 photosynthesis | GO:0010039 response to iron ion | GO:0080129 proteasome core complex assembly | GO:0000302 response to reactive oxygen species | GO:0006511 ubiquitin-dependent protein catabolic process | GO:0055072 iron ion homeostasis | GO:0015986 ATP synthesis coupled proton transport	GO:0009507 chloroplast | GO:0005754 mitochondrial proton-transporting ATP synthase, catalytic core	GO:0008270 zinc ion binding | GO:0046933 hydrogen ion transporting ATP synthase activity, rotational mechanism | GO:0050897 cobalt ion binding	-	pfam00213 OSCP	GO & Domain
comp391_c0_seq1	253	gi|356545971|ref|XP_003541406.1| PREDICTED: polyubiquitin-like	35	3.54e-10	71915988	-	-	-	-	-
comp392_c0_seq1	774	gi|448872692|gb|AGE46031.1| 60S ribosomal protein l27	135	4.66e-78	283625715	GO:0006412 translation | GO:0042254 ribosome biogenesis	GO:0022625 cytosolic large ribosomal subunit | GO:0016020 membrane	GO:0003735 structural constituent of ribosome	-	pfam01777 Ribosomal_L27e | pfam00467 KOW	GO & Domain
comp393_c0_seq1	1664	gi|212896914|gb|ACJ38541.1| monodehydroascorbate reductase	432	4.42e-263	898381155	GO:0046686 response to cadmium ion | GO:0045454 cell redox homeostasis | GO:0022900 electron transport chain | GO:0006118 electron transport | GO:0019852 L-ascorbic acid metabolic process	GO:0005886 plasma membrane | GO:0005782 peroxisomal matrix | GO:0009507 chloroplast | GO:0048046 apoplast	GO:0050660 flavin adenine dinucleotide binding | GO:0015036 disulfide oxidoreductase activity | GO:0016656 monodehydroascorbate reductase (NADH) activity	1.6.5.4	pfam07992 Pyr_redox_2 | pfam00070 Pyr_redox	GO & Enzyme & Domain
comp394_c0_seq1	552	gi|356552218|ref|XP_003544466.1| PREDICTED: polyadenylate-binding protein 2-like	183	2.55e-94	337217507	GO:0046686 response to cadmium ion | GO:0006486 protein glycosylation | GO:0009651 response to salt stress | GO:0006446 regulation of translational initiation	GO:0005829 cytosol | GO:0005840 ribosome	GO:0003743 translation initiation factor activity | GO:0000166 nucleotide binding	-	pfam00076 RRM_1 | pfam14259 RRM_6 | pfam13893 RRM_5	GO & Domain
comp395_c0_seq1	2254	gi|225442589|ref|XP_002284408.1| PREDICTED: ras-related protein Rab7	189	1.71e-121	427570612	GO:0006979 response to oxidative stress | GO:0007264 small GTPase mediated signal transduction | GO:0009651 response to salt stress | GO:0015031 protein transport	GO:0005773 vacuole | GO:0005886 plasma membrane | GO:0005634 nucleus	GO:0005525 GTP binding | GO:0016787 hydrolase activity	-	pfam00071 Ras | pfam08477 Miro | pfam00025 Arf | pfam04670 Gtr1_RagA | pfam00009 GTP_EFTU | pfam01926 MMR_HSR1	GO & Domain
comp396_c0_seq1	1803	gi|449444148|ref|XP_004139837.1| PREDICTED: phosphoglycerate kinase, cytosolic-like	401	1.63e-231	793412106	GO:0034976 response to endoplasmic reticulum stress | GO:0006096 glycolysis | GO:0016310 phosphorylation | GO:0046685 response to arsenic-containing substance | GO:0046686 response to cadmium ion | GO:0006094 gluconeogenesis | GO:0015976 carbon utilization	GO:0005829 cytosol | GO:0009506 plasmodesma | GO:0005774 vacuolar membrane | GO:0009570 chloroplast stroma | GO:0005634 nucleus | GO:0005886 plasma membrane | GO:0048046 apoplast	GO:0004618 phosphoglycerate kinase activity | GO:0005524 ATP binding	2.7.2.3	pfam00162 PGK	GO & Enzyme & Domain
comp397_c0_seq1	1090	gi|548841435|gb|ERN01498.1| hypothetical protein AMTR_s00002p00270230	204	2.04e-130	457245407	GO:0006412 translation | GO:0042254 ribosome biogenesis	GO:0005730 nucleolus | GO:0005886 plasma membrane | GO:0022625 cytosolic large ribosomal subunit | GO:0009536 plastid	GO:0003735 structural constituent of ribosome	-	pfam00827 Ribosomal_L15e	GO & Domain
comp398_c0_seq1	1102	gi|18400547|ref|NP_565570.1| selenium binding protein	159	2.21e-30	140123724	-	GO:0005634 nucleus	-	-	pfam10262 Rdx	GO & Domain
comp400_c0_seq1	1078	gi|225449913|ref|XP_002268033.1| PREDICTED: polyadenylate-binding protein-interacting protein 2	161	3.72e-39	167583982	GO:0009646 response to absence of light | GO:0042744 hydrogen peroxide catabolic process | GO:0009414 response to water deprivation | GO:0009651 response to salt stress | GO:0032880 regulation of protein localization | GO:0009266 response to temperature stimulus | GO:0006972 hyperosmotic response | GO:0006833 water transport | GO:0007030 Golgi organization | GO:0006096 glycolysis | GO:0046686 res…	GO:0005737 cytoplasm	-	-	pfam07145 PAM2	GO & Domain
comp401_c0_seq1	1456	gi|508722466|gb|EOY14363.1| N-terminal nucleophile aminohydrolases (Ntn hydrolases) superfamily protein	325	4.86e-173	598975767	GO:0033345 asparagine catabolic process via L-aspartate | GO:0006516 glycoprotein catabolic process | GO:0051604 protein maturation | GO:0006508 proteolysis | GO:0006522 alanine metabolic process | GO:0006531 aspartate metabolic process	GO:0005829 cytosol	GO:0008798 beta-aspartyl-peptidase activity | GO:0004067 asparaginase activity	3.4.19.5	pfam01112 Asparaginase_2	GO & Enzyme & Domain
comp402_c0_seq1	451	gi|302759691|ref|XP_002963268.1| hypothetical protein SELMODRAFT_405021	150	8.49e-84	302227824	GO:0009664 plant-type cell wall organization | GO:0042546 cell wall biogenesis	GO:0005618 cell wall	GO:0005199 structural constituent of cell wall	-	-	GO only
comp403_c0_seq1	992	gi|225430619|ref|XP_002266736.1| PREDICTED: 40S ribosomal protein S5 isoform 1	193	2.68e-116	410297225	GO:0006412 translation | GO:0042254 ribosome biogenesis	GO:0009506 plasmodesma | GO:0005886 plasma membrane | GO:0005618 cell wall | GO:0005774 vacuolar membrane | GO:0022627 cytosolic small ribosomal subunit | GO:0009507 chloroplast	GO:0003735 structural constituent of ribosome | GO:0003723 RNA binding	-	pfam00177 Ribosomal_S7	GO & Domain
comp404_c0_seq1	2286	gi|356535474|ref|XP_003536270.1| PREDICTED: chaperonin CPN60-2, mitochondrial-like isoform 1	577	0.0	1150395452	GO:0042026 protein refolding | GO:0034976 response to endoplasmic reticulum stress | GO:0006626 protein targeting to mitochondrion | GO:0009408 response to heat | GO:0051131 chaperone-mediated protein complex assembly | GO:0046686 response to cadmium ion | GO:0009644 response to high light intensity | GO:0042542 response to hydrogen peroxide	GO:0005774 vacuolar membrane | GO:0005759 mitochondrial matrix | GO:0009507 chloroplast | GO:0022626 cytosolic ribosome | GO:0005886 plasma membrane	GO:0005507 copper ion binding | GO:0005524 ATP binding	-	pfam00118 Cpn60_TCP1	GO & Domain
comp406_c0_seq1	209	gi|75282487|sp|Q43208.3|H2A4_WHEAT RecName: Full=Histone H2A.4	47	2.95e-19	99376245	GO:0006334 nucleosome assembly	GO:0000786 nucleosome | GO:0005634 nucleus	GO:0003677 DNA binding | GO:0046982 protein heterodimerization activity	-	-	GO only
comp407_c0_seq1	998	gi|449436507|ref|XP_004136034.1| PREDICTED: uncharacterized protein OsI_027940-like	169	5.91e-71	263251975	-	GO:0009506 plasmodesma | GO:0005829 cytosol | GO:0005886 plasma membrane	-	-	pfam04969 CS	GO & Domain
comp408_c0_seq1	1934	gi|508723789|gb|EOY15686.1| Serine carboxypeptidase-like 7, putative	457	9.82e-146	508179755	GO:0019748 secondary metabolic process | GO:0006508 proteolysis | GO:0042967 acyl-carrier-protein biosynthetic process	GO:0016023 cytoplasmic membrane-bounded vesicle	GO:0016752 sinapoyltransferase activity | GO:0004185 serine-type carboxypeptidase activity	-	pfam00450 Peptidase_S10	GO & Domain
comp410_c0_seq1	1573	gi|225452472|ref|XP_002278444.1| PREDICTED: formate dehydrogenase, mitochondrial	381	2.56e-226	776138718	GO:0009611 response to wounding | GO:0046686 response to cadmium ion | GO:0055114 oxidation-reduction process | GO:0015942 formate metabolic process | GO:0015947 methane metabolic process | GO:0046487 glyoxylate metabolic process	GO:0009507 chloroplast | GO:0009579 thylakoid | GO:0005739 mitochondrion | GO:0009326 formate dehydrogenase complex	GO:0051287 NAD binding | GO:0008863 formate dehydrogenase (NAD+) activity | GO:0016616 oxidoreductase activity, acting on the CH-OH group of donors, NAD or NADP as acceptor	1.2.1.2	pfam02826 2-Hacid_dh_C | pfam00389 2-Hacid_dh | pfam03720 UDPG_MGDP_dh_C	GO & Enzyme & Domain
comp411_c0_seq1	1225	gi|548861259|gb|ERN18643.1| hypothetical protein AMTR_s00065p00177470	215	1.09e-122	431556779	GO:0034976 response to endoplasmic reticulum stress | GO:0006457 protein folding | GO:0042742 defense response to bacterium | GO:0009408 response to heat | GO:0009627 systemic acquired resistance | GO:0009644 response to high light intensity | GO:0050832 defense response to fungus | GO:0052033 pathogen-associated molecular pattern dependent induction by symbiont of host innate immune response | G…	GO:0005783 endoplasmic reticulum | GO:0000136 alpha-1,6-mannosyltransferase complex	GO:0004169 dolichyl-phosphate-mannose-protein mannosyltransferase activity	-	pfam02815 MIR	GO & Domain
comp412_c0_seq1	739	gi|218192814|gb|EEC75241.1| hypothetical protein OsI_11539	82	2.96e-38	164040723	GO:0000461 endonucleolytic cleavage to generate mature 3'-end of SSU-rRNA from (SSU-rRNA, 5.8S rRNA, LSU-rRNA) | GO:0006414 translational elongation | GO:0000447 endonucleolytic cleavage in ITS1 to separate SSU-rRNA from 5.8S rRNA and LSU-rRNA from tricistronic rRNA transcript (SSU-rRNA, 5.8S rRNA, LSU-rRNA)	GO:0022627 cytosolic small ribosomal subunit | GO:0016023 cytoplasmic membrane-bounded vesicle	GO:0003735 structural constituent of ribosome	-	pfam01249 Ribosomal_S21e	GO & Domain
comp413_c0_seq1	1221	gi|374256091|gb|AEZ00907.1| putative meloidogyne-induced giant cell protein	181	8.9e-104	368663931	GO:0046686 response to cadmium ion | GO:0005975 carbohydrate metabolic process | GO:0010288 response to lead ion	GO:0005737 cytoplasm	GO:0004553 hydrolase activity, hydrolyzing O-glycosyl compounds	-	pfam04752 ChaC	GO & Domain
comp414_c0_seq1	1111	gi|242063054|ref|XP_002452816.1| hypothetical protein SORBIDRAFT_04g033080	207	1.9e-100	357591247	GO:0009098 leucine biosynthetic process | GO:0006833 water transport | GO:0009651 response to salt stress | GO:0006972 hyperosmotic response | GO:0007030 Golgi organization | GO:0006096 glycolysis | GO:0019761 glucosinolate biosynthetic process | GO:0046686 response to cadmium ion | GO:0009684 indoleacetic acid biosynthetic process | GO:0019344 cysteine biosynthetic process | GO:0009266 response …	GO:0016023 cytoplasmic membrane-bounded vesicle | GO:0009570 chloroplast stroma | GO:0009316 3-isopropylmalate dehydratase complex | GO:0005739 mitochondrion	GO:0003861 3-isopropylmalate dehydratase activity	4.2.1.33	-	GO & Enzyme
comp415_c0_seq1	1116	gi|470104370|ref|XP_004288578.1| PREDICTED: glutathione S-transferase F11-like	212	3.41e-74	272995937	GO:0006979 response to oxidative stress | GO:0006098 pentose-phosphate shunt | GO:0019288 isopentenyl diphosphate biosynthetic process, mevalonate-independent pathway | GO:0019252 starch biosynthetic process | GO:0019761 glucosinolate biosynthetic process | GO:0009407 toxin catabolic process | GO:0006749 glutathione metabolic process | GO:0006803 glutathione conjugation reaction	-	GO:0004364 glutathione transferase activity	2.5.1.18	pfam13417 GST_N_3 | pfam02798 GST_N | pfam13409 GST_N_2 | pfam00043 GST_C | pfam13410 GST_C_2	GO & Enzyme & Domain
comp417_c0_seq1	1163	gi|357521321|ref|XP_003630949.1| 40S ribosomal protein S2	276	5.52e-162	562214455	GO:0001510 RNA methylation | GO:0006412 translation | GO:0009220 pyrimidine ribonucleotide biosynthetic process | GO:0042254 ribosome biogenesis	GO:0005618 cell wall | GO:0005730 nucleolus | GO:0009506 plasmodesma | GO:0022627 cytosolic small ribosomal subunit | GO:0009507 chloroplast | GO:0005794 Golgi apparatus | GO:0005886 plasma membrane	GO:0003723 RNA binding | GO:0003735 structural constituent of ribosome	-	pfam00333 Ribosomal_S5 | pfam03719 Ribosomal_S5_C	GO & Domain
comp418_c0_seq1	1737	gi|115456445|ref|NP_001051823.1| Os03g0836200	191	4.71e-94	336331692	GO:0009631 cold acclimation	GO:0005829 cytosol | GO:0005634 nucleus	GO:0003723 RNA binding | GO:0000166 nucleotide binding | GO:0008270 zinc ion binding	-	pfam00076 RRM_1 | pfam14259 RRM_6 | pfam00098 zf-CCHC | pfam13893 RRM_5	GO & Domain
comp419_c0_seq1	4347	gi|357606743|gb|EHJ65195.1| endonuclease-reverse transcriptase HmRTE-e01	872	5.24e-270	921412338	GO:0006278 RNA-dependent DNA replication | GO:0006508 proteolysis	GO:0016023 cytoplasmic membrane-bounded vesicle	GO:0004185 serine-type carboxypeptidase activity | GO:0004519 endonuclease activity | GO:0003964 RNA-directed DNA polymerase activity | GO:0003677 DNA binding | GO:0003723 RNA binding | GO:0016746 transferase activity, transferring acyl groups	-	pfam00450 Peptidase_S10 | pfam00078 RVT_1	GO & Domain
comp420_c0_seq1	2157	gi|225434921|ref|XP_002280853.1| PREDICTED: uncharacterized protein LOC100253495	302	3.79e-77	282739900	-	GO:0009536 plastid	-	-	pfam10539 Dev_Cell_Death	GO & Domain
comp421_c0_seq1	1035	gi|508782164|gb|EOY29420.1| Uncharacterized protein TCM_036964	169	1.82e-38	165369445	GO:0045454 cell redox homeostasis | GO:0006397 mRNA processing	GO:0016023 cytoplasmic membrane-bounded vesicle | GO:0005886 plasma membrane | GO:0005634 nucleus | GO:0005829 cytosol	GO:0003723 RNA binding | GO:0003756 protein disulfide isomerase activity	-	-	GO only
comp423_c0_seq1	864	gi|89276313|gb|ABD66513.1| eukaryotic translation initiation factor 5A	159	1.03e-100	358477061	GO:0006452 translational frameshifting | GO:0034050 host programmed cell death induced by symbiont | GO:0042742 defense response to bacterium | GO:0009611 response to wounding | GO:0008612 peptidyl-lysine modification to hypusine | GO:0045905 positive regulation of translational termination | GO:0010089 xylem development | GO:0045901 positive regulation of translational elongation | GO:0046686 re…	GO:0005634 nucleus | GO:0005840 ribosome	GO:0003743 translation initiation factor activity | GO:0003746 translation elongation factor activity | GO:0043022 ribosome binding	-	pfam01287 eIF-5a	GO & Domain
comp425_c0_seq1	1333	gi|508710945|gb|EOY02842.1| NAD(P)-binding Rossmann-fold superfamily protein isoform 1	266	1.07e-118	418269557	GO:0055114 oxidation-reduction process	GO:0005777 peroxisome	GO:0000166 nucleotide binding | GO:0004022 alcohol dehydrogenase (NAD) activity	-	pfam13561 adh_short_C2 | pfam00106 adh_short	GO & Domain
comp426_c0_seq1	209	gi|297735959|emb|CBI23933.3| unnamed protein product	62	6.04e-28	125507781	-	-	-	-	pfam00240 ubiquitin | pfam11976 Rad60-SLD	Domain only
comp427_c0_seq1	900	gi|357124231|ref|XP_003563807.1| PREDICTED: 40S ribosomal protein S26-2-like	137	4.01e-70	260594531	GO:0006412 translation | GO:0009165 nucleotide biosynthetic process | GO:0042545 cell wall modification | GO:0042254 ribosome biogenesis | GO:0009664 plant-type cell wall organization	GO:0009506 plasmodesma | GO:0022627 cytosolic small ribosomal subunit | GO:0009507 chloroplast | GO:0016020 membrane	GO:0003735 structural constituent of ribosome	-	pfam01283 Ribosomal_S26e	GO & Domain
comp428_c0_seq1	1213	gi|226491116|ref|NP_001149242.1| copper chaperone	84	5e-31	142338261	GO:0009965 leaf morphogenesis | GO:0010093 specification of floral organ identity | GO:0010363 regulation of plant-type hypersensitive response | GO:0006261 DNA-dependent DNA replication | GO:0006306 DNA methylation | GO:0009805 coumarin biosynthetic process | GO:0009651 response to salt stress | GO:0016572 histone phosphorylation | GO:0006342 chromatin silencing | GO:0006612 protein targeting to…	GO:0005886 plasma membrane | GO:0048046 apoplast | GO:0000785 chromatin | GO:0005634 nucleus | GO:0009507 chloroplast	GO:0044212 transcription regulatory region DNA binding | GO:0016531 copper chaperone activity | GO:0010314 phosphatidylinositol-5-phosphate binding | GO:0018024 histone-lysine N-methyltransferase activity	-	pfam00403 HMA	GO & Domain
comp430_c0_seq1	1705	gi|418204456|gb|AFX61782.1| omega-6 fatty acid desaturase endoplasmic reticulum isozyme 2a	386	1.8e-208	716789130	GO:0006636 unsaturated fatty acid biosynthetic process | GO:0055114 oxidation-reduction process	GO:0005789 endoplasmic reticulum membrane | GO:0016021 integral to membrane	GO:0016720 delta12-fatty acid dehydrogenase activity | GO:0016717 oxidoreductase activity, acting on paired donors, with oxidation of a pair of donors resulting in the reduction of molecular oxygen to two molecules of water | GO:0045485 omega-6 fatty acid desaturase activity	-	pfam00487 FA_desaturase | pfam11960 DUF3474	GO & Domain
comp431_c0_seq1	643	gi|508785245|gb|EOY32501.1| Beta-glucosidase 17	80	2.98e-33	148096057	GO:0005975 carbohydrate metabolic process | GO:0009860 pollen tube growth	GO:0009505 plant-type cell wall | GO:0016023 cytoplasmic membrane-bounded vesicle	GO:0050224 prunasin beta-glucosidase activity	-	-	GO only
comp432_c0_seq1	1575	gi|508714583|gb|EOY06480.1| BAHD family acyltransferase, clade V, putative	441	2.18e-158	550255956	GO:0015706 nitrate transport | GO:0010345 suberin biosynthetic process | GO:0010167 response to nitrate | GO:0052325 cell wall pectin biosynthetic process | GO:0042967 acyl-carrier-protein biosynthetic process	GO:0005737 cytoplasm	GO:0050734 hydroxycinnamoyltransferase activity | GO:0047672 anthranilate N-benzoyltransferase activity	-	pfam02458 Transferase	GO & Domain
comp433_c0_seq1	666	gi|7649312|gb|AAF65846.1|AF255796_1 aquaporin 2	190	2.65e-110	390366393	GO:0055085 transmembrane transport | GO:0009750 response to fructose stimulus | GO:0009414 response to water deprivation | GO:0009651 response to salt stress | GO:0009266 response to temperature stimulus | GO:0006972 hyperosmotic response | GO:0006833 water transport | GO:0007030 Golgi organization | GO:0006096 glycolysis | GO:0046686 response to cadmium ion	GO:0005739 mitochondrion | GO:0016021 integral to membrane | GO:0009506 plasmodesma | GO:0009941 chloroplast envelope | GO:0046658 anchored to plasma membrane | GO:0005773 vacuole	GO:0015250 water channel activity	-	pfam00230 MIP	GO & Domain
comp434_c0_seq1	2486	gi|514732280|ref|XP_004957391.1| PREDICTED: DEAD-box ATP-dependent RNA helicase 7-like	688	1.65e-300	1022838128	GO:0001510 RNA methylation | GO:0006468 protein phosphorylation | GO:0051604 protein maturation | GO:0009069 serine family amino acid metabolic process	GO:0005730 nucleolus	GO:0003723 RNA binding | GO:0004674 protein serine/threonine kinase activity | GO:0008026 ATP-dependent helicase activity | GO:0005524 ATP binding | GO:0017151 DEAD/H-box RNA helicase binding	3.6.4.13	pfam00270 DEAD | pfam08152 GUCT | pfam00271 Helicase_C	GO & Enzyme & Domain
comp435_c0_seq1	1004	gi|525313903|ref|NP_001266161.1| 60S ribosomal protein L11-like	180	1.97e-114	404096521	GO:0001510 RNA methylation | GO:0006412 translation | GO:0042254 ribosome biogenesis	GO:0005730 nucleolus | GO:0009506 plasmodesma | GO:0009507 chloroplast | GO:0005773 vacuole | GO:0016020 membrane | GO:0022625 cytosolic large ribosomal subunit | GO:0005794 Golgi apparatus	GO:0019843 rRNA binding | GO:0003735 structural constituent of ribosome	-	pfam00673 Ribosomal_L5_C | pfam00281 Ribosomal_L5	GO & Domain
comp436_c0_seq1	2009	gi|384040313|gb|AFH58568.1| aspartic acid protease	505	3.77e-260	888637192	GO:0006629 lipid metabolic process | GO:0006623 protein targeting to vacuole | GO:0009651 response to salt stress | GO:0009266 response to temperature stimulus | GO:0006508 proteolysis | GO:0006972 hyperosmotic response | GO:0006833 water transport | GO:0048513 organ development | GO:0007030 Golgi organization | GO:0006096 glycolysis | GO:0046686 response to cadmium ion	GO:0005829 cytosol | GO:0009506 plasmodesma | GO:0016023 cytoplasmic membrane-bounded vesicle | GO:0005773 vacuole | GO:0005783 endoplasmic reticulum	GO:0004190 aspartic-type endopeptidase activity	-	pfam00026 Asp | pfam05184 SapB_1 | pfam03489 SapB_2	GO & Domain
comp438_c0_seq1	1499	gi|359840824|gb|AEV89263.1| IAA9	292	2.03e-128	450601796	GO:0006417 regulation of translation | GO:0006355 regulation of transcription, DNA-dependent | GO:0010154 fruit development | GO:0060777 compound leaf morphogenesis | GO:0048439 flower morphogenesis | GO:0048438 floral whorl development | GO:0007389 pattern specification process | GO:0010930 negative regulation of auxin mediated signaling pathway	GO:0009536 plastid | GO:0005634 nucleus | GO:0005667 transcription factor complex	GO:0046983 protein dimerization activity | GO:0003700 sequence-specific DNA binding transcription factor activity	-	pfam02309 AUX_IAA	GO & Domain
comp439_c0_seq1	948	gi|357146692|ref|XP_003574078.1| PREDICTED: transcription factor BTF3-like isoform 1	165	6.25e-84	302670732	GO:0009651 response to salt stress	-	-	-	pfam01849 NAC	GO & Domain
comp440_c0_seq1	1700	gi|118486577|gb|ABK95127.1| unknown	366	4.6e-149	519252439	GO:0006772 thiamine metabolic process	GO:0005829 cytosol | GO:0005739 mitochondrion	GO:0050334 thiaminase activity	-	pfam03070 TENA_THI-4	GO & Domain
comp442_c0_seq1	1086	gi|357166235|ref|XP_003580644.1| PREDICTED: uncharacterized protein LOC100844529	169	1.01e-39	169355611	GO:0016567 protein ubiquitination | GO:0006508 proteolysis | GO:0006771 riboflavin metabolic process | GO:0019497 hexachlorocyclohexane metabolic process	GO:0016021 integral to membrane	GO:0003993 acid phosphatase activity | GO:0004252 serine-type endopeptidase activity | GO:0003677 DNA binding | GO:0003723 RNA binding | GO:0004842 ubiquitin-protein ligase activity | GO:0008270 zinc ion binding | GO:0008234 cysteine-type peptidase activity	-	-	GO only
comp443_c0_seq1	2119	gi|356526581|ref|XP_003531895.1| PREDICTED: 6-phosphogluconate dehydrogenase, decarboxylating-like isoform 1	481	7.36e-284	967474705	GO:0009749 response to glucose stimulus | GO:0009744 response to sucrose stimulus | GO:0009750 response to fructose stimulus | GO:0006098 pentose-phosphate shunt | GO:0009651 response to salt stress | GO:0043090 amino acid import | GO:0010359 regulation of anion channel activity | GO:0019521 D-gluconate metabolic process | GO:0006888 ER to Golgi vesicle-mediated transport	GO:0005829 cytosol | GO:0005777 peroxisome | GO:0009570 chloroplast stroma	GO:0004616 phosphogluconate dehydrogenase (decarboxylating) activity | GO:0050661 NADP binding	1.1.1.44	pfam00393 6PGD | pfam03446 NAD_binding_2	GO & Enzyme & Domain
comp444_c0_seq1	1713	gi|225435969|ref|XP_002270683.1| PREDICTED: SNF1-related protein kinase regulatory subunit beta-1	283	5.82e-119	419155372	GO:0009744 response to sucrose stimulus | GO:0016310 phosphorylation | GO:0043562 cellular response to nitrogen levels | GO:0009750 response to fructose stimulus | GO:0009069 serine family amino acid metabolic process	-	GO:0004679 AMP-activated protein kinase activity	-	pfam04739 AMPKBI	GO & Domain
comp445_c0_seq1	5111	gi|225443912|ref|XP_002278367.1| PREDICTED: KH domain-containing protein At4g18375	613	8.13e-261	890851729	-	-	GO:0003723 RNA binding	-	pfam00013 KH_1 | pfam13014 KH_3	GO & Domain
comp446_c0_seq1	698	gi|508699131|gb|EOX91027.1| Glycosyl hydrolase superfamily protein isoform 1	159	3.9e-79	286726066	GO:0009944 polarity specification of adaxial/abaxial axis | GO:0006468 protein phosphorylation | GO:0009845 seed germination | GO:0010075 regulation of meristem growth | GO:0010014 meristem initiation | GO:0009855 determination of bilateral symmetry | GO:0006000 fructose metabolic process | GO:0006013 mannose metabolic process | GO:0006080 substituted mannan metabolic process	GO:0016023 cytoplasmic membrane-bounded vesicle | GO:0071944 cell periphery | GO:0005576 extracellular region	GO:0004672 protein kinase activity | GO:0005524 ATP binding | GO:0016985 mannan endo-1,4-beta-mannosidase activity	-	-	GO only
comp448_c0_seq1	941	gi|356525000|ref|XP_003531115.1| PREDICTED: uncharacterized protein LOC100777859	113	1.51e-27	130822669	-	GO:0009536 plastid | GO:0005739 mitochondrion	GO:0005524 ATP binding | GO:0016772 transferase activity, transferring phosphorus-containing groups	-	-	GO only
comp449_c0_seq1	309	gi|548518292|ref|XP_005696804.1| PREDICTED: histone H2A type 1-like	71	2.63e-29	133037206	GO:0006334 nucleosome assembly	GO:0000786 nucleosome | GO:0005634 nucleus	GO:0003677 DNA binding | GO:0046982 protein heterodimerization activity	-	-	GO only
comp451_c0_seq1	338	-	-	-	-	-	-	-	-	-
comp452_c0_seq1	1154	gi|357464405|ref|XP_003602484.1| 60S ribosomal protein L6	229	4.2e-111	393023837	GO:0001510 RNA methylation | GO:0006412 translation | GO:0042254 ribosome biogenesis	GO:0005730 nucleolus | GO:0009506 plasmodesma | GO:0009507 chloroplast | GO:0022625 cytosolic large ribosomal subunit | GO:0005783 endoplasmic reticulum | GO:0005886 plasma membrane	GO:0003735 structural constituent of ribosome	-	pfam01159 Ribosomal_L6e | pfam03868 Ribosomal_L6e_N	GO & Domain
comp453_c0_seq1	1117	gi|255574159|ref|XP_002527995.1| proteasome subunit beta type 6,9, putative	230	8.25e-137	478504961	GO:0051788 response to misfolded protein | GO:0006635 fatty acid beta-oxidation | GO:0043161 proteasomal ubiquitin-dependent protein catabolic process | GO:0006833 water transport | GO:0010363 regulation of plant-type hypersensitive response | GO:0006355 regulation of transcription, DNA-dependent | GO:0009651 response to salt stress | GO:0009407 toxin catabolic process | GO:0080129 proteasome cor…	GO:0005774 vacuolar membrane | GO:0005839 proteasome core complex | GO:0005829 cytosol | GO:0005886 plasma membrane | GO:0005634 nucleus	GO:0008270 zinc ion binding | GO:0004298 threonine-type endopeptidase activity | GO:0003677 DNA binding	3.4.25.1	pfam00227 Proteasome	GO & Enzyme & Domain
comp454_c0_seq1	947	gi|225470846|ref|XP_002266597.1| PREDICTED: nascent polypeptide-associated complex subunit alpha-like	201	7.8e-113	398781633	GO:0006606 protein import into nucleus | GO:0051604 protein maturation | GO:0009651 response to salt stress	GO:0022626 cytosolic ribosome | GO:0005794 Golgi apparatus | GO:0009506 plasmodesma | GO:0005634 nucleus	-	-	pfam01849 NAC | pfam00627 UBA	GO & Domain
comp455_c0_seq1	3396	gi|225456471|ref|XP_002284518.1| PREDICTED: ATP-dependent Clp protease ATP-binding subunit clpA homolog CD4A, chloroplastic-like	918	0.0	1826272111	GO:0042744 hydrogen peroxide catabolic process | GO:0009902 chloroplast relocation | GO:0006289 nucleotide-excision repair | GO:0010304 PSII associated light-harvesting complex II catabolic process | GO:0034660 ncRNA metabolic process | GO:0006508 proteolysis | GO:0042793 transcription from plastid promoter | GO:0006200 ATP catabolic process | GO:0090305 nucleic acid phosphodiester bond hydrolysi…	GO:0031897 Tic complex | GO:0005618 cell wall | GO:0005829 cytosol | GO:0009570 chloroplast stroma | GO:0009535 chloroplast thylakoid membrane | GO:0005739 mitochondrion	GO:0004176 ATP-dependent peptidase activity | GO:0003677 DNA binding | GO:0004518 nuclease activity | GO:0005524 ATP binding	-	pfam07724 AAA_2 | pfam10431 ClpB_D2-small | pfam00004 AAA | pfam07728 AAA_5 | pfam02151 UVR | pfam02861 Clp_N | pfam13191 AAA_16 | pfam13401 AAA_22 | pfam13177 DNA_pol3_delta2	GO & Domain
comp456_c0_seq1	841	gi|462422777|gb|EMJ27040.1| hypothetical protein PRUPE_ppa011659mg	165	1.19e-97	348290192	GO:0006413 translational initiation | GO:0042254 ribosome biogenesis	GO:0005618 cell wall | GO:0005730 nucleolus | GO:0009506 plasmodesma | GO:0022627 cytosolic small ribosomal subunit | GO:0005774 vacuolar membrane | GO:0005794 Golgi apparatus | GO:0005886 plasma membrane	GO:0003723 RNA binding | GO:0003735 structural constituent of ribosome	-	pfam00416 Ribosomal_S13	GO & Domain
comp457_c0_seq1	1087	gi|62910196|gb|AAY21068.1| cytosolic ascorbate peroxidase	250	9.87e-148	514823366	GO:0006457 protein folding | GO:0009644 response to high light intensity | GO:0042542 response to hydrogen peroxide | GO:0009408 response to heat | GO:0055114 oxidation-reduction process | GO:0006804 peroxidase reaction | GO:0019852 L-ascorbic acid metabolic process	GO:0005829 cytosol	GO:0020037 heme binding | GO:0016688 L-ascorbate peroxidase activity	1.11.1.11	pfam00141 peroxidase	GO & Enzyme & Domain
comp458_c0_seq1	3423	gi|225450669|ref|XP_002283093.1| PREDICTED: eukaryotic translation initiation factor 3 subunit A	958	0.0	1595074459	GO:0001731 formation of translation preinitiation complex | GO:0006446 regulation of translational initiation	GO:0005829 cytosol | GO:0016282 eukaryotic 43S preinitiation complex | GO:0005852 eukaryotic translation initiation factor 3 complex | GO:0033290 eukaryotic 48S preinitiation complex | GO:0005886 plasma membrane | GO:0005840 ribosome	GO:0003743 translation initiation factor activity	-	pfam01399 PCI	GO & Domain
comp459_c0_seq1	939	gi|224116704|ref|XP_002331857.1| predicted protein	133	3.96e-79	287168974	GO:0006412 translation | GO:0042254 ribosome biogenesis	GO:0005730 nucleolus | GO:0022625 cytosolic large ribosomal subunit | GO:0005739 mitochondrion	GO:0003735 structural constituent of ribosome	-	pfam01655 Ribosomal_L32e	GO & Domain
comp460_c0_seq1	647	-	-	-	-	-	-	-	-	-
comp461_c0_seq1	788	gi|462396745|gb|EMJ02544.1| hypothetical protein PRUPE_ppa013145mg	138	7.23e-81	292483862	GO:0006412 translation | GO:0042254 ribosome biogenesis	GO:0005730 nucleolus | GO:0005886 plasma membrane | GO:0005618 cell wall | GO:0022627 cytosolic small ribosomal subunit | GO:0009507 chloroplast	GO:0003735 structural constituent of ribosome | GO:0000166 nucleotide binding	-	pfam01282 Ribosomal_S24e	GO & Domain
comp463_c0_seq1	713	gi|359482201|ref|XP_003632726.1| PREDICTED: protein GAST1-like	114	3.15e-48	194601332	GO:0009751 response to salicylic acid stimulus | GO:0010286 heat acclimation | GO:0010162 seed dormancy | GO:0009740 gibberellic acid mediated signaling pathway	GO:0009506 plasmodesma	-	-	pfam02704 GASA	GO & Domain
comp464_c0_seq1	2145	gi|460402012|ref|XP_004246509.1| PREDICTED: heterogeneous nuclear ribonucleoprotein Q-like isoform 1	462	2.33e-186	643266505	GO:0006355 regulation of transcription, DNA-dependent	GO:0005829 cytosol | GO:0016021 integral to membrane | GO:0005667 transcription factor complex	GO:0003723 RNA binding | GO:0043565 sequence-specific DNA binding | GO:0003700 sequence-specific DNA binding transcription factor activity | GO:0000166 nucleotide binding	-	pfam00076 RRM_1 | pfam14259 RRM_6 | pfam13893 RRM_5	GO & Domain
comp465_c0_seq1	1361	-	-	-	-	-	-	-	-	pfam01612 DNA_pol_A_exo1	Domain only
comp466_c0_seq1	587	gi|514801161|ref|XP_004975494.1| PREDICTED: calnexin homolog	195	3.74e-126	443072370	GO:0031348 negative regulation of defense response | GO:0006777 Mo-molybdopterin cofactor biosynthetic process | GO:0006457 protein folding | GO:0009867 jasmonic acid mediated signaling pathway | GO:0042542 response to hydrogen peroxide | GO:0009862 systemic acquired resistance, salicylic acid mediated signaling pathway | GO:0010363 regulation of plant-type hypersensitive response | GO:0009734 au…	GO:0005774 vacuolar membrane | GO:0016023 cytoplasmic membrane-bounded vesicle | GO:0009505 plant-type cell wall | GO:0016021 integral to membrane | GO:0009507 chloroplast | GO:0005789 endoplasmic reticulum membrane | GO:0005794 Golgi apparatus | GO:0005829 cytosol | GO:0009506 plasmodesma | GO:0005886 plasma membrane | GO:0005739 mitochondrion	GO:0005509 calcium ion binding | GO:0051082 unfolded protein binding | GO:0030151 molybdenum ion binding	-	pfam00262 Calreticulin	GO & Domain
comp467_c0_seq1	1632	gi|225436055|ref|XP_002276040.1| PREDICTED: uncharacterized protein LOC100263294	431	1.07e-118	418269557	GO:0006952 defense response | GO:0006468 protein phosphorylation | GO:0009693 ethylene biosynthetic process | GO:0008219 cell death | GO:0048255 mRNA stabilization | GO:0010150 leaf senescence | GO:0009738 abscisic acid mediated signaling pathway | GO:0009069 serine family amino acid metabolic process	GO:0019013 viral nucleocapsid | GO:0005829 cytosol | GO:0030529 ribonucleoprotein complex | GO:0005634 nucleus	GO:0004674 protein serine/threonine kinase activity | GO:0005524 ATP binding | GO:0017091 AU-rich element binding | GO:0005515 protein binding	-	pfam00076 RRM_1 | pfam14259 RRM_6 | pfam13893 RRM_5	GO & Domain
comp468_c0_seq1	1135	gi|380719865|gb|AFD63133.1| senescence-associated protein	269	1.13e-138	484705664	GO:0009693 ethylene biosynthetic process | GO:0009611 response to wounding | GO:0010200 response to chitin | GO:0007568 aging | GO:0007020 microtubule nucleation | GO:0050832 defense response to fungus | GO:0009612 response to mechanical stimulus	GO:0016021 integral to membrane | GO:0009506 plasmodesma | GO:0016023 cytoplasmic membrane-bounded vesicle | GO:0005576 extracellular region | GO:0005794 Golgi apparatus | GO:0005886 plasma membrane	-	-	pfam00335 Tetraspannin	GO & Domain
comp469_c0_seq1	1176	gi|462411975|gb|EMJ17024.1| hypothetical protein PRUPE_ppa010078mg	265	1.19e-162	564428992	GO:0009765 photosynthesis, light harvesting | GO:0009637 response to blue light | GO:0010218 response to far red light | GO:0010114 response to red light	GO:0010287 plastoglobule | GO:0009941 chloroplast envelope | GO:0005886 plasma membrane | GO:0048046 apoplast | GO:0009535 chloroplast thylakoid membrane | GO:0005739 mitochondrion	GO:0046872 metal ion binding	-	pfam00504 Chloroa_b-bind	GO & Domain
comp471_c0_seq1	3693	gi|514755653|ref|XP_004963335.1| PREDICTED: plasma membrane ATPase 1-like	956	0.0	1985718766	GO:0015992 proton transport | GO:0009651 response to salt stress | GO:0006754 ATP biosynthetic process | GO:0006200 ATP catabolic process | GO:0006119 oxidative phosphorylation	GO:0016021 integral to membrane | GO:0005886 plasma membrane	GO:0008553 hydrogen-exporting ATPase activity, phosphorylative mechanism | GO:0046872 metal ion binding | GO:0005524 ATP binding	3.6.3.6	pfam00122 E1-E2_ATPase | pfam00702 Hydrolase | pfam12710 HAD | pfam13246 Hydrolase_like2	GO & Enzyme & Domain
comp472_c0_seq1	1708	gi|297735255|emb|CBI17617.3| unnamed protein product	415	8.85e-232	794297921	GO:0006007 glucose catabolic process | GO:0016070 RNA metabolic process | GO:0006446 regulation of translational initiation	GO:0005829 cytosol | GO:0005739 mitochondrion | GO:0016020 membrane | GO:0005634 nucleus | GO:0005840 ribosome	GO:0003743 translation initiation factor activity	-	pfam02020 W2	GO & Domain
comp473_c0_seq1	1076	gi|502090057|ref|XP_004489107.1| PREDICTED: 60S ribosomal protein L19-1-like	211	2.7e-118	416940835	GO:0006412 translation | GO:0042254 ribosome biogenesis	GO:0005730 nucleolus | GO:0005886 plasma membrane | GO:0022625 cytosolic large ribosomal subunit | GO:0005739 mitochondrion	GO:0003735 structural constituent of ribosome	-	pfam01280 Ribosomal_L19e	GO & Domain
comp474_c0_seq1	736	gi|15242516|ref|NP_196543.1| actin 7	88	7.83e-51	202573664	GO:0007010 cytoskeleton organization | GO:0006094 gluconeogenesis | GO:0009611 response to wounding | GO:0006007 glucose catabolic process | GO:0010498 proteasomal protein catabolic process | GO:0051301 cell division | GO:0048767 root hair elongation | GO:0032880 regulation of protein localization | GO:0009845 seed germination | GO:0009416 response to light stimulus | GO:0009733 response to auxin…	GO:0009941 chloroplast envelope | GO:0015629 actin cytoskeleton | GO:0005618 cell wall | GO:0005730 nucleolus | GO:0005829 cytosol | GO:0009570 chloroplast stroma | GO:0009506 plasmodesma | GO:0005886 plasma membrane | GO:0005739 mitochondrion	GO:0005515 protein binding | GO:0005524 ATP binding | GO:0005200 structural constituent of cytoskeleton	-	-	GO only
comp475_c0_seq1	1064	gi|413924631|gb|AFW64563.1| ferritin1	241	6.67e-112	395681281	GO:0006979 response to oxidative stress | GO:0006879 cellular iron ion homeostasis | GO:0009737 response to abscisic acid stimulus | GO:0006826 iron ion transport | GO:0055114 oxidation-reduction process | GO:0015994 chlorophyll metabolic process	GO:0009507 chloroplast	GO:0008199 ferric iron binding | GO:0004322 ferroxidase activity	1.16.3.1	pfam00210 Ferritin	GO & Enzyme & Domain
comp476_c0_seq1	1098	gi|47026963|gb|AAT08700.1| pollen-specific protein	167	1.68e-53	211431812	-	GO:0005615 extracellular space	-	-	pfam01190 Pollen_Ole_e_I	GO & Domain
comp478_c0_seq1	3127	gi|548841009|gb|ERN01072.1| hypothetical protein AMTR_s00002p00175460	767	9.01e-305	1037011164	GO:0000398 nuclear mRNA splicing, via spliceosome	GO:0016023 cytoplasmic membrane-bounded vesicle | GO:0019013 viral nucleocapsid | GO:0030529 ribonucleoprotein complex	GO:0003723 RNA binding | GO:0000166 nucleotide binding	-	pfam00076 RRM_1 | pfam14259 RRM_6 | pfam13893 RRM_5	GO & Domain
comp479_c0_seq1	1746	gi|357147909|ref|XP_003574540.1| PREDICTED: NADP-dependent glyceraldehyde-3-phosphate dehydrogenase-like	496	4.93e-309	1051184200	GO:0009902 chloroplast relocation | GO:0019344 cysteine biosynthetic process | GO:0055114 oxidation-reduction process | GO:0006096 glycolysis	GO:0005737 cytoplasm	GO:0004028 3-chloroallyl aldehyde dehydrogenase activity | GO:0008886 glyceraldehyde-3-phosphate dehydrogenase (NADP+) (non-phosphorylating) activity	1.2.1.9	pfam00171 Aldedh	GO & Enzyme & Domain
comp480_c0_seq1	3676	gi|225465743|ref|XP_002264820.1| PREDICTED: uncharacterized protein LOC100255521	770	1.04e-299	1020180683	GO:0006486 protein glycosylation	GO:0005737 cytoplasm	-	-	-	GO only
comp481_c0_seq1	2097	gi|514809384|ref|XP_004979518.1| PREDICTED: protein WVD2-like 1-like	229	8.47e-56	219404145	GO:0052546 cell wall pectin metabolic process | GO:0000023 maltose metabolic process | GO:0019252 starch biosynthetic process | GO:0043085 positive regulation of catalytic activity | GO:0009736 cytokinin mediated signaling pathway | GO:0052541 plant-type cell wall cellulose metabolic process | GO:0016126 sterol biosynthetic process	GO:0005634 nucleus	-	-	pfam06886 TPX2	GO & Domain
comp483_c0_seq1	2387	gi|449460409|ref|XP_004147938.1| PREDICTED: heat shock protein STI-like	573	1.67e-306	1042768960	GO:0006457 protein folding | GO:0009644 response to high light intensity | GO:0034976 response to endoplasmic reticulum stress | GO:0046686 response to cadmium ion | GO:0010286 heat acclimation | GO:0042542 response to hydrogen peroxide	GO:0005886 plasma membrane | GO:0005634 nucleus | GO:0005829 cytosol	-	-	pfam13414 TPR_11 | pfam13424 TPR_12 | pfam00515 TPR_1 | pfam13432 TPR_16 | pfam07719 TPR_2 | pfam10368 YkyA | pfam13181 TPR_8 | pfam03704 BTAD | pfam00637 Clathrin | pfam13428 TPR_14 | pfam13431 TPR_17 | pfam05010 TACC	GO & Domain
comp484_c0_seq1	592	gi|255556332|ref|XP_002519200.1| 60S ribosomal protein L29, putative	61	1.43e-27	129936855	GO:0006412 translation | GO:0042254 ribosome biogenesis	GO:0005730 nucleolus | GO:0022625 cytosolic large ribosomal subunit	GO:0003735 structural constituent of ribosome	-	pfam01779 Ribosomal_L29e	GO & Domain
comp485_c0_seq1	400	gi|413956681|gb|AFW89330.1| 40S ribosomal protein S3a	69	7.48e-06	59071674	-	-	-	-	-
comp486_c0_seq1	1763	gi|359480888|ref|XP_002282572.2| PREDICTED: uncharacterized RNA-binding protein C660.15-like isoform 1	355	1.99e-185	640166153	GO:0003333 amino acid transmembrane transport	GO:0019013 viral nucleocapsid | GO:0030529 ribonucleoprotein complex | GO:0016020 membrane	GO:0015171 amino acid transmembrane transporter activity | GO:0003723 RNA binding | GO:0000166 nucleotide binding	-	pfam14259 RRM_6 | pfam00076 RRM_1 | pfam13893 RRM_5	GO & Domain
comp489_c0_seq1	1513	gi|255581422|ref|XP_002531519.1| histone h1/h5, putative	176	1.87e-46	190615165	GO:0006334 nucleosome assembly | GO:0006950 response to stress	GO:0000786 nucleosome | GO:0005634 nucleus	GO:0031492 nucleosomal DNA binding	-	pfam00538 Linker_histone	GO & Domain
comp491_c0_seq1	1992	gi|508786348|gb|EOY33604.1| UDP-D-apiose/UDP-D-xylose synthase 2	387	3.06e-237	812457123	GO:0009226 nucleotide-sugar biosynthetic process | GO:0005982 starch metabolic process | GO:0005985 sucrose metabolic process | GO:0019872 streptomycin biosynthetic process | GO:0030639 polyketide biosynthetic process	GO:0005829 cytosol | GO:0048046 apoplast	GO:0048040 UDP-glucuronate decarboxylase activity | GO:0051287 NAD binding | GO:0008460 dTDP-glucose 4,6-dehydratase activity	-	pfam01370 Epimerase | pfam07993 NAD_binding_4 | pfam01073 3Beta_HSD	GO & Domain
comp492_c0_seq1	1342	gi|47027043|gb|AAT08736.1| high mobility group I/Y-2	171	2.87e-54	214089256	GO:0006355 regulation of transcription, DNA-dependent | GO:0006334 nucleosome assembly | GO:0001708 cell fate specification | GO:0008283 cell proliferation	GO:0000786 nucleosome | GO:0005634 nucleus	GO:0003677 DNA binding	-	pfam00538 Linker_histone	GO & Domain
comp493_c0_seq1	1681	gi|508710350|gb|EOY02247.1| Cytosolic NADP+-dependent isocitrate dehydrogenase isoform 1	419	1.27e-255	873578341	GO:0051788 response to misfolded protein | GO:0009853 photorespiration | GO:0006094 gluconeogenesis | GO:0006833 water transport | GO:0045492 xylan biosynthetic process | GO:0051049 regulation of transport | GO:0006102 isocitrate metabolic process | GO:0006097 glyoxylate cycle | GO:0009651 response to salt stress | GO:0006739 NADP metabolic process | GO:0080129 proteasome core complex assembly | …	GO:0048046 apoplast | GO:0005777 peroxisome | GO:0005829 cytosol | GO:0009570 chloroplast stroma | GO:0009506 plasmodesma | GO:0005886 plasma membrane	GO:0051287 NAD binding | GO:0004450 isocitrate dehydrogenase (NADP+) activity | GO:0000287 magnesium ion binding | GO:0005507 copper ion binding	1.1.1.42	pfam00180 Iso_dh	GO & Enzyme & Domain
comp494_c0_seq1	749	gi|225427027|ref|XP_002271792.1| PREDICTED: 14 kDa proline-rich protein DC2.15 isoform 1	120	5.63e-43	178656666	GO:0000038 very long chain fatty acid metabolic process | GO:0006869 lipid transport | GO:0042335 cuticle development	GO:0016021 integral to membrane | GO:0005576 extracellular region | GO:0009535 chloroplast thylakoid membrane	GO:0008289 lipid binding	-	pfam00234 Tryp_alpha_amyl	GO & Domain
comp495_c0_seq1	914	gi|312281725|dbj|BAJ33728.1| unnamed protein product	145	9.8e-53	208774368	GO:0010155 regulation of proton transport | GO:0006098 pentose-phosphate shunt | GO:0010218 response to far red light | GO:0009688 abscisic acid biosynthetic process | GO:0009744 response to sucrose stimulus | GO:0010114 response to red light | GO:0010207 photosystem II assembly | GO:0080167 response to karrikin | GO:0042742 defense response to bacterium | GO:0009773 photosynthetic electron trans…	GO:0009570 chloroplast stroma	GO:0005515 protein binding | GO:0009055 electron carrier activity | GO:0046872 metal ion binding | GO:0051537 2 iron, 2 sulfur cluster binding	-	pfam00111 Fer2	GO & Domain
comp496_c0_seq1	725	gi|508785743|gb|EOY32999.1| Chaperonin 10 isoform 1	97	4.11e-50	200359128	GO:0006457 protein folding | GO:0009408 response to heat	GO:0005739 mitochondrion	GO:0005507 copper ion binding | GO:0005524 ATP binding	-	pfam00166 Cpn10	GO & Domain
comp497_c0_seq1	950	gi|225462031|ref|XP_002274367.1| PREDICTED: ubiquitin-conjugating enzyme E2-17 kDa isoform 2	148	3.5e-98	350061821	GO:0016567 protein ubiquitination | GO:0006511 ubiquitin-dependent protein catabolic process	GO:0005737 cytoplasm | GO:0005886 plasma membrane | GO:0005634 nucleus	GO:0005524 ATP binding | GO:0004842 ubiquitin-protein ligase activity	6.3.2.19	pfam00179 UQ_con	GO & Enzyme & Domain
comp498_c0_seq1	1076	gi|514733141|ref|XP_004957605.1| PREDICTED: phosphopantothenoylcysteine decarboxylase subunit VHS3-like	100	2.65e-37	161826186	GO:0009888 tissue development | GO:0010688 negative regulation of ribosomal protein gene transcription from RNA polymerase II promoter | GO:0006333 chromatin assembly or disassembly | GO:0007389 pattern specification process | GO:0016567 protein ubiquitination | GO:0009790 embryo development | GO:0055085 transmembrane transport | GO:0006470 protein dephosphorylation | GO:0006364 rRNA processing	GO:0009941 chloroplast envelope | GO:0032545 CURI complex | GO:0016023 cytoplasmic membrane-bounded vesicle | GO:0005730 nucleolus | GO:0005829 cytosol | GO:0032040 small-subunit processome | GO:0005667 transcription factor complex | GO:0008287 protein serine/threonine phosphatase complex	GO:0046872 metal ion binding | GO:0004842 ubiquitin-protein ligase activity | GO:0043565 sequence-specific DNA binding | GO:0003700 sequence-specific DNA binding transcription factor activity | GO:0008301 DNA binding, bending | GO:0004722 protein serine/threonine phosphatase activity	-	-	GO only
comp499_c0_seq1	394	gi|82512|pir||PS0380 ubiquitin precursor - rice (fragment)	40	2.82e-16	92732635	-	GO:0005634 nucleus | GO:0005737 cytoplasm	-	-	-	GO only
comp499_c1_seq1	207	-	-	-	-	-	-	-	-	-
comp500_c0_seq1	3616	gi|225447723|ref|XP_002273150.1| PREDICTED: staphylococcal nuclease domain-containing protein 1	985	0.0	1750977856	GO:0031047 gene silencing by RNA | GO:0006098 pentose-phosphate shunt | GO:0009306 protein secretion | GO:0009651 response to salt stress | GO:0030244 cellulose biosynthetic process | GO:0048193 Golgi vesicle transport | GO:0009845 seed germination | GO:0046686 response to cadmium ion | GO:0009686 gibberellin biosynthetic process | GO:0090305 nucleic acid phosphodiester bond hydrolysis	GO:0016442 RNA-induced silencing complex | GO:0009507 chloroplast | GO:0005618 cell wall | GO:0005829 cytosol | GO:0005635 nuclear envelope | GO:0009506 plasmodesma | GO:0005783 endoplasmic reticulum | GO:0005886 plasma membrane	GO:0003723 RNA binding | GO:0004518 nuclease activity	-	pfam00567 TUDOR | pfam00565 SNase	GO & Domain
comp505_c0_seq1	2145	gi|255542844|ref|XP_002512485.1| importin alpha, putative	529	1.24e-310	1056499088	GO:0048767 root hair elongation | GO:0010498 proteasomal protein catabolic process | GO:0006606 protein import into nucleus | GO:0007010 cytoskeleton organization | GO:0006094 gluconeogenesis | GO:0009407 toxin catabolic process	GO:0005829 cytosol | GO:0005618 cell wall | GO:0005730 nucleolus | GO:0009506 plasmodesma | GO:0048471 perinuclear region of cytoplasm | GO:0005635 nuclear envelope	GO:0008565 protein transporter activity	-	pfam01749 IBB | pfam00514 Arm | pfam13513 HEAT_EZ | pfam13646 HEAT_2	GO & Domain
comp507_c0_seq1	1097	gi|413950250|gb|AFW82899.1| putative actin family protein	315	6.99e-197	678256188	GO:0048767 root hair elongation | GO:0009845 seed germination | GO:0009416 response to light stimulus | GO:0009611 response to wounding | GO:0051301 cell division | GO:0009733 response to auxin stimulus	GO:0005618 cell wall | GO:0005739 mitochondrion | GO:0005730 nucleolus | GO:0005884 actin filament | GO:0005886 plasma membrane	GO:0005524 ATP binding | GO:0003774 motor activity | GO:0005200 structural constituent of cytoskeleton	-	pfam00022 Actin	GO & Domain
comp509_c0_seq1	2499	gi|3914394|sp|Q42908.1|PMGI_MESCR RecName: Full=2,3-bisphosphoglycerate-independent phosphoglycerate mutase; Short=BPG-independent PGAM; Short=Phosphoglyceromutase; AltName: Full=PGAM-I	559	0.0	1159696507	GO:0006007 glucose catabolic process | GO:0010118 stomatal movement | GO:0009749 response to glucose stimulus | GO:0009744 response to sucrose stimulus | GO:0009750 response to fructose stimulus | GO:0009409 response to cold | GO:0052546 cell wall pectin metabolic process | GO:0009555 pollen development | GO:0046686 response to cadmium ion | GO:0052541 plant-type cell wall cellulose metabolic pro…	GO:0005829 cytosol | GO:0009506 plasmodesma | GO:0016023 cytoplasmic membrane-bounded vesicle | GO:0005740 mitochondrial envelope | GO:0009507 chloroplast | GO:0005886 plasma membrane | GO:0048046 apoplast	GO:0030145 manganese ion binding | GO:0046537 2,3-bisphosphoglycerate-independent phosphoglycerate mutase activity	5.4.2.1	pfam01676 Metalloenzyme | pfam06415 iPGM_N	GO & Enzyme & Domain
comp510_c0_seq1	665	gi|434380252|ref|YP_006624687.1| S-layer domain-containing protein	101	0.0485	47556082	-	-	-	-	-
comp511_c0_seq1	1341	gi|374256077|gb|AEZ00900.1| putative RNA recognition motif-containing protein, partial	211	1.42e-80	292040955	GO:0000398 nuclear mRNA splicing, via spliceosome	GO:0005739 mitochondrion	GO:0017069 snRNA binding | GO:0000166 nucleotide binding	-	pfam00076 RRM_1	GO & Domain
comp512_c0_seq1	321	gi|485613726|gb|EOD11703.1| hypothetical protein EMIHUDRAFT_247782	35	1.49e-13	83431580	-	-	-	-	-
comp513_c0_seq1	1621	gi|225461924|ref|XP_002267825.1| PREDICTED: fasciclin-like arabinogalactan protein 1-like	399	7.03e-134	468760998	GO:0016132 brassinosteroid biosynthetic process | GO:0048767 root hair elongation | GO:0009651 response to salt stress | GO:0006084 acetyl-CoA metabolic process | GO:0048367 shoot development | GO:0006816 calcium ion transport | GO:0007030 Golgi organization | GO:0016126 sterol biosynthetic process	GO:0005618 cell wall | GO:0005774 vacuolar membrane | GO:0046658 anchored to plasma membrane	-	-	pfam02469 Fasciclin	GO & Domain
comp514_c0_seq1	864	gi|548833455|gb|ERM96081.1| hypothetical protein AMTR_s00129p00124210	84	6.5e-10	73687618	GO:0006351 transcription, DNA-dependent | GO:0006144 purine base metabolic process | GO:0006206 pyrimidine base metabolic process	GO:0005730 nucleolus	GO:0003899 DNA-directed RNA polymerase activity | GO:0003677 DNA binding | GO:0046983 protein dimerization activity	-	-	GO only
comp515_c0_seq1	1308	gi|301353154|gb|ADK75021.1| UDP-glucose: anthocyanidin 3-O-glucosyltransferase	430	1.39e-98	351390543	GO:0051555 flavonol biosynthetic process | GO:0080167 response to karrikin	GO:0005739 mitochondrion	GO:0080062 cytokinin 9-beta-glucosyltransferase activity | GO:0047213 anthocyanidin 3-O-glucosyltransferase activity | GO:0050502 cis-zeatin O-beta-D-glucosyltransferase activity | GO:0080043 quercetin 3-O-glucosyltransferase activity | GO:0080059 flavonol 3-O-arabinosyltransferase activity | GO:0047807 cytokinin 7-beta-glucosyltransferase activity | GO:0050403 trans-zeatin O-beta-D-glucosyltrans…	-	pfam00201 UDPGT	GO & Domain
comp517_c0_seq1	2106	gi|224085694|ref|XP_002307668.1| predicted protein	466	2.73e-254	869149268	GO:0019252 starch biosynthetic process | GO:0005978 glycogen biosynthetic process | GO:0005985 sucrose metabolic process	GO:0005829 cytosol | GO:0010170 glucose-1-phosphate adenylyltransferase complex | GO:0009501 amyloplast | GO:0009507 chloroplast	GO:0005524 ATP binding | GO:0008878 glucose-1-phosphate adenylyltransferase activity	2.7.7.27	pfam00483 NTP_transferase	GO & Enzyme & Domain
comp518_c0_seq1	1722	gi|514822809|ref|XP_004986065.1| PREDICTED: branched-chain-amino-acid aminotransferase 5, chloroplastic-like isoform X2	368	3.19e-190	656110819	GO:0009407 toxin catabolic process | GO:0009081 branched chain family amino acid metabolic process | GO:0019932 second-messenger-mediated signaling	GO:0009570 chloroplast stroma | GO:0005829 cytosol	GO:0052654 L-leucine transaminase activity | GO:0052655 L-valine transaminase activity | GO:0052656 L-isoleucine transaminase activity	2.6.1.42	pfam01063 Aminotran_4	GO & Enzyme & Domain
comp519_c0_seq1	2121	gi|225437426|ref|XP_002271736.1| PREDICTED: endoglucanase 17	502	3.93e-278	948429688	GO:0009944 polarity specification of adaxial/abaxial axis | GO:0048440 carpel development | GO:0010014 meristem initiation | GO:0010051 xylem and phloem pattern formation | GO:0010089 xylem development | GO:0010093 specification of floral organ identity | GO:0009855 determination of bilateral symmetry | GO:0044036 cell wall macromolecule metabolic process | GO:0009624 response to nematode | GO:00…	GO:0005576 extracellular region	GO:0008810 cellulase activity	3.2.1.4	pfam00759 Glyco_hydro_9	GO & Enzyme & Domain
comp520_c0_seq1	2471	gi|225447041|ref|XP_002269614.1| PREDICTED: L-ascorbate oxidase homolog	521	6.63e-305	1037454071	GO:0048653 anther development | GO:0016126 sterol biosynthetic process | GO:0009825 multidimensional cell growth | GO:0010075 regulation of meristem growth | GO:0043481 anthocyanin accumulation in tissues in response to UV light | GO:0048767 root hair elongation | GO:0010817 regulation of hormone levels | GO:0000271 polysaccharide biosynthetic process | GO:0055114 oxidation-reduction process | GO…	GO:0016020 membrane | GO:0016023 cytoplasmic membrane-bounded vesicle | GO:0009505 plant-type cell wall | GO:0009506 plasmodesma	GO:0008447 L-ascorbate oxidase activity | GO:0005507 copper ion binding	-	pfam07732 Cu-oxidase_3 | pfam00394 Cu-oxidase | pfam07731 Cu-oxidase_2	GO & Domain
comp521_c0_seq1	732	gi|548834679|gb|ERM96798.1| hypothetical protein AMTR_s03807p00002720	62	7.22e-27	128165225	GO:0009853 photorespiration | GO:0042254 ribosome biogenesis | GO:0001510 RNA methylation | GO:0006412 translation	GO:0005730 nucleolus | GO:0022625 cytosolic large ribosomal subunit	GO:0003735 structural constituent of ribosome	-	pfam01779 Ribosomal_L29e	GO & Domain
comp522_c0_seq1	1159	gi|136057|sp|P21820.1|TPIS_COPJA RecName: Full=Triosephosphate isomerase, cytosolic; Short=TIM; Short=Triose-phosphate isomerase	252	2.13e-148	517037903	GO:0051788 response to misfolded protein | GO:0009853 photorespiration | GO:0006098 pentose-phosphate shunt | GO:0006094 gluconeogenesis | GO:0043161 proteasomal ubiquitin-dependent protein catabolic process | GO:0006833 water transport | GO:0009651 response to salt stress | GO:0080129 proteasome core complex assembly | GO:0006972 hyperosmotic response | GO:0007030 Golgi organization | GO:0010043…	GO:0005774 vacuolar membrane | GO:0048046 apoplast | GO:0005618 cell wall | GO:0005829 cytosol | GO:0009570 chloroplast stroma | GO:0009506 plasmodesma | GO:0005886 plasma membrane | GO:0005739 mitochondrion	GO:0004807 triose-phosphate isomerase activity | GO:0005507 copper ion binding | GO:0016746 transferase activity, transferring acyl groups	5.3.1.1	pfam00121 TIM	GO & Enzyme & Domain
comp523_c0_seq1	1101	gi|548854512|gb|ERN12422.1| hypothetical protein AMTR_s00025p00133870	241	3.17e-121	426684798	GO:0006623 protein targeting to vacuole | GO:0016197 endosome transport | GO:0048193 Golgi vesicle transport | GO:0009742 brassinosteroid mediated signaling pathway | GO:0009826 unidimensional cell growth	GO:0016021 integral to membrane	-	-	pfam01027 Bax1-I	GO & Domain
comp524_c0_seq1	715	gi|548838685|gb|ERM99038.1| hypothetical protein AMTR_s00101p00066400	112	1.87e-64	243321143	GO:0006412 translation | GO:0042254 ribosome biogenesis	GO:0022625 cytosolic large ribosomal subunit	GO:0003735 structural constituent of ribosome	-	pfam01248 Ribosomal_L7Ae	GO & Domain
comp525_c0_seq1	1753	gi|462397759|gb|EMJ03427.1| hypothetical protein PRUPE_ppa008625mg	310	9.97e-87	311971787	-	-	-	-	pfam14200 RicinB_lectin_2	Domain only
comp526_c0_seq1	1176	gi|482553002|gb|EOA17195.1| hypothetical protein CARUB_v10005466mg, partial	247	8.41e-145	505079403	GO:0006598 polyamine catabolic process | GO:0009805 coumarin biosynthetic process | GO:0009611 response to wounding | GO:0032259 methylation | GO:0009963 positive regulation of flavonoid biosynthetic process | GO:0042398 cellular modified amino acid biosynthetic process | GO:0046686 response to cadmium ion | GO:0019344 cysteine biosynthetic process | GO:0009809 lignin biosynthetic process | GO:00…	GO:0005829 cytosol	GO:0042409 caffeoyl-CoA O-methyltransferase activity	2.1.1.104	pfam01596 Methyltransf_3 | pfam13578 Methyltransf_24 | pfam12847 Methyltransf_18 | pfam13659 Methyltransf_26 | pfam13847 Methyltransf_31	GO & Enzyme & Domain
comp527_c0_seq1	1802	gi|525507350|ref|NP_001267713.1| protochlorophyllide reductase, chloroplastic-like	396	9.64e-203	697744113	GO:0019684 photosynthesis, light reaction | GO:0019252 starch biosynthetic process | GO:0015995 chlorophyll biosynthetic process | GO:0009965 leaf morphogenesis | GO:0030154 cell differentiation | GO:0019344 cysteine biosynthetic process | GO:0055114 oxidation-reduction process | GO:0045893 positive regulation of transcription, DNA-dependent | GO:0009073 aromatic amino acid family biosynthetic pr…	GO:0009941 chloroplast envelope | GO:0009535 chloroplast thylakoid membrane	GO:0052690 trichloro-p-hydroquinone reductive dehalogenase activity | GO:0000166 nucleotide binding | GO:0016630 protochlorophyllide reductase activity | GO:0003959 NADPH dehydrogenase activity | GO:0018548 pentaerythritol trinitrate reductase activity	1.3.1.33	pfam00106 adh_short	GO & Enzyme & Domain
comp528_c0_seq1	1226	gi|482549787|gb|EOA13981.1| hypothetical protein CARUB_v10027113mg	214	1.12e-134	471418443	GO:0016192 vesicle-mediated transport | GO:0007264 small GTPase mediated signal transduction | GO:0006913 nucleocytoplasmic transport | GO:0006184 GTP catabolic process | GO:0006886 intracellular protein transport | GO:0046686 response to cadmium ion	GO:0005829 cytosol | GO:0016020 membrane	GO:0003924 GTPase activity | GO:0005525 GTP binding	-	pfam00071 Ras | pfam08477 Miro | pfam00025 Arf | pfam01926 MMR_HSR1 | pfam04670 Gtr1_RagA	GO & Domain
comp529_c0_seq1	755	gi|147810266|emb|CAN71449.1| hypothetical protein VITISV_027853	124	3.47e-48	194601332	GO:0048573 photoperiodism, flowering | GO:0016310 phosphorylation	-	GO:0016301 kinase activity	-	-	GO only
comp530_c0_seq1	1694	gi|225425232|ref|XP_002268172.1| PREDICTED: serine carboxypeptidase-like 45	453	4.2e-241	825301437	GO:0006508 proteolysis	GO:0009505 plant-type cell wall | GO:0009506 plasmodesma | GO:0016023 cytoplasmic membrane-bounded vesicle | GO:0005576 extracellular region	GO:0004185 serine-type carboxypeptidase activity	-	pfam00450 Peptidase_S10	GO & Domain
comp532_c0_seq1	1785	gi|242080471|ref|XP_002445004.1| hypothetical protein SORBIDRAFT_07g002610	515	6.63e-240	821315271	GO:0051792 medium-chain fatty acid biosynthetic process | GO:0080110 sporopollenin biosynthetic process | GO:0055114 oxidation-reduction process | GO:0006118 electron transport	-	GO:0033772 flavonoid 3',5'-hydroxylase activity | GO:0009055 electron carrier activity | GO:0005506 iron ion binding | GO:0020037 heme binding | GO:0019825 oxygen binding	-	pfam00067 p450	GO & Domain
comp534_c0_seq1	1246	-	-	-	-	-	-	-	-	-
comp535_c0_seq1	712	gi|502077712|ref|XP_004485723.1| PREDICTED: keratin, type II cytoskeletal 3-like	99	1.61e-48	195487146	-	GO:0005576 extracellular region | GO:0016023 cytoplasmic membrane-bounded vesicle	-	-	-	GO only
comp538_c0_seq1	690	gi|125528353|gb|EAY76467.1| hypothetical protein OsI_04402	57	1.86e-19	104248227	GO:0001510 RNA methylation | GO:0051301 cell division	GO:0016023 cytoplasmic membrane-bounded vesicle | GO:0005634 nucleus	GO:0005515 protein binding | GO:0008168 methyltransferase activity	-	-	GO only
comp540_c0_seq1	855	gi|115448527|ref|NP_001048043.1| Os02g0734900	131	5.24e-70	260151624	GO:0006886 intracellular protein transport	GO:0016023 cytoplasmic membrane-bounded vesicle | GO:0016021 integral to membrane | GO:0005783 endoplasmic reticulum	-	-	-	GO only
comp541_c0_seq1	927	gi|548836486|gb|ERM97679.1| hypothetical protein AMTR_s00130p00113100	142	2.75e-79	287611881	GO:0009723 response to ethylene stimulus | GO:0045893 positive regulation of transcription, DNA-dependent | GO:0009644 response to high light intensity | GO:0042542 response to hydrogen peroxide	GO:0005730 nucleolus | GO:0005737 cytoplasm | GO:0005667 transcription factor complex	GO:0043565 sequence-specific DNA binding | GO:0003713 transcription coactivator activity	-	pfam08523 MBF1 | pfam01381 HTH_3 | pfam12844 HTH_19	GO & Domain
comp542_c0_seq1	1321	gi|224120086|ref|XP_002331133.1| predicted protein	407	5.42e-219	751778813	GO:0006457 protein folding | GO:0042542 response to hydrogen peroxide | GO:0045036 protein targeting to chloroplast | GO:0034976 response to endoplasmic reticulum stress | GO:0009644 response to high light intensity | GO:0009658 chloroplast organization | GO:0046686 response to cadmium ion | GO:0009409 response to cold | GO:0009408 response to heat | GO:0055114 oxidation-reduction process | GO:00…	GO:0009941 chloroplast envelope | GO:0048046 apoplast | GO:0009570 chloroplast stroma | GO:0009579 thylakoid | GO:0005634 nucleus | GO:0005739 mitochondrion	GO:0032440 2-alkenal reductase [NAD(P)] activity | GO:0051082 unfolded protein binding | GO:0005524 ATP binding	-	pfam00012 HSP70 | pfam10712 NAD-GH | pfam06723 MreB_Mbl	GO & Domain
comp543_c0_seq1	2410	gi|225429228|ref|XP_002263457.1| PREDICTED: heat shock 70 kDa protein, mitochondrial-like	638	0.0	1268651722	GO:0009615 response to virus | GO:0006094 gluconeogenesis | GO:0006457 protein folding | GO:0042542 response to hydrogen peroxide | GO:0009651 response to salt stress | GO:0006096 glycolysis | GO:0034976 response to endoplasmic reticulum stress | GO:0009644 response to high light intensity | GO:0046686 response to cadmium ion | GO:0009408 response to heat | GO:0019243 methylglyoxal catabolic proc…	GO:0005774 vacuolar membrane | GO:0005759 mitochondrial matrix | GO:0009507 chloroplast | GO:0005618 cell wall | GO:0005794 Golgi apparatus | GO:0005886 plasma membrane	GO:0008270 zinc ion binding | GO:0032440 2-alkenal reductase [NAD(P)] activity | GO:0051082 unfolded protein binding | GO:0005524 ATP binding	-	pfam00012 HSP70 | pfam10712 NAD-GH | pfam06723 MreB_Mbl	GO & Domain
comp544_c0_seq1	3344	gi|255573685|ref|XP_002527764.1| eukaryotic translation initiation factor 2c, putative	897	0.0	1551669536	GO:0010267 production of ta-siRNAs involved in RNA interference | GO:0006346 methylation-dependent chromatin silencing | GO:0000911 cytokinesis by cell plate formation | GO:0009965 leaf morphogenesis | GO:0048481 ovule development | GO:0006261 DNA-dependent DNA replication | GO:0006306 DNA methylation | GO:0043085 positive regulation of catalytic activity | GO:0009816 defense response to bacteriu…	GO:0005829 cytosol | GO:0005719 nuclear euchromatin | GO:0015030 Cajal body | GO:0005730 nucleolus | GO:0005840 ribosome	GO:0003743 translation initiation factor activity | GO:0035197 siRNA binding | GO:0005515 protein binding	-	pfam02171 Piwi | pfam02170 PAZ | pfam08699 DUF1785	GO & Domain
comp545_c0_seq1	3152	gi|386688470|gb|AFJ21665.1| cullin 1-like protein B	744	0.0	1630064142	GO:0000278 mitotic cell cycle | GO:0006499 N-terminal protein myristoylation | GO:0009880 embryonic pattern specification | GO:0009867 jasmonic acid mediated signaling pathway | GO:0048825 cotyledon development | GO:0051301 cell division | GO:0010564 regulation of cell cycle process | GO:0006511 ubiquitin-dependent protein catabolic process | GO:0043090 amino acid import | GO:0006396 RNA processi…	GO:0009941 chloroplast envelope | GO:0009524 phragmoplast | GO:0005829 cytosol | GO:0005819 spindle | GO:0031461 cullin-RING ubiquitin ligase complex | GO:0000794 condensed nuclear chromosome	GO:0031625 ubiquitin protein ligase binding	-	pfam00888 Cullin | pfam10557 Cullin_Nedd8	GO & Domain
comp546_c0_seq1	1403	gi|514777415|ref|XP_004968772.1| PREDICTED: oxygen-evolving enhancer protein 1, chloroplastic-like	332	9.19e-183	631308006	GO:0042742 defense response to bacterium | GO:0010205 photoinhibition | GO:0010207 photosystem II assembly | GO:0035304 regulation of protein dephosphorylation | GO:0042549 photosystem II stabilization	GO:0019898 extrinsic to membrane | GO:0016021 integral to membrane | GO:0009535 chloroplast thylakoid membrane | GO:0010287 plastoglobule | GO:0009654 oxygen evolving complex | GO:0009279 cell outer membrane | GO:0009543 chloroplast thylakoid lumen | GO:0048046 apoplast	GO:0008266 poly(U) RNA binding | GO:0010242 oxygen evolving activity | GO:0005509 calcium ion binding	-	pfam01716 MSP	GO & Domain
comp547_c0_seq1	1019	gi|514754041|ref|XP_004962942.1| PREDICTED: glycine-rich RNA-binding protein 3, mitochondrial-like	176	2.15e-71	264580697	GO:0009631 cold acclimation | GO:0009220 pyrimidine ribonucleotide biosynthetic process | GO:0009651 response to salt stress | GO:0031564 transcription antitermination | GO:0009845 seed germination | GO:0010228 vegetative to reproductive phase transition of meristem | GO:0009909 regulation of flower development | GO:0034968 histone lysine methylation | GO:0006364 rRNA processing | GO:0006626 prot…	GO:0005739 mitochondrion	GO:0001072 RNA binding transcription antitermination factor activity | GO:0003697 single-stranded DNA binding | GO:0003723 RNA binding | GO:0003690 double-stranded DNA binding | GO:0005507 copper ion binding | GO:0005524 ATP binding	-	pfam00076 RRM_1 | pfam14259 RRM_6 | pfam13893 RRM_5	GO & Domain
comp548_c0_seq1	1423	gi|242054169|ref|XP_002456230.1| hypothetical protein SORBIDRAFT_03g032510	221	2.72e-122	430228057	GO:0016049 cell growth | GO:0006623 protein targeting to vacuole | GO:0009651 response to salt stress | GO:0000902 cell morphogenesis | GO:0006891 intra-Golgi vesicle-mediated transport | GO:0006896 Golgi to vacuole transport | GO:0016197 endosome transport | GO:0006816 calcium ion transport | GO:0007030 Golgi organization | GO:0007033 vacuole organization | GO:0009630 gravitropism | GO:0007165 s…	GO:0000325 plant-type vacuole | GO:0005774 vacuolar membrane | GO:0005770 late endosome | GO:0005802 trans-Golgi network | GO:0030140 trans-Golgi network transport vesicle | GO:0005886 plasma membrane	GO:0000149 SNARE binding | GO:0004872 receptor activity	-	pfam05008 V-SNARE | pfam12352 V-SNARE_C	GO & Domain
comp550_c0_seq1	649	gi|115443751|ref|NP_001045655.1| Os02g0111700	93	2.45e-55	215860886	GO:0006412 translation | GO:0042254 ribosome biogenesis | GO:0006334 nucleosome assembly	GO:0000786 nucleosome | GO:0022625 cytosolic large ribosomal subunit	GO:0046872 metal ion binding | GO:0019843 rRNA binding | GO:0003735 structural constituent of ribosome | GO:0003677 DNA binding	-	pfam01907 Ribosomal_L37e	GO & Domain
comp551_c0_seq1	950	gi|508727451|gb|EOY19348.1| Ubiquitin, putative	102	1.01e-18	102476597	-	-	-	-	pfam00240 ubiquitin | pfam05466 BASP1 | pfam05887 Trypan_PARP	Domain only
comp552_c0_seq1	1208	gi|225470169|ref|XP_002267609.1| PREDICTED: remorin	175	1.69e-59	229591014	GO:0048765 root hair cell differentiation | GO:0042546 cell wall biogenesis	GO:0005773 vacuole | GO:0005886 plasma membrane	GO:0003677 DNA binding	-	pfam03763 Remorin_C | pfam03766 Remorin_N	GO & Domain
comp553_c0_seq1	2806	gi|297744033|emb|CBI37003.3| unnamed protein product	716	0.0	1361662272	GO:0015706 nitrate transport | GO:0035445 borate transmembrane transport | GO:0010036 response to boron-containing substance | GO:0010106 cellular response to iron ion starvation | GO:0052546 cell wall pectin metabolic process | GO:0006826 iron ion transport | GO:0010167 response to nitrate | GO:0052541 plant-type cell wall cellulose metabolic process | GO:0006821 chloride transport | GO:0015701 …	GO:0016328 lateral plasma membrane | GO:0016021 integral to membrane | GO:0005768 endosome | GO:0043674 columella | GO:0005773 vacuole	GO:0080139 borate efflux transmembrane transporter activity | GO:0005452 inorganic anion exchanger activity	-	pfam00955 HCO3_cotransp	GO & Domain
comp554_c0_seq1	885	gi|218184781|gb|EEC67208.1| hypothetical protein OsI_34094	143	2.97e-93	333674248	GO:0016049 cell growth | GO:0006623 protein targeting to vacuole | GO:0000902 cell morphogenesis | GO:0016197 endosome transport | GO:0007067 mitosis | GO:0007030 Golgi organization | GO:0007033 vacuole organization | GO:0048193 Golgi vesicle transport | GO:0008152 metabolic process	GO:0005681 spliceosomal complex | GO:0009536 plastid	GO:0003824 catalytic activity	-	pfam02966 DIM1	GO & Domain
comp555_c0_seq1	368	gi|212274333|ref|NP_001130274.1| uncharacterized protein LOC100191368	122	1.53e-61	229148107	GO:0006412 translation | GO:0042254 ribosome biogenesis	GO:0005730 nucleolus | GO:0005794 Golgi apparatus | GO:0005886 plasma membrane | GO:0005618 cell wall | GO:0005774 vacuolar membrane | GO:0022625 cytosolic large ribosomal subunit | GO:0009507 chloroplast	GO:0003735 structural constituent of ribosome	-	pfam08079 Ribosomal_L30_N | pfam00327 Ribosomal_L30	GO & Domain
comp556_c0_seq1	731	gi|255565661|ref|XP_002523820.1| conserved hypothetical protein	105	4.91e-32	144552798	GO:0006511 ubiquitin-dependent protein catabolic process | GO:0051788 response to misfolded protein | GO:0045980 negative regulation of nucleotide metabolic process | GO:0080129 proteasome core complex assembly | GO:0043086 negative regulation of catalytic activity | GO:0009853 photorespiration	GO:0005747 mitochondrial respiratory chain complex I | GO:0005730 nucleolus | GO:0005773 vacuole	GO:0005507 copper ion binding | GO:0004857 enzyme inhibitor activity	-	-	GO only
comp557_c0_seq1	3203	gi|159461700|gb|ABW96889.1| CMT-type DNA-methyltransferase	788	0.0	1223032262	GO:0031048 chromatin silencing by small RNA | GO:0006346 methylation-dependent chromatin silencing | GO:0006275 regulation of DNA replication | GO:0010425 DNA methylation on cytosine within a CNG sequence | GO:0090116 C-5 methylation of cytosine | GO:0051567 histone H3-K9 methylation | GO:0008283 cell proliferation | GO:0010069 zygote asymmetric cytokinesis in embryo sac | GO:0009294 DNA mediated…	GO:0009536 plastid | GO:0005634 nucleus	GO:0003886 DNA (cytosine-5-)-methyltransferase activity | GO:0004674 protein serine/threonine kinase activity | GO:0003677 DNA binding | GO:0016746 transferase activity, transferring acyl groups | GO:0005524 ATP binding	2.1.1.37	pfam01426 BAH | pfam00385 Chromo	GO & Enzyme & Domain
comp558_c0_seq1	1155	gi|459938062|gb|AGG87097.1| GTP-binding nuclear protein Ran3A-1	221	5.32e-146	509065570	GO:0006406 mRNA export from nucleus | GO:0009651 response to salt stress | GO:0006184 GTP catabolic process | GO:0007264 small GTPase mediated signal transduction | GO:0046686 response to cadmium ion | GO:0006606 protein import into nucleus	GO:0048046 apoplast | GO:0005618 cell wall | GO:0005794 Golgi apparatus | GO:0005730 nucleolus | GO:0009506 plasmodesma | GO:0005886 plasma membrane	GO:0005525 GTP binding | GO:0003924 GTPase activity	-	pfam00071 Ras | pfam08477 Miro | pfam00025 Arf | pfam00910 RNA_helicase	GO & Domain
comp559_c0_seq1	1063	gi|462419651|gb|EMJ23914.1| hypothetical protein PRUPE_ppa009903mg	270	2.94e-154	536525827	GO:0009765 photosynthesis, light harvesting	GO:0016020 membrane | GO:0009507 chloroplast	GO:0046872 metal ion binding	-	pfam00504 Chloroa_b-bind	GO & Domain
comp560_c0_seq1	1740	gi|398363581|gb|AFO84085.1| hexokinase	489	1.92e-234	803156068	GO:0009651 response to salt stress | GO:0009409 response to cold | GO:0080147 root hair cell development | GO:0006096 glycolysis | GO:0016310 phosphorylation | GO:0005982 starch metabolic process | GO:0005985 sucrose metabolic process | GO:0006000 fructose metabolic process | GO:0006012 galactose metabolic process | GO:0006013 mannose metabolic process | GO:0006040 amino sugar metabolic process |…	GO:0031307 integral to mitochondrial outer membrane | GO:0009707 chloroplast outer membrane	GO:0004396 hexokinase activity | GO:0005524 ATP binding	2.7.1.1	pfam00349 Hexokinase_1 | pfam03727 Hexokinase_2	GO & Enzyme & Domain
comp561_c0_seq1	1754	gi|379061692|gb|AFC89654.1| RBP42	404	1.03e-165	574615862	GO:0006952 defense response | GO:0009693 ethylene biosynthetic process | GO:0008219 cell death | GO:0010150 leaf senescence	GO:0019013 viral nucleocapsid | GO:0005829 cytosol | GO:0005730 nucleolus | GO:0030529 ribonucleoprotein complex	GO:0003723 RNA binding | GO:0000166 nucleotide binding	-	pfam00076 RRM_1 | pfam14259 RRM_6	GO & Domain
comp562_c0_seq1	866	gi|462411268|gb|EMJ16317.1| hypothetical protein PRUPE_ppa012969mg	147	2.14e-85	307542713	GO:0006412 translation | GO:0042254 ribosome biogenesis	GO:0005730 nucleolus | GO:0009506 plasmodesma | GO:0022625 cytosolic large ribosomal subunit | GO:0016020 membrane	GO:0003735 structural constituent of ribosome	-	pfam00828 Ribosomal_L18e	GO & Domain
comp563_c0_seq1	1212	gi|548858896|gb|ERN16610.1| hypothetical protein AMTR_s00051p00026490	293	8.49e-149	518366625	GO:0046686 response to cadmium ion | GO:0009651 response to salt stress	-	GO:0003723 RNA binding | GO:0000166 nucleotide binding	-	pfam00658 PABP	GO & Domain
comp564_c0_seq1	1134	gi|225442801|ref|XP_002285266.1| PREDICTED: probable histone H2A variant 3	133	3.83e-76	278753733	GO:0001510 RNA methylation | GO:0008283 cell proliferation | GO:0042742 defense response to bacterium | GO:0048449 floral organ formation | GO:0006338 chromatin remodeling | GO:0009266 response to temperature stimulus | GO:0044030 regulation of DNA methylation | GO:0009909 regulation of flower development | GO:0006334 nucleosome assembly | GO:0034968 histone lysine methylation	GO:0005773 vacuole | GO:0000786 nucleosome | GO:0005730 nucleolus	GO:0046982 protein heterodimerization activity | GO:0003677 DNA binding	-	pfam00125 Histone	GO & Domain
comp565_c0_seq1	1252	gi|148839656|sp|Q69NG5.2|6PGL4_ORYSJ RecName: Full=Probable 6-phosphogluconolactonase 4, chloroplastic; Short=6PGL 4; Flags: Precursor	270	1.04e-106	378407893	GO:0002229 defense response to oomycetes | GO:0071461 cellular response to redox state | GO:0006098 pentose-phosphate shunt | GO:0042742 defense response to bacterium	GO:0005777 peroxisome | GO:0005774 vacuolar membrane | GO:0009570 chloroplast stroma | GO:0005886 plasma membrane	GO:0017057 6-phosphogluconolactonase activity | GO:0016853 isomerase activity	3.1.1.31	pfam01182 Glucosamine_iso	GO & Enzyme & Domain
comp566_c0_seq1	830	gi|225423539|ref|XP_002271911.1| PREDICTED: uncharacterized protein LOC100262861	134	3.98e-25	122850337	-	-	-	-	-
comp567_c0_seq1	1327	gi|960289|gb|AAA74900.1| anthranilate synthase alpha subunit	344	3.08e-174	602961934	GO:0009851 auxin biosynthetic process | GO:0009611 response to wounding | GO:0009617 response to bacterium | GO:0006567 threonine catabolic process | GO:0009723 response to ethylene stimulus | GO:0000162 tryptophan biosynthetic process | GO:0006571 tyrosine biosynthetic process | GO:0009094 L-phenylalanine biosynthetic process	GO:0005950 anthranilate synthase complex | GO:0005739 mitochondrion	GO:0004049 anthranilate synthase activity	-	pfam04715 Anth_synt_I_N	GO & Domain
comp568_c0_seq1	922	gi|4680249|gb|AAD27590.1|AF121261_1 elongation factor 1-alpha 1	307	2.84e-205	706159353	GO:0006184 GTP catabolic process | GO:0046686 response to cadmium ion | GO:0006144 purine base metabolic process | GO:0006790 sulfur compound metabolic process | GO:0006448 regulation of translational elongation	GO:0005773 vacuole | GO:0009507 chloroplast | GO:0005730 nucleolus | GO:0005886 plasma membrane | GO:0005739 mitochondrion | GO:0005840 ribosome	GO:0004781 sulfate adenylyltransferase (ATP) activity | GO:0003746 translation elongation factor activity | GO:0005525 GTP binding | GO:0003924 GTPase activity	-	pfam00009 GTP_EFTU | pfam03143 GTP_EFTU_D3 | pfam03144 GTP_EFTU_D2	GO & Domain
comp569_c0_seq1	2531	gi|125532489|gb|EAY79054.1| hypothetical protein OsI_34164	505	6.33e-155	538740364	-	-	GO:0003723 RNA binding	-	pfam00013 KH_1 | pfam13014 KH_3	GO & Domain
comp570_c0_seq1	680	gi|357164591|ref|XP_003580104.1| PREDICTED: glutaredoxin-C6-like	111	3.43e-43	179099573	GO:0055114 oxidation-reduction process | GO:0045454 cell redox homeostasis | GO:0019243 methylglyoxal catabolic process to D-lactate | GO:0006118 electron transport | GO:0006094 gluconeogenesis | GO:0006749 glutathione metabolic process | GO:0006206 pyrimidine base metabolic process	GO:0005773 vacuole | GO:0005886 plasma membrane	GO:0008794 arsenate reductase (glutaredoxin) activity | GO:0009055 electron carrier activity | GO:0004362 glutathione-disulfide reductase activity | GO:0050660 flavin adenine dinucleotide binding | GO:0050661 NADP binding | GO:0004791 thioredoxin-disulfide reductase activity | GO:0015035 protein disulfide oxidoreductase activity	-	pfam00462 Glutaredoxin	GO & Domain
comp571_c0_seq1	558	gi|297607080|ref|NP_001059449.2| Os07g0411300	90	1.75e-35	154739668	GO:0009699 phenylpropanoid biosynthetic process | GO:0030639 polyketide biosynthetic process | GO:0080110 sporopollenin biosynthetic process | GO:0009813 flavonoid biosynthetic process	GO:0005783 endoplasmic reticulum	GO:0016210 naringenin-chalcone synthase activity	-	pfam02797 Chal_sti_synt_C	GO & Domain
comp572_c0_seq1	3839	gi|548859216|gb|ERN16917.1| hypothetical protein AMTR_s00057p00173840	1055	0.0	2084044204	GO:0043044 ATP-dependent chromatin remodeling | GO:0009630 gravitropism | GO:0000226 microtubule cytoskeleton organization | GO:0006346 methylation-dependent chromatin silencing | GO:0016246 RNA interference | GO:0006261 DNA-dependent DNA replication | GO:0045492 xylan biosynthetic process | GO:0000911 cytokinesis by cell plate formation | GO:0051567 histone H3-K9 methylation | GO:0033044 regulat…	GO:0005829 cytosol | GO:0005634 nucleus | GO:0000785 chromatin	GO:0008094 DNA-dependent ATPase activity | GO:0031491 nucleosome binding | GO:0016740 transferase activity | GO:0004386 helicase activity | GO:0003677 DNA binding | GO:0005524 ATP binding	3.6.4.12	pfam00176 SNF2_N | pfam09111 SLIDE | pfam00271 Helicase_C | pfam09110 HAND	GO & Enzyme & Domain
comp575_c0_seq1	1542	gi|357132502|ref|XP_003567869.1| PREDICTED: phytepsin-like	471	3.68e-250	855419139	GO:0006629 lipid metabolic process | GO:0006623 protein targeting to vacuole | GO:0009651 response to salt stress | GO:0009266 response to temperature stimulus | GO:0006508 proteolysis | GO:0006972 hyperosmotic response | GO:0006833 water transport | GO:0048513 organ development | GO:0007030 Golgi organization | GO:0006096 glycolysis | GO:0046686 response to cadmium ion	GO:0005829 cytosol | GO:0009506 plasmodesma | GO:0005773 vacuole | GO:0005783 endoplasmic reticulum	GO:0004190 aspartic-type endopeptidase activity	-	pfam00026 Asp | pfam05184 SapB_1 | pfam03489 SapB_2	GO & Domain
comp576_c0_seq1	3219	gi|359482944|ref|XP_002279789.2| PREDICTED: 97 kDa heat shock protein-like	826	0.0	1444043044	GO:0046686 response to cadmium ion | GO:0009408 response to heat | GO:0055114 oxidation-reduction process	GO:0005886 plasma membrane | GO:0005618 cell wall	GO:0005524 ATP binding | GO:0032440 2-alkenal reductase [NAD(P)] activity	-	pfam00012 HSP70 | pfam10712 NAD-GH	GO & Domain
comp577_c0_seq1	2032	gi|527195984|gb|EPS65021.1| hypothetical protein M569_09758, partial	527	1.24e-310	1056499088	GO:0006468 protein phosphorylation | GO:0010498 proteasomal protein catabolic process | GO:0006457 protein folding | GO:0006364 rRNA processing | GO:0007010 cytoskeleton organization | GO:0042545 cell wall modification | GO:0006094 gluconeogenesis | GO:0009664 plant-type cell wall organization | GO:0009069 serine family amino acid metabolic process	GO:0005829 cytosol | GO:0005618 cell wall | GO:0046658 anchored to plasma membrane	GO:0004674 protein serine/threonine kinase activity | GO:0005524 ATP binding | GO:0051082 unfolded protein binding	-	pfam00118 Cpn60_TCP1	GO & Domain
comp579_c0_seq1	1026	gi|449456613|ref|XP_004146043.1| PREDICTED: uncharacterized protein At4g28440-like	133	4.82e-67	251736383	-	GO:0005886 plasma membrane	GO:0003677 DNA binding	-	-	GO only
comp580_c0_seq1	602	gi|357133570|ref|XP_003568397.1| PREDICTED: patellin-5-like	165	4.08e-28	131708484	GO:0006810 transport	GO:0005622 intracellular | GO:0016021 integral to membrane	GO:0005215 transporter activity	-	-	GO only
comp581_c0_seq1	841	gi|225423503|ref|XP_002269657.1| PREDICTED: 40S ribosomal protein S19-1	144	1.18e-79	288497696	GO:0006412 translation | GO:0042254 ribosome biogenesis	GO:0005730 nucleolus | GO:0005773 vacuole | GO:0009506 plasmodesma | GO:0005618 cell wall | GO:0022627 cytosolic small ribosomal subunit | GO:0016020 membrane	GO:0003735 structural constituent of ribosome	-	pfam01090 Ribosomal_S19e	GO & Domain
comp582_c0_seq1	1703	gi|548856092|gb|ERN13948.1| hypothetical protein AMTR_s00021p00133930	344	1.27e-188	650795931	GO:0009651 response to salt stress | GO:0042742 defense response to bacterium | GO:0009409 response to cold | GO:0006108 malate metabolic process | GO:0044262 cellular carbohydrate metabolic process | GO:0006972 hyperosmotic response | GO:0006833 water transport | GO:0007030 Golgi organization | GO:0006096 glycolysis | GO:0006094 gluconeogenesis | GO:0046686 response to cadmium ion | GO:0006090 p…	GO:0005829 cytosol | GO:0005618 cell wall | GO:0005759 mitochondrial matrix | GO:0009507 chloroplast | GO:0016020 membrane | GO:0005794 Golgi apparatus | GO:0048046 apoplast	GO:0005507 copper ion binding | GO:0030060 L-malate dehydrogenase activity | GO:0000166 nucleotide binding	1.1.1.37	pfam00056 Ldh_1_N | pfam02866 Ldh_1_C	GO & Enzyme & Domain
comp583_c0_seq1	818	gi|460402386|ref|XP_004246693.1| PREDICTED: 40S ribosomal protein S23-like	142	4.01e-91	326587730	GO:0006412 translation | GO:0042254 ribosome biogenesis	GO:0005730 nucleolus | GO:0005794 Golgi apparatus | GO:0022627 cytosolic small ribosomal subunit	GO:0003735 structural constituent of ribosome	-	pfam00164 Ribosomal_S12	GO & Domain
comp584_c0_seq1	1446	gi|514797069|ref|XP_004973706.1| PREDICTED: mitochondrial uncoupling protein 5-like	313	9.96e-152	528110587	GO:0006835 dicarboxylic acid transport | GO:0010200 response to chitin | GO:0055085 transmembrane transport | GO:0006839 mitochondrial transport | GO:0015992 proton transport	GO:0005743 mitochondrial inner membrane | GO:0016021 integral to membrane	GO:0017077 oxidative phosphorylation uncoupler activity | GO:0005310 dicarboxylic acid transmembrane transporter activity	-	pfam00153 Mito_carr	GO & Domain
comp585_c0_seq1	2847	gi|462422600|gb|EMJ26863.1| hypothetical protein PRUPE_ppa001590mg	794	0.0	1507378799	GO:0006457 protein folding | GO:0009414 response to water deprivation | GO:0009793 embryo development ending in seed dormancy | GO:0010157 response to chlorate | GO:0009651 response to salt stress | GO:0009658 chloroplast organization | GO:0009408 response to heat | GO:0009704 de-etiolation | GO:0045037 protein import into chloroplast stroma | GO:0048481 ovule development	GO:0005774 vacuolar membrane | GO:0009941 chloroplast envelope | GO:0005618 cell wall | GO:0009570 chloroplast stroma | GO:0005886 plasma membrane | GO:0005739 mitochondrion	GO:0051082 unfolded protein binding | GO:0005524 ATP binding	-	pfam00183 HSP90 | pfam13589 HATPase_c_3	GO & Domain
comp586_c0_seq1	2362	gi|225459316|ref|XP_002285794.1| PREDICTED: uncharacterized protein LOC100243776	253	9.16e-116	408525595	GO:0035196 production of miRNAs involved in gene silencing by miRNA | GO:0000398 nuclear mRNA splicing, via spliceosome | GO:0030422 production of siRNA involved in RNA interference	GO:0005829 cytosol | GO:0005739 mitochondrion | GO:0016607 nuclear speck | GO:0016020 membrane	GO:0003723 RNA binding | GO:0000166 nucleotide binding	-	pfam00076 RRM_1 | pfam14259 RRM_6 | pfam13893 RRM_5	GO & Domain
comp587_c0_seq1	2086	gi|526117840|ref|NP_001268127.1| 3-deoxy-D-arabino-heptulosonate-7-phosphate synthase	515	1.63e-296	1009550906	GO:0009805 coumarin biosynthetic process | GO:0009753 response to jasmonic acid stimulus | GO:0034976 response to endoplasmic reticulum stress | GO:0009620 response to fungus | GO:0009423 chorismate biosynthetic process | GO:0009611 response to wounding | GO:0009695 jasmonic acid biosynthetic process | GO:0009627 systemic acquired resistance | GO:0009617 response to bacterium | GO:0033587 shikima…	GO:0005739 mitochondrion | GO:0009507 chloroplast | GO:0016020 membrane	GO:0003849 3-deoxy-7-phosphoheptulonate synthase activity	2.5.1.54	pfam01474 DAHP_synth_2	GO & Enzyme & Domain
comp589_c0_seq1	1361	gi|417060|sp|P32289.1|GLNA_VIGAC RecName: Full=Glutamine synthetase nodule isozyme; Short=GS; AltName: Full=Glutamate--ammonia ligase	356	6.45e-228	781453607	GO:0009399 nitrogen fixation | GO:0006542 glutamine biosynthetic process | GO:0009252 peptidoglycan biosynthetic process	GO:0005737 cytoplasm	GO:0004356 glutamate-ammonia ligase activity | GO:0005524 ATP binding	6.3.1.2	pfam00120 Gln-synt_C | pfam03951 Gln-synt_N	GO & Enzyme & Domain
comp591_c0_seq1	352	-	-	-	-	-	-	-	-	-
comp592_c0_seq1	1350	gi|514729253|ref|XP_004956656.1| PREDICTED: mitochondrial outer membrane protein porin 1-like	275	1.81e-143	500650330	GO:0055085 transmembrane transport | GO:0044070 regulation of anion transport | GO:0042742 defense response to bacterium	GO:0005618 cell wall | GO:0005730 nucleolus | GO:0009941 chloroplast envelope | GO:0005741 mitochondrial outer membrane | GO:0005773 vacuole | GO:0005886 plasma membrane	GO:0008308 voltage-gated anion channel activity	-	pfam01459 Porin_3	GO & Domain
comp593_c0_seq1	983	gi|449528696|ref|XP_004171339.1| PREDICTED: thaumatin-like protein 1-like	243	1.88e-96	344304025	GO:0009615 response to virus | GO:0010224 response to UV-B | GO:0009627 systemic acquired resistance | GO:0031540 regulation of anthocyanin biosynthetic process | GO:0009682 induced systemic resistance | GO:0009723 response to ethylene stimulus | GO:0046686 response to cadmium ion | GO:0006470 protein dephosphorylation	GO:0005618 cell wall | GO:0016023 cytoplasmic membrane-bounded vesicle | GO:0005773 vacuole | GO:0048046 apoplast	GO:0004721 phosphoprotein phosphatase activity	-	pfam00314 Thaumatin	GO & Domain
comp594_c0_seq1	1007	gi|125527762|gb|EAY75876.1| hypothetical protein OsI_03795	212	1.19e-97	348290192	GO:0006457 protein folding | GO:0009644 response to high light intensity | GO:0034976 response to endoplasmic reticulum stress | GO:0042542 response to hydrogen peroxide | GO:0009408 response to heat	GO:0005886 plasma membrane | GO:0005634 nucleus	-	-	pfam04969 CS | pfam05002 SGS	GO & Domain
comp595_c0_seq1	3250	gi|218193919|gb|EEC76346.1| hypothetical protein OsI_13926	930	0.0	1270866259	GO:0010218 response to far red light | GO:0016246 RNA interference | GO:0009793 embryo development ending in seed dormancy | GO:0009850 auxin metabolic process | GO:0048830 adventitious root development | GO:0009965 leaf morphogenesis | GO:0035195 gene silencing by miRNA | GO:0009733 response to auxin stimulus | GO:0048481 ovule development | GO:0009616 virus induced gene silencing | GO:0048441 p…	GO:0005829 cytosol | GO:0005634 nucleus | GO:0005739 mitochondrion | GO:0005840 ribosome	GO:0005515 protein binding | GO:0004521 endoribonuclease activity | GO:0035197 siRNA binding | GO:0003743 translation initiation factor activity | GO:0035198 miRNA binding	-	pfam02171 Piwi | pfam02170 PAZ | pfam08699 DUF1785	GO & Domain
comp596_c0_seq1	202	gi|460386595|ref|XP_004238983.1| PREDICTED: proline-rich receptor-like protein kinase PERK9-like	62	5.03e-09	67486914	-	-	-	-	-
comp597_c0_seq1	678	gi|462405499|gb|EMJ10963.1| hypothetical protein PRUPE_ppa013350mg	95	2.66e-55	215860886	GO:0042254 ribosome biogenesis | GO:0006412 translation	GO:0022625 cytosolic large ribosomal subunit	GO:0046872 metal ion binding | GO:0003735 structural constituent of ribosome	-	pfam01780 Ribosomal_L37ae	GO & Domain
comp598_c0_seq1	992	gi|508698888|gb|EOX90784.1| S phase kinase-associated protein 1	155	3.38e-84	303556547	GO:0051788 response to misfolded protein | GO:0043161 proteasomal ubiquitin-dependent protein catabolic process | GO:0009793 embryo development ending in seed dormancy | GO:0009651 response to salt stress | GO:0051510 regulation of unidimensional cell growth | GO:0006468 protein phosphorylation | GO:0042023 DNA endoreduplication | GO:0016567 protein ubiquitination | GO:0042752 regulation of circa…	GO:0005737 cytoplasm | GO:0019005 SCF ubiquitin ligase complex | GO:0005634 nucleus	GO:0005515 protein binding | GO:0004672 protein kinase activity | GO:0004842 ubiquitin-protein ligase activity	-	pfam01466 Skp1 | pfam03931 Skp1_POZ	GO & Domain
comp599_c0_seq1	1146	gi|225459564|ref|XP_002285857.1| PREDICTED: photosystem II 22 kDa protein, chloroplastic	264	2.04e-130	457245407	GO:0010103 stomatal complex morphogenesis | GO:0043085 positive regulation of catalytic activity | GO:0019252 starch biosynthetic process | GO:0010207 photosystem II assembly | GO:0000023 maltose metabolic process | GO:0080167 response to karrikin | GO:0010196 nonphotochemical quenching | GO:0019344 cysteine biosynthetic process | GO:0006364 rRNA processing | GO:0010027 thylakoid membrane organiz…	GO:0009517 PSII associated light-harvesting complex II | GO:0016021 integral to membrane | GO:0009523 photosystem II	GO:0051738 xanthophyll binding | GO:0016168 chlorophyll binding	-	pfam00504 Chloroa_b-bind	GO & Domain
comp601_c0_seq1	1373	gi|449433861|ref|XP_004134715.1| PREDICTED: clathrin light chain 1-like	290	3.48e-96	343418211	GO:0043090 amino acid import | GO:0006499 N-terminal protein myristoylation | GO:0007030 Golgi organization | GO:0006888 ER to Golgi vesicle-mediated transport | GO:0007033 vacuole organization | GO:0006886 intracellular protein transport	GO:0005829 cytosol | GO:0030132 clathrin coat of coated pit | GO:0030130 clathrin coat of trans-Golgi network vesicle | GO:0009941 chloroplast envelope | GO:0005634 nucleus	GO:0005198 structural molecule activity	-	pfam01086 Clathrin_lg_ch	GO & Domain
comp602_c0_seq1	2236	gi|413932719|gb|AFW67270.1| hypothetical protein ZEAMMB73_189474, partial	157	2.34e-43	181757018	GO:0048767 root hair elongation | GO:0006118 electron transport	GO:0016023 cytoplasmic membrane-bounded vesicle | GO:0005886 plasma membrane | GO:0031225 anchored to membrane	GO:0005507 copper ion binding | GO:0009055 electron carrier activity	-	pfam02298 Cu_bind_like	GO & Domain
comp603_c0_seq1	1983	gi|508700860|gb|EOX92756.1| TCP-1/cpn60 chaperonin family protein	555	0.0	1160582322	GO:0006457 protein folding | GO:0006364 rRNA processing	GO:0005829 cytosol | GO:0016023 cytoplasmic membrane-bounded vesicle	GO:0008270 zinc ion binding | GO:0005524 ATP binding | GO:0051082 unfolded protein binding	-	pfam00118 Cpn60_TCP1	GO & Domain
comp605_c0_seq1	668	gi|448872666|gb|AGE46018.1| cytochrome c oxidase subunit 5C	63	3.71e-29	135251743	GO:0006123 mitochondrial electron transport, cytochrome c to oxygen | GO:0009060 aerobic respiration | GO:0015992 proton transport	GO:0005751 mitochondrial respiratory chain complex IV | GO:0016021 integral to membrane	GO:0004129 cytochrome-c oxidase activity	-	-	GO only
comp606_c0_seq1	851	gi|514728537|ref|XP_004956486.1| PREDICTED: ubiquitin-conjugating enzyme E2 5A-like isoform X1	148	4.73e-96	342975303	GO:0043161 proteasomal ubiquitin-dependent protein catabolic process | GO:0051510 regulation of unidimensional cell growth | GO:0043248 proteasome assembly | GO:0051788 response to misfolded protein | GO:0016567 protein ubiquitination | GO:0042023 DNA endoreduplication	GO:0005737 cytoplasm | GO:0005634 nucleus | GO:0005886 plasma membrane	GO:0031625 ubiquitin protein ligase binding | GO:0004842 ubiquitin-protein ligase activity	6.3.2.19	pfam00179 UQ_con	GO & Enzyme & Domain
comp607_c0_seq1	2936	gi|115469754|ref|NP_001058476.1| Os06g0700000	809	0.0	1467517135	GO:0006508 proteolysis | GO:0043086 negative regulation of catalytic activity | GO:0000023 maltose metabolic process | GO:0019252 starch biosynthetic process | GO:0007020 microtubule nucleation | GO:0019761 glucosinolate biosynthetic process | GO:0043085 positive regulation of catalytic activity | GO:0009736 cytokinin mediated signaling pathway	GO:0048196 middle lamella-containing extracellular matrix | GO:0005618 cell wall | GO:0005576 extracellular region | GO:0016020 membrane	GO:0042802 identical protein binding | GO:0004252 serine-type endopeptidase activity	-	pfam06280 DUF1034 | pfam05922 Inhibitor_I9 | pfam02225 PA	GO & Domain
comp608_c0_seq1	1031	gi|225435496|ref|XP_002285530.1| PREDICTED: zinc finger A20 and AN1 domain-containing stress-associated protein 8-like isoform 2	171	2.75e-72	267238142	GO:0048573 photoperiodism, flowering | GO:0007067 mitosis	-	GO:0003677 DNA binding | GO:0008270 zinc ion binding	-	pfam01428 zf-AN1 | pfam01754 zf-A20	GO & Domain
comp609_c0_seq1	815	gi|3122800|sp|O22647.1|RS16_FRIAG RecName: Full=40S ribosomal protein S16	138	1.22e-70	261923253	GO:0006412 translation | GO:0042254 ribosome biogenesis	GO:0005730 nucleolus | GO:0005794 Golgi apparatus | GO:0009506 plasmodesma | GO:0005618 cell wall | GO:0022627 cytosolic small ribosomal subunit | GO:0009507 chloroplast | GO:0016020 membrane	GO:0003735 structural constituent of ribosome	-	pfam00380 Ribosomal_S9	GO & Domain
comp610_c0_seq1	1671	gi|326495566|dbj|BAJ85879.1| predicted protein	395	1.95e-175	606948100	-	-	GO:0003676 nucleic acid binding | GO:0000166 nucleotide binding	-	pfam00076 RRM_1 | pfam14259 RRM_6 | pfam13893 RRM_5 | pfam08777 RRM_3	GO & Domain
comp613_c0_seq1	864	gi|224101117|ref|XP_002312149.1| predicted protein	220	1.09e-122	431556779	GO:0009651 response to salt stress | GO:0009409 response to cold | GO:0006414 translational elongation | GO:0042254 ribosome biogenesis | GO:0010043 response to zinc ion | GO:0046686 response to cadmium ion | GO:0006284 base-excision repair	GO:0005730 nucleolus | GO:0009507 chloroplast | GO:0022626 cytosolic ribosome | GO:0005886 plasma membrane	GO:0005507 copper ion binding | GO:0003735 structural constituent of ribosome | GO:0003906 DNA-(apurinic or apyrimidinic site) lyase activity	-	pfam00428 Ribosomal_60s	GO & Domain
comp614_c0_seq1	1306	gi|225452270|ref|XP_002270233.1| PREDICTED: 31 kDa ribonucleoprotein, chloroplastic-like	296	3.08e-109	386823134	GO:0019684 photosynthesis, light reaction | GO:0006098 pentose-phosphate shunt | GO:0009631 cold acclimation | GO:0009697 salicylic acid biosynthetic process | GO:0045036 protein targeting to chloroplast | GO:0016553 base conversion or substitution editing | GO:0019252 starch biosynthetic process | GO:0006397 mRNA processing | GO:0000023 maltose metabolic process | GO:0042742 defense response to …	GO:0009941 chloroplast envelope | GO:0009570 chloroplast stroma | GO:0019013 viral nucleocapsid | GO:0009535 chloroplast thylakoid membrane | GO:0030529 ribonucleoprotein complex	GO:0000166 nucleotide binding | GO:0003824 catalytic activity | GO:0008266 poly(U) RNA binding	-	pfam00076 RRM_1 | pfam14259 RRM_6 | pfam13893 RRM_5	GO & Domain
comp615_c0_seq1	366	gi|68473928|ref|XP_719067.1| hypothetical protein CaO19.6108	20	1.1e-07	64829470	GO:0035690 cellular response to drug | GO:0006357 regulation of transcription from RNA polymerase II promoter	GO:0016592 mediator complex	GO:0001104 RNA polymerase II transcription cofactor activity	-	-	GO only
comp616_c0_seq1	734	gi|356543960|ref|XP_003540426.1| PREDICTED: protein H2A.7-like	135	2.72e-76	278310826	GO:0009294 DNA mediated transformation | GO:0009611 response to wounding | GO:0009617 response to bacterium | GO:0006334 nucleosome assembly	GO:0005618 cell wall | GO:0000786 nucleosome | GO:0005730 nucleolus	GO:0003677 DNA binding | GO:0046982 protein heterodimerization activity	-	pfam00125 Histone	GO & Domain
comp617_c0_seq1	329	-	-	-	-	-	-	-	-	-
comp620_c0_seq1	1042	gi|359478800|ref|XP_002283663.2| PREDICTED: uncharacterized protein LOC100258776	210	1.88e-63	241106606	-	GO:0016023 cytoplasmic membrane-bounded vesicle | GO:0005634 nucleus	-	-	pfam07797 DUF1639	GO & Domain
comp621_c0_seq1	925	gi|115472817|ref|NP_001060007.1| Os07g0565000	160	6.46e-98	349176006	GO:0001510 RNA methylation | GO:0006412 translation | GO:0034968 histone lysine methylation | GO:0009909 regulation of flower development | GO:0009793 embryo development ending in seed dormancy | GO:0042254 ribosome biogenesis	GO:0005618 cell wall | GO:0009506 plasmodesma | GO:0022627 cytosolic small ribosomal subunit | GO:0009507 chloroplast | GO:0016020 membrane	GO:0019843 rRNA binding | GO:0003735 structural constituent of ribosome	-	pfam00366 Ribosomal_S17	GO & Domain
comp626_c0_seq1	1110	gi|3122703|sp|O22644.1|RL23A_FRIAG RecName: Full=60S ribosomal protein L23A	153	1.83e-84	304442361	GO:0006412 translation | GO:0006979 response to oxidative stress | GO:0009409 response to cold | GO:0008283 cell proliferation | GO:0009644 response to high light intensity | GO:0042254 ribosome biogenesis	GO:0005618 cell wall | GO:0005730 nucleolus | GO:0016020 membrane | GO:0022625 cytosolic large ribosomal subunit	GO:0019843 rRNA binding | GO:0003735 structural constituent of ribosome | GO:0000166 nucleotide binding	-	pfam00276 Ribosomal_L23 | pfam03939 Ribosomal_L23eN	GO & Domain
comp626_c1_seq1	301	-	-	-	-	-	-	-	-	-
comp627_c0_seq1	1817	gi|225424524|ref|XP_002285267.1| PREDICTED: glutamate decarboxylase 1	495	4.02e-288	981647742	GO:0055114 oxidation-reduction process | GO:0048767 root hair elongation | GO:0015706 nitrate transport | GO:0010359 regulation of anion channel activity | GO:0000041 transition metal ion transport | GO:0006536 glutamate metabolic process | GO:0010167 response to nitrate | GO:0046686 response to cadmium ion | GO:0006522 alanine metabolic process | GO:0006531 aspartate metabolic process | GO:00194…	GO:0005829 cytosol | GO:0009536 plastid | GO:0005634 nucleus	GO:0005516 calmodulin binding | GO:0004351 glutamate decarboxylase activity | GO:0016706 oxidoreductase activity, acting on paired donors, with incorporation or reduction of molecular oxygen, 2-oxoglutarate as one donor, and incorporation of one atom each of oxygen into both donors | GO:0030170 pyridoxal phosphate binding	4.1.1.15	pfam00282 Pyridoxal_deC	GO & Enzyme & Domain
comp629_c0_seq1	783	gi|514812478|ref|XP_004981033.1| PREDICTED: chemocyanin-like	127	6.54e-50	199916220	GO:0010162 seed dormancy | GO:0055114 oxidation-reduction process | GO:0009845 seed germination | GO:0009856 pollination | GO:0009933 meristem structural organization | GO:0009909 regulation of flower development | GO:0009640 photomorphogenesis | GO:0010228 vegetative to reproductive phase transition of meristem | GO:0016567 protein ubiquitination | GO:0019915 lipid storage | GO:0009737 response …	GO:0048196 middle lamella-containing extracellular matrix | GO:0016023 cytoplasmic membrane-bounded vesicle | GO:0048046 apoplast	GO:0005507 copper ion binding | GO:0009055 electron carrier activity	-	pfam02298 Cu_bind_like	GO & Domain
comp630_c0_seq1	3322	gi|508774333|gb|EOY21589.1| Stabilizer of iron transporter SufD / Polynucleotidyl transferase isoform 1	997	0.0	1825386296	GO:0010267 production of ta-siRNAs involved in RNA interference | GO:0006346 methylation-dependent chromatin silencing | GO:0009965 leaf morphogenesis | GO:0048439 flower morphogenesis | GO:0010589 leaf proximal/distal pattern formation | GO:0048765 root hair cell differentiation | GO:0051301 cell division | GO:0006306 DNA methylation | GO:0009926 auxin polar transport | GO:0010072 primary shoot …	GO:0019898 extrinsic to membrane | GO:0005829 cytosol | GO:0005634 nucleus | GO:0005840 ribosome	GO:0004521 endoribonuclease activity | GO:0003743 translation initiation factor activity | GO:0035197 siRNA binding | GO:0005515 protein binding | GO:0035198 miRNA binding	-	pfam02171 Piwi | pfam02170 PAZ | pfam08699 DUF1785 | pfam12764 Gly-rich_Ago1	GO & Domain
comp631_c0_seq1	1625	gi|225451581|ref|XP_002275325.1| PREDICTED: phosphate carrier protein, mitochondrial	351	3.88e-207	712360056	GO:0006810 transport | GO:0009651 response to salt stress | GO:0006098 pentose-phosphate shunt	GO:0005618 cell wall | GO:0016021 integral to membrane | GO:0005743 mitochondrial inner membrane | GO:0005774 vacuolar membrane | GO:0009507 chloroplast | GO:0005794 Golgi apparatus | GO:0005886 plasma membrane	-	-	pfam00153 Mito_carr	GO & Domain
comp632_c0_seq1	489	gi|115460394|ref|NP_001053797.1| Os04g0605900	115	1.71e-70	258379994	GO:0006412 translation | GO:0042254 ribosome biogenesis	GO:0005730 nucleolus | GO:0005773 vacuole | GO:0005886 plasma membrane | GO:0005618 cell wall | GO:0022625 cytosolic large ribosomal subunit | GO:0009507 chloroplast	GO:0003735 structural constituent of ribosome	-	-	GO only
comp633_c0_seq1	499	-	-	-	-	-	-	-	-	-
comp635_c0_seq1	1466	gi|514812451|ref|XP_004981020.1| PREDICTED: B2 protein-like	306	3.37e-147	513051736	GO:0010363 regulation of plant-type hypersensitive response | GO:0009862 systemic acquired resistance, salicylic acid mediated signaling pathway | GO:0031348 negative regulation of defense response | GO:0009867 jasmonic acid mediated signaling pathway | GO:0009409 response to cold | GO:0006499 N-terminal protein myristoylation | GO:0006612 protein targeting to membrane | GO:0043069 negative regul…	-	-	-	pfam10539 Dev_Cell_Death	GO & Domain
comp637_c0_seq1	1420	gi|413951260|gb|AFW83909.1| hypothetical protein ZEAMMB73_067199	405	1.36e-153	534311290	GO:0000278 mitotic cell cycle | GO:0031047 gene silencing by RNA | GO:0006312 mitotic recombination | GO:0006275 regulation of DNA replication | GO:0006261 DNA-dependent DNA replication | GO:0045132 meiotic chromosome segregation | GO:0000724 double-strand break repair via homologous recombination | GO:0048825 cotyledon development | GO:0042138 meiotic DNA double-strand break formation | GO:00105…	GO:0009536 plastid | GO:0016607 nuclear speck | GO:0005730 nucleolus | GO:0000790 nuclear chromatin	GO:0030983 mismatched DNA binding | GO:0030674 protein binding, bridging | GO:0031072 heat shock protein binding | GO:0051082 unfolded protein binding | GO:0003723 RNA binding | GO:0005524 ATP binding	-	pfam00076 RRM_1 | pfam14259 RRM_6 | pfam13893 RRM_5	GO & Domain
comp637_c1_seq1	1812	gi|548848740|gb|ERN07659.1| hypothetical protein AMTR_s00155p00032400	399	5.49e-225	771709645	GO:0019567 arabinose biosynthetic process | GO:0052542 defense response by callose deposition | GO:0033358 UDP-L-arabinose biosynthetic process | GO:0009738 abscisic acid mediated signaling pathway | GO:0009832 plant-type cell wall biogenesis | GO:0009723 response to ethylene stimulus | GO:0006012 galactose metabolic process | GO:0045227 capsule polysaccharide biosynthetic process | GO:0035556 in…	GO:0016021 integral to membrane | GO:0032580 Golgi cisterna membrane	GO:0003978 UDP-glucose 4-epimerase activity | GO:0000166 nucleotide binding | GO:0050662 coenzyme binding | GO:0050373 UDP-arabinose 4-epimerase activity	5.1.3.5 | 5.1.3.2	pfam01370 Epimerase | pfam13950 Epimerase_Csub | pfam02719 Polysacc_synt_2 | pfam01073 3Beta_HSD | pfam07993 NAD_binding_4 | pfam13460 NAD_binding_10 | pfam00106 adh_short	GO & Enzyme & Domain
comp638_c0_seq1	2193	gi|395132307|dbj|BAM29304.1| acyl-glucose-dependent anthocyanin 7-O-glucosyltransferase	478	2.04e-195	673384207	GO:0005975 carbohydrate metabolic process	GO:0016023 cytoplasmic membrane-bounded vesicle	GO:0008422 beta-glucosidase activity	3.2.1.21	pfam00232 Glyco_hydro_1	GO & Enzyme & Domain
comp640_c0_seq1	2039	gi|525330265|gb|AGR45355.1| HSP70	606	0.0	1323129330	GO:0006950 response to stress | GO:0055114 oxidation-reduction process	-	GO:0032440 2-alkenal reductase [NAD(P)] activity | GO:0005524 ATP binding	-	pfam00012 HSP70 | pfam10712 NAD-GH | pfam06723 MreB_Mbl	GO & Domain
comp641_c0_seq1	1479	gi|255575357|ref|XP_002528581.1| U2 snrnp auxiliary factor, small subunit, putative	298	5.42e-154	535640012	GO:0048573 photoperiodism, flowering | GO:0008380 RNA splicing | GO:0007067 mitosis | GO:0006397 mRNA processing	GO:0005634 nucleus	GO:0003723 RNA binding | GO:0008270 zinc ion binding | GO:0003677 DNA binding | GO:0000166 nucleotide binding	-	pfam13893 RRM_5 | pfam00642 zf-CCCH | pfam00076 RRM_1 | pfam14259 RRM_6	GO & Domain
comp642_c0_seq1	1079	gi|225453289|ref|XP_002267995.1| PREDICTED: ATP synthase subunit delta', mitochondrial	206	2.59e-100	357148339	GO:0051788 response to misfolded protein | GO:0006098 pentose-phosphate shunt | GO:0009853 photorespiration | GO:0006833 water transport | GO:0009651 response to salt stress | GO:0080129 proteasome core complex assembly | GO:0006972 hyperosmotic response | GO:0006511 ubiquitin-dependent protein catabolic process | GO:0007030 Golgi organization | GO:0006096 glycolysis | GO:0015986 ATP synthesis co…	GO:0005754 mitochondrial proton-transporting ATP synthase, catalytic core	GO:0046961 proton-transporting ATPase activity, rotational mechanism | GO:0008270 zinc ion binding | GO:0046933 hydrogen ion transporting ATP synthase activity, rotational mechanism	-	pfam02823 ATP-synt_DE_N	GO & Domain
comp644_c0_seq1	1473	gi|359473271|ref|XP_002277155.2| PREDICTED: uncharacterized protein LOC100246806	268	1.16e-87	315072138	GO:0006355 regulation of transcription, DNA-dependent	-	GO:0003677 DNA binding	-	pfam07889 DUF1664	GO & Domain
comp646_c0_seq1	3555	gi|255562498|ref|XP_002522255.1| trehalose-6-phosphate synthase, putative	847	0.0	1594631552	GO:0005992 trehalose biosynthetic process | GO:0006007 glucose catabolic process | GO:0005982 starch metabolic process | GO:0005985 sucrose metabolic process	GO:0005829 cytosol	GO:0003825 alpha,alpha-trehalose-phosphate synthase (UDP-forming) activity | GO:0004805 trehalose-phosphatase activity	2.4.1.15	pfam00982 Glyco_transf_20 | pfam02358 Trehalose_PPase	GO & Enzyme & Domain
comp650_c0_seq1	310	gi|171688578|ref|XP_001909229.1| hypothetical protein	59	4.64e-23	113549282	GO:0006412 translation | GO:0042254 ribosome biogenesis	GO:0005840 ribosome | GO:0005634 nucleus	GO:0003735 structural constituent of ribosome | GO:0005515 protein binding	-	pfam00240 ubiquitin | pfam11976 Rad60-SLD	GO & Domain
comp653_c0_seq1	871	gi|225443021|ref|XP_002270136.1| PREDICTED: uncharacterized protein At2g34160	127	8.82e-62	235791718	-	GO:0005634 nucleus | GO:0005886 plasma membrane	GO:0003676 nucleic acid binding	-	pfam01918 Alba	GO & Domain
comp654_c0_seq1	781	gi|224129090|ref|XP_002320498.1| predicted protein	145	8.74e-96	342089488	GO:0006446 regulation of translational initiation	GO:0005634 nucleus | GO:0005829 cytosol | GO:0005840 ribosome	GO:0003743 translation initiation factor activity | GO:0008270 zinc ion binding	-	pfam01176 eIF-1a	GO & Domain
comp655_c0_seq1	1449	gi|224127037|ref|XP_002319991.1| predicted protein	205	1.65e-105	374421727	GO:0009651 response to salt stress | GO:0045454 cell redox homeostasis | GO:0009266 response to temperature stimulus | GO:0006972 hyperosmotic response | GO:0006833 water transport | GO:0007030 Golgi organization | GO:0006096 glycolysis | GO:0046686 response to cadmium ion	GO:0005739 mitochondrion	GO:0030554 adenyl nucleotide binding | GO:0050897 cobalt ion binding	-	pfam00571 CBS	GO & Domain
comp656_c0_seq1	581	gi|17154685|emb|CAD12855.1| ADP-ribosylation factor	113	1.83e-72	265909419	GO:0007264 small GTPase mediated signal transduction	GO:0005622 intracellular	GO:0005525 GTP binding	-	pfam00025 Arf	GO & Domain
comp657_c0_seq1	485	gi|242062832|ref|XP_002452705.1| hypothetical protein SORBIDRAFT_04g031060	47	1.74e-21	110006023	GO:0043065 positive regulation of apoptotic process | GO:0048011 nerve growth factor receptor signaling pathway | GO:0051436 negative regulation of ubiquitin-protein ligase activity involved in mitotic cell cycle | GO:0043123 positive regulation of I-kappaB kinase/NF-kappaB cascade | GO:0002479 antigen processing and presentation of exogenous peptide antigen via MHC class I, TAP-dependent | GO:00…	GO:0019028 viral capsid | GO:0005829 cytosol | GO:0005654 nucleoplasm | GO:0005886 plasma membrane | GO:0010008 endosome membrane | GO:0030666 endocytic vesicle membrane	GO:0002020 protease binding	-	-	GO only
comp658_c0_seq1	409	gi|32400871|gb|AAP80667.1|AF479048_1 ribosomal Pr 117, partial	130	7.3e-85	305771083	GO:0006412 translation | GO:0009793 embryo development ending in seed dormancy | GO:0042254 ribosome biogenesis	GO:0005739 mitochondrion | GO:0005730 nucleolus | GO:0009507 chloroplast | GO:0022625 cytosolic large ribosomal subunit	GO:0003735 structural constituent of ribosome	-	pfam00238 Ribosomal_L14	GO & Domain
comp659_c0_seq1	687	gi|297597558|ref|NP_001044153.2| Os01g0732100	72	3.88e-29	135251743	GO:0009853 photorespiration	GO:0016023 cytoplasmic membrane-bounded vesicle | GO:0005747 mitochondrial respiratory chain complex I	-	-	-	GO only
comp660_c0_seq1	1833	gi|460400607|ref|XP_004245825.1| PREDICTED: uncharacterized protein LOC101248227	261	4.69e-92	329688082	GO:0010103 stomatal complex morphogenesis | GO:0006098 pentose-phosphate shunt | GO:0010218 response to far red light | GO:0000038 very long chain fatty acid metabolic process | GO:0010114 response to red light | GO:0010207 photosystem II assembly | GO:0009902 chloroplast relocation | GO:0015995 chlorophyll biosynthetic process | GO:0019288 isopentenyl diphosphate biosynthetic process, mevalonate…	GO:0009535 chloroplast thylakoid membrane | GO:0005667 transcription factor complex	GO:0033926 glycopeptide alpha-N-acetylgalactosaminidase activity | GO:0003700 sequence-specific DNA binding transcription factor activity	-	-	GO only
comp661_c0_seq1	2323	gi|548855775|gb|ERN13638.1| hypothetical protein AMTR_s00049p00097260	509	7.57e-296	1007336369	GO:0009051 pentose-phosphate shunt, oxidative branch | GO:0046686 response to cadmium ion | GO:0006749 glutathione metabolic process	GO:0005829 cytosol | GO:0009507 chloroplast	GO:0004345 glucose-6-phosphate dehydrogenase activity | GO:0050661 NADP binding	1.1.1.49	pfam02781 G6PD_C | pfam00479 G6PD_N	GO & Enzyme & Domain
comp662_c0_seq1	2866	gi|359491532|ref|XP_002279249.2| PREDICTED: NF-X1-type zinc finger protein NFXL1-like	769	2.67e-244	835931214	GO:0006355 regulation of transcription, DNA-dependent | GO:0071805 potassium ion transmembrane transport	GO:0005634 nucleus | GO:0005886 plasma membrane | GO:0005667 transcription factor complex	GO:0008270 zinc ion binding | GO:0003676 nucleic acid binding | GO:0015079 potassium ion transmembrane transporter activity | GO:0003700 sequence-specific DNA binding transcription factor activity	-	pfam02705 K_trans | pfam00499 Oxidored_q3	GO & Domain
comp665_c0_seq1	1453	gi|2921512|gb|AAC04811.1| GF14 protein	254	2.91e-150	523238606	GO:0009407 toxin catabolic process | GO:0043090 amino acid import | GO:0000077 DNA damage checkpoint | GO:0006486 protein glycosylation | GO:0006888 ER to Golgi vesicle-mediated transport | GO:0046686 response to cadmium ion | GO:0006588 activation of tryptophan 5-monooxygenase activity | GO:0009395 phospholipid catabolic process	GO:0005773 vacuole | GO:0005618 cell wall | GO:0005794 Golgi apparatus | GO:0005829 cytosol | GO:0005635 nuclear envelope | GO:0009570 chloroplast stroma | GO:0009506 plasmodesma | GO:0005886 plasma membrane | GO:0005739 mitochondrion	GO:0004623 phospholipase A2 activity | GO:0019904 protein domain specific binding | GO:0005524 ATP binding | GO:0045309 protein phosphorylated amino acid binding	-	pfam00244 14-3-3	GO & Domain
comp666_c0_seq1	782	gi|414865011|tpg|DAA43568.1| TPA: 40S ribosomal protein S28, partial	84	1.49e-32	146324428	GO:0006412 translation | GO:0006407 rRNA export from nucleus	GO:0005618 cell wall | GO:0022627 cytosolic small ribosomal subunit | GO:0005886 plasma membrane	GO:0003735 structural constituent of ribosome	-	pfam01200 Ribosomal_S28e	GO & Domain
comp669_c0_seq1	3715	gi|356527146|ref|XP_003532174.1| PREDICTED: uncharacterized protein LOC100812080	790	6.07e-137	478947868	GO:0010048 vernalization response | GO:0006355 regulation of transcription, DNA-dependent	GO:0005634 nucleus	GO:0043565 sequence-specific DNA binding | GO:0046982 protein heterodimerization activity	-	pfam08766 DEK_C | pfam05279 Asp-B-Hydro_N	GO & Domain
comp670_c0_seq1	525	gi|470137503|ref|XP_004304503.1| PREDICTED: translation machinery-associated protein 7-like	64	1.34e-30	139237909	-	GO:0005886 plasma membrane	-	-	-	GO only
comp672_c0_seq1	1045	gi|116780173|gb|ABK21576.1| unknown	93	6.12e-46	188400628	GO:0055085 transmembrane transport | GO:0009554 megasporogenesis	GO:0005886 plasma membrane | GO:0009279 cell outer membrane | GO:0016021 integral to membrane	GO:0022857 transmembrane transporter activity | GO:0005509 calcium ion binding | GO:0005544 calcium-dependent phospholipid binding	-	-	GO only
comp673_c0_seq1	438	gi|89276313|gb|ABD66513.1| eukaryotic translation initiation factor 5A	52	9.29e-25	120192892	GO:0006452 translational frameshifting | GO:0034050 host programmed cell death induced by symbiont | GO:0042742 defense response to bacterium | GO:0009611 response to wounding | GO:0008612 peptidyl-lysine modification to hypusine | GO:0045905 positive regulation of translational termination | GO:0010089 xylem development | GO:0045901 positive regulation of translational elongation | GO:0046686 re…	GO:0005634 nucleus | GO:0005840 ribosome	GO:0003743 translation initiation factor activity | GO:0003746 translation elongation factor activity | GO:0043022 ribosome binding	-	pfam01287 eIF-5a	GO & Domain
comp674_c0_seq1	521	gi|225433324|ref|XP_002285566.1| PREDICTED: uncharacterized protein LOC100247768	46	2.48e-07	64386563	-	-	-	-	-
comp675_c0_seq1	1054	gi|255562023|ref|XP_002522020.1| zinc finger protein, putative	277	5.35e-148	515709180	GO:0006629 lipid metabolic process	-	GO:0004091 carboxylesterase activity	-	pfam00657 Lipase_GDSL	GO & Domain
comp676_c0_seq1	2421	gi|224081216|ref|XP_002306338.1| predicted protein	493	6.58e-171	591889249	GO:0000186 activation of MAPKK activity | GO:0007178 transmembrane receptor protein serine/threonine kinase signaling pathway | GO:0009069 serine family amino acid metabolic process	GO:0005829 cytosol | GO:0005739 mitochondrion | GO:0005886 plasma membrane	GO:0004712 protein serine/threonine/tyrosine kinase activity | GO:0004713 protein tyrosine kinase activity | GO:0005524 ATP binding | GO:0004709 MAP kinase kinase kinase activity	2.7.11.1	pfam07714 Pkinase_Tyr | pfam00069 Pkinase	GO & Enzyme & Domain
comp677_c0_seq1	2081	gi|460381504|ref|XP_004236489.1| PREDICTED: zinc finger protein ZAT1-like	409	6.89e-54	213646349	GO:0006355 regulation of transcription, DNA-dependent	GO:0005667 transcription factor complex	GO:0003700 sequence-specific DNA binding transcription factor activity | GO:0003676 nucleic acid binding | GO:0008270 zinc ion binding	-	pfam13912 zf-C2H2_6	GO & Domain
comp678_c0_seq1	892	gi|115439109|ref|NP_001043834.1| Os01g0673600	152	2.2e-97	347404377	GO:0070534 protein K63-linked ubiquitination | GO:0033182 regulation of histone ubiquitination | GO:0000724 double-strand break repair via homologous recombination | GO:0010039 response to iron ion | GO:0006511 ubiquitin-dependent protein catabolic process | GO:0043123 positive regulation of I-kappaB kinase/NF-kappaB cascade | GO:0031058 positive regulation of histone modification | GO:0050852 T …	GO:0035370 UBC13-UEV1A complex | GO:0000151 ubiquitin ligase complex | GO:0031372 UBC13-MMS2 complex | GO:0005886 plasma membrane | GO:0005634 nucleus	GO:0043130 ubiquitin binding | GO:0004842 ubiquitin-protein ligase activity	6.3.2.19	pfam00179 UQ_con	GO & Enzyme & Domain
comp679_c0_seq1	270	-	-	-	-	-	-	-	-	-
comp682_c0_seq1	520	gi|255576739|ref|XP_002529257.1| Chalcone synthase, putative	165	4.03e-67	249521846	GO:0009813 flavonoid biosynthetic process | GO:0009699 phenylpropanoid biosynthetic process | GO:0030639 polyketide biosynthetic process | GO:0080110 sporopollenin biosynthetic process	GO:0005783 endoplasmic reticulum	GO:0016210 naringenin-chalcone synthase activity	-	-	GO only
comp683_c0_seq1	1965	gi|460365217|ref|XP_004228500.1| PREDICTED: phospholipase C 3-like	517	9.63e-268	913882913	GO:0008152 metabolic process	GO:0005886 plasma membrane	GO:0016758 transferase activity, transferring hexosyl groups | GO:0016788 hydrolase activity, acting on ester bonds	-	pfam04185 Phosphoesterase	GO & Domain
comp685_c0_seq1	1324	gi|115445821|ref|NP_001046690.1| Os02g0321900	216	1.76e-133	467432276	GO:0006412 translation | GO:0009955 adaxial/abaxial pattern specification | GO:0048569 post-embryonic organ development | GO:0042254 ribosome biogenesis	GO:0005730 nucleolus | GO:0022625 cytosolic large ribosomal subunit | GO:0005886 plasma membrane	GO:0003723 RNA binding | GO:0003735 structural constituent of ribosome	-	pfam00687 Ribosomal_L1	GO & Domain
comp686_c0_seq1	3484	gi|224094893|ref|XP_002310282.1| predicted protein	799	0.0	1124706825	GO:0032259 methylation	GO:0005802 trans-Golgi network | GO:0005794 Golgi apparatus | GO:0005768 endosome	GO:0008168 methyltransferase activity	5.2.1.8	pfam03141 Methyltransf_29 | pfam08241 Methyltransf_11 | pfam13847 Methyltransf_31 | pfam13649 Methyltransf_25	GO & Enzyme & Domain
comp687_c0_seq1	2824	gi|296080851|emb|CBI18781.3| unnamed protein product	632	3.87e-272	928498856	GO:0016051 carbohydrate biosynthetic process | GO:0005982 starch metabolic process | GO:0005985 sucrose metabolic process | GO:0009117 nucleotide metabolic process	GO:0005794 Golgi apparatus | GO:0005739 mitochondrion	GO:0047262 polygalacturonate 4-alpha-galacturonosyltransferase activity	-	pfam01501 Glyco_transf_8	GO & Domain
comp688_c0_seq1	1034	gi|388521659|gb|AFK48891.1| unknown	204	1.1e-126	444844000	GO:0000085 G2 phase of mitotic cell cycle | GO:0051788 response to misfolded protein | GO:0006094 gluconeogenesis | GO:0006635 fatty acid beta-oxidation | GO:0043161 proteasomal ubiquitin-dependent protein catabolic process | GO:0009651 response to salt stress | GO:0009407 toxin catabolic process | GO:0080129 proteasome core complex assembly | GO:0010388 cullin deneddylation | GO:0009640 photomor…	GO:0005774 vacuolar membrane | GO:0005839 proteasome core complex | GO:0005829 cytosol | GO:0005886 plasma membrane | GO:0005634 nucleus	GO:0004298 threonine-type endopeptidase activity	3.4.25.1	pfam00227 Proteasome	GO & Enzyme & Domain
comp689_c0_seq1	2069	gi|449446760|ref|XP_004141139.1| PREDICTED: T-complex protein 1 subunit theta-like	544	0.0	1089274234	GO:0000085 G2 phase of mitotic cell cycle | GO:0007010 cytoskeleton organization | GO:0006094 gluconeogenesis | GO:0006457 protein folding | GO:0009220 pyrimidine ribonucleotide biosynthetic process | GO:0001510 RNA methylation | GO:0010498 proteasomal protein catabolic process | GO:0010388 cullin deneddylation | GO:0009640 photomorphogenesis | GO:0009909 regulation of flower development | GO:003…	GO:0016020 membrane | GO:0005829 cytosol | GO:0009506 plasmodesma	GO:0051082 unfolded protein binding | GO:0005524 ATP binding	-	pfam00118 Cpn60_TCP1	GO & Domain
comp690_c0_seq1	860	gi|115446513|ref|NP_001047036.1| Os02g0534800	151	4.01e-91	326587730	GO:0001510 RNA methylation | GO:0006412 translation | GO:0006629 lipid metabolic process | GO:0042545 cell wall modification | GO:0006486 protein glycosylation | GO:0009664 plant-type cell wall organization | GO:0015031 protein transport | GO:0009252 peptidoglycan biosynthetic process | GO:0042254 ribosome biogenesis	GO:0005730 nucleolus | GO:0016021 integral to membrane | GO:0009506 plasmodesma | GO:0022627 cytosolic small ribosomal subunit | GO:0005774 vacuolar membrane | GO:0005886 plasma membrane | GO:0009941 chloroplast envelope	GO:0015450 P-P-bond-hydrolysis-driven protein transmembrane transporter activity | GO:0008963 phospho-N-acetylmuramoyl-pentapeptide-transferase activity | GO:0003735 structural constituent of ribosome	-	pfam00411 Ribosomal_S11	GO & Domain
comp692_c0_seq1	1530	gi|387935371|sp|E3PZS0.1|STAD3_OPHEA RecName: Full=Acyl-	398	1.64e-233	800055717	GO:0006633 fatty acid biosynthetic process | GO:0055114 oxidation-reduction process | GO:0042742 defense response to bacterium | GO:0002213 defense response to insect | GO:0051607 defense response to virus	GO:0005739 mitochondrion | GO:0009570 chloroplast stroma	GO:0004768 stearoyl-CoA 9-desaturase activity | GO:0046914 transition metal ion binding | GO:0045300 acyl-[acyl-carrier-protein] desaturase activity	1.14.19.2	pfam03405 FA_desaturase_2	GO & Enzyme & Domain
comp693_c0_seq1	993	gi|224589278|gb|ACN59489.1| BAXI.2	246	4.2e-111	393023837	GO:0000038 very long chain fatty acid metabolic process | GO:0006983 ER overload response | GO:0009414 response to water deprivation | GO:0043066 negative regulation of apoptotic process	GO:0016021 integral to membrane | GO:0005635 nuclear envelope | GO:0005783 endoplasmic reticulum	-	-	pfam01027 Bax1-I | pfam07331 TctB | pfam01925 TauE	GO & Domain
comp694_c0_seq1	1670	gi|225427161|ref|XP_002279736.1| PREDICTED: inositol-tetrakisphosphate 1-kinase 1-like	325	2.12e-146	510394292	GO:0010264 myo-inositol hexakisphosphate biosynthetic process | GO:0052746 inositol phosphorylation | GO:0032957 inositol trisphosphate metabolic process	GO:0005829 cytosol | GO:0005739 mitochondrion	GO:0052726 inositol-1,3,4-trisphosphate 5-kinase activity | GO:0005524 ATP binding | GO:0000287 magnesium ion binding | GO:0047325 inositol tetrakisphosphate 1-kinase activity | GO:0052725 inositol-1,3,4-trisphosphate 6-kinase activity	2.7.1.134 | 2.7.1.159	pfam05770 Ins134_P3_kin	GO & Enzyme & Domain
comp695_c0_seq1	2630	gi|225424380|ref|XP_002284904.1| PREDICTED: microtubule-associated protein 70-2	614	7.78e-308	1047198033	GO:0006346 methylation-dependent chromatin silencing | GO:0031048 chromatin silencing by small RNA | GO:0006312 mitotic recombination | GO:0007131 reciprocal meiotic recombination | GO:0051567 histone H3-K9 methylation | GO:0045010 actin nucleation | GO:0045132 meiotic chromosome segregation | GO:0010075 regulation of meristem growth | GO:0042138 meiotic DNA double-strand break formation | GO:005…	GO:0005886 plasma membrane | GO:0010005 cortical microtubule, transverse to long axis | GO:0005739 mitochondrion | GO:0045298 tubulin complex	GO:0008017 microtubule binding	-	pfam07058 Myosin_HC-like | pfam00261 Tropomyosin | pfam04012 PspA_IM30 | pfam13868 Trichoplein | pfam12072 DUF3552 | pfam07926 TPR_MLP1_2 | pfam00769 ERM | pfam03938 OmpH | pfam13863 DUF4200 | pfam00430 ATP-synt_B | pfam04849 HAP1_N | pfam10147 CR6_interact | pfam14346 DUF4398	GO & Domain
comp697_c0_seq1	2067	gi|462419878|gb|EMJ24141.1| hypothetical protein PRUPE_ppa005309mg	450	4.34e-190	655667912	-	GO:0019013 viral nucleocapsid | GO:0030529 ribonucleoprotein complex	GO:0003723 RNA binding | GO:0000166 nucleotide binding	-	pfam00076 RRM_1 | pfam14259 RRM_6 | pfam13893 RRM_5	GO & Domain
comp698_c0_seq1	1776	gi|147802106|emb|CAN72752.1| hypothetical protein VITISV_030561	193	1.12e-47	194601332	-	-	-	-	-
comp699_c0_seq1	2098	gi|116787152|gb|ABK24390.1| unknown	349	1.85e-58	227376478	-	-	-	-	pfam07899 Frigida	Domain only
comp700_c0_seq1	1768	gi|357125872|ref|XP_003564613.1| PREDICTED: uncharacterized protein LOC100825188	329	6.3e-71	264137790	-	-	-	-	-
comp701_c0_seq1	1320	gi|283046278|dbj|BAI63079.1| putative chitinase	298	1.22e-172	597647045	GO:0048767 root hair elongation | GO:0006833 water transport | GO:0043481 anthocyanin accumulation in tissues in response to UV light | GO:0009825 multidimensional cell growth | GO:0010413 glucuronoxylan metabolic process | GO:0019761 glucosinolate biosynthetic process | GO:0019344 cysteine biosynthetic process | GO:0009926 auxin polar transport | GO:0009805 coumarin biosynthetic process | GO:001…	GO:0016023 cytoplasmic membrane-bounded vesicle | GO:0005886 plasma membrane | GO:0005794 Golgi apparatus | GO:0048046 apoplast	GO:0004568 chitinase activity | GO:0030247 polysaccharide binding	-	pfam00182 Glyco_hydro_19	GO & Domain
comp702_c0_seq1	2069	gi|317106728|dbj|BAJ53224.1| JHL06P13.3	428	2.12e-276	942671892	GO:0046686 response to cadmium ion	GO:0005829 cytosol | GO:0005618 cell wall | GO:0005730 nucleolus | GO:0009506 plasmodesma	GO:0003690 double-stranded DNA binding | GO:0004004 ATP-dependent RNA helicase activity | GO:0003725 double-stranded RNA binding | GO:0005524 ATP binding | GO:0003697 single-stranded DNA binding	3.6.4.13	pfam00270 DEAD | pfam00271 Helicase_C	GO & Enzyme & Domain
comp703_c0_seq1	247	gi|474216389|gb|EMS59091.1| Elongation factor 1-alpha	57	1.39e-28	129051040	GO:0006184 GTP catabolic process | GO:0006448 regulation of translational elongation	GO:0005840 ribosome	GO:0003746 translation elongation factor activity | GO:0003924 GTPase activity | GO:0005525 GTP binding	-	-	GO only
comp704_c0_seq1	682	gi|460375088|ref|XP_004233340.1| PREDICTED: uncharacterized protein LOC101261386	90	8.89e-45	183971555	GO:0010150 leaf senescence	GO:0005777 peroxisome	-	-	pfam06522 B12D	GO & Domain
comp705_c0_seq1	2031	gi|359494388|ref|XP_002267637.2| PREDICTED: C2 domain-containing protein At1g53590-like	534	9.02e-240	820872364	-	GO:0005576 extracellular region | GO:0016023 cytoplasmic membrane-bounded vesicle | GO:0005773 vacuole | GO:0009507 chloroplast | GO:0005886 plasma membrane	-	-	pfam00168 C2	GO & Domain
comp707_c0_seq1	1714	gi|242089933|ref|XP_002440799.1| hypothetical protein SORBIDRAFT_09g006930	351	2.19e-160	556899567	-	-	-	-	pfam13839 PC-Esterase | pfam14416 PMR5N	Domain only
comp708_c0_seq1	957	gi|548831346|gb|ERM94154.1| hypothetical protein AMTR_s00010p00167000	174	6.14e-24	119307077	GO:0010214 seed coat development | GO:0043086 negative regulation of catalytic activity | GO:0005982 starch metabolic process | GO:0005985 sucrose metabolic process	GO:0009507 chloroplast	GO:0046910 pectinesterase inhibitor activity | GO:0030599 pectinesterase activity	-	pfam04043 PMEI	GO & Domain
comp709_c0_seq1	1350	gi|224995910|gb|ACN76858.1| seed ripening regulated protein	233	1.48e-124	437757482	GO:0071668 plant-type cell wall assembly | GO:0009808 lignin metabolic process | GO:2001006 regulation of cellulose biosynthetic process | GO:0046686 response to cadmium ion | GO:0006448 regulation of translational elongation	GO:0005829 cytosol | GO:0005853 eukaryotic translation elongation factor 1 complex | GO:0005886 plasma membrane | GO:0005840 ribosome	GO:0003746 translation elongation factor activity	-	pfam00736 EF1_GNE	GO & Domain
comp710_c0_seq1	1372	gi|255547628|ref|XP_002514871.1| hypothetical protein RCOM_1078930	326	3.37e-27	130379762	-	-	GO:0051087 chaperone binding	-	pfam02179 BAG | pfam00612 IQ	GO & Domain
comp711_c0_seq1	869	gi|226499248|ref|NP_001150489.1| AGP16 precursor	73	2.54e-19	104248227	GO:0016132 brassinosteroid biosynthetic process | GO:0010054 trichoblast differentiation | GO:0015706 nitrate transport | GO:0010106 cellular response to iron ion starvation | GO:0006826 iron ion transport | GO:0010167 response to nitrate | GO:0009612 response to mechanical stimulus	GO:0031225 anchored to membrane | GO:0005886 plasma membrane	-	-	-	GO only
comp712_c0_seq1	590	gi|356508661|ref|XP_003523073.1| PREDICTED: probable 26S proteasome complex subunit sem1-1	72	2.56e-33	148096057	GO:0007126 meiosis | GO:0006302 double-strand break repair | GO:0010212 response to ionizing radiation	GO:0000502 proteasome complex | GO:0005634 nucleus | GO:0009536 plastid | GO:0005739 mitochondrion	GO:0005515 protein binding	-	-	GO only
comp713_c0_seq1	1789	gi|225461001|ref|XP_002280601.1| PREDICTED: RNA-binding post-transcriptional regulator csx1-like	410	6.7e-179	618463692	GO:0000398 nuclear mRNA splicing, via spliceosome | GO:0010193 response to ozone	GO:0005634 nucleus	GO:0000166 nucleotide binding | GO:0008143 poly(A) RNA binding	-	pfam00076 RRM_1 | pfam14259 RRM_6 | pfam13893 RRM_5	GO & Domain
comp714_c0_seq1	574	gi|460366736|ref|XP_004229235.1| PREDICTED: putative lipid-transfer protein DIR1-like	88	3.76e-28	131708484	GO:0031348 negative regulation of defense response | GO:0009595 detection of biotic stimulus | GO:0009867 jasmonic acid mediated signaling pathway | GO:0009697 salicylic acid biosynthetic process | GO:0009862 systemic acquired resistance, salicylic acid mediated signaling pathway | GO:0010363 regulation of plant-type hypersensitive response | GO:0006869 lipid transport | GO:0010310 regulation of …	GO:0016023 cytoplasmic membrane-bounded vesicle | GO:0005576 extracellular region	GO:0008289 lipid binding | GO:0008233 peptidase activity	-	pfam14368 LTP_2 | pfam00234 Tryp_alpha_amyl	GO & Domain
comp715_c0_seq1	1126	gi|356572518|ref|XP_003554415.1| PREDICTED: peroxiredoxin-2E, chloroplastic-like	214	3.45e-92	330130989	GO:0042742 defense response to bacterium | GO:0055114 oxidation-reduction process | GO:0006804 peroxidase reaction | GO:0006979 response to oxidative stress	GO:0009941 chloroplast envelope | GO:0009505 plant-type cell wall | GO:0009570 chloroplast stroma | GO:0009579 thylakoid	GO:0004601 peroxidase activity | GO:0051920 peroxiredoxin activity	1.11.1.15	pfam08534 Redoxin | pfam00578 AhpC-TSA	GO & Enzyme & Domain
comp716_c0_seq1	792	gi|356548099|ref|XP_003542441.1| PREDICTED: mitochondrial import receptor subunit TOM22 homolog 2-like	77	3.68e-30	138795002	GO:0006626 protein targeting to mitochondrion	GO:0005742 mitochondrial outer membrane translocase complex | GO:0005774 vacuolar membrane | GO:0005886 plasma membrane | GO:0009941 chloroplast envelope	GO:0015450 P-P-bond-hydrolysis-driven protein transmembrane transporter activity	-	-	GO only
comp717_c0_seq1	848	gi|548746|sp|P36688.1|RK12_NICSY RecName: Full=50S ribosomal protein L12, chloroplastic; AltName: Full=CL12; Flags: Precursor	177	6.57e-57	221175774	GO:0042742 defense response to bacterium | GO:0006412 translation | GO:0042254 ribosome biogenesis	GO:0005840 ribosome | GO:0009295 nucleoid | GO:0009570 chloroplast stroma | GO:0009535 chloroplast thylakoid membrane	GO:0003735 structural constituent of ribosome | GO:0003723 RNA binding	-	pfam00542 Ribosomal_L12	GO & Domain
comp718_c0_seq1	780	gi|225452120|ref|XP_002284266.1| PREDICTED: 60S ribosomal protein L26-1	151	3.38e-84	303556547	GO:0001510 RNA methylation | GO:0006412 translation | GO:0009409 response to cold | GO:0042254 ribosome biogenesis	GO:0005730 nucleolus | GO:0005774 vacuolar membrane | GO:0009507 chloroplast | GO:0022625 cytosolic large ribosomal subunit | GO:0005794 Golgi apparatus | GO:0005886 plasma membrane	GO:0003735 structural constituent of ribosome	-	pfam00467 KOW	GO & Domain
comp719_c0_seq1	563	gi|297743124|emb|CBI35991.3| unnamed protein product	65	3.25e-33	147653150	GO:0006412 translation | GO:0042254 ribosome biogenesis	GO:0005730 nucleolus | GO:0022627 cytosolic small ribosomal subunit | GO:0005739 mitochondrion	GO:0003735 structural constituent of ribosome	-	pfam04758 Ribosomal_S30	GO & Domain
comp720_c0_seq1	1536	gi|448872690|gb|AGE46030.1| alpha-1,4-glucan-protein synthase	347	1.63e-229	786768495	GO:0033356 UDP-L-arabinose metabolic process | GO:0030244 cellulose biosynthetic process | GO:0071555 cell wall organization	GO:0005829 cytosol | GO:0005618 cell wall | GO:0009506 plasmodesma | GO:0016020 membrane | GO:0005794 Golgi apparatus	GO:0052691 UDP-arabinopyranose mutase activity | GO:0008466 glycogenin glucosyltransferase activity	5.4.99.30	pfam03214 RGP	GO & Enzyme & Domain
comp721_c0_seq1	535	gi|449449833|ref|XP_004142669.1| PREDICTED: NADH dehydrogenase	66	1.65e-27	129493947	GO:0006511 ubiquitin-dependent protein catabolic process | GO:0051788 response to misfolded protein | GO:0080129 proteasome core complex assembly | GO:0009853 photorespiration	GO:0005747 mitochondrial respiratory chain complex I	-	-	-	GO only
comp722_c0_seq1	1863	gi|148927382|gb|ABR19827.1| cysteine proteinase	426	2.63e-238	816000382	GO:0006508 proteolysis | GO:0009651 response to salt stress | GO:0055114 oxidation-reduction process | GO:0009395 phospholipid catabolic process	GO:0005773 vacuole | GO:0016023 cytoplasmic membrane-bounded vesicle | GO:0009507 chloroplast | GO:0048046 apoplast	GO:0004623 phospholipase A2 activity | GO:0032440 2-alkenal reductase [NAD(P)] activity | GO:0004197 cysteine-type endopeptidase activity	-	pfam00112 Peptidase_C1 | pfam00396 Granulin | pfam08246 Inhibitor_I29	GO & Domain
comp724_c0_seq1	828	gi|225439880|ref|XP_002279090.1| PREDICTED: 40S ribosomal protein S15a-like isoform 1	130	1.15e-81	295141306	GO:0042545 cell wall modification | GO:0009664 plant-type cell wall organization | GO:0001510 RNA methylation | GO:0006412 translation | GO:0042254 ribosome biogenesis	GO:0005886 plasma membrane | GO:0005618 cell wall | GO:0022627 cytosolic small ribosomal subunit	GO:0003735 structural constituent of ribosome	-	pfam00410 Ribosomal_S8	GO & Domain
comp725_c0_seq1	3061	gi|356565747|ref|XP_003551099.1| PREDICTED: exosome component 10-like	835	2.72e-252	862505657	GO:0009560 embryo sac egg cell differentiation | GO:0006396 RNA processing | GO:0009616 virus induced gene silencing | GO:0010050 vegetative phase change | GO:0009640 photomorphogenesis | GO:0010388 cullin deneddylation | GO:0000085 G2 phase of mitotic cell cycle	GO:0000176 nuclear exosome (RNase complex) | GO:0005829 cytosol | GO:0009536 plastid	GO:0003676 nucleic acid binding | GO:0008408 3'-5' exonuclease activity | GO:0000166 nucleotide binding	-	pfam01612 DNA_pol_A_exo1 | pfam00570 HRDC	GO & Domain
comp726_c0_seq1	443	gi|296084316|emb|CBI24704.3| unnamed protein product	59	4.08e-27	127722318	GO:0006412 translation | GO:0009955 adaxial/abaxial pattern specification | GO:0009965 leaf morphogenesis | GO:0010015 root morphogenesis | GO:0008283 cell proliferation | GO:0042254 ribosome biogenesis	GO:0005730 nucleolus | GO:0009507 chloroplast | GO:0005773 vacuole | GO:0022625 cytosolic large ribosomal subunit | GO:0005886 plasma membrane	GO:0003735 structural constituent of ribosome | GO:0008097 5S rRNA binding	-	-	GO only
comp727_c0_seq1	719	gi|113913391|gb|ABI48859.1| LLA-115	101	4.71e-15	90075191	-	-	-	-	-
comp728_c0_seq1	416	gi|508785926|gb|EOY33182.1| Calmodulin 5	78	1.77e-44	181314110	GO:0060316 positive regulation of ryanodine-sensitive calcium-release channel activity | GO:0005513 detection of calcium ion | GO:0002027 regulation of heart rate | GO:0048011 nerve growth factor receptor signaling pathway | GO:0006006 glucose metabolic process | GO:0030801 positive regulation of cyclic nucleotide metabolic process | GO:0032516 positive regulation of phosphoprotein phosphatase ac…	GO:0030017 sarcomere | GO:0005829 cytosol | GO:0005654 nucleoplasm | GO:0034704 calcium channel complex | GO:0005876 spindle microtubule | GO:0005886 plasma membrane | GO:0000922 spindle pole | GO:0005813 centrosome | GO:0005576 extracellular region	GO:0043548 phosphatidylinositol 3-kinase binding | GO:0031997 N-terminal myristoylation domain binding | GO:0044325 ion channel binding | GO:0019904 protein domain specific binding | GO:0031432 titin binding | GO:0072542 protein phosphatase activator activity | GO:0048306 calcium-dependent protein binding | GO:0031996 thioesterase binding | GO:0043274 phospholipase binding | GO:0005509 calcium io…	-	pfam13833 EF_hand_6 | pfam13499 EF_hand_5 | pfam13405 EF_hand_4 | pfam00036 efhand | pfam13202 EF_hand_3	GO & Domain
comp729_c0_seq1	1072	gi|225455175|ref|XP_002268859.1| PREDICTED: 60S ribosomal protein L9	190	6.61e-108	382394060	GO:0006412 translation | GO:0009955 adaxial/abaxial pattern specification | GO:0042254 ribosome biogenesis	GO:0005730 nucleolus | GO:0009941 chloroplast envelope | GO:0005773 vacuole | GO:0022625 cytosolic large ribosomal subunit | GO:0005886 plasma membrane	GO:0019843 rRNA binding | GO:0003735 structural constituent of ribosome	-	pfam00347 Ribosomal_L6	GO & Domain
comp730_c0_seq1	2756	gi|115448609|ref|NP_001048084.1| Os02g0741800	536	0.0	1096360752	GO:0055085 transmembrane transport	GO:0005773 vacuole | GO:0009506 plasmodesma | GO:0005783 endoplasmic reticulum | GO:0005618 cell wall | GO:0005886 plasma membrane	GO:0022857 transmembrane transporter activity	-	pfam00860 Xan_ur_permease	GO & Domain
comp731_c0_seq1	2705	-	-	-	-	-	-	-	-	-
comp734_c0_seq1	671	gi|473759107|gb|EMS45774.1| 40S ribosomal protein S12	136	8.39e-76	276539197	GO:0046686 response to cadmium ion | GO:0006412 translation | GO:0009451 RNA modification | GO:0009651 response to salt stress | GO:0042254 ribosome biogenesis	GO:0022627 cytosolic small ribosomal subunit | GO:0005634 nucleus | GO:0005739 mitochondrion	GO:0003735 structural constituent of ribosome	-	pfam01248 Ribosomal_L7Ae	GO & Domain
comp735_c0_seq1	1009	gi|115453281|ref|NP_001050241.1| Os03g0381300	172	1.28e-63	241549514	-	-	-	-	pfam04969 CS	Domain only
comp736_c0_seq1	627	gi|374256075|gb|AEZ00899.1| putative 24 kDa seed maturation protein	171	1.48e-76	278310826	GO:0071786 endoplasmic reticulum tubular network organization | GO:0010286 heat acclimation | GO:0006007 glucose catabolic process	GO:0071782 endoplasmic reticulum tubular network | GO:0005794 Golgi apparatus | GO:0009506 plasmodesma | GO:0005886 plasma membrane | GO:0071458 integral to cytosolic side of endoplasmic reticulum membrane	-	-	pfam02453 Reticulon	GO & Domain
comp737_c0_seq1	1013	gi|548840377|gb|ERN00531.1| hypothetical protein AMTR_s00102p00067140	212	8.86e-102	362020320	GO:0055114 oxidation-reduction process | GO:0009416 response to light stimulus | GO:0010039 response to iron ion | GO:0046688 response to copper ion | GO:0009407 toxin catabolic process | GO:0019430 removal of superoxide radicals	GO:0009579 thylakoid | GO:0009570 chloroplast stroma | GO:0048046 apoplast	GO:0005507 copper ion binding | GO:0008270 zinc ion binding | GO:0004784 superoxide dismutase activity	1.15.1.1	pfam00080 Sod_Cu	GO & Enzyme & Domain
comp739_c0_seq1	416	gi|150247199|gb|ABR67439.1| beta-tubulin 14	40	2.38e-13	83431580	GO:0051258 protein polymerization | GO:0006184 GTP catabolic process | GO:0007017 microtubule-based process	GO:0005874 microtubule | GO:0005737 cytoplasm	GO:0003924 GTPase activity | GO:0005200 structural constituent of cytoskeleton | GO:0005525 GTP binding	-	-	GO only
comp740_c0_seq1	1123	gi|470141861|ref|XP_004306644.1| PREDICTED: ORM1-like protein 3-like	157	1.89e-98	350947636	GO:0006457 protein folding | GO:0010286 heat acclimation | GO:0006661 phosphatidylinositol biosynthetic process	GO:0016021 integral to membrane | GO:0005783 endoplasmic reticulum | GO:0005739 mitochondrion	-	-	pfam04061 ORMDL	GO & Domain
comp741_c0_seq1	2148	gi|118484228|gb|ABK93994.1| unknown	287	3.75e-128	449715981	GO:0046686 response to cadmium ion | GO:0055114 oxidation-reduction process | GO:0006633 fatty acid biosynthetic process | GO:0042967 acyl-carrier-protein biosynthetic process	GO:0016020 membrane | GO:0005777 peroxisome | GO:0005835 fatty acid synthase complex	GO:0004316 3-oxoacyl-[acyl-carrier-protein] reductase (NADPH) activity	-	pfam00106 adh_short | pfam13561 adh_short_C2 | pfam08659 KR	GO & Domain
comp742_c0_seq1	3081	gi|462410409|gb|EMJ15743.1| hypothetical protein PRUPE_ppa001471mg	808	0.0	1145966379	GO:0032259 methylation	GO:0005802 trans-Golgi network | GO:0005794 Golgi apparatus | GO:0005768 endosome	GO:0008168 methyltransferase activity	-	pfam03141 Methyltransf_29 | pfam12361 DBP | pfam07263 DMP1	GO & Domain
comp743_c0_seq1	1373	gi|162460904|ref|NP_001105619.1| voltage-dependent anion channel protein1a	275	2.8e-134	470089721	GO:0055085 transmembrane transport | GO:0044070 regulation of anion transport | GO:0042742 defense response to bacterium	GO:0005618 cell wall | GO:0005730 nucleolus | GO:0009941 chloroplast envelope | GO:0005741 mitochondrial outer membrane | GO:0005773 vacuole | GO:0005886 plasma membrane	GO:0008308 voltage-gated anion channel activity	-	pfam01459 Porin_3	GO & Domain
comp745_c0_seq1	1356	gi|514710315|ref|XP_004952001.1| PREDICTED: probable ATP synthase 24 kDa subunit, mitochondrial-like	228	1.64e-103	367778116	GO:0006511 ubiquitin-dependent protein catabolic process | GO:0051788 response to misfolded protein | GO:0080129 proteasome core complex assembly | GO:0009555 pollen development | GO:0009853 photorespiration	GO:0005753 mitochondrial proton-transporting ATP synthase complex | GO:0005730 nucleolus | GO:0009507 chloroplast	GO:0005507 copper ion binding | GO:0008270 zinc ion binding | GO:0050897 cobalt ion binding	-	-	GO only
comp746_c0_seq1	1238	gi|225434712|ref|XP_002281090.1| PREDICTED: proliferating cell nuclear antigen	263	2.56e-161	559999918	GO:0042276 error-prone translesion synthesis | GO:0006261 DNA-dependent DNA replication | GO:0051567 histone H3-K9 methylation | GO:0008283 cell proliferation | GO:0006275 regulation of DNA replication | GO:0006306 DNA methylation	GO:0005829 cytosol | GO:0005730 nucleolus | GO:0043626 PCNA complex | GO:0042575 DNA polymerase complex	GO:0030337 DNA polymerase processivity factor activity | GO:0003677 DNA binding | GO:0005515 protein binding	-	pfam00705 PCNA_N | pfam02747 PCNA_C	GO & Domain
comp747_c0_seq1	1146	gi|462397256|gb|EMJ03055.1| hypothetical protein PRUPE_ppa009496mg	288	8.69e-159	551584678	GO:0009744 response to sucrose stimulus | GO:0010114 response to red light | GO:0010196 nonphotochemical quenching | GO:0006364 rRNA processing | GO:0009637 response to blue light | GO:0010155 regulation of proton transport | GO:0010218 response to far red light | GO:0009765 photosynthesis, light harvesting | GO:0009644 response to high light intensity | GO:0019344 cysteine biosynthetic process	GO:0009517 PSII associated light-harvesting complex II | GO:0005739 mitochondrion | GO:0009783 photosystem II antenna complex | GO:0009533 chloroplast stromal thylakoid | GO:0010287 plastoglobule	GO:0016168 chlorophyll binding | GO:0046872 metal ion binding	-	pfam00504 Chloroa_b-bind	GO & Domain
comp748_c0_seq1	2288	gi|359487861|ref|XP_002273273.2| PREDICTED: probable nucleolar protein 5-2-like	573	3.93e-278	948429688	GO:0001510 RNA methylation | GO:0006164 purine nucleotide biosynthetic process | GO:0009220 pyrimidine ribonucleotide biosynthetic process	GO:0005730 nucleolus | GO:0009536 plastid | GO:0016020 membrane	GO:0003677 DNA binding	-	pfam01798 Nop | pfam08060 NOSIC | pfam08156 NOP5NT	GO & Domain
comp754_c0_seq1	834	gi|449529218|ref|XP_004171598.1| PREDICTED: GTP-binding nuclear protein Ran-3-like	186	3.7e-122	429785149	GO:0009651 response to salt stress | GO:0006184 GTP catabolic process | GO:0007264 small GTPase mediated signal transduction | GO:0046686 response to cadmium ion | GO:0006606 protein import into nucleus	GO:0048046 apoplast | GO:0005618 cell wall | GO:0005794 Golgi apparatus | GO:0005730 nucleolus | GO:0005829 cytosol | GO:0005886 plasma membrane	GO:0005515 protein binding | GO:0005525 GTP binding | GO:0003924 GTPase activity	-	pfam00071 Ras | pfam08477 Miro	GO & Domain
comp755_c0_seq1	1937	gi|413926162|gb|AFW66094.1| hypothetical protein ZEAMMB73_419750	428	6.89e-256	874464156	GO:0006511 ubiquitin-dependent protein catabolic process | GO:0006200 ATP catabolic process	GO:0005829 cytosol | GO:0008540 proteasome regulatory particle, base subcomplex | GO:0005634 nucleus | GO:0005886 plasma membrane	GO:0008233 peptidase activity | GO:0005524 ATP binding | GO:0016887 ATPase activity	-	pfam00004 AAA | pfam07728 AAA_5 | pfam07724 AAA_2 | pfam13401 AAA_22 | pfam00931 NB-ARC	GO & Domain
comp758_c0_seq1	1146	gi|548851752|gb|ERN10027.1| hypothetical protein AMTR_s00013p00244720	267	1.6e-49	199473313	GO:0006164 purine nucleotide biosynthetic process | GO:0006457 protein folding | GO:0009220 pyrimidine ribonucleotide biosynthetic process	GO:0005829 cytosol | GO:0005777 peroxisome | GO:0005634 nucleus | GO:0005886 plasma membrane	GO:0003723 RNA binding | GO:0005524 ATP binding | GO:0051082 unfolded protein binding	-	pfam04774 HABP4_PAI-RBP1	GO & Domain
comp759_c0_seq1	766	gi|115455973|ref|NP_001051587.1| Os03g0800700	124	6.63e-49	196815869	GO:0000280 nuclear division | GO:0006662 glycerol ether metabolic process | GO:0055114 oxidation-reduction process | GO:0000103 sulfate assimilation | GO:0051259 protein oligomerization | GO:0006457 protein folding | GO:0010286 heat acclimation | GO:0045454 cell redox homeostasis | GO:0010188 response to microbial phytotoxin | GO:0007000 nucleolus organization | GO:0050832 defense response to fun…	GO:0005829 cytosol | GO:0005618 cell wall | GO:0005739 mitochondrion | GO:0009506 plasmodesma | GO:0009570 chloroplast stroma | GO:0005773 vacuole | GO:0005794 Golgi apparatus | GO:0005886 plasma membrane	GO:0009055 electron carrier activity | GO:0016671 oxidoreductase activity, acting on a sulfur group of donors, disulfide as acceptor | GO:0015035 protein disulfide oxidoreductase activity	-	pfam00085 Thioredoxin | pfam13098 Thioredoxin_2 | pfam13905 Thioredoxin_8 | pfam13899 Thioredoxin_7 | pfam08534 Redoxin	GO & Domain
comp760_c0_seq1	900	gi|413916361|gb|AFW56293.1| hypothetical protein ZEAMMB73_569640	133	9.29e-47	190615165	GO:0006302 double-strand break repair | GO:0010332 response to gamma radiation | GO:0048235 pollen sperm cell differentiation	-	GO:0003676 nucleic acid binding	-	pfam01918 Alba	GO & Domain
comp761_c0_seq1	1540	gi|125582153|gb|EAZ23084.1| hypothetical protein OsJ_06778	323	5.5e-95	339432044	GO:0046777 protein autophosphorylation | GO:0016567 protein ubiquitination	GO:0005634 nucleus | GO:0005871 kinesin complex | GO:0009536 plastid | GO:0000151 ubiquitin ligase complex	GO:0019894 kinesin binding | GO:0004842 ubiquitin-protein ligase activity | GO:0070696 transmembrane receptor protein serine/threonine kinase binding	-	pfam00514 Arm	GO & Domain
comp762_c0_seq1	2106	gi|147812439|emb|CAN65790.1| hypothetical protein VITISV_042049	498	1.39e-228	783668144	GO:0048868 pollen tube development | GO:0010048 vernalization response | GO:0009908 flower development | GO:0010143 cutin biosynthetic process | GO:0019395 fatty acid oxidation | GO:0009567 double fertilization forming a zygote and endosperm | GO:0006118 electron transport | GO:0009813 flavonoid biosynthetic process	GO:0005739 mitochondrion | GO:0016023 cytoplasmic membrane-bounded vesicle | GO:0005576 extracellular region | GO:0009507 chloroplast | GO:0005886 plasma membrane	GO:0009055 electron carrier activity | GO:0016711 flavonoid 3'-monooxygenase activity | GO:0019825 oxygen binding | GO:0020037 heme binding | GO:0005506 iron ion binding | GO:0052722 fatty acid in-chain hydroxylase activity	-	pfam00067 p450	GO & Domain
comp764_c0_seq1	2657	gi|359487759|ref|XP_003633645.1| PREDICTED: sucrose nonfermenting 4-like protein-like isoform 2	480	4.66e-220	755322072	GO:0046777 protein autophosphorylation | GO:0042149 cellular response to glucose starvation | GO:0045860 positive regulation of protein kinase activity | GO:0009069 serine family amino acid metabolic process	-	GO:0030554 adenyl nucleotide binding | GO:0004674 protein serine/threonine kinase activity | GO:0030295 protein kinase activator activity	-	pfam00571 CBS	GO & Domain
comp765_c0_seq1	229	gi|497157197|dbj|BAN19963.1| tubulin, partial	76	8.6e-47	180871203	-	-	-	-	-
comp767_c0_seq1	828	gi|462396208|gb|EMJ02007.1| hypothetical protein PRUPE_ppa025557mg	144	6.15e-33	147653150	-	-	-	-	pfam03018 Dirigent	Domain only
comp768_c0_seq1	2455	gi|225442268|ref|XP_002279431.1| PREDICTED: transmembrane 9 superfamily member 4 isoform 1	624	0.0	1246949261	GO:0009086 methionine biosynthetic process | GO:0006882 cellular zinc ion homeostasis | GO:0000394 RNA splicing, via endonucleolytic cleavage and ligation | GO:0007020 microtubule nucleation | GO:0006878 cellular copper ion homeostasis	GO:0016021 integral to membrane | GO:0005768 endosome | GO:0009505 plant-type cell wall | GO:0005774 vacuolar membrane | GO:0016023 cytoplasmic membrane-bounded vesicle | GO:0005802 trans-Golgi network | GO:0005576 extracellular region | GO:0005794 Golgi apparatus | GO:0005634 nucleus | GO:0005886 plasma membrane	-	-	pfam02990 EMP70 | pfam03547 Mem_trans | pfam03706 UPF0104 | pfam11457 DUF3021 | pfam04893 Yip1 | pfam14351 DUF4401 | pfam04610 TrbL | pfam12822 DUF3816 | pfam13346 ABC2_membrane_5 | pfam01891 CbiM | pfam02378 PTS_EIIC	GO & Domain
comp770_c0_seq1	1515	gi|293331751|ref|NP_001168508.1| hypothetical protein	346	9.06e-177	611377174	GO:0006888 ER to Golgi vesicle-mediated transport	GO:0005730 nucleolus | GO:0005794 Golgi apparatus | GO:0009506 plasmodesma | GO:0005886 plasma membrane | GO:0005774 vacuolar membrane | GO:0005783 endoplasmic reticulum | GO:0009536 plastid	-	-	pfam01145 Band_7	GO & Domain
comp771_c0_seq1	1887	gi|226530906|ref|NP_001149762.1| cytokinin-O-glucosyltransferase 1	470	1.53e-138	484262757	GO:0008152 metabolic process	GO:0005739 mitochondrion	GO:0016758 transferase activity, transferring hexosyl groups	-	pfam13579 Glyco_trans_4_4	GO & Domain
comp773_c0_seq1	1046	gi|514760327|ref|XP_004964513.1| PREDICTED: cytochrome c oxidase subunit 5b-2, mitochondrial-like isoform X2	147	1.77e-67	253065106	GO:0006007 glucose catabolic process | GO:0009060 aerobic respiration | GO:0006123 mitochondrial electron transport, cytochrome c to oxygen | GO:0015992 proton transport	GO:0005751 mitochondrial respiratory chain complex IV | GO:0009535 chloroplast thylakoid membrane	GO:0004129 cytochrome-c oxidase activity | GO:0008270 zinc ion binding | GO:0050897 cobalt ion binding	-	pfam01215 COX5B | pfam10276 zf-CHCC	GO & Domain
comp774_c0_seq1	1427	gi|508716551|gb|EOY08448.1| NDR1/HIN1-like 1	204	6.78e-71	263694883	GO:0051607 defense response to virus	GO:0009506 plasmodesma | GO:0009505 plant-type cell wall | GO:0005739 mitochondrion | GO:0005886 plasma membrane	-	-	pfam03168 LEA_2	GO & Domain
comp775_c0_seq1	2526	gi|115473585|ref|NP_001060391.1| Os07g0636000	590	1.8e-273	932927930	GO:0001510 RNA methylation | GO:0006396 RNA processing | GO:0006164 purine nucleotide biosynthetic process | GO:0001522 pseudouridine synthesis	GO:0019013 viral nucleocapsid | GO:0005829 cytosol | GO:0005730 nucleolus | GO:0009506 plasmodesma | GO:0030529 ribonucleoprotein complex	GO:0003723 RNA binding | GO:0009982 pseudouridine synthase activity	5.4.99.25	pfam01509 TruB_N | pfam08068 DKCLD | pfam01472 PUA	GO & Enzyme & Domain
comp776_c0_seq1	1179	gi|293331107|ref|NP_001167651.1| uncharacterized protein LOC100381281	347	8.77e-228	781010700	GO:0048767 root hair elongation | GO:0006833 water transport | GO:0000271 polysaccharide biosynthetic process | GO:0043481 anthocyanin accumulation in tissues in response to UV light | GO:0009825 multidimensional cell growth | GO:0007018 microtubule-based movement | GO:0007010 cytoskeleton organization | GO:0019344 cysteine biosynthetic process | GO:0016126 sterol biosynthetic process | GO:000609…	GO:0009536 plastid | GO:0005886 plasma membrane | GO:0005874 microtubule	GO:0005525 GTP binding | GO:0005200 structural constituent of cytoskeleton | GO:0003924 GTPase activity	-	pfam00091 Tubulin | pfam03953 Tubulin_C	GO & Domain
comp777_c0_seq1	2178	gi|449470216|ref|XP_004152814.1| PREDICTED: splicing factor 3B subunit 2-like	545	1.05e-303	1033467905	GO:0006457 protein folding | GO:0006397 mRNA processing | GO:0009408 response to heat	GO:0005634 nucleus | GO:0005829 cytosol | GO:0009536 plastid	GO:0046872 metal ion binding | GO:0031072 heat shock protein binding | GO:0005524 ATP binding | GO:0051082 unfolded protein binding	-	pfam04037 DUF382 | pfam04046 PSP	GO & Domain
comp778_c0_seq1	1477	gi|326500698|dbj|BAJ95015.1| predicted protein	258	1.69e-115	407639780	GO:0016567 protein ubiquitination | GO:0006511 ubiquitin-dependent protein catabolic process	-	GO:0004842 ubiquitin-protein ligase activity	6.3.2.19	pfam00179 UQ_con	GO & Enzyme & Domain
comp779_c0_seq1	956	gi|359484115|ref|XP_002267697.2| PREDICTED: high mobility group B protein 7-like	185	3.3e-63	240220792	GO:0006355 regulation of transcription, DNA-dependent | GO:0006333 chromatin assembly or disassembly | GO:0006261 DNA-dependent DNA replication	GO:0000785 chromatin | GO:0005737 cytoplasm | GO:0005634 nucleus | GO:0005667 transcription factor complex	GO:0030527 structural constituent of chromatin | GO:0003677 DNA binding | GO:0003700 sequence-specific DNA binding transcription factor activity | GO:0003682 chromatin binding	-	pfam00505 HMG_box | pfam09011 DUF1898	GO & Domain
comp780_c0_seq1	4122	gi|548853484|gb|ERN11467.1| hypothetical protein AMTR_s00022p00086120	1090	0.0	2355546427	GO:0009833 primary cell wall biogenesis | GO:0016049 cell growth | GO:0030244 cellulose biosynthetic process | GO:0010214 seed coat development | GO:0043622 cortical microtubule organization | GO:0005982 starch metabolic process | GO:0005985 sucrose metabolic process | GO:0006011 UDP-glucose metabolic process	GO:0016021 integral to membrane | GO:0005794 Golgi apparatus	GO:0008270 zinc ion binding | GO:0016760 cellulose synthase (UDP-forming) activity	2.4.1.12	pfam03552 Cellulose_synt | pfam13632 Glyco_trans_2_3 | pfam14446 Prok-RING_1	GO & Enzyme & Domain
comp782_c0_seq1	2049	gi|514742609|ref|XP_004960186.1| PREDICTED: protein RCC2-like	515	1.66e-237	813342938	-	-	GO:0003677 DNA binding | GO:0008536 Ran GTPase binding	-	pfam00415 RCC1 | pfam13540 RCC1_2	GO & Domain
comp784_c0_seq1	2242	gi|508708323|gb|EOY00220.1| Glycine-rich protein, putative isoform 1	420	2.04e-130	457245407	GO:0006007 glucose catabolic process	GO:0005829 cytosol | GO:0009536 plastid	-	-	-	GO only
comp785_c0_seq1	2140	gi|40317278|gb|AAR84297.1| UDP-glucose dehydrogenase	480	6.42e-291	990948797	GO:0055114 oxidation-reduction process | GO:0006065 UDP-glucuronate biosynthetic process | GO:0005982 starch metabolic process | GO:0005985 sucrose metabolic process	GO:0005829 cytosol | GO:0005618 cell wall | GO:0005634 nucleus	GO:0003979 UDP-glucose 6-dehydrogenase activity | GO:0051287 NAD binding	1.1.1.22	pfam03721 UDPG_MGDP_dh_N | pfam00984 UDPG_MGDP_dh | pfam03720 UDPG_MGDP_dh_C	GO & Enzyme & Domain
comp787_c0_seq1	708	gi|209967441|gb|ACJ02349.1| 60S ribosomal protein L35a	112	1.02e-63	241106606	GO:0042254 ribosome biogenesis | GO:0006412 translation	GO:0022625 cytosolic large ribosomal subunit | GO:0016020 membrane | GO:0005739 mitochondrion	GO:0003735 structural constituent of ribosome	-	pfam01247 Ribosomal_L35Ae	GO & Domain
comp788_c0_seq1	2714	gi|255570990|ref|XP_002526446.1| heat shock protein, putative	697	0.0	1347489235	GO:0006457 protein folding | GO:0042542 response to hydrogen peroxide | GO:0045036 protein targeting to chloroplast | GO:0034976 response to endoplasmic reticulum stress | GO:0009644 response to high light intensity | GO:0009658 chloroplast organization | GO:0046686 response to cadmium ion | GO:0009409 response to cold | GO:0009408 response to heat | GO:0055114 oxidation-reduction process | GO:00…	GO:0009941 chloroplast envelope | GO:0048046 apoplast | GO:0009570 chloroplast stroma | GO:0009579 thylakoid | GO:0005634 nucleus | GO:0005739 mitochondrion	GO:0032440 2-alkenal reductase [NAD(P)] activity | GO:0051082 unfolded protein binding | GO:0005524 ATP binding	-	pfam00012 HSP70 | pfam10712 NAD-GH | pfam06723 MreB_Mbl	GO & Domain
comp789_c0_seq1	1110	gi|225431169|ref|XP_002269409.1| PREDICTED: 60S ribosomal protein L8	260	2.25e-172	596761230	GO:0006412 translation | GO:0009793 embryo development ending in seed dormancy | GO:0042254 ribosome biogenesis	GO:0005730 nucleolus | GO:0005774 vacuolar membrane | GO:0009507 chloroplast | GO:0022625 cytosolic large ribosomal subunit | GO:0005886 plasma membrane	GO:0003723 RNA binding | GO:0003735 structural constituent of ribosome	-	pfam03947 Ribosomal_L2_C | pfam00181 Ribosomal_L2	GO & Domain
comp790_c0_seq1	1784	gi|255585914|ref|XP_002533630.1| alcohol dehydrogenase, putative	378	3.12e-245	839031566	GO:0010286 heat acclimation | GO:0051049 regulation of transport | GO:0019288 isopentenyl diphosphate biosynthetic process, mevalonate-independent pathway | GO:0006069 ethanol oxidation | GO:0046292 formaldehyde metabolic process | GO:0006569 tryptophan catabolic process | GO:0008219 cell death | GO:0009684 indoleacetic acid biosynthetic process | GO:0048316 seed development	GO:0005777 peroxisome | GO:0005829 cytosol	GO:0080007 S-nitrosoglutathione reductase activity | GO:0051903 S-(hydroxymethyl)glutathione dehydrogenase activity | GO:0008270 zinc ion binding | GO:0004022 alcohol dehydrogenase (NAD) activity | GO:0000166 nucleotide binding	1.1.1.284 | 1.1.1.1	pfam08240 ADH_N | pfam00107 ADH_zinc_N	GO & Enzyme & Domain
comp791_c0_seq1	1093	gi|255585090|ref|XP_002533251.1| chlorophyll A/B binding protein, putative	233	8.33e-141	491792182	GO:0009744 response to sucrose stimulus | GO:0010114 response to red light | GO:0006364 rRNA processing | GO:0018298 protein-chromophore linkage | GO:0009637 response to blue light | GO:0010155 regulation of proton transport | GO:0009768 photosynthesis, light harvesting in photosystem I | GO:0010218 response to far red light | GO:0009644 response to high light intensity	GO:0009522 photosystem I | GO:0030076 light-harvesting complex | GO:0016021 integral to membrane | GO:0009941 chloroplast envelope | GO:0009535 chloroplast thylakoid membrane | GO:0009523 photosystem II | GO:0010287 plastoglobule	GO:0016168 chlorophyll binding | GO:0046872 metal ion binding	-	pfam00504 Chloroa_b-bind	GO & Domain
comp792_c0_seq1	1813	gi|460369220|ref|XP_004230461.1| PREDICTED: uncharacterized protein At5g49945-like	483	5.74e-178	615363340	GO:0030244 cellulose biosynthetic process | GO:0016226 iron-sulfur cluster assembly | GO:0048193 Golgi vesicle transport	GO:0016023 cytoplasmic membrane-bounded vesicle | GO:0005783 endoplasmic reticulum | GO:0005794 Golgi apparatus	GO:0051536 iron-sulfur cluster binding | GO:0005506 iron ion binding	-	pfam07946 DUF1682	GO & Domain
comp793_c0_seq1	1217	gi|242094378|ref|XP_002437679.1| hypothetical protein SORBIDRAFT_10g000650	228	4.34e-125	439529111	GO:0000398 nuclear mRNA splicing, via spliceosome	GO:0005681 spliceosomal complex	-	-	pfam04889 Cwf_Cwc_15	GO & Domain
comp794_c0_seq1	1910	gi|225432664|ref|XP_002278494.1| PREDICTED: uncharacterized protein LOC100259596	498	1.01e-155	541397808	GO:0031047 gene silencing by RNA	GO:0009536 plastid	-	-	pfam03468 XS	GO & Domain
comp796_c0_seq1	1762	gi|218191544|gb|EEC73971.1| hypothetical protein OsI_08874	361	1.73e-125	440857834	GO:0006355 regulation of transcription, DNA-dependent | GO:0032876 negative regulation of DNA endoreduplication	GO:0005667 transcription factor complex | GO:0005634 nucleus	GO:0003677 DNA binding | GO:0005515 protein binding | GO:0003700 sequence-specific DNA binding transcription factor activity	-	pfam02319 E2F_TDP	GO & Domain
comp798_c0_seq1	1092	gi|224078826|ref|XP_002305643.1| hypothetical protein POPTRDRAFT_831063	231	1.02e-94	338546229	GO:0010155 regulation of proton transport | GO:0009853 photorespiration | GO:0010218 response to far red light | GO:0009744 response to sucrose stimulus | GO:0035304 regulation of protein dephosphorylation | GO:0010114 response to red light | GO:0030003 cellular cation homeostasis | GO:0010207 photosystem II assembly | GO:0009637 response to blue light | GO:0009644 response to high light intensit…	GO:0048046 apoplast | GO:0030095 chloroplast photosystem II | GO:0009570 chloroplast stroma | GO:0009654 oxygen evolving complex | GO:0019898 extrinsic to membrane | GO:0009543 chloroplast thylakoid lumen	GO:0005509 calcium ion binding	-	pfam05757 PsbQ	GO & Domain
comp799_c0_seq1	2078	gi|110289344|gb|ABB47837.2| expressed protein	441	7.95e-121	425356075	-	GO:0016020 membrane	GO:0046872 metal ion binding	-	-	GO only
comp800_c0_seq1	983	gi|225463887|ref|XP_002264022.1| PREDICTED: uncharacterized protein LOC100256416 isoform 1	188	2.97e-93	333674248	GO:0009631 cold acclimation	GO:0005829 cytosol | GO:0005634 nucleus	GO:0003723 RNA binding | GO:0000166 nucleotide binding | GO:0008270 zinc ion binding	-	pfam00076 RRM_1 | pfam14259 RRM_6 | pfam13893 RRM_5 | pfam00098 zf-CCHC	GO & Domain
comp801_c0_seq1	936	gi|154101348|gb|ABS58500.1| chalcone isomerase	207	1.19e-95	341646581	GO:0009744 response to sucrose stimulus | GO:0042398 cellular modified amino acid biosynthetic process | GO:0010224 response to UV-B | GO:0009718 anthocyanin biosynthetic process | GO:0080167 response to karrikin	GO:0009507 chloroplast	GO:0045430 chalcone isomerase activity	-	pfam02431 Chalcone	GO & Domain
comp802_c0_seq1	234	gi|225451096|ref|XP_002265878.1| PREDICTED: histone H2AX	36	1.63e-11	75902154	GO:0006334 nucleosome assembly	GO:0000786 nucleosome | GO:0005634 nucleus	GO:0003677 DNA binding | GO:0046982 protein heterodimerization activity	-	-	GO only
comp803_c0_seq1	2290	gi|532130959|gb|AGT78194.1| 3-hydroxy-3-methylglutaryl coenzyme A reductase	557	5.73e-308	1047640941	GO:0016104 triterpenoid biosynthetic process | GO:0015936 coenzyme A metabolic process | GO:0055114 oxidation-reduction process | GO:0016126 sterol biosynthetic process	GO:0031966 mitochondrial membrane | GO:0016021 integral to membrane | GO:0005789 endoplasmic reticulum membrane | GO:0042170 plastid membrane	GO:0004420 hydroxymethylglutaryl-CoA reductase (NADPH) activity | GO:0050661 NADP binding | GO:0042282 hydroxymethylglutaryl-CoA reductase activity	1.1.1.34	pfam00368 HMG-CoA_red	GO & Enzyme & Domain
comp804_c0_seq1	2093	gi|225424564|ref|XP_002285352.1| PREDICTED: T-complex protein 1 subunit epsilon	535	0.0	1118949029	GO:0006457 protein folding | GO:0006364 rRNA processing	GO:0009506 plasmodesma | GO:0005886 plasma membrane | GO:0005829 cytosol	GO:0005524 ATP binding | GO:0051082 unfolded protein binding	-	pfam00118 Cpn60_TCP1	GO & Domain
comp805_c0_seq1	2482	gi|115449233|ref|NP_001048396.1| Os02g0797400	725	0.0	1460873524	GO:0006275 regulation of DNA replication | GO:0000911 cytokinesis by cell plate formation | GO:0051567 histone H3-K9 methylation | GO:0006268 DNA unwinding involved in replication | GO:0010389 regulation of G2/M transition of mitotic cell cycle | GO:0008283 cell proliferation | GO:0006306 DNA methylation | GO:0055114 oxidation-reduction process | GO:0009909 regulation of flower development | GO:0…	GO:0005737 cytoplasm | GO:0042555 MCM complex | GO:0005634 nucleus | GO:0005657 replication fork	GO:0008094 DNA-dependent ATPase activity | GO:0016491 oxidoreductase activity | GO:0003677 DNA binding | GO:0005524 ATP binding | GO:0003678 DNA helicase activity	3.6.4.12	pfam00493 MCM | pfam07728 AAA_5 | pfam07726 AAA_3	GO & Enzyme & Domain
comp806_c0_seq1	814	gi|27923849|sp|Q945U1.1|RS15_ELAOL RecName: Full=40S ribosomal protein S15	151	8.61e-90	322158656	GO:0006412 translation | GO:0042254 ribosome biogenesis	GO:0005730 nucleolus | GO:0005886 plasma membrane | GO:0022627 cytosolic small ribosomal subunit	GO:0003735 structural constituent of ribosome | GO:0003723 RNA binding	-	pfam00203 Ribosomal_S19	GO & Domain
comp808_c0_seq1	1743	gi|125532648|gb|EAY79213.1| hypothetical protein OsI_34329	404	6.3e-218	748235554	GO:0019458 methionine catabolic process via 2-oxobutanoate | GO:0006730 one-carbon metabolic process | GO:0051289 protein homotetramerization | GO:0006534 cysteine metabolic process	GO:0005829 cytosol	GO:0030170 pyridoxal phosphate binding | GO:0003962 cystathionine gamma-synthase activity | GO:0018826 methionine gamma-lyase activity	-	pfam01053 Cys_Met_Meta_PP | pfam01212 Beta_elim_lyase | pfam00266 Aminotran_5 | pfam00155 Aminotran_1_2	GO & Domain
comp811_c0_seq1	4806	gi|356497922|ref|XP_003517805.1| PREDICTED: uncharacterized protein LOC100784665	1337	1.07e-302	1066685958	GO:0030244 cellulose biosynthetic process | GO:0006915 apoptotic process | GO:0048193 Golgi vesicle transport | GO:0009630 gravitropism | GO:0009793 embryo development ending in seed dormancy	GO:0005829 cytosol	GO:0005509 calcium ion binding	-	pfam14443 DBC1 | pfam13499 EF_hand_5 | pfam13405 EF_hand_4	GO & Domain
comp812_c0_seq1	1495	gi|125546413|gb|EAY92552.1| hypothetical protein OsI_14292	355	7.26e-148	515266273	GO:0016042 lipid catabolic process	GO:0016023 cytoplasmic membrane-bounded vesicle	GO:0004091 carboxylesterase activity | GO:0016298 lipase activity	-	pfam00657 Lipase_GDSL	GO & Domain
comp813_c0_seq1	502	gi|115482412|ref|NP_001064799.1| Os10g0465800	110	2.09e-67	249964754	GO:0006412 translation | GO:0042254 ribosome biogenesis	GO:0005730 nucleolus | GO:0022625 cytosolic large ribosomal subunit | GO:0009507 chloroplast | GO:0005739 mitochondrion	GO:0003735 structural constituent of ribosome	-	-	GO only
comp814_c0_seq1	742	gi|351722743|ref|NP_001235207.1| uncharacterized protein LOC100499985	95	1.08e-35	156068390	GO:0009853 photorespiration | GO:0006511 ubiquitin-dependent protein catabolic process | GO:0080129 proteasome core complex assembly | GO:0051788 response to misfolded protein	-	-	-	-	GO only
comp815_c0_seq1	2033	gi|225459014|ref|XP_002285605.1| PREDICTED: serine hydroxymethyltransferase, mitochondrial	515	7.5e-292	994049148	GO:0009750 response to fructose stimulus | GO:0019684 photosynthesis, light reaction | GO:0006563 L-serine metabolic process | GO:0009853 photorespiration | GO:0009749 response to glucose stimulus | GO:0009744 response to sucrose stimulus | GO:0009697 salicylic acid biosynthetic process | GO:0042742 defense response to bacterium | GO:0035999 tetrahydrofolate interconversion | GO:0009814 defense r…	GO:0048046 apoplast | GO:0010319 stromule | GO:0022626 cytosolic ribosome | GO:0005759 mitochondrial matrix | GO:0005747 mitochondrial respiratory chain complex I | GO:0009570 chloroplast stroma | GO:0009534 chloroplast thylakoid | GO:0005886 plasma membrane | GO:0005634 nucleus	GO:0008270 zinc ion binding | GO:0004372 glycine hydroxymethyltransferase activity | GO:0008168 methyltransferase activity | GO:0050897 cobalt ion binding | GO:0030170 pyridoxal phosphate binding | GO:0008266 poly(U) RNA binding	2.1.2.1	pfam00464 SHMT | pfam01212 Beta_elim_lyase | pfam00155 Aminotran_1_2	GO & Enzyme & Domain
comp816_c0_seq1	1897	gi|359483773|ref|XP_003633016.1| PREDICTED: shaggy-related protein kinase eta-like	378	4.86e-238	815114568	GO:0006833 water transport | GO:0009825 multidimensional cell growth | GO:0009729 detection of brassinosteroid stimulus | GO:0048767 root hair elongation | GO:0046827 positive regulation of protein export from nucleus | GO:0046777 protein autophosphorylation | GO:0007030 Golgi organization | GO:0042538 hyperosmotic salinity response | GO:0009965 leaf morphogenesis | GO:0006096 glycolysis | GO:000…	GO:0009507 chloroplast | GO:0005829 cytosol | GO:0005886 plasma membrane	GO:0004713 protein tyrosine kinase activity | GO:0004674 protein serine/threonine kinase activity | GO:0005524 ATP binding | GO:0050321 tau-protein kinase activity	2.7.11.1	pfam00069 Pkinase | pfam07714 Pkinase_Tyr	GO & Enzyme & Domain
comp817_c0_seq1	3211	gi|225441573|ref|XP_002281426.1| PREDICTED: eukaryotic translation initiation factor 3 subunit C-like	931	0.0	1551226629	GO:0001731 formation of translation preinitiation complex | GO:0006508 proteolysis | GO:0006446 regulation of translational initiation	GO:0005829 cytosol | GO:0016282 eukaryotic 43S preinitiation complex | GO:0000502 proteasome complex | GO:0005852 eukaryotic translation initiation factor 3 complex | GO:0033290 eukaryotic 48S preinitiation complex | GO:0005634 nucleus | GO:0005840 ribosome	GO:0003743 translation initiation factor activity | GO:0008234 cysteine-type peptidase activity | GO:0031369 translation initiation factor binding	-	pfam05470 eIF-3c_N | pfam01399 PCI	GO & Domain
comp818_c0_seq1	1847	gi|224131336|ref|XP_002321059.1| predicted protein	408	1.15e-83	301784917	-	-	-	-	-
comp819_c0_seq1	880	gi|1724112|gb|AAB38504.1| ABA induced plasma membrane protein PM 19	144	9.83e-61	232691366	-	GO:0016020 membrane | GO:0016023 cytoplasmic membrane-bounded vesicle	GO:0008270 zinc ion binding	-	pfam05512 AWPM-19	GO & Domain
comp820_c0_seq1	985	gi|225440928|ref|XP_002282913.1| PREDICTED: zinc finger A20 and AN1 domain-containing stress-associated protein 4 isoform 1	157	2.3e-60	231805551	GO:0010200 response to chitin | GO:0048573 photoperiodism, flowering | GO:0007067 mitosis	-	GO:0003677 DNA binding | GO:0008270 zinc ion binding	-	pfam01428 zf-AN1 | pfam01754 zf-A20	GO & Domain
comp821_c0_seq1	1435	gi|462404969|gb|EMJ10433.1| hypothetical protein PRUPE_ppa006999mg	386	4.72e-226	775252904	GO:0000085 G2 phase of mitotic cell cycle | GO:0051788 response to misfolded protein | GO:0006635 fatty acid beta-oxidation | GO:0043161 proteasomal ubiquitin-dependent protein catabolic process | GO:0051604 protein maturation | GO:0009407 toxin catabolic process | GO:0080129 proteasome core complex assembly | GO:0051510 regulation of unidimensional cell growth | GO:0048767 root hair elongation |…	GO:0009507 chloroplast | GO:0005829 cytosol | GO:0008541 proteasome regulatory particle, lid subcomplex | GO:0005886 plasma membrane | GO:0005634 nucleus	-	-	pfam10602 RPN7 | pfam01399 PCI	GO & Domain
comp823_c0_seq1	3124	gi|449464836|ref|XP_004150135.1| PREDICTED: arginine decarboxylase-like	691	0.0	1123378102	GO:0009611 response to wounding | GO:0009620 response to fungus | GO:0009867 jasmonic acid mediated signaling pathway | GO:0009414 response to water deprivation | GO:0010363 regulation of plant-type hypersensitive response | GO:0080167 response to karrikin | GO:0006612 protein targeting to membrane | GO:0006527 arginine catabolic process | GO:0009446 putrescine biosynthetic process | GO:0042538 h…	GO:0005634 nucleus	GO:0008792 arginine decarboxylase activity	4.1.1.19	pfam02784 Orn_Arg_deC_N | pfam00278 Orn_DAP_Arg_deC	GO & Enzyme & Domain
comp824_c0_seq1	2067	gi|102139752|gb|ABF69959.1| eukaryotic translation initiation factor 3 (eIF-3), putative	588	0.0	1110090881	GO:0006446 regulation of translational initiation | GO:0001731 formation of translation preinitiation complex	GO:0005852 eukaryotic translation initiation factor 3 complex | GO:0016282 eukaryotic 43S preinitiation complex | GO:0033290 eukaryotic 48S preinitiation complex | GO:0005829 cytosol | GO:0005840 ribosome	GO:0003743 translation initiation factor activity	-	pfam05091 eIF-3_zeta	GO & Domain
comp825_c0_seq1	1721	gi|242091966|ref|XP_002436473.1| hypothetical protein SORBIDRAFT_10g003340	327	4.14e-170	589231805	GO:0009825 multidimensional cell growth | GO:0000038 very long chain fatty acid metabolic process | GO:0042335 cuticle development | GO:0048767 root hair elongation | GO:0000271 polysaccharide biosynthetic process | GO:0009932 cell tip growth | GO:0009926 auxin polar transport | GO:0008361 regulation of cell size | GO:0043481 anthocyanin accumulation in tissues in response to UV light | GO:000966…	GO:0048046 apoplast	GO:0016298 lipase activity | GO:0004091 carboxylesterase activity	-	pfam00657 Lipase_GDSL	GO & Domain
comp826_c0_seq1	5143	gi|413948098|gb|AFW80747.1| hypothetical protein ZEAMMB73_402927	1496	0.0	2325871632	GO:0009611 response to wounding | GO:0009414 response to water deprivation | GO:0010118 stomatal movement | GO:0009624 response to nematode | GO:0006855 drug transmembrane transport | GO:0034976 response to endoplasmic reticulum stress | GO:0015884 folic acid transport | GO:0055114 oxidation-reduction process | GO:0006200 ATP catabolic process | GO:0009627 systemic acquired resistance	GO:0000325 plant-type vacuole | GO:0005774 vacuolar membrane | GO:0009536 plastid | GO:0016021 integral to membrane | GO:0005794 Golgi apparatus | GO:0009506 plasmodesma | GO:0005886 plasma membrane	GO:0032440 2-alkenal reductase [NAD(P)] activity | GO:0008517 folic acid transporter activity | GO:0042626 ATPase activity, coupled to transmembrane movement of substances | GO:0005524 ATP binding	3.6.3.44	pfam00664 ABC_membrane | pfam00005 ABC_tran | pfam04893 Yip1 | pfam12698 ABC2_membrane_3 | pfam13207 AAA_17	GO & Enzyme & Domain
comp827_c0_seq1	1273	gi|357468373|ref|XP_003604471.1| hypothetical protein MTR_4g012810	106	1.18e-43	181757018	-	GO:0009536 plastid	-	-	-	GO only
comp828_c0_seq1	1880	gi|514719232|ref|XP_004954186.1| PREDICTED: UDP-glucuronate 4-epimerase 1-like	424	7.79e-243	831059233	GO:0009225 nucleotide-sugar metabolic process | GO:0005982 starch metabolic process | GO:0005985 sucrose metabolic process	GO:0005768 endosome | GO:0005794 Golgi apparatus | GO:0005802 trans-Golgi network	GO:0050379 UDP-glucuronate 5'-epimerase activity | GO:0050662 coenzyme binding | GO:0050378 UDP-glucuronate 4-epimerase activity | GO:0000166 nucleotide binding	5.1.3.6	pfam01370 Epimerase | pfam02719 Polysacc_synt_2 | pfam01073 3Beta_HSD | pfam04321 RmlD_sub_bind | pfam13460 NAD_binding_10	GO & Enzyme & Domain
comp829_c0_seq1	3783	gi|356503040|ref|XP_003520320.1| PREDICTED: fatty acyl-CoA reductase 2-like	515	2.19e-225	773038367	GO:0009567 double fertilization forming a zygote and endosperm	GO:0005634 nucleus	GO:0046983 protein dimerization activity	-	pfam07993 NAD_binding_4 | pfam03015 Sterile	GO & Domain
comp832_c0_seq1	842	gi|482561483|gb|EOA25674.1| hypothetical protein CARUB_v10019026mg	110	4.96e-51	203459479	GO:0006662 glycerol ether metabolic process | GO:0055114 oxidation-reduction process | GO:0045454 cell redox homeostasis | GO:0010188 response to microbial phytotoxin | GO:0046686 response to cadmium ion | GO:0050832 defense response to fungus | GO:0042542 response to hydrogen peroxide | GO:0043085 positive regulation of catalytic activity | GO:0006118 electron transport	GO:0005829 cytosol | GO:0005618 cell wall | GO:0005739 mitochondrion | GO:0009570 chloroplast stroma | GO:0005773 vacuole | GO:0005886 plasma membrane | GO:0048046 apoplast	GO:0008047 enzyme activator activity | GO:0009055 electron carrier activity | GO:0016671 oxidoreductase activity, acting on a sulfur group of donors, disulfide as acceptor | GO:0015035 protein disulfide oxidoreductase activity	-	pfam00085 Thioredoxin | pfam13098 Thioredoxin_2 | pfam13905 Thioredoxin_8 | pfam13899 Thioredoxin_7	GO & Domain
comp833_c0_seq1	696	gi|356549777|ref|XP_003543267.1| PREDICTED: uncharacterized protein LOC100790442	99	1.76e-12	81659950	-	-	-	-	pfam09135 Alb1	Domain only
comp834_c0_seq1	634	gi|301087183|gb|ADK60808.1| hypothetical protein, partial	66	2.25e-36	157840019	-	GO:0009507 chloroplast	-	-	-	GO only
comp835_c0_seq1	3652	gi|348673259|gb|EGZ13078.1| hypothetical protein PHYSODRAFT_302836	51	7.66e-06	62614933	-	-	-	-	pfam10427 Ago_hook	Domain only
comp836_c0_seq1	1140	gi|225433215|ref|XP_002285392.1| PREDICTED: DAG protein, chloroplastic	230	1.93e-106	377522079	GO:0006399 tRNA metabolic process | GO:0015992 proton transport | GO:0035304 regulation of protein dephosphorylation | GO:0002103 endonucleolytic cleavage of tetracistronic rRNA transcript (SSU-rRNA, LSU-rRNA, 4.5S-rRNA, 5S-rRNA) | GO:0010207 photosystem II assembly | GO:0009902 chloroplast relocation | GO:0009965 leaf morphogenesis | GO:0030154 cell differentiation | GO:0045893 positive regulati…	GO:0009941 chloroplast envelope | GO:0016471 vacuolar proton-transporting V-type ATPase complex | GO:0005886 plasma membrane | GO:0005739 mitochondrion	GO:0008270 zinc ion binding | GO:0016820 hydrolase activity, acting on acid anhydrides, catalyzing transmembrane movement of substances | GO:0004842 ubiquitin-protein ligase activity	-	pfam03717 PBP_dimer	GO & Domain
comp837_c0_seq1	1509	gi|225426204|ref|XP_002280000.1| PREDICTED: E3 ubiquitin-protein ligase At3g02290-like	195	2.11e-41	175113407	GO:0048573 photoperiodism, flowering	GO:0005739 mitochondrion	GO:0008270 zinc ion binding	-	pfam12678 zf-rbx1 | pfam13639 zf-RING_2 | pfam13923 zf-C3HC4_2 | pfam00097 zf-C3HC4 | pfam12906 RINGv | pfam12861 zf-Apc11	GO & Domain
comp838_c0_seq1	3500	gi|508782643|gb|EOY29899.1| Glycine decarboxylase P-protein 1	1028	0.0	2002992154	GO:0006098 pentose-phosphate shunt | GO:0006636 unsaturated fatty acid biosynthetic process | GO:0043085 positive regulation of catalytic activity | GO:0019252 starch biosynthetic process | GO:0006766 vitamin metabolic process | GO:0000023 maltose metabolic process | GO:0019748 secondary metabolic process | GO:0009106 lipoate metabolic process | GO:0015995 chlorophyll biosynthetic process | GO:00…	GO:0005960 glycine cleavage complex | GO:0009941 chloroplast envelope | GO:0048046 apoplast | GO:0009570 chloroplast stroma | GO:0009534 chloroplast thylakoid | GO:0005739 mitochondrion	GO:0005515 protein binding | GO:0004375 glycine dehydrogenase (decarboxylating) activity | GO:0032440 2-alkenal reductase [NAD(P)] activity | GO:0030170 pyridoxal phosphate binding | GO:0005524 ATP binding	1.4.4.2	pfam02347 GDC-P	GO & Enzyme & Domain
comp839_c0_seq1	1293	gi|449438841|ref|XP_004137196.1| PREDICTED: 14-3-3-like protein-like	259	1.6e-156	544055253	GO:0006588 activation of tryptophan 5-monooxygenase activity | GO:0000077 DNA damage checkpoint | GO:0046686 response to cadmium ion | GO:0009395 phospholipid catabolic process	GO:0005618 cell wall | GO:0005739 mitochondrion | GO:0009570 chloroplast stroma | GO:0005635 nuclear envelope | GO:0005886 plasma membrane	GO:0005524 ATP binding | GO:0019904 protein domain specific binding | GO:0004623 phospholipase A2 activity	-	pfam00244 14-3-3	GO & Domain
comp840_c0_seq1	1630	gi|225460662|ref|XP_002267096.1| PREDICTED: uncharacterized protein LOC100257198 isoform 1	378	5.45e-156	542283623	GO:0010363 regulation of plant-type hypersensitive response | GO:0009611 response to wounding | GO:0009963 positive regulation of flavonoid biosynthetic process | GO:0010200 response to chitin | GO:0006612 protein targeting to membrane | GO:0009860 pollen tube growth | GO:0030048 actin filament-based movement | GO:0009827 plant-type cell wall modification | GO:0009612 response to mechanical stimu…	GO:0009507 chloroplast	-	-	pfam05633 DUF793	GO & Domain
comp841_c0_seq1	1700	gi|356558708|ref|XP_003547645.1| PREDICTED: ribonucleoside-diphosphate reductase small chain-like	325	5.98e-196	675155836	GO:0012501 programmed cell death | GO:0055114 oxidation-reduction process | GO:0006281 DNA repair | GO:0051726 regulation of cell cycle | GO:0009165 nucleotide biosynthetic process | GO:0006261 DNA-dependent DNA replication | GO:0009186 deoxyribonucleoside diphosphate metabolic process | GO:0007275 multicellular organismal development | GO:0006144 purine base metabolic process | GO:0006206 pyrimi…	GO:0005971 ribonucleoside-diphosphate reductase complex	GO:0046914 transition metal ion binding | GO:0004748 ribonucleoside-diphosphate reductase activity	1.17.4.1	pfam00268 Ribonuc_red_sm	GO & Enzyme & Domain
comp842_c0_seq1	1149	gi|357133963|ref|XP_003568590.1| PREDICTED: uncharacterized protein LOC100825203 isoform 2	135	3.87e-35	155182575	-	GO:0016021 integral to membrane | GO:0005740 mitochondrial envelope	-	-	-	GO only
comp843_c0_seq1	3336	gi|449463613|ref|XP_004149526.1| PREDICTED: heat shock 70 kDa protein 17-like	879	0.0	1293897443	GO:0055114 oxidation-reduction process | GO:0034976 response to endoplasmic reticulum stress | GO:0006457 protein folding | GO:0030244 cellulose biosynthetic process | GO:0006857 oligopeptide transport | GO:0009408 response to heat | GO:0009627 systemic acquired resistance | GO:0048193 Golgi vesicle transport | GO:0009644 response to high light intensity | GO:0042542 response to hydrogen peroxide	GO:0005774 vacuolar membrane | GO:0016023 cytoplasmic membrane-bounded vesicle | GO:0009507 chloroplast | GO:0005794 Golgi apparatus | GO:0005783 endoplasmic reticulum | GO:0005886 plasma membrane	GO:0017111 nucleoside-triphosphatase activity | GO:0005524 ATP binding | GO:0032440 2-alkenal reductase [NAD(P)] activity | GO:0051082 unfolded protein binding	-	pfam00012 HSP70 | pfam10712 NAD-GH	GO & Domain
comp845_c0_seq1	1919	gi|225438067|ref|XP_002275953.1| PREDICTED: succinyl-CoA ligase	422	4.3e-251	858519491	GO:0006511 ubiquitin-dependent protein catabolic process | GO:0009651 response to salt stress | GO:0051788 response to misfolded protein | GO:0019243 methylglyoxal catabolic process to D-lactate | GO:0080129 proteasome core complex assembly | GO:0006096 glycolysis | GO:0006094 gluconeogenesis | GO:0009853 photorespiration | GO:0046686 response to cadmium ion | GO:0019643 reductive tricarboxylic a…	GO:0005739 mitochondrion | GO:0042709 succinate-CoA ligase complex	GO:0005507 copper ion binding | GO:0004775 succinate-CoA ligase (ADP-forming) activity | GO:0005524 ATP binding | GO:0004776 succinate-CoA ligase (GDP-forming) activity	6.2.1.5	pfam08442 ATP-grasp_2 | pfam00549 Ligase_CoA | pfam13549 ATP-grasp_5	GO & Enzyme & Domain
comp846_c0_seq1	1014	gi|1531756|emb|CAA57810.1| proline-rich-like protein	163	1.33e-66	250407661	GO:0006869 lipid transport	GO:0009506 plasmodesma | GO:0016023 cytoplasmic membrane-bounded vesicle | GO:0048046 apoplast | GO:0009535 chloroplast thylakoid membrane	GO:0008289 lipid binding	-	pfam00234 Tryp_alpha_amyl	GO & Domain
comp847_c0_seq1	570	gi|482560781|gb|EOA24972.1| hypothetical protein CARUB_v10018269mg, partial	87	4.23e-53	208774368	GO:0042254 ribosome biogenesis | GO:0006412 translation	GO:0005730 nucleolus | GO:0005886 plasma membrane | GO:0005618 cell wall | GO:0022627 cytosolic small ribosomal subunit	GO:0046872 metal ion binding | GO:0003735 structural constituent of ribosome	-	pfam01667 Ribosomal_S27e	GO & Domain
comp848_c0_seq1	3009	gi|225430786|ref|XP_002270129.1| PREDICTED: U1 small nuclear ribonucleoprotein 70 kDa-like	316	8.99e-108	381951152	GO:0035196 production of miRNAs involved in gene silencing by miRNA | GO:0000398 nuclear mRNA splicing, via spliceosome | GO:0043687 post-translational protein modification | GO:0030422 production of siRNA involved in RNA interference | GO:0045893 positive regulation of transcription, DNA-dependent	GO:0019013 viral nucleocapsid | GO:0030529 ribonucleoprotein complex | GO:0005634 nucleus	GO:0003723 RNA binding | GO:0000166 nucleotide binding	-	pfam00076 RRM_1 | pfam14259 RRM_6 | pfam13893 RRM_5	GO & Domain
comp849_c0_seq1	1556	gi|225457871|ref|XP_002269356.1| PREDICTED: probable cinnamyl alcohol dehydrogenase 6	357	1.71e-186	643709413	GO:0009809 lignin biosynthetic process | GO:0055114 oxidation-reduction process | GO:0009805 coumarin biosynthetic process | GO:0009811 stilbene biosynthetic process	GO:0048046 apoplast	GO:0045551 cinnamyl-alcohol dehydrogenase activity | GO:0008270 zinc ion binding | GO:0046029 mannitol dehydrogenase activity	1.1.1.195	pfam08240 ADH_N | pfam00107 ADH_zinc_N	GO & Enzyme & Domain
comp850_c0_seq1	990	gi|357134821|ref|XP_003569014.1| PREDICTED: glutathione S-transferase DHAR2-like isoform 1	210	1.21e-103	368221024	GO:0009753 response to jasmonic acid stimulus | GO:0010193 response to ozone | GO:0055114 oxidation-reduction process | GO:0009610 response to symbiotic fungus | GO:0043903 regulation of symbiosis, encompassing mutualism through parasitism | GO:0010043 response to zinc ion | GO:0010731 protein glutathionylation | GO:0006118 electron transport | GO:0006749 glutathione metabolic process | GO:001985…	GO:0005777 peroxisome | GO:0005739 mitochondrion | GO:0009941 chloroplast envelope | GO:0009570 chloroplast stroma | GO:0005773 vacuole | GO:0005886 plasma membrane | GO:0048046 apoplast	GO:0005507 copper ion binding | GO:0045174 glutathione dehydrogenase (ascorbate) activity | GO:0016740 transferase activity | GO:0043295 glutathione binding	2.5.1.18	pfam13409 GST_N_2 | pfam13417 GST_N_3 | pfam02798 GST_N | pfam13410 GST_C_2	GO & Enzyme & Domain
comp851_c0_seq1	805	gi|460405836|ref|XP_004248380.1| PREDICTED: regulator of ribonuclease-like protein 3-like	164	5.23e-66	248193124	GO:0032259 methylation | GO:0051252 regulation of RNA metabolic process	GO:0005737 cytoplasm	GO:0008428 ribonuclease inhibitor activity | GO:0008168 methyltransferase activity	-	pfam03737 Methyltransf_6	GO & Domain
comp853_c0_seq1	1360	gi|357467373|ref|XP_003603971.1| BZIP transcription factor ATB2	206	2.49e-43	180871203	GO:0006355 regulation of transcription, DNA-dependent	GO:0005739 mitochondrion | GO:0005667 transcription factor complex	GO:0003700 sequence-specific DNA binding transcription factor activity | GO:0043565 sequence-specific DNA binding	-	pfam00170 bZIP_1 | pfam07716 bZIP_2	GO & Domain
comp854_c0_seq1	1042	gi|449436425|ref|XP_004135993.1| PREDICTED: GTP-binding protein SAR1A-like	193	3.17e-121	426684798	GO:0051788 response to misfolded protein | GO:0009853 photorespiration | GO:0006833 water transport | GO:0006623 protein targeting to vacuole | GO:0009651 response to salt stress | GO:0000902 cell morphogenesis | GO:0007033 vacuole organization | GO:0080129 proteasome core complex assembly | GO:0006863 purine base transport | GO:0006972 hyperosmotic response | GO:0006511 ubiquitin-dependent prote…	GO:0016023 cytoplasmic membrane-bounded vesicle | GO:0009507 chloroplast | GO:0005794 Golgi apparatus | GO:0005829 cytosol | GO:0005783 endoplasmic reticulum | GO:0005886 plasma membrane	GO:0005525 GTP binding	-	pfam00025 Arf	GO & Domain
comp855_c0_seq1	2587	gi|225429228|ref|XP_002263457.1| PREDICTED: heat shock 70 kDa protein, mitochondrial-like	674	0.0	1329330033	GO:0009615 response to virus | GO:0006094 gluconeogenesis | GO:0006457 protein folding | GO:0042542 response to hydrogen peroxide | GO:0009651 response to salt stress | GO:0006096 glycolysis | GO:0034976 response to endoplasmic reticulum stress | GO:0009644 response to high light intensity | GO:0046686 response to cadmium ion | GO:0009408 response to heat | GO:0019243 methylglyoxal catabolic proc…	GO:0005774 vacuolar membrane | GO:0005759 mitochondrial matrix | GO:0009507 chloroplast | GO:0005618 cell wall | GO:0005794 Golgi apparatus | GO:0005886 plasma membrane	GO:0008270 zinc ion binding | GO:0032440 2-alkenal reductase [NAD(P)] activity | GO:0051082 unfolded protein binding | GO:0005524 ATP binding	-	pfam00012 HSP70 | pfam10712 NAD-GH | pfam06723 MreB_Mbl	GO & Domain
comp857_c0_seq1	1501	gi|502091027|ref|XP_004489418.1| PREDICTED: uncharacterized protein At5g39570-like isoform X2	317	1.59e-59	230033922	GO:0046777 protein autophosphorylation | GO:0009069 serine family amino acid metabolic process	GO:0005829 cytosol	GO:0004674 protein serine/threonine kinase activity	-	pfam00528 BPD_transp_1	GO & Domain
comp858_c0_seq1	430	gi|584866|sp|P37123.1|C77A1_SOLME RecName: Full=Cytochrome P450 77A1; AltName: Full=CYPLXXVIIA1; AltName: Full=Cytochrome P-450EG6	129	1.22e-50	199916220	GO:0010048 vernalization response | GO:0009908 flower development | GO:0010143 cutin biosynthetic process | GO:0019395 fatty acid oxidation | GO:0006118 electron transport | GO:0009813 flavonoid biosynthetic process	GO:0005739 mitochondrion | GO:0016023 cytoplasmic membrane-bounded vesicle | GO:0009507 chloroplast | GO:0005886 plasma membrane	GO:0009055 electron carrier activity | GO:0016711 flavonoid 3'-monooxygenase activity | GO:0019825 oxygen binding | GO:0020037 heme binding | GO:0005506 iron ion binding	-	-	GO only
comp860_c0_seq1	1579	gi|19032260|emb|CAD18921.1| RNA-binding protein precursor	284	3.56e-106	376636264	GO:0019684 photosynthesis, light reaction | GO:0006098 pentose-phosphate shunt | GO:0009631 cold acclimation | GO:0009697 salicylic acid biosynthetic process | GO:0045036 protein targeting to chloroplast | GO:0016553 base conversion or substitution editing | GO:0019252 starch biosynthetic process | GO:0006397 mRNA processing | GO:0000023 maltose metabolic process | GO:0042742 defense response to …	GO:0009941 chloroplast envelope | GO:0009570 chloroplast stroma | GO:0019013 viral nucleocapsid | GO:0009535 chloroplast thylakoid membrane | GO:0030529 ribonucleoprotein complex	GO:0000166 nucleotide binding | GO:0003824 catalytic activity | GO:0008266 poly(U) RNA binding	-	pfam00076 RRM_1 | pfam14259 RRM_6 | pfam13893 RRM_5	GO & Domain
comp861_c0_seq1	1992	gi|79391178|ref|NP_566227.3| ankyrin repeat-containing protein	561	5.84e-186	641937783	-	GO:0005886 plasma membrane	-	-	pfam11904 GPCR_chapero_1	GO & Domain
comp862_c0_seq1	1404	gi|548831875|gb|ERM94677.1| hypothetical protein AMTR_s00011p00224870	271	4.08e-164	569300973	GO:0051788 response to misfolded protein | GO:0006098 pentose-phosphate shunt | GO:0009853 photorespiration | GO:0019252 starch biosynthetic process | GO:0009651 response to salt stress | GO:2000377 regulation of reactive oxygen species metabolic process | GO:0080129 proteasome core complex assembly | GO:0006511 ubiquitin-dependent protein catabolic process | GO:0009901 anther dehiscence | GO:004…	GO:0009507 chloroplast | GO:0005747 mitochondrial respiratory chain complex I	GO:0016740 transferase activity | GO:0004089 carbonate dehydratase activity	-	pfam00132 Hexapep	GO & Domain
comp863_c0_seq1	1720	gi|548841978|gb|ERN01935.1| hypothetical protein AMTR_s00045p00036790	345	5.93e-192	661868615	GO:0006508 proteolysis | GO:0050790 regulation of catalytic activity	GO:0005773 vacuole	GO:0004197 cysteine-type endopeptidase activity	-	pfam00112 Peptidase_C1 | pfam08127 Propeptide_C1	GO & Domain
comp865_c0_seq1	2059	gi|255540297|ref|XP_002511213.1| nucleolar protein nop56, putative	549	7.12e-270	920969431	GO:0001510 RNA methylation | GO:0009560 embryo sac egg cell differentiation | GO:0042991 transcription factor import into nucleus | GO:0009220 pyrimidine ribonucleotide biosynthetic process	GO:0005618 cell wall | GO:0005730 nucleolus | GO:0009506 plasmodesma	-	-	pfam01798 Nop | pfam08060 NOSIC | pfam08156 NOP5NT	GO & Domain
comp867_c0_seq1	1037	gi|548859325|gb|ERN17026.1| hypothetical protein AMTR_s00057p00222890	187	1.18e-52	208774368	GO:0005975 carbohydrate metabolic process | GO:0009809 lignin biosynthetic process | GO:0009805 coumarin biosynthetic process | GO:0009811 stilbene biosynthetic process	GO:0005576 extracellular region	GO:0047782 coniferin beta-glucosidase activity | GO:0043169 cation binding	-	-	GO only
comp868_c0_seq1	1939	gi|225433424|ref|XP_002285653.1| PREDICTED: 3-ketoacyl-CoA thiolase 2, peroxisomal isoform 1	440	1.19e-225	773924182	GO:0010111 glyoxysome organization | GO:0009744 response to sucrose stimulus | GO:0010224 response to UV-B | GO:0009718 anthocyanin biosynthetic process | GO:0019395 fatty acid oxidation | GO:0006550 isoleucine catabolic process | GO:0006552 leucine catabolic process | GO:0006574 valine catabolic process | GO:0006633 fatty acid biosynthetic process | GO:0006699 bile acid biosynthetic process | GO…	GO:0005777 peroxisome | GO:0005739 mitochondrion | GO:0005730 nucleolus | GO:0009507 chloroplast | GO:0005773 vacuole | GO:0005886 plasma membrane	GO:0003988 acetyl-CoA C-acyltransferase activity	2.3.1.16	pfam00108 Thiolase_N | pfam02803 Thiolase_C	GO & Enzyme & Domain
comp869_c0_seq1	2130	gi|116519148|gb|ABJ99596.1| pyruvate decarboxylase	597	0.0	1168111748	GO:0001666 response to hypoxia | GO:0009862 systemic acquired resistance, salicylic acid mediated signaling pathway | GO:0010498 proteasomal protein catabolic process | GO:0007010 cytoskeleton organization | GO:0006094 gluconeogenesis | GO:0010310 regulation of hydrogen peroxide metabolic process | GO:0006096 glycolysis	GO:0005829 cytosol | GO:0009507 chloroplast | GO:0016020 membrane	GO:0030976 thiamine pyrophosphate binding | GO:0016740 transferase activity | GO:0000287 magnesium ion binding | GO:0004737 pyruvate decarboxylase activity	4.1.1.1	pfam02776 TPP_enzyme_N | pfam00205 TPP_enzyme_M | pfam02775 TPP_enzyme_C	GO & Enzyme & Domain
comp870_c0_seq1	3753	gi|225433707|ref|XP_002268048.1| PREDICTED: probable importin-7 homolog	1026	0.0	1973760267	GO:0000059 protein import into nucleus, docking | GO:0006406 mRNA export from nucleus | GO:0035280 miRNA loading onto RISC involved in gene silencing by miRNA | GO:0009165 nucleotide biosynthetic process	GO:0005829 cytosol | GO:0005643 nuclear pore	GO:0008565 protein transporter activity | GO:0008536 Ran GTPase binding	-	pfam03810 IBN_N | pfam08506 Cse1 | pfam08389 Xpo1	GO & Domain
comp871_c0_seq1	2128	gi|225445394|ref|XP_002284986.1| PREDICTED: 3-ketoacyl-CoA synthase 11	510	4.06e-292	994934963	GO:0016132 brassinosteroid biosynthetic process | GO:0006633 fatty acid biosynthetic process | GO:0016049 cell growth | GO:0009651 response to salt stress | GO:0030243 cellulose metabolic process | GO:0009416 response to light stimulus | GO:0009409 response to cold | GO:0006084 acetyl-CoA metabolic process | GO:0006816 calcium ion transport | GO:0007030 Golgi organization | GO:0009832 plant-type …	GO:0016020 membrane	GO:0016747 transferase activity, transferring acyl groups other than amino-acyl groups	2.3.1.199 | 2.3.1.119	pfam08392 FAE1_CUT1_RppA | pfam08541 ACP_syn_III_C | pfam08545 ACP_syn_III	GO & Enzyme & Domain
comp873_c0_seq1	846	gi|317373528|sp|Q9LK03.3|PERK2_ARATH RecName: Full=Proline-rich receptor-like protein kinase PERK2; AltName: Full=Proline-rich extensin-like receptor kinase 2; Short=AtPERK2; AltName: Full=Somatic embryogenesis receptor kinase-like protein	73	6.16e-07	63943655	-	-	-	-	pfam00249 Myb_DNA-binding	Domain only
comp874_c0_seq1	2903	gi|115474123|ref|NP_001060660.1| Os07g0682400	572	9.06e-177	611377174	-	-	GO:0046872 metal ion binding | GO:0003677 DNA binding | GO:0000166 nucleotide binding | GO:0003723 RNA binding	-	pfam14259 RRM_6 | pfam00642 zf-CCCH | pfam13893 RRM_5	GO & Domain
comp875_c0_seq1	3867	gi|470108581|ref|XP_004290591.1| PREDICTED: E3 ubiquitin-protein ligase MARCH6-like	1024	0.0	1758064374	GO:0009414 response to water deprivation | GO:0010025 wax biosynthetic process | GO:0010345 suberin biosynthetic process | GO:0010143 cutin biosynthetic process | GO:0008299 isoprenoid biosynthetic process | GO:0016567 protein ubiquitination	GO:0016020 membrane	GO:0004842 ubiquitin-protein ligase activity | GO:0008270 zinc ion binding	-	pfam12906 RINGv	GO & Domain
comp876_c0_seq1	1935	gi|462403106|gb|EMJ08663.1| hypothetical protein PRUPE_ppa005989mg	432	6.06e-267	911225469	GO:0006635 fatty acid beta-oxidation | GO:0006891 intra-Golgi vesicle-mediated transport | GO:0006869 lipid transport | GO:0007032 endosome organization | GO:0010351 lithium ion transport | GO:0006623 protein targeting to vacuole | GO:0016558 protein import into peroxisome matrix | GO:0007033 vacuole organization | GO:0016197 endosome transport | GO:0010091 trichome branching	GO:0005771 multivesicular body | GO:0009506 plasmodesma | GO:0005634 nucleus	GO:0005515 protein binding | GO:0008568 microtubule-severing ATPase activity | GO:0005524 ATP binding	-	pfam00004 AAA | pfam09336 Vps4_C | pfam04212 MIT | pfam07728 AAA_5 | pfam13401 AAA_22	GO & Domain
comp877_c0_seq1	3495	gi|225458944|ref|XP_002283550.1| PREDICTED: endo-1,4-beta-xylanase A-like	727	0.0	1234990762	GO:0010413 glucuronoxylan metabolic process | GO:0045493 xylan catabolic process | GO:0030968 endoplasmic reticulum unfolded protein response | GO:0045492 xylan biosynthetic process | GO:0009832 plant-type cell wall biogenesis	GO:0005618 cell wall | GO:0005576 extracellular region	GO:0043169 cation binding | GO:0031176 endo-1,4-beta-xylanase activity	-	pfam00331 Glyco_hydro_10 | pfam02018 CBM_4_9	GO & Domain
comp878_c0_seq1	1275	gi|225427923|ref|XP_002275216.1| PREDICTED: translocon-associated protein subunit alpha	248	1.95e-110	390809300	GO:0009744 response to sucrose stimulus | GO:0009749 response to glucose stimulus | GO:0009750 response to fructose stimulus	GO:0005794 Golgi apparatus | GO:0016023 cytoplasmic membrane-bounded vesicle | GO:0005886 plasma membrane | GO:0005774 vacuolar membrane | GO:0005576 extracellular region | GO:0005783 endoplasmic reticulum | GO:0009535 chloroplast thylakoid membrane	-	-	pfam03896 TRAP_alpha	GO & Domain
comp879_c0_seq1	2626	gi|359496777|ref|XP_002265108.2| PREDICTED: uncharacterized protein LOC100252003	730	4.75e-228	781896514	GO:0006865 amino acid transport	GO:0005737 cytoplasm | GO:0005634 nucleus | GO:0005886 plasma membrane	-	-	pfam07173 DUF1399	GO & Domain
comp880_c0_seq1	442	gi|11068076|ref|NP_068292.1| PxORF73 peptide	66	3.46e-16	92732635	GO:0006355 regulation of transcription, DNA-dependent | GO:0031424 keratinization | GO:0043616 keratinocyte proliferation | GO:0032980 keratinocyte activation | GO:0051546 keratinocyte migration	GO:0016023 cytoplasmic membrane-bounded vesicle | GO:0045095 keratin filament | GO:0016020 membrane | GO:0005794 Golgi apparatus | GO:0005634 nucleus | GO:0005667 transcription factor complex	GO:0003676 nucleic acid binding | GO:0046872 metal ion binding | GO:0003700 sequence-specific DNA binding transcription factor activity | GO:0005198 structural molecule activity	-	-	GO only
comp881_c0_seq1	383	gi|460391268|ref|XP_004241245.1| PREDICTED: probable histone H2B.1-like	99	6.52e-35	151639316	GO:0006334 nucleosome assembly	GO:0000786 nucleosome | GO:0005730 nucleolus	GO:0003677 DNA binding | GO:0046982 protein heterodimerization activity	-	pfam00125 Histone	GO & Domain
comp882_c0_seq1	602	gi|30692028|gb|AAP33169.1| cytosolic glutamine synthetase	112	4.8e-67	250407661	GO:0006542 glutamine biosynthetic process | GO:0009252 peptidoglycan biosynthetic process	GO:0005737 cytoplasm	GO:0004356 glutamate-ammonia ligase activity | GO:0005524 ATP binding	-	-	GO only
comp883_c0_seq1	1160	gi|224118820|ref|XP_002331357.1| predicted protein	229	1.71e-121	427570612	GO:0006833 water transport | GO:0009793 embryo development ending in seed dormancy | GO:0006816 calcium ion transport | GO:0009651 response to salt stress | GO:0015991 ATP hydrolysis coupled proton transport | GO:0007033 vacuole organization | GO:0042742 defense response to bacterium | GO:0006972 hyperosmotic response | GO:0007030 Golgi organization | GO:0006096 glycolysis | GO:0015986 ATP synthe…	GO:0009705 plant-type vacuole membrane | GO:0033178 proton-transporting two-sector ATPase complex, catalytic domain | GO:0022626 cytosolic ribosome | GO:0005794 Golgi apparatus | GO:0005753 mitochondrial proton-transporting ATP synthase complex | GO:0005886 plasma membrane	GO:0046961 proton-transporting ATPase activity, rotational mechanism | GO:0008553 hydrogen-exporting ATPase activity, phosphorylative mechanism	-	pfam01991 vATP-synt_E | pfam03179 V-ATPase_G	GO & Domain
comp885_c0_seq1	774	gi|460401744|ref|XP_004246377.1| PREDICTED: uncharacterized protein C167.05-like	158	2.75e-74	272553030	GO:0009409 response to cold	GO:0009506 plasmodesma | GO:0005886 plasma membrane	-	-	pfam00582 Usp	GO & Domain
comp885_c1_seq1	1537	gi|548841995|gb|ERN01952.1| hypothetical protein AMTR_s00045p00049310	334	3.01e-164	569743880	GO:0006457 protein folding | GO:0010228 vegetative to reproductive phase transition of meristem | GO:0045036 protein targeting to chloroplast | GO:0046686 response to cadmium ion | GO:0009816 defense response to bacterium, incompatible interaction	GO:0031359 integral to chloroplast outer membrane | GO:0005634 nucleus | GO:0005886 plasma membrane	-	-	pfam12796 Ank_2 | pfam13637 Ank_4 | pfam13857 Ank_5 | pfam00023 Ank | pfam13606 Ank_3 | pfam11667 DUF3267	GO & Domain
comp886_c0_seq1	2754	gi|223635848|sp|Q5JQD7.2|YSL12_ORYSJ RecName: Full=Probable metal-nicotianamine transporter YSL12; AltName: Full=Protein YELLOW STRIPE LIKE 12; Short=OsYSL12	676	0.0	1243848909	GO:0006865 amino acid transport | GO:0006857 oligopeptide transport | GO:0055085 transmembrane transport	GO:0016021 integral to membrane | GO:0005886 plasma membrane	GO:0015198 oligopeptide transporter activity	-	pfam03169 OPT	GO & Domain
comp887_c0_seq1	847	gi|255576559|ref|XP_002529170.1| heat-shock protein, putative	143	3.78e-50	200802035	GO:0006457 protein folding | GO:0009644 response to high light intensity | GO:0042542 response to hydrogen peroxide | GO:0009408 response to heat	GO:0005737 cytoplasm	-	-	pfam00011 HSP20	GO & Domain
comp888_c0_seq1	424	gi|15228807|ref|NP_191161.1| 60S ribosomal protein L41	22	0.00035	53756786	-	-	-	-	-
comp890_c0_seq1	1269	gi|296087728|emb|CBI34984.3| unnamed protein product	288	3.16e-64	243764051	GO:0019538 protein metabolic process	-	GO:0017111 nucleoside-triphosphatase activity | GO:0005524 ATP binding	-	pfam04819 DUF716	GO & Domain
comp891_c0_seq1	3603	gi|255575120|ref|XP_002528465.1| 2-oxoglutarate dehydrogenase, putative	1017	0.0	2025580430	GO:0019243 methylglyoxal catabolic process to D-lactate | GO:0005975 carbohydrate metabolic process | GO:0006099 tricarboxylic acid cycle | GO:0046686 response to cadmium ion | GO:0006554 lysine catabolic process | GO:0006568 tryptophan metabolic process	GO:0005739 mitochondrion | GO:0045252 oxoglutarate dehydrogenase complex	GO:0030976 thiamine pyrophosphate binding | GO:0008270 zinc ion binding | GO:0004553 hydrolase activity, hydrolyzing O-glycosyl compounds | GO:0050897 cobalt ion binding | GO:0004591 oxoglutarate dehydrogenase (succinyl-transferring) activity	1.2.4.2	pfam00676 E1_dh | pfam02779 Transket_pyr	GO & Enzyme & Domain
comp892_c0_seq1	2861	gi|460386663|ref|XP_004239016.1| PREDICTED: probable phosphatidylinositol 4-kinase type 2-beta At1g26270-like	626	3.87e-272	928498856	GO:0046854 phosphatidylinositol phosphorylation	GO:0009536 plastid	GO:0004430 1-phosphatidylinositol 4-kinase activity | GO:0043424 protein histidine kinase binding	-	pfam00454 PI3_PI4_kinase	GO & Domain
comp893_c0_seq1	1451	gi|194691844|gb|ACF80006.1| unknown	348	1.99e-185	640166153	GO:0006863 purine base transport | GO:0015711 organic anion transport	GO:0005768 endosome | GO:0005794 Golgi apparatus | GO:0005886 plasma membrane | GO:0016021 integral to membrane | GO:0005802 trans-Golgi network	GO:0008514 organic anion transmembrane transporter activity	-	pfam03151 TPT | pfam10317 7TM_GPCR_Srd	GO & Domain
comp894_c0_seq1	2015	gi|357132276|ref|XP_003567757.1| PREDICTED: chaperone protein dnaJ 15-like	405	1.86e-222	763294404	GO:0009958 positive gravitropism | GO:0006457 protein folding | GO:0009737 response to abscisic acid stimulus	GO:0016020 membrane	GO:0008092 cytoskeletal protein binding | GO:0031072 heat shock protein binding | GO:0051082 unfolded protein binding | GO:0003824 catalytic activity	-	pfam00226 DnaJ	GO & Domain
comp895_c0_seq1	2169	gi|123965218|gb|ABE77393.4| EPSP synthase	485	2.81e-266	909010932	GO:0009423 chorismate biosynthetic process | GO:0000162 tryptophan biosynthetic process | GO:0006571 tyrosine biosynthetic process | GO:0009094 L-phenylalanine biosynthetic process	-	GO:0003866 3-phosphoshikimate 1-carboxyvinyltransferase activity	2.5.1.19	pfam00275 EPSP_synthase	GO & Enzyme & Domain
comp896_c0_seq1	1687	gi|225423953|ref|XP_002282352.1| PREDICTED: putative DNA repair protein RAD23-3	395	1.67e-176	610491359	GO:0043161 proteasomal ubiquitin-dependent protein catabolic process | GO:0006289 nucleotide-excision repair | GO:0009409 response to cold | GO:0007067 mitosis	GO:0005829 cytosol | GO:0005634 nucleus	GO:0003684 damaged DNA binding | GO:0043130 ubiquitin binding | GO:0070628 proteasome binding	-	pfam09280 XPC-binding | pfam00240 ubiquitin | pfam00627 UBA | pfam11976 Rad60-SLD	GO & Domain
comp897_c0_seq1	1987	gi|225463801|ref|XP_002270400.1| PREDICTED: pyruvate kinase, cytosolic isozyme isoform 1	510	2.23e-298	1015751610	GO:0000023 maltose metabolic process | GO:0019252 starch biosynthetic process | GO:0006096 glycolysis | GO:0016310 phosphorylation | GO:0046686 response to cadmium ion | GO:0019761 glucosinolate biosynthetic process | GO:0043085 positive regulation of catalytic activity | GO:0006094 gluconeogenesis | GO:0006144 purine base metabolic process | GO:0015976 carbon utilization	GO:0005829 cytosol | GO:0005886 plasma membrane	GO:0030955 potassium ion binding | GO:0004743 pyruvate kinase activity | GO:0000287 magnesium ion binding	2.7.1.40	pfam00224 PK | pfam02887 PK_C	GO & Enzyme & Domain
comp898_c0_seq1	972	gi|359490605|ref|XP_002273286.2| PREDICTED: 40S ribosomal protein S10-like	181	4.16e-107	379736615	GO:0045893 positive regulation of transcription, DNA-dependent | GO:2000652 regulation of secondary cell wall biogenesis	GO:0005618 cell wall | GO:0009507 chloroplast | GO:0022626 cytosolic ribosome | GO:0016020 membrane | GO:0005667 transcription factor complex | GO:0000785 chromatin	GO:0003677 DNA binding | GO:0003700 sequence-specific DNA binding transcription factor activity | GO:0003682 chromatin binding	-	pfam03501 S10_plectin	GO & Domain
comp899_c0_seq1	927	-	-	-	-	-	-	-	-	-
comp900_c0_seq1	1059	gi|549085382|dbj|BAO00919.1| DEF-like protein	225	7.23e-146	508622662	GO:0006355 regulation of transcription, DNA-dependent	GO:0005634 nucleus | GO:0005667 transcription factor complex	GO:0003700 sequence-specific DNA binding transcription factor activity | GO:0003677 DNA binding | GO:0046983 protein dimerization activity	-	pfam01486 K-box | pfam00319 SRF-TF	GO & Domain
comp901_c0_seq1	1546	gi|195619144|gb|ACG31402.1| anthranilate synthase component II	252	1.06e-112	398338725	GO:0009851 auxin biosynthetic process | GO:0009651 response to salt stress | GO:0009617 response to bacterium | GO:0010311 lateral root formation | GO:0009723 response to ethylene stimulus | GO:0000162 tryptophan biosynthetic process | GO:0006571 tyrosine biosynthetic process | GO:0009094 L-phenylalanine biosynthetic process	GO:0005739 mitochondrion | GO:0009507 chloroplast | GO:0005950 anthranilate synthase complex	GO:0004049 anthranilate synthase activity	4.1.3.27	pfam00117 GATase | pfam07722 Peptidase_C26	GO & Enzyme & Domain
comp903_c0_seq1	1878	gi|508780020|gb|EOY27276.1| Aldehyde dehydrogenase 7B4 isoform 2	508	2.65e-307	1045426404	GO:0055114 oxidation-reduction process | GO:0009651 response to salt stress | GO:0009269 response to desiccation | GO:0009743 response to carbohydrate stimulus | GO:0015996 chlorophyll catabolic process | GO:0009733 response to auxin stimulus | GO:0009737 response to abscisic acid stimulus | GO:0000303 response to superoxide | GO:0006081 cellular aldehyde metabolic process | GO:0009873 ethylene m…	GO:0005829 cytosol	GO:0004028 3-chloroallyl aldehyde dehydrogenase activity | GO:0004029 aldehyde dehydrogenase (NAD) activity	1.2.1.3 | 1.2.1.31 | 1.2.1.8	pfam00171 Aldedh	GO & Enzyme & Domain
comp904_c0_seq1	1334	gi|124366328|gb|ABN09939.1| expansin A4	247	2.52e-155	540069086	GO:0009664 plant-type cell wall organization | GO:0006949 syncytium formation	GO:0005576 extracellular region | GO:0016020 membrane | GO:0009505 plant-type cell wall	-	-	pfam01357 Pollen_allerg_1 | pfam03330 DPBB_1	GO & Domain
comp907_c0_seq1	1936	gi|125559373|gb|EAZ04909.1| hypothetical protein OsI_27090	481	1.24e-308	1049855478	GO:0006499 N-terminal protein myristoylation | GO:0051788 response to misfolded protein | GO:0009853 photorespiration | GO:0006120 mitochondrial electron transport, NADH to ubiquinone | GO:0000902 cell morphogenesis | GO:0080129 proteasome core complex assembly | GO:0006511 ubiquitin-dependent protein catabolic process | GO:0048193 Golgi vesicle transport | GO:0016049 cell growth | GO:0006744 ubi…	GO:0005747 mitochondrial respiratory chain complex I	GO:0051287 NAD binding | GO:0051539 4 iron, 4 sulfur cluster binding | GO:0008137 NADH dehydrogenase (ubiquinone) activity | GO:0010181 FMN binding	1.6.5.3 | 1.6.99.3 | 1.6.99.5	pfam01512 Complex1_51K | pfam10589 NADH_4Fe-4S | pfam10531 SLBB	GO & Enzyme & Domain
comp908_c0_seq1	543	gi|116778519|gb|ABK20892.1| unknown	54	1.69e-15	90961005	-	GO:0005739 mitochondrion	-	-	-	GO only
comp909_c0_seq1	2052	gi|225459587|ref|XP_002285864.1| PREDICTED: protein disulfide-isomerase	486	5.6e-233	798284087	GO:0006662 glycerol ether metabolic process | GO:0048316 seed development | GO:0034976 response to endoplasmic reticulum stress | GO:0006457 protein folding | GO:0009651 response to salt stress | GO:0045454 cell redox homeostasis | GO:0043067 regulation of programmed cell death | GO:0010043 response to zinc ion | GO:0046686 response to cadmium ion | GO:0009790 embryo development | GO:0006118 elec…	GO:0000327 lytic vacuole within protein storage vacuole | GO:0009505 plant-type cell wall | GO:0016023 cytoplasmic membrane-bounded vesicle | GO:0009579 thylakoid | GO:0005788 endoplasmic reticulum lumen | GO:0009507 chloroplast | GO:0005886 plasma membrane | GO:0008250 oligosaccharyltransferase complex	GO:0003756 protein disulfide isomerase activity | GO:0009055 electron carrier activity | GO:0004579 dolichyl-diphosphooligosaccharide-protein glycotransferase activity | GO:0015035 protein disulfide oxidoreductase activity	5.3.4.1	pfam00085 Thioredoxin | pfam13848 Thioredoxin_6 | pfam13098 Thioredoxin_2 | pfam13905 Thioredoxin_8 | pfam13899 Thioredoxin_7 | pfam00578 AhpC-TSA	GO & Enzyme & Domain
comp911_c0_seq1	2309	gi|462397112|gb|EMJ02911.1| hypothetical protein PRUPE_ppa003836mg	536	5.98e-196	675155836	GO:0000712 resolution of meiotic recombination intermediates | GO:0007140 male meiosis | GO:0007143 female meiosis	GO:0009507 chloroplast	-	-	pfam07899 Frigida	GO & Domain
comp913_c0_seq1	1578	gi|514780550|ref|XP_004969621.1| PREDICTED: uncharacterized protein LOC101777321 isoform X2	328	1.19e-95	341646581	-	GO:0005634 nucleus	GO:0008270 zinc ion binding	-	pfam13639 zf-RING_2 | pfam12678 zf-rbx1 | pfam13923 zf-C3HC4_2 | pfam00097 zf-C3HC4 | pfam12861 zf-Apc11 | pfam00628 PHD | pfam13920 zf-C3HC4_3 | pfam12906 RINGv	GO & Domain
comp914_c0_seq1	725	gi|462398253|gb|EMJ03921.1| hypothetical protein PRUPE_ppa012884mg	104	3.91e-56	218518330	GO:0010119 regulation of stomatal movement | GO:0009860 pollen tube growth | GO:0009555 pollen development | GO:0030307 positive regulation of cell growth | GO:0009630 gravitropism | GO:0009846 pollen germination | GO:0009395 phospholipid catabolic process	GO:0005739 mitochondrion | GO:0016023 cytoplasmic membrane-bounded vesicle | GO:0005576 extracellular region | GO:0005783 endoplasmic reticulum	GO:0005509 calcium ion binding | GO:0008289 lipid binding | GO:0004623 phospholipase A2 activity	3.1.1.4	pfam05826 Phospholip_A2_2	GO & Enzyme & Domain
comp915_c0_seq1	1158	gi|225429420|ref|XP_002275998.1| PREDICTED: vacuolar protein sorting-associated protein 32 homolog 2	216	4.26e-117	412954669	GO:0016192 vesicle-mediated transport | GO:2000694 regulation of phragmoplast microtubule organization | GO:0009553 embryo sac development | GO:0009555 pollen development | GO:0032467 positive regulation of cytokinesis | GO:0000919 cell plate assembly | GO:0060236 regulation of mitotic spindle organization | GO:0015031 protein transport	GO:0080008 CUL4 RING ubiquitin ligase complex | GO:0000815 ESCRT III complex | GO:0005828 kinetochore microtubule | GO:0005886 plasma membrane	GO:0005515 protein binding | GO:0000166 nucleotide binding	-	pfam03357 Snf7	GO & Domain
comp916_c0_seq1	4220	gi|356497399|ref|XP_003517548.1| PREDICTED: cellulose synthase-like protein D3-like	1105	0.0	2124791683	GO:0048767 root hair elongation | GO:0030244 cellulose biosynthetic process | GO:0009409 response to cold | GO:0009846 pollen germination | GO:0009832 plant-type cell wall biogenesis | GO:0005982 starch metabolic process | GO:0005985 sucrose metabolic process | GO:0006011 UDP-glucose metabolic process	GO:0030173 integral to Golgi membrane | GO:0005768 endosome | GO:0005802 trans-Golgi network | GO:0005783 endoplasmic reticulum | GO:0005886 plasma membrane	GO:0051753 mannan synthase activity | GO:0016760 cellulose synthase (UDP-forming) activity	-	pfam03552 Cellulose_synt | pfam13632 Glyco_trans_2_3 | pfam00535 Glycos_transf_2	GO & Domain
comp917_c0_seq1	996	gi|357115104|ref|XP_003559332.1| PREDICTED: 60S ribosomal protein L13a-4-like	206	2.32e-119	420484094	GO:0001510 RNA methylation | GO:0006412 translation | GO:0042254 ribosome biogenesis	GO:0005730 nucleolus | GO:0009506 plasmodesma | GO:0009507 chloroplast | GO:0016020 membrane | GO:0022625 cytosolic large ribosomal subunit	GO:0003735 structural constituent of ribosome	-	pfam00572 Ribosomal_L13	GO & Domain
comp918_c0_seq1	2610	gi|224059276|ref|XP_002299802.1| predicted protein	583	5.05e-189	652124653	GO:0006355 regulation of transcription, DNA-dependent | GO:0009409 response to cold | GO:0043090 amino acid import | GO:0010200 response to chitin | GO:0006888 ER to Golgi vesicle-mediated transport | GO:0050832 defense response to fungus	GO:0005634 nucleus | GO:0005667 transcription factor complex	GO:0008270 zinc ion binding | GO:0003677 DNA binding | GO:0003700 sequence-specific DNA binding transcription factor activity	-	pfam12796 Ank_2 | pfam13637 Ank_4 | pfam00023 Ank | pfam13857 Ank_5 | pfam12526 DUF3729	GO & Domain
comp919_c0_seq1	819	gi|242050850|ref|XP_002463169.1| hypothetical protein SORBIDRAFT_02g039000	79	1.29e-40	171570148	-	GO:0019013 viral nucleocapsid | GO:0005730 nucleolus | GO:0030529 ribonucleoprotein complex	-	-	pfam01423 LSM	GO & Domain
comp920_c0_seq1	1887	gi|508704642|gb|EOX96538.1| RNA-binding family protein isoform 1	491	5.98e-196	675155836	GO:0000398 nuclear mRNA splicing, via spliceosome	GO:0016023 cytoplasmic membrane-bounded vesicle | GO:0019013 viral nucleocapsid | GO:0030529 ribonucleoprotein complex	GO:0003723 RNA binding | GO:0000166 nucleotide binding	-	pfam14259 RRM_6 | pfam00076 RRM_1 | pfam13893 RRM_5	GO & Domain
comp921_c0_seq1	1986	gi|359482440|ref|XP_002265294.2| PREDICTED: alanine aminotransferase 2	526	6.3e-283	964374354	GO:0001666 response to hypoxia | GO:0042218 1-aminocyclopropane-1-carboxylate biosynthetic process | GO:0019481 L-alanine catabolic process, by transamination | GO:0046686 response to cadmium ion | GO:0006531 aspartate metabolic process | GO:0015976 carbon utilization	GO:0005829 cytosol | GO:0005739 mitochondrion | GO:0009507 chloroplast	GO:0005507 copper ion binding | GO:0016847 1-aminocyclopropane-1-carboxylate synthase activity | GO:0004021 L-alanine:2-oxoglutarate aminotransferase activity | GO:0005524 ATP binding | GO:0030170 pyridoxal phosphate binding	2.6.1.2	pfam00155 Aminotran_1_2	GO & Enzyme & Domain
comp922_c0_seq1	1079	gi|526253044|ref|NP_001268159.1| calcineurin B-like protein 02	226	1.8e-141	494006719	-	GO:0022626 cytosolic ribosome | GO:0009705 plant-type vacuole membrane | GO:0005886 plasma membrane	GO:0005509 calcium ion binding	-	pfam13499 EF_hand_5 | pfam13833 EF_hand_6 | pfam13202 EF_hand_3 | pfam00036 efhand	GO & Domain
comp923_c0_seq1	1543	gi|462424407|gb|EMJ28670.1| hypothetical protein PRUPE_ppa008435mg	332	1.77e-200	690214687	GO:0044262 cellular carbohydrate metabolic process | GO:0046686 response to cadmium ion | GO:0010043 response to zinc ion | GO:0006108 malate metabolic process | GO:0009651 response to salt stress | GO:0006090 pyruvate metabolic process | GO:0019643 reductive tricarboxylic acid cycle | GO:0046487 glyoxylate metabolic process	GO:0005773 vacuole | GO:0005886 plasma membrane | GO:0009570 chloroplast stroma | GO:0005634 nucleus | GO:0048046 apoplast	GO:0030060 L-malate dehydrogenase activity	1.1.1.37	pfam02866 Ldh_1_C | pfam00056 Ldh_1_N | pfam13460 NAD_binding_10	GO & Enzyme & Domain
comp926_c0_seq1	4318	gi|514761980|ref|XP_004964920.1| PREDICTED: putative transcription elongation factor SPT5 homolog 1-like	1006	0.0	1680112676	GO:0030244 cellulose biosynthetic process | GO:0032968 positive regulation of transcription elongation from RNA polymerase II promoter | GO:0006352 transcription initiation, DNA-dependent | GO:0000394 RNA splicing, via endonucleolytic cleavage and ligation | GO:0006448 regulation of translational elongation | GO:0042254 ribosome biogenesis | GO:0005982 starch metabolic process | GO:0005985 sucros…	GO:0005840 ribosome | GO:0016021 integral to membrane | GO:0005667 transcription factor complex	GO:0003746 translation elongation factor activity | GO:0003735 structural constituent of ribosome | GO:0016760 cellulose synthase (UDP-forming) activity | GO:0003700 sequence-specific DNA binding transcription factor activity	-	pfam03439 Spt5-NGN | pfam12815 CTD | pfam00467 KOW	GO & Domain
comp927_c0_seq1	1369	gi|470128205|ref|XP_004300037.1| PREDICTED: 50S ribosomal protein L21, chloroplastic-like	211	1.12e-65	248193124	GO:0035304 regulation of protein dephosphorylation | GO:0009793 embryo development ending in seed dormancy | GO:0006412 translation | GO:0010207 photosystem II assembly | GO:0009902 chloroplast relocation | GO:0042742 defense response to bacterium | GO:0009409 response to cold | GO:0045893 positive regulation of transcription, DNA-dependent | GO:0042793 transcription from plastid promoter | GO:00…	GO:0009941 chloroplast envelope | GO:0005840 ribosome | GO:0009570 chloroplast stroma | GO:0005634 nucleus	GO:0003735 structural constituent of ribosome | GO:0019843 rRNA binding	-	pfam00829 Ribosomal_L21p	GO & Domain
comp928_c0_seq1	1629	gi|359477889|ref|XP_002267189.2| PREDICTED: uncharacterized protein LOC100245241	372	6.28e-86	309314342	GO:0016049 cell growth | GO:0006623 protein targeting to vacuole | GO:0009651 response to salt stress | GO:0000902 cell morphogenesis | GO:0006816 calcium ion transport | GO:0007030 Golgi organization | GO:0007033 vacuole organization | GO:0048193 Golgi vesicle transport	GO:0005774 vacuolar membrane | GO:0016023 cytoplasmic membrane-bounded vesicle | GO:0005783 endoplasmic reticulum | GO:0005794 Golgi apparatus | GO:0005886 plasma membrane	-	-	-	GO only
comp929_c0_seq1	1295	gi|406829627|gb|AFS63900.1| flavonol synthase	333	2.2e-162	563543177	GO:0051555 flavonol biosynthetic process | GO:0009416 response to light stimulus | GO:0055114 oxidation-reduction process | GO:0080167 response to karrikin	GO:0005737 cytoplasm	GO:0045486 naringenin 3-dioxygenase activity | GO:0045431 flavonol synthase activity | GO:0031418 L-ascorbic acid binding | GO:0005506 iron ion binding	1.14.11.23	pfam03171 2OG-FeII_Oxy | pfam14226 DIOX_N	GO & Enzyme & Domain
comp930_c0_seq1	902	gi|225431988|ref|XP_002279066.1| PREDICTED: calmodulin-like	152	1.49e-40	171570148	GO:0042538 hyperosmotic salinity response	GO:0005829 cytosol	GO:0005509 calcium ion binding	-	pfam00036 efhand | pfam13405 EF_hand_4 | pfam13202 EF_hand_3 | pfam13499 EF_hand_5 | pfam13833 EF_hand_6	GO & Domain
comp931_c0_seq1	1112	gi|356575984|ref|XP_003556115.1| PREDICTED: uncharacterized protein LOC100797452	212	1.32e-76	280082456	-	GO:0005783 endoplasmic reticulum	-	-	-	GO only
comp932_c0_seq1	2361	gi|225460662|ref|XP_002267096.1| PREDICTED: uncharacterized protein LOC100257198 isoform 1	385	1.35e-151	527667680	GO:0010363 regulation of plant-type hypersensitive response | GO:0009611 response to wounding | GO:0009963 positive regulation of flavonoid biosynthetic process | GO:0010200 response to chitin | GO:0006612 protein targeting to membrane | GO:0009860 pollen tube growth | GO:0030048 actin filament-based movement | GO:0009827 plant-type cell wall modification | GO:0009612 response to mechanical stimu…	GO:0009507 chloroplast	-	-	pfam05633 DUF793	GO & Domain
comp933_c0_seq1	401	gi|514820098|ref|XP_004984739.1| PREDICTED: probable mediator of RNA polymerase II transcription subunit 37c-like	46	1.09e-12	81217043	-	-	-	-	-
comp936_c0_seq1	2444	gi|255587709|ref|XP_002534367.1| alcohol dehydrogenase, putative	354	1.02e-161	561328640	GO:0009626 plant-type hypersensitive response | GO:0009617 response to bacterium | GO:0009809 lignin biosynthetic process | GO:0055114 oxidation-reduction process | GO:0009805 coumarin biosynthetic process | GO:0009811 stilbene biosynthetic process | GO:0006558 L-phenylalanine metabolic process | GO:0006570 tyrosine metabolic process | GO:0018879 biphenyl metabolic process | GO:0019384 caprolacta…	GO:0048046 apoplast | GO:0009536 plastid	GO:0045551 cinnamyl-alcohol dehydrogenase activity | GO:0052747 sinapyl alcohol dehydrogenase activity | GO:0018456 aryl-alcohol dehydrogenase (NAD+) activity | GO:0008270 zinc ion binding | GO:0046029 mannitol dehydrogenase activity	1.1.1.195	pfam08240 ADH_N | pfam00107 ADH_zinc_N | pfam00542 Ribosomal_L12	GO & Enzyme & Domain
comp937_c0_seq1	2284	gi|449445906|ref|XP_004140713.1| PREDICTED: d-3-phosphoglycerate dehydrogenase, chloroplastic-like	553	1.44e-309	1052955829	GO:0006564 L-serine biosynthetic process | GO:0010363 regulation of plant-type hypersensitive response | GO:0006612 protein targeting to membrane | GO:0042742 defense response to bacterium | GO:0006569 tryptophan catabolic process | GO:0009684 indoleacetic acid biosynthetic process | GO:0055114 oxidation-reduction process | GO:0009963 positive regulation of flavonoid biosynthetic process | GO:000…	GO:0016020 membrane | GO:0005829 cytosol | GO:0009570 chloroplast stroma | GO:0005634 nucleus | GO:0005739 mitochondrion	GO:0051287 NAD binding | GO:0016597 amino acid binding | GO:0004617 phosphoglycerate dehydrogenase activity | GO:0005524 ATP binding	1.1.1.95	pfam00389 2-Hacid_dh | pfam02826 2-Hacid_dh_C | pfam00670 AdoHcyase_NAD | pfam01842 ACT | pfam01262 AlaDh_PNT_C	GO & Enzyme & Domain
comp938_c0_seq1	1509	gi|449434142|ref|XP_004134855.1| PREDICTED: proteasome subunit alpha type-7-like	249	7.3e-150	521909884	GO:0051788 response to misfolded protein | GO:0009853 photorespiration | GO:0006094 gluconeogenesis | GO:0043161 proteasomal ubiquitin-dependent protein catabolic process | GO:0006833 water transport | GO:0009816 defense response to bacterium, incompatible interaction | GO:0009651 response to salt stress | GO:0080129 proteasome core complex assembly | GO:0006972 hyperosmotic response | GO:0007030…	GO:0005774 vacuolar membrane | GO:0022626 cytosolic ribosome | GO:0009524 phragmoplast | GO:0009507 chloroplast | GO:0019773 proteasome core complex, alpha-subunit complex | GO:0005819 spindle | GO:0005886 plasma membrane | GO:0005634 nucleus	GO:0005515 protein binding | GO:0004298 threonine-type endopeptidase activity	3.4.25.1	pfam00227 Proteasome | pfam10584 Proteasome_A_N	GO & Enzyme & Domain
comp939_c0_seq1	862	gi|449451803|ref|XP_004143650.1| PREDICTED: 40S ribosomal protein S20-2-like	121	4.7e-68	254393828	GO:0006412 translation | GO:0042254 ribosome biogenesis	GO:0005730 nucleolus | GO:0005618 cell wall | GO:0022627 cytosolic small ribosomal subunit | GO:0016020 membrane	GO:0003735 structural constituent of ribosome | GO:0003723 RNA binding	-	pfam00338 Ribosomal_S10	GO & Domain
comp940_c0_seq1	832	gi|147815337|emb|CAN67770.1| hypothetical protein VITISV_010521	182	2.91e-85	307099806	GO:0006412 translation | GO:0042254 ribosome biogenesis	GO:0005840 ribosome | GO:0009941 chloroplast envelope | GO:0009570 chloroplast stroma | GO:0009579 thylakoid	GO:0003735 structural constituent of ribosome	-	pfam01016 Ribosomal_L27	GO & Domain
comp941_c0_seq1	2313	gi|548856255|gb|ERN14111.1| hypothetical protein AMTR_s00021p00240570	564	1.96e-244	836374122	GO:0031348 negative regulation of defense response | GO:0006499 N-terminal protein myristoylation | GO:0009611 response to wounding | GO:0009867 jasmonic acid mediated signaling pathway | GO:0009862 systemic acquired resistance, salicylic acid mediated signaling pathway | GO:0009414 response to water deprivation | GO:0010363 regulation of plant-type hypersensitive response | GO:0002679 respirator…	GO:0009507 chloroplast | GO:0005777 peroxisome | GO:0005829 cytosol	GO:0004430 1-phosphatidylinositol 4-kinase activity	-	pfam00454 PI3_PI4_kinase | pfam00240 ubiquitin | pfam11976 Rad60-SLD	GO & Domain
comp943_c0_seq1	2793	gi|356560035|ref|XP_003548301.1| PREDICTED: auxin response factor 1-like	612	1.16e-282	963488539	GO:0006499 N-terminal protein myristoylation | GO:0006346 methylation-dependent chromatin silencing | GO:0007267 cell-cell signaling | GO:0009734 auxin mediated signaling pathway | GO:0006007 glucose catabolic process | GO:0006306 DNA methylation | GO:0010150 leaf senescence | GO:0046686 response to cadmium ion | GO:0035196 production of miRNAs involved in gene silencing by miRNA | GO:0010267 pro…	GO:0005794 Golgi apparatus | GO:0005829 cytosol | GO:0005634 nucleus | GO:0005667 transcription factor complex	GO:0005525 GTP binding | GO:0046983 protein dimerization activity | GO:0016004 phospholipase activator activity | GO:0003677 DNA binding | GO:0003700 sequence-specific DNA binding transcription factor activity	-	pfam06507 Auxin_resp | pfam02362 B3 | pfam02309 AUX_IAA	GO & Domain
comp944_c0_seq1	210	gi|317419927|emb|CBN81963.1| Basic helix-loop-helix domain-containing protein KIAA2018	65	3.29e-14	83874487	GO:0055085 transmembrane transport | GO:0006468 protein phosphorylation | GO:0055114 oxidation-reduction process | GO:0030001 metal ion transport | GO:0009069 serine family amino acid metabolic process	GO:0019028 viral capsid | GO:0005739 mitochondrion | GO:0016020 membrane	GO:0004674 protein serine/threonine kinase activity | GO:0016491 oxidoreductase activity | GO:0046873 metal ion transmembrane transporter activity | GO:0005524 ATP binding | GO:0005198 structural molecule activity	-	-	GO only
comp945_c0_seq1	2423	gi|508714894|gb|EOY06791.1| O-acetyltransferase family protein isoform 2	532	4.36e-257	878450323	GO:0010413 glucuronoxylan metabolic process | GO:0009834 secondary cell wall biogenesis | GO:0009737 response to abscisic acid stimulus | GO:0045492 xylan biosynthetic process | GO:0050832 defense response to fungus	GO:0005739 mitochondrion | GO:0016021 integral to membrane | GO:0016023 cytoplasmic membrane-bounded vesicle | GO:0005783 endoplasmic reticulum | GO:0005794 Golgi apparatus	GO:0016740 transferase activity	-	pfam07779 Cas1_AcylT | pfam01757 Acyl_transf_3 | pfam11877 DUF3397	GO & Domain
comp946_c0_seq1	2780	gi|462417034|gb|EMJ21771.1| hypothetical protein PRUPE_ppa000047mg	578	3.91e-146	509508477	GO:0043447 alkane biosynthetic process | GO:0022900 electron transport chain | GO:0042742 defense response to bacterium | GO:0019745 pentacyclic triterpenoid biosynthetic process | GO:0016126 sterol biosynthetic process | GO:0006807 nitrogen compound metabolic process	GO:0005789 endoplasmic reticulum membrane | GO:0009325 nitrate reductase complex	GO:0046872 metal ion binding | GO:0009703 nitrate reductase (NADH) activity | GO:0020037 heme binding	-	pfam00173 Cyt-b5	GO & Domain
comp948_c0_seq1	617	gi|460412922|ref|XP_004251845.1| PREDICTED: uncharacterized protein LOC101246026	76	1.05e-26	127279410	GO:0009853 photorespiration	-	-	-	-	GO only
comp949_c0_seq1	2021	gi|194702080|gb|ACF85124.1| unknown	400	5.49e-225	771709645	GO:0016132 brassinosteroid biosynthetic process | GO:0006085 acetyl-CoA biosynthetic process | GO:0009860 pollen tube growth | GO:0009846 pollen germination | GO:0019745 pentacyclic triterpenoid biosynthetic process | GO:0009793 embryo development ending in seed dormancy | GO:0016126 sterol biosynthetic process | GO:0006090 pyruvate metabolic process | GO:0006550 isoleucine catabolic process | GO…	GO:0005829 cytosol | GO:0005777 peroxisome | GO:0005886 plasma membrane	GO:0003985 acetyl-CoA C-acetyltransferase activity	2.3.1.9	pfam00108 Thiolase_N | pfam02803 Thiolase_C	GO & Enzyme & Domain
comp950_c0_seq1	980	gi|226499266|ref|NP_001144738.1| uncharacterized protein LOC100277785	156	1.7e-28	133923021	-	GO:0005739 mitochondrion	-	-	pfam04570 DUF581	GO & Domain
comp951_c0_seq1	1235	gi|225435024|ref|XP_002284215.1| PREDICTED: RNA and export factor-binding protein 2	239	1.04e-104	371764283	-	GO:0005634 nucleus	GO:0003676 nucleic acid binding | GO:0000166 nucleotide binding	-	pfam00076 RRM_1 | pfam14259 RRM_6 | pfam13893 RRM_5	GO & Domain
comp953_c0_seq1	961	gi|350536977|ref|NP_001234786.1| calmodulin	149	5.4e-87	312857601	GO:0055114 oxidation-reduction process	-	GO:0005515 protein binding | GO:0032440 2-alkenal reductase [NAD(P)] activity | GO:0005509 calcium ion binding	-	pfam13499 EF_hand_5 | pfam13833 EF_hand_6 | pfam13405 EF_hand_4 | pfam00036 efhand | pfam13202 EF_hand_3 | pfam08726 efhand_Ca_insen | pfam12763 efhand_3	GO & Domain
comp954_c0_seq1	1395	gi|242062496|ref|XP_002452537.1| hypothetical protein SORBIDRAFT_04g027590	314	8.37e-143	498435793	GO:0016126 sterol biosynthetic process | GO:0030003 cellular cation homeostasis | GO:0009651 response to salt stress | GO:0006333 chromatin assembly or disassembly | GO:0007030 Golgi organization | GO:0071435 potassium ion export | GO:0009409 response to cold | GO:0019344 cysteine biosynthetic process | GO:0009408 response to heat | GO:0070588 calcium ion transmembrane transport | GO:0006979 resp…	GO:0005774 vacuolar membrane | GO:0048046 apoplast | GO:0005618 cell wall | GO:0005829 cytosol | GO:0009570 chloroplast stroma | GO:0009579 thylakoid | GO:0009506 plasmodesma | GO:0005886 plasma membrane | GO:0005739 mitochondrion	GO:0008270 zinc ion binding | GO:0005509 calcium ion binding | GO:0004601 peroxidase activity | GO:0005544 calcium-dependent phospholipid binding | GO:0042803 protein homodimerization activity | GO:0005507 copper ion binding | GO:0005524 ATP binding	-	pfam00191 Annexin	GO & Domain
comp955_c0_seq1	1421	gi|462424112|gb|EMJ28375.1| hypothetical protein PRUPE_ppa020788mg, partial	255	1.35e-151	527667680	-	-	GO:0019904 protein domain specific binding	-	pfam00244 14-3-3	GO & Domain
comp957_c0_seq1	2100	gi|255573724|ref|XP_002527783.1| phosphoglucomutase, putative	581	0.0	1173426636	GO:0009651 response to salt stress | GO:0019388 galactose catabolic process | GO:0048229 gametophyte development | GO:0006874 cellular calcium ion homeostasis | GO:0019255 glucose 1-phosphate metabolic process | GO:0000023 maltose metabolic process | GO:0019252 starch biosynthetic process | GO:0006096 glycolysis | GO:0006094 gluconeogenesis | GO:0005992 trehalose biosynthetic process | GO:0009590…	GO:0005829 cytosol | GO:0009570 chloroplast stroma | GO:0005634 nucleus | GO:0005886 plasma membrane | GO:0010319 stromule | GO:0048046 apoplast	GO:0000287 magnesium ion binding | GO:0004614 phosphoglucomutase activity	5.4.2.2	pfam02878 PGM_PMM_I | pfam02880 PGM_PMM_III | pfam02879 PGM_PMM_II	GO & Enzyme & Domain
comp958_c0_seq1	613	gi|224112413|ref|XP_002316180.1| predicted protein	69	5.41e-34	150310594	GO:0006412 translation | GO:0042254 ribosome biogenesis	GO:0022625 cytosolic large ribosomal subunit	GO:0003735 structural constituent of ribosome	-	pfam01781 Ribosomal_L38e	GO & Domain
comp961_c0_seq1	1164	gi|508726736|gb|EOY18633.1| Vacuolar membrane ATPase 10	110	2.69e-45	186628999	GO:0015992 proton transport	GO:0005886 plasma membrane | GO:0016471 vacuolar proton-transporting V-type ATPase complex	GO:0008270 zinc ion binding | GO:0016820 hydrolase activity, acting on acid anhydrides, catalyzing transmembrane movement of substances	-	pfam03179 V-ATPase_G	GO & Domain
comp962_c0_seq1	2015	gi|462397475|gb|EMJ03143.1| hypothetical protein PRUPE_ppa004491mg	477	2.87e-209	719446574	GO:0048868 pollen tube development | GO:0008152 metabolic process | GO:0009561 megagametogenesis	GO:0005794 Golgi apparatus | GO:0009506 plasmodesma | GO:0016023 cytoplasmic membrane-bounded vesicle | GO:0016020 membrane | GO:0005739 mitochondrion	GO:0016740 transferase activity	-	pfam03016 Exostosin	GO & Domain
comp963_c0_seq1	1770	gi|218196574|gb|EEC79001.1| hypothetical protein OsI_19503	445	7.43e-223	764623127	GO:0006457 protein folding | GO:0009408 response to heat	GO:0005739 mitochondrion | GO:0009941 chloroplast envelope | GO:0009535 chloroplast thylakoid membrane	GO:0031072 heat shock protein binding | GO:0008270 zinc ion binding | GO:0003676 nucleic acid binding | GO:0005524 ATP binding | GO:0051082 unfolded protein binding	-	pfam00226 DnaJ | pfam00684 DnaJ_CXXCXGXG | pfam01556 DnaJ_C	GO & Domain
comp964_c0_seq1	1808	gi|212275097|ref|NP_001130368.1| uncharacterized protein LOC100191463	471	1.54e-272	929827578	GO:0009555 pollen development | GO:0046686 response to cadmium ion | GO:0052543 callose deposition in cell wall | GO:0016036 cellular response to phosphate starvation | GO:0009651 response to salt stress | GO:0005982 starch metabolic process | GO:0005985 sucrose metabolic process | GO:0006012 galactose metabolic process | GO:0009117 nucleotide metabolic process	GO:0005737 cytoplasm | GO:0005886 plasma membrane	GO:0003983 UTP:glucose-1-phosphate uridylyltransferase activity	2.7.7.9	pfam01704 UDPGP	GO & Enzyme & Domain
comp965_c0_seq1	877	gi|359479516|ref|XP_002275749.2| PREDICTED: ferredoxin-3, chloroplastic-like isoform 1	151	9.62e-68	253508013	GO:0009688 abscisic acid biosynthetic process | GO:0022900 electron transport chain | GO:0006118 electron transport	GO:0009536 plastid	GO:0046872 metal ion binding | GO:0009055 electron carrier activity | GO:0051537 2 iron, 2 sulfur cluster binding	-	pfam00111 Fer2	GO & Domain
comp966_c0_seq1	1247	gi|115470849|ref|NP_001059023.1| Os07g0176900	277	9.55e-134	468318091	GO:0009108 coenzyme biosynthetic process | GO:0009695 jasmonic acid biosynthetic process | GO:0009697 salicylic acid biosynthetic process | GO:0019253 reductive pentose-phosphate cycle | GO:0010363 regulation of plant-type hypersensitive response | GO:0010200 response to chitin | GO:0009684 indoleacetic acid biosynthetic process | GO:0019344 cysteine biosynthetic process | GO:0031348 negative reg…	GO:0009570 chloroplast stroma | GO:0009941 chloroplast envelope | GO:0009535 chloroplast thylakoid membrane	GO:0004751 ribose-5-phosphate isomerase activity	5.3.1.6	pfam06026 Rib_5-P_isom_A	GO & Enzyme & Domain
comp967_c0_seq1	1362	gi|548850154|gb|ERN08706.1| hypothetical protein AMTR_s00017p00231540	304	4.3e-121	426241890	GO:0034976 response to endoplasmic reticulum stress | GO:0006457 protein folding | GO:0009880 embryonic pattern specification | GO:0009965 leaf morphogenesis | GO:0009408 response to heat | GO:0009555 pollen development | GO:0048833 specification of floral organ number | GO:0010450 inflorescence meristem growth | GO:0048448 stamen morphogenesis | GO:0009644 response to high light intensity | GO:0…	GO:0005829 cytosol	-	-	pfam04969 CS	GO & Domain
comp968_c0_seq1	1010	gi|225470169|ref|XP_002267609.1| PREDICTED: remorin	189	1.83e-84	304442361	-	GO:0005773 vacuole | GO:0009506 plasmodesma | GO:0005886 plasma membrane	GO:0003677 DNA binding	-	pfam03763 Remorin_C | pfam03766 Remorin_N	GO & Domain
comp969_c0_seq1	1232	gi|502093845|ref|XP_004490071.1| PREDICTED: uncharacterized RING finger protein P32A8.03c-like	154	4.13e-34	152082223	-	-	GO:0008270 zinc ion binding	-	pfam13639 zf-RING_2 | pfam13923 zf-C3HC4_2 | pfam00097 zf-C3HC4	GO & Domain
comp970_c0_seq1	281	gi|112292929|emb|CAL35827.1| alpha-2 tubulin	78	3.92e-45	179099573	GO:0007010 cytoskeleton organization | GO:0006094 gluconeogenesis | GO:0071258 cellular response to gravity | GO:0010498 proteasomal protein catabolic process | GO:0006184 GTP catabolic process | GO:0051258 protein polymerization | GO:0046686 response to cadmium ion | GO:0007018 microtubule-based movement	GO:0005618 cell wall | GO:0005829 cytosol | GO:0005874 microtubule | GO:0005886 plasma membrane	GO:0005525 GTP binding | GO:0003924 GTPase activity | GO:0005200 structural constituent of cytoskeleton	-	-	GO only
comp971_c0_seq1	1461	gi|502131887|ref|XP_004501136.1| PREDICTED: ras guanine nucleotide exchange factor M-like isoform X1	214	1.41e-43	181757018	GO:0009827 plant-type cell wall modification | GO:0009860 pollen tube growth	-	-	-	pfam06203 CCT	GO & Domain
comp972_c0_seq1	473	gi|83701135|gb|ABC41131.1| 17.3 kDa class I heat shock protein	73	1.15e-32	145438613	GO:0006457 protein folding | GO:0034976 response to endoplasmic reticulum stress | GO:0010286 heat acclimation	GO:0005737 cytoplasm	-	-	pfam00011 HSP20	GO & Domain
comp973_c0_seq1	1237	gi|8886867|gb|AAF80591.1|AF223420_1 xyloglucan endotransglycosylase XET2	279	3.38e-149	519695347	GO:0006073 cellular glucan metabolic process	GO:0048046 apoplast | GO:0005618 cell wall	GO:0004553 hydrolase activity, hydrolyzing O-glycosyl compounds | GO:0016762 xyloglucan:xyloglucosyl transferase activity	2.4.1.207	pfam00722 Glyco_hydro_16 | pfam06955 XET_C	GO & Enzyme & Domain
comp974_c0_seq1	1641	gi|356496629|ref|XP_003517168.1| PREDICTED: 26S proteasome non-ATPase regulatory subunit 4-like	403	2.38e-196	676484558	GO:0048767 root hair elongation | GO:0006833 water transport | GO:0010150 leaf senescence | GO:0009853 photorespiration | GO:0006281 DNA repair | GO:0007010 cytoskeleton organization | GO:0009407 toxin catabolic process | GO:0010029 regulation of seed germination | GO:0006096 glycolysis | GO:0009651 response to salt stress | GO:0009735 response to cytokinin stimulus | GO:0080129 proteasome core c…	GO:0008540 proteasome regulatory particle, base subcomplex | GO:0005829 cytosol | GO:0016023 cytoplasmic membrane-bounded vesicle | GO:0005634 nucleus | GO:0016020 membrane	GO:0008270 zinc ion binding | GO:0001653 peptide receptor activity	-	pfam13519 VWA_2	GO & Domain
comp975_c0_seq1	1008	gi|255571057|ref|XP_002526479.1| RNA binding protein, putative	274	1.59e-89	321272842	GO:0000398 nuclear mRNA splicing, via spliceosome	GO:0016023 cytoplasmic membrane-bounded vesicle | GO:0019013 viral nucleocapsid | GO:0030529 ribonucleoprotein complex | GO:0005634 nucleus	GO:0003723 RNA binding | GO:0000166 nucleotide binding	-	pfam00076 RRM_1 | pfam14259 RRM_6 | pfam13893 RRM_5	GO & Domain
comp977_c0_seq1	1208	gi|6164957|gb|AAF04597.1|AF193814_1 vacuolar H+-ATP synthase 16kDa proteolipid subunit	164	5.58e-101	359362876	GO:0006200 ATP catabolic process | GO:0015991 ATP hydrolysis coupled proton transport	GO:0016021 integral to membrane | GO:0033179 proton-transporting V-type ATPase, V0 domain | GO:0005774 vacuolar membrane | GO:0016023 cytoplasmic membrane-bounded vesicle | GO:0009507 chloroplast | GO:0005886 plasma membrane	GO:0015078 hydrogen ion transmembrane transporter activity | GO:0016887 ATPase activity	-	pfam00137 ATP-synt_C	GO & Domain
comp978_c0_seq1	1292	gi|225459777|ref|XP_002285906.1| PREDICTED: glutathione S-transferase PARB	217	5.3e-72	266795234	GO:0006749 glutathione metabolic process | GO:0006803 glutathione conjugation reaction	-	GO:0004364 glutathione transferase activity	2.5.1.18	pfam00043 GST_C | pfam02798 GST_N | pfam13410 GST_C_2 | pfam13417 GST_N_3 | pfam13409 GST_N_2	GO & Enzyme & Domain
comp979_c0_seq1	1915	gi|225445951|ref|XP_002264547.1| PREDICTED: uncharacterized membrane protein At1g16860	461	2.33e-251	859405305	-	GO:0005886 plasma membrane	-	-	-	GO only
comp980_c0_seq1	280	gi|508779821|gb|EOY27077.1| DNA double-strand break repair rad50 ATPase isoform 1	92	1.14e-28	130379762	-	-	-	-	pfam12329 TMF_DNA_bd | pfam13863 DUF4200	Domain only
comp981_c0_seq1	722	gi|449436493|ref|XP_004136027.1| PREDICTED: 60S ribosomal protein L22-2-like	125	1.41e-60	231805551	GO:0006412 translation | GO:0042254 ribosome biogenesis	GO:0005730 nucleolus | GO:0005886 plasma membrane | GO:0022625 cytosolic large ribosomal subunit	GO:0003735 structural constituent of ribosome	-	pfam01776 Ribosomal_L22e	GO & Domain
comp982_c0_seq1	3213	gi|508784180|gb|EOY31436.1| Peptidyl-prolyl cis-trans isomerase CYP19-2 isoform 1	799	2.29e-245	839474473	GO:0009560 embryo sac egg cell differentiation | GO:0000413 protein peptidyl-prolyl isomerization | GO:0006457 protein folding | GO:0000741 karyogamy | GO:0000398 nuclear mRNA splicing, via spliceosome	GO:0005829 cytosol | GO:0005634 nucleus	GO:0003755 peptidyl-prolyl cis-trans isomerase activity | GO:0005515 protein binding	5.2.1.8	pfam00160 Pro_isomerase	GO & Enzyme & Domain
comp983_c0_seq1	2807	gi|508775755|gb|EOY23011.1| Subtilase 1.3	770	0.0	1287253832	GO:0048359 mucilage metabolic process involved seed coat development | GO:0006508 proteolysis | GO:0080001 mucilage extrusion from seed coat | GO:0043086 negative regulation of catalytic activity | GO:0008356 asymmetric cell division	GO:0009505 plant-type cell wall | GO:0016023 cytoplasmic membrane-bounded vesicle | GO:0048046 apoplast	GO:0042802 identical protein binding | GO:0004252 serine-type endopeptidase activity	-	pfam05922 Inhibitor_I9 | pfam02225 PA	GO & Domain
comp984_c0_seq1	2116	gi|508778462|gb|EOY25718.1| Glucose-methanol-choline (GMC) oxidoreductase family protein isoform 2	522	8.77e-228	781010700	GO:0006952 defense response | GO:0055114 oxidation-reduction process | GO:0006066 alcohol metabolic process | GO:0048441 petal development | GO:0048481 ovule development | GO:0048443 stamen development | GO:0046202 cyanide biosynthetic process | GO:0006544 glycine metabolic process | GO:0006563 L-serine metabolic process | GO:0006566 threonine metabolic process	GO:0016023 cytoplasmic membrane-bounded vesicle	GO:0016832 aldehyde-lyase activity | GO:0008812 choline dehydrogenase activity | GO:0050660 flavin adenine dinucleotide binding	4.1.2.10	pfam05199 GMC_oxred_C | pfam00732 GMC_oxred_N	GO & Enzyme & Domain
comp987_c0_seq1	3889	gi|302142164|emb|CBI19367.3| unnamed protein product	993	0.0	1406838824	GO:0008380 RNA splicing	GO:0016592 mediator complex | GO:0005886 plasma membrane | GO:0005829 cytosol | GO:0009536 plastid	GO:0070063 RNA polymerase binding	-	pfam01846 FF | pfam00397 WW | pfam07223 DUF1421	GO & Domain
comp988_c0_seq1	1498	gi|407232616|gb|AFT82650.1| C3H47 C3H type transcription factor, partial	348	5.96e-129	452373425	GO:0009867 jasmonic acid mediated signaling pathway | GO:0006355 regulation of transcription, DNA-dependent | GO:0015996 chlorophyll catabolic process | GO:0010150 leaf senescence | GO:0006661 phosphatidylinositol biosynthetic process | GO:0006979 response to oxidative stress	GO:0005737 cytoplasm | GO:0005886 plasma membrane | GO:0005634 nucleus | GO:0005667 transcription factor complex	GO:0008270 zinc ion binding | GO:0003677 DNA binding | GO:0003723 RNA binding | GO:0003700 sequence-specific DNA binding transcription factor activity	-	pfam00642 zf-CCCH	GO & Domain
comp990_c0_seq1	440	gi|45649132|gb|AAS75127.1| GSDL-motif lipase	90	1.03e-36	157840019	GO:0006629 lipid metabolic process	GO:0009536 plastid	GO:0016788 hydrolase activity, acting on ester bonds	-	-	GO only
comp992_c0_seq2	2011	gi|508718666|gb|EOY10563.1| Uncharacterized protein isoform 2	469	1.79e-82	298241658	GO:0048705 skeletal system morphogenesis | GO:0042475 odontogenesis of dentin-containing tooth | GO:0000413 protein peptidyl-prolyl isomerization | GO:0006457 protein folding | GO:0060325 face morphogenesis | GO:0008380 RNA splicing	GO:0016363 nuclear matrix | GO:0005730 nucleolus | GO:0016607 nuclear speck | GO:0005737 cytoplasm	GO:0045735 nutrient reservoir activity | GO:0003723 RNA binding | GO:0008026 ATP-dependent helicase activity | GO:0003755 peptidyl-prolyl cis-trans isomerase activity | GO:0005524 ATP binding | GO:0005515 protein binding | GO:0016018 cyclosporin A binding	-	-	GO only
comp993_c0_seq1	371	-	-	-	-	-	-	-	-	-
comp994_c0_seq1	299	-	-	-	-	-	-	-	-	-
comp996_c0_seq1	1531	gi|296082305|emb|CBI21310.3| unnamed protein product	355	8.02e-125	438643297	GO:0006071 glycerol metabolic process | GO:0046686 response to cadmium ion | GO:0016036 cellular response to phosphate starvation | GO:0030643 cellular phosphate ion homeostasis | GO:0006817 phosphate ion transport | GO:0009395 phospholipid catabolic process | GO:0046486 glycerolipid metabolic process	GO:0005739 mitochondrion | GO:0009536 plastid | GO:0016023 cytoplasmic membrane-bounded vesicle	GO:0008889 glycerophosphodiester phosphodiesterase activity	-	pfam03009 GDPD	GO & Domain
comp997_c0_seq1	1045	gi|548841521|gb|ERN01584.1| hypothetical protein AMTR_s00002p00272080	196	4.98e-118	416055020	GO:0043161 proteasomal ubiquitin-dependent protein catabolic process | GO:0051788 response to misfolded protein | GO:0080129 proteasome core complex assembly | GO:0046686 response to cadmium ion	GO:0005829 cytosol | GO:0005774 vacuolar membrane | GO:0005839 proteasome core complex | GO:0005634 nucleus | GO:0005886 plasma membrane | GO:0048046 apoplast	GO:0004298 threonine-type endopeptidase activity	3.4.25.1	pfam00227 Proteasome	GO & Enzyme & Domain
comp998_c0_seq1	1121	gi|440685466|gb|AGC23439.1| phenylalanine ammonia-lyase	309	1.08e-185	641051968	GO:0009800 cinnamic acid biosynthetic process | GO:0006559 L-phenylalanine catabolic process | GO:0006570 tyrosine metabolic process | GO:0009821 alkaloid biosynthetic process	GO:0005737 cytoplasm	GO:0045548 phenylalanine ammonia-lyase activity	-	-	GO only
comp999_c0_seq1	1979	gi|225433608|ref|XP_002273954.1| PREDICTED: UV radiation resistance-associated gene protein	335	4.24e-115	406311058	GO:0010508 positive regulation of autophagy	GO:0005739 mitochondrion | GO:0000785 chromatin	GO:0003677 DNA binding | GO:0003682 chromatin binding	-	pfam10186 Atg14 | pfam05130 FlgN	GO & Domain
comp1000_c0_seq1	2172	gi|359482951|ref|XP_003632864.1| PREDICTED: uncharacterized protein LOC100265296	370	1.2e-101	361577413	GO:0046907 intracellular transport	GO:0005643 nuclear pore | GO:0005829 cytosol	-	-	pfam08911 NUP50 | pfam00638 Ran_BP1	GO & Domain
comp1001_c0_seq1	3967	gi|255554448|ref|XP_002518263.1| cation-transporting atpase plant, putative	1056	0.0	1787739169	GO:0048281 inflorescence morphogenesis | GO:0007338 single fertilization | GO:0010584 pollen exine formation | GO:0009827 plant-type cell wall modification | GO:0009624 response to nematode | GO:0006754 ATP biosynthetic process | GO:0006882 cellular zinc ion homeostasis | GO:0070588 calcium ion transmembrane transport | GO:0009860 pollen tube growth	GO:0016021 integral to membrane | GO:0009506 plasmodesma | GO:0005886 plasma membrane | GO:0016529 sarcoplasmic reticulum	GO:0043621 protein self-association | GO:0046872 metal ion binding | GO:0005388 calcium-transporting ATPase activity | GO:0005516 calmodulin binding | GO:0005524 ATP binding	3.6.3.8	pfam00122 E1-E2_ATPase | pfam00689 Cation_ATPase_C | pfam13246 Hydrolase_like2 | pfam12515 CaATP_NAI | pfam00702 Hydrolase | pfam12710 HAD | pfam00690 Cation_ATPase_N | pfam08282 Hydrolase_3	GO & Enzyme & Domain
comp1002_c0_seq1	3258	gi|508774789|gb|EOY22045.1| Heat shock protein 101	907	0.0	1735919006	GO:0010286 heat acclimation | GO:0006457 protein folding | GO:0042542 response to hydrogen peroxide | GO:0045727 positive regulation of translation | GO:0043335 protein unfolding | GO:0034976 response to endoplasmic reticulum stress | GO:0009644 response to high light intensity | GO:0034605 cellular response to heat | GO:0006200 ATP catabolic process	GO:0009941 chloroplast envelope | GO:0005829 cytosol | GO:0009570 chloroplast stroma | GO:0005634 nucleus	GO:0016887 ATPase activity | GO:0005524 ATP binding	-	pfam07724 AAA_2 | pfam10431 ClpB_D2-small | pfam00004 AAA | pfam07728 AAA_5 | pfam13401 AAA_22 | pfam02861 Clp_N | pfam13177 DNA_pol3_delta2	GO & Domain
comp1004_c0_seq1	1274	gi|298204419|emb|CBI16899.3| unnamed protein product	283	8.57e-88	315515046	-	GO:0005622 intracellular	GO:0008270 zinc ion binding	-	pfam06203 CCT | pfam00643 zf-B_box	GO & Domain
comp1005_c0_seq1	1142	gi|548838737|gb|ERM99090.1| hypothetical protein AMTR_s00101p00119280	254	1.38e-64	244649865	GO:0015979 photosynthesis	GO:0016021 integral to membrane | GO:0009522 photosystem I | GO:0005634 nucleus	-	-	pfam06818 Fez1 | pfam04012 PspA_IM30 | pfam04156 IncA | pfam13863 DUF4200 | pfam13851 GAS | pfam02403 Seryl_tRNA_N | pfam08614 ATG16 | pfam03938 OmpH | pfam09304 Cortex-I_coil	GO & Domain
comp1006_c0_seq1	1276	gi|384096580|gb|AFH66785.1| SEP-like MADS-box protein	243	2.44e-141	493563812	GO:0006355 regulation of transcription, DNA-dependent	GO:0005634 nucleus | GO:0005667 transcription factor complex	GO:0003700 sequence-specific DNA binding transcription factor activity | GO:0003677 DNA binding | GO:0046983 protein dimerization activity	-	pfam01486 K-box | pfam00319 SRF-TF	GO & Domain
comp1007_c0_seq1	1322	gi|526253042|ref|NP_001268158.1| uncharacterized protein LOC100245184	306	1.93e-106	377522079	GO:0046686 response to cadmium ion | GO:0055114 oxidation-reduction process | GO:0006979 response to oxidative stress | GO:0009813 flavonoid biosynthetic process	GO:0005886 plasma membrane	GO:0047526 2'-hydroxyisoflavone reductase activity	-	pfam05368 NmrA | pfam13460 NAD_binding_10	GO & Domain
comp1008_c0_seq1	3085	gi|224073190|ref|XP_002304015.1| predicted protein	695	0.0	1277509870	GO:0006468 protein phosphorylation | GO:0006487 protein N-linked glycosylation | GO:0009069 serine family amino acid metabolic process	GO:0005634 nucleus	GO:0005524 ATP binding | GO:0004674 protein serine/threonine kinase activity	2.7.11.1	pfam00069 Pkinase	GO & Enzyme & Domain
comp1009_c0_seq1	1259	gi|388501310|gb|AFK38721.1| unknown	150	7.89e-65	245535680	-	GO:0016021 integral to membrane | GO:0009941 chloroplast envelope	-	-	pfam03647 Tmemb_14	GO & Domain
comp1010_c0_seq1	722	-	-	-	-	-	-	-	-	-
comp1011_c0_seq1	1300	gi|508704937|gb|EOX96833.1| 20S proteasome alpha subunit C1 isoform 1	247	2.44e-141	493563812	GO:0006511 ubiquitin-dependent protein catabolic process | GO:0009651 response to salt stress | GO:0006096 glycolysis | GO:0006094 gluconeogenesis | GO:0046686 response to cadmium ion	GO:0005739 mitochondrion | GO:0019773 proteasome core complex, alpha-subunit complex | GO:0005773 vacuole | GO:0022626 cytosolic ribosome | GO:0005634 nucleus	GO:0004298 threonine-type endopeptidase activity	3.4.25.1	pfam00227 Proteasome | pfam10584 Proteasome_A_N	GO & Enzyme & Domain
comp1012_c0_seq1	2058	gi|229814830|gb|ACQ85264.1| pectin methylesterase	561	2.2e-227	779681977	GO:0009624 response to nematode | GO:0042545 cell wall modification | GO:0043086 negative regulation of catalytic activity | GO:0045490 pectin catabolic process | GO:0005982 starch metabolic process | GO:0005985 sucrose metabolic process	GO:0009505 plant-type cell wall | GO:0016023 cytoplasmic membrane-bounded vesicle | GO:0005886 plasma membrane | GO:0048046 apoplast	GO:0030599 pectinesterase activity | GO:0045330 aspartyl esterase activity | GO:0004857 enzyme inhibitor activity	3.1.1.11	pfam01095 Pectinesterase | pfam04043 PMEI | pfam12708 Pectate_lyase_3	GO & Enzyme & Domain
comp1013_c0_seq1	3246	gi|470125649|ref|XP_004298814.1| PREDICTED: aminopeptidase N-like	941	0.0	1758950189	GO:0006855 drug transmembrane transport | GO:0019243 methylglyoxal catabolic process to D-lactate | GO:0006508 proteolysis | GO:0046686 response to cadmium ion	GO:0005829 cytosol | GO:0005739 mitochondrion | GO:0009941 chloroplast envelope | GO:0016023 cytoplasmic membrane-bounded vesicle | GO:0009570 chloroplast stroma | GO:0005773 vacuole | GO:0005886 plasma membrane | GO:0048046 apoplast	GO:0003723 RNA binding | GO:0008270 zinc ion binding | GO:0015238 drug transmembrane transporter activity | GO:0004177 aminopeptidase activity | GO:0008237 metallopeptidase activity | GO:0000166 nucleotide binding | GO:0015297 antiporter activity	-	pfam11940 DUF3458 | pfam01433 Peptidase_M1 | pfam13485 Peptidase_MA_2	GO & Domain
comp1014_c0_seq1	1698	gi|381423464|gb|AFG29445.1| Erb3 binding protein	391	1.91e-232	796512458	GO:0000085 G2 phase of mitotic cell cycle | GO:0009220 pyrimidine ribonucleotide biosynthetic process | GO:0001510 RNA methylation | GO:0010388 cullin deneddylation | GO:0009640 photomorphogenesis | GO:0006164 purine nucleotide biosynthetic process | GO:0006508 proteolysis | GO:0006606 protein import into nucleus	GO:0005730 nucleolus | GO:0005886 plasma membrane	GO:0008235 metalloexopeptidase activity | GO:0003677 DNA binding | GO:0004177 aminopeptidase activity	-	pfam00557 Peptidase_M24	GO & Domain
comp1015_c0_seq1	1011	gi|508776137|gb|EOY23393.1| Plastidic pyruvate kinase beta subunit 1 isoform 1	266	2.67e-114	403653614	GO:0006633 fatty acid biosynthetic process | GO:0010431 seed maturation | GO:0006096 glycolysis | GO:0016310 phosphorylation | GO:0046686 response to cadmium ion | GO:0006094 gluconeogenesis | GO:0006144 purine base metabolic process | GO:0015976 carbon utilization	GO:0005739 mitochondrion | GO:0009570 chloroplast stroma	GO:0030955 potassium ion binding | GO:0004743 pyruvate kinase activity | GO:0000287 magnesium ion binding	-	-	GO only
comp1016_c0_seq1	1314	gi|356516892|ref|XP_003527126.1| PREDICTED: zinc finger protein GIS2-like	246	2.48e-147	513494644	GO:0006457 protein folding | GO:0009644 response to high light intensity | GO:0034976 response to endoplasmic reticulum stress | GO:0006278 RNA-dependent DNA replication | GO:0042542 response to hydrogen peroxide | GO:0009408 response to heat	-	GO:0003964 RNA-directed DNA polymerase activity | GO:0003677 DNA binding | GO:0003723 RNA binding | GO:0008270 zinc ion binding	-	pfam00098 zf-CCHC | pfam01500 Keratin_B2	GO & Domain
comp1017_c0_seq1	3454	gi|514807951|ref|XP_004978824.1| PREDICTED: uncharacterized protein LOC101771179 isoform X1	1064	6.02e-133	465660647	GO:0007267 cell-cell signaling | GO:0006275 regulation of DNA replication | GO:0051567 histone H3-K9 methylation | GO:0010389 regulation of G2/M transition of mitotic cell cycle | GO:0008283 cell proliferation | GO:0048453 sepal formation | GO:0006342 chromatin silencing | GO:0006306 DNA methylation | GO:0048451 petal formation | GO:0009555 pollen development | GO:0035196 production of miRNAs inv…	-	-	-	pfam13638 PIN_4 | pfam00498 FHA	GO & Domain
comp1018_c0_seq1	1448	gi|508708978|gb|EOY00875.1| N-terminal nucleophile aminohydrolases (Ntn hydrolases) superfamily protein isoform 1	272	6.33e-155	538740364	GO:0046686 response to cadmium ion | GO:0006511 ubiquitin-dependent protein catabolic process	GO:0005737 cytoplasm | GO:0005839 proteasome core complex | GO:0005634 nucleus	GO:0004298 threonine-type endopeptidase activity	3.4.25.1	pfam00227 Proteasome	GO & Enzyme & Domain
comp1019_c0_seq1	1462	gi|225453100|ref|XP_002271649.1| PREDICTED: ATP-dependent Clp protease proteolytic subunit 3, chloroplastic	282	2.48e-147	513494644	GO:0006508 proteolysis	GO:0009941 chloroplast envelope | GO:0009840 chloroplastic endopeptidase Clp complex | GO:0009534 chloroplast thylakoid	GO:0004252 serine-type endopeptidase activity	3.4.21.92	pfam00574 CLP_protease	GO & Enzyme & Domain
comp1020_c0_seq1	762	gi|548843126|gb|ERN02885.1| hypothetical protein AMTR_s00135p00030880	218	2.73e-46	188843536	GO:0006468 protein phosphorylation | GO:0006508 proteolysis | GO:0019344 cysteine biosynthetic process	GO:0009505 plant-type cell wall | GO:0009507 chloroplast | GO:0048046 apoplast	GO:0004674 protein serine/threonine kinase activity | GO:0005524 ATP binding | GO:0004190 aspartic-type endopeptidase activity	-	-	GO only
comp1022_c0_seq1	1067	gi|460386595|ref|XP_004238983.1| PREDICTED: proline-rich receptor-like protein kinase PERK9-like	180	1.32e-35	156511297	GO:0006508 proteolysis	GO:0016020 membrane	GO:0004222 metalloendopeptidase activity	-	-	GO only
comp1023_c0_seq1	3104	gi|297743300|emb|CBI36167.3| unnamed protein product	897	0.0	1832915721	GO:0016192 vesicle-mediated transport | GO:0010498 proteasomal protein catabolic process | GO:0007010 cytoskeleton organization | GO:0006661 phosphatidylinositol biosynthetic process | GO:0006094 gluconeogenesis | GO:0006886 intracellular protein transport | GO:0009069 serine family amino acid metabolic process | GO:0016310 phosphorylation	GO:0030126 COPI vesicle coat | GO:0005829 cytosol | GO:0005886 plasma membrane | GO:0016459 myosin complex	GO:0016905 myosin heavy chain kinase activity | GO:0005198 structural molecule activity	-	pfam04053 Coatomer_WDAD | pfam00400 WD40	GO & Domain
comp1025_c0_seq1	1617	gi|508777227|gb|EOY24483.1| Glycine-rich protein, putative isoform 1	286	4.66e-90	323044471	-	GO:0005886 plasma membrane	-	-	pfam10248 Mlf1IP	GO & Domain
comp1026_c0_seq1	2083	gi|225451999|ref|XP_002283510.1| PREDICTED: T-complex protein 1 subunit zeta	535	0.0	1111862511	GO:0010498 proteasomal protein catabolic process | GO:0006457 protein folding | GO:0007010 cytoskeleton organization | GO:0042545 cell wall modification | GO:0006094 gluconeogenesis | GO:0010043 response to zinc ion | GO:0009664 plant-type cell wall organization | GO:0046686 response to cadmium ion	GO:0005829 cytosol | GO:0016020 membrane	GO:0005524 ATP binding | GO:0051082 unfolded protein binding	-	pfam00118 Cpn60_TCP1	GO & Domain
comp1027_c0_seq1	833	gi|212722554|ref|NP_001131154.1| uncharacterized protein LOC100192462 precursor	201	5.42e-89	319501212	GO:0006508 proteolysis	GO:0009505 plant-type cell wall | GO:0016023 cytoplasmic membrane-bounded vesicle | GO:0048046 apoplast	GO:0004190 aspartic-type endopeptidase activity	-	-	GO only
comp1028_c0_seq1	1384	gi|162464339|ref|NP_001104929.1| Rho-related protein from plants 1	212	3.74e-126	443072370	GO:0007264 small GTPase mediated signal transduction	GO:0005737 cytoplasm | GO:0005886 plasma membrane	GO:0005525 GTP binding | GO:0005515 protein binding	-	pfam00071 Ras | pfam08477 Miro | pfam04670 Gtr1_RagA | pfam00025 Arf | pfam02310 B12-binding	GO & Domain
comp1029_c0_seq1	1185	gi|225459777|ref|XP_002285906.1| PREDICTED: glutathione S-transferase PARB	220	1.33e-71	265466512	GO:0006749 glutathione metabolic process | GO:0006803 glutathione conjugation reaction	-	GO:0004364 glutathione transferase activity	2.5.1.18	pfam00043 GST_C | pfam13410 GST_C_2 | pfam02798 GST_N | pfam13417 GST_N_3	GO & Enzyme & Domain
comp1030_c0_seq1	2149	gi|470143353|ref|XP_004307343.1| PREDICTED: uncharacterized protein LOC101306961	274	3.68e-120	423141538	-	GO:0005730 nucleolus	GO:0003723 RNA binding | GO:0000166 nucleotide binding | GO:0008270 zinc ion binding	-	pfam00076 RRM_1 | pfam14259 RRM_6 | pfam13893 RRM_5 | pfam00098 zf-CCHC | pfam12871 PRP38_assoc	GO & Domain
comp1032_c0_seq1	1504	gi|90101285|sp|Q6YW46.2|EF1G2_ORYSJ RecName: Full=Elongation factor 1-gamma 2; Short=EF-1-gamma 2; AltName: Full=eEF-1B gamma 2	414	7.68e-237	811128401	GO:0046686 response to cadmium ion | GO:0010043 response to zinc ion | GO:0006448 regulation of translational elongation	GO:0005773 vacuole | GO:0005853 eukaryotic translation elongation factor 1 complex | GO:0005886 plasma membrane | GO:0005618 cell wall | GO:0005739 mitochondrion | GO:0005840 ribosome	GO:0003746 translation elongation factor activity | GO:0005507 copper ion binding | GO:0016740 transferase activity	-	pfam00647 EF1G | pfam02798 GST_N | pfam13409 GST_N_2 | pfam13417 GST_N_3 | pfam00043 GST_C | pfam13410 GST_C_2	GO & Domain
comp1033_c0_seq1	4935	gi|462424294|gb|EMJ28557.1| hypothetical protein PRUPE_ppa000106mg	879	6.87e-124	435542945	GO:0009737 response to abscisic acid stimulus	GO:0009507 chloroplast	-	-	pfam02213 GYF	GO & Domain
comp1034_c0_seq1	2644	gi|255545176|ref|XP_002513649.1| heat shock protein, putative	701	0.0	1477704004	GO:0009414 response to water deprivation | GO:0006457 protein folding | GO:0009651 response to salt stress | GO:0010286 heat acclimation | GO:0009908 flower development | GO:0050821 protein stabilization | GO:0071277 cellular response to calcium ion | GO:0048366 leaf development | GO:0046685 response to arsenic-containing substance | GO:0009644 response to high light intensity | GO:0042542 respon…	GO:0005829 cytosol | GO:0005618 cell wall | GO:0005739 mitochondrion | GO:0005730 nucleolus | GO:0005886 plasma membrane | GO:0048046 apoplast	GO:0005524 ATP binding | GO:0051082 unfolded protein binding	-	pfam00183 HSP90 | pfam02518 HATPase_c | pfam13589 HATPase_c_3	GO & Domain
[truncated: 85,253 more rows]

## Sheet: Foglio2
Etichette di riga	Conteggio di sequence length
201	664
202	680
203	621
204	647
205	609
206	681
207	594
208	561
209	565
210	637
211	570
212	601
213	567
214	565
215	541
216	549
217	549
218	512
219	563
220	513
221	511
222	477
223	478
224	507
225	459
226	490
227	461
228	438
229	473
230	471
231	385
232	429
233	447
234	397
235	380
236	416
237	432
[truncated: 3,548 more rows]

[truncated: 1 more sheets: Foglio1]
