# Supplementary material for: De Novo Transcriptome Assembly from Inflorescence of Orchis italica: Analysis of Coding and Non-Coding Transcripts
Source: PLoS One. 2014 Jul 15;9(7):e102155. doi: 10.1371/journal.pone.0102155 (PMC4099010; doi:10.1371/journal.pone.0102155)
Supplement: Table S2 — GO annotation of the assembled unigenes of O. italica. (XLSX) [file pone.0102155.s002.xlsx]

## Sheet: AnnotationTable
Sequence Name	sequence length	GO Biological Process	GO Cellular Component	GO Molecular Function
comp2_c0_seq1	514	-	GO:0005576 extracellular region	-
comp4_c0_seq1	965	GO:0006334 nucleosome assembly	GO:0000786 nucleosome | GO:0005730 nucleolus | GO:0009507 chloroplast	GO:0003677 DNA binding | GO:0046982 protein heterodimerization activity
comp6_c0_seq1	2578	GO:0006950 response to stress | GO:0055114 oxidation-reduction process	-	GO:0032440 2-alkenal reductase [NAD(P)] activity | GO:0005524 ATP binding
comp7_c0_seq1	745	GO:0006952 defense response | GO:0009607 response to biotic stimulus	GO:0005737 cytoplasm	-
comp8_c0_seq1	456	-	GO:0009536 plastid	-
comp11_c0_seq1	1289	GO:0006950 response to stress	GO:0016023 cytoplasmic membrane-bounded vesicle	-
comp12_c0_seq1	920	GO:0006334 nucleosome assembly	GO:0000786 nucleosome | GO:0005730 nucleolus	GO:0003677 DNA binding | GO:0046982 protein heterodimerization activity
comp14_c0_seq1	985	GO:0006334 nucleosome assembly	GO:0000786 nucleosome | GO:0005730 nucleolus | GO:0009507 chloroplast	GO:0003677 DNA binding | GO:0046982 protein heterodimerization activity
comp15_c0_seq1	711	GO:0006007 glucose catabolic process | GO:0006605 protein targeting | GO:0006334 nucleosome assembly	GO:0000786 nucleosome | GO:0005634 nucleus	GO:0003677 DNA binding | GO:0046982 protein heterodimerization activity
comp16_c0_seq1	1770	GO:0006184 GTP catabolic process | GO:0046686 response to cadmium ion | GO:0006448 regulation of translational elongation	GO:0005773 vacuole | GO:0009507 chloroplast | GO:0005730 nucleolus | GO:0005886 plasma membrane | GO:0005739 mitochondrion | GO:0005840 ribosome	GO:0016779 nucleotidyltransferase activity | GO:0003746 translation elongation factor activity | GO:0005525 GTP binding | GO:0003924 GTPase activity
comp17_c0_seq1	1231	GO:0009414 response to water deprivation | GO:0006096 glycolysis | GO:0045653 negative regulation of megakaryocyte differentiation | GO:0006334 nucleosome assembly | GO:0006094 gluconeogenesis	GO:0005774 vacuolar membrane | GO:0015629 actin cytoskeleton | GO:0009507 chloroplast | GO:0000786 nucleosome | GO:0005730 nucleolus | GO:0005829 cytosol | GO:0009579 thylakoid | GO:0009506 plasmodesma | GO:0005886 plasma membrane	GO:0046982 protein heterodimerization activity | GO:0003677 DNA binding | GO:0004619 phosphoglycerate mutase activity
comp21_c0_seq1	1193	GO:0009651 response to salt stress | GO:0006333 chromatin assembly or disassembly | GO:0009266 response to temperature stimulus | GO:0006972 hyperosmotic response | GO:0006833 water transport | GO:0007030 Golgi organization | GO:0006096 glycolysis | GO:0046686 response to cadmium ion	GO:0000785 chromatin | GO:0005634 nucleus | GO:0005667 transcription factor complex	GO:0030527 structural constituent of chromatin | GO:0003677 DNA binding | GO:0003700 sequence-specific DNA binding transcription factor activity | GO:0003682 chromatin binding
comp22_c0_seq1	631	GO:0006334 nucleosome assembly	GO:0000786 nucleosome | GO:0005730 nucleolus | GO:0009507 chloroplast	GO:0003677 DNA binding | GO:0046982 protein heterodimerization activity
comp25_c0_seq1	574	GO:0030261 chromosome condensation | GO:0006334 nucleosome assembly	GO:0000786 nucleosome | GO:0005634 nucleus	GO:0003677 DNA binding | GO:0046982 protein heterodimerization activity
comp26_c0_seq1	884	GO:0006334 nucleosome assembly	GO:0000786 nucleosome | GO:0005730 nucleolus	GO:0003677 DNA binding | GO:0046982 protein heterodimerization activity
comp27_c0_seq1	2592	GO:0006952 defense response | GO:0009414 response to water deprivation | GO:0006457 protein folding | GO:0009651 response to salt stress | GO:0010286 heat acclimation | GO:0009908 flower development | GO:0050821 protein stabilization | GO:0071277 cellular response to calcium ion | GO:0048366 leaf development	GO:0005829 cytosol | GO:0005618 cell wall | GO:0005739 mitochondrion | GO:0005730 nucleolus | GO:0005886 plasma membrane | GO:0048046 apoplast	GO:0005524 ATP binding | GO:0051082 unfolded protein binding
comp28_c0_seq1	1259	GO:0042742 defense response to bacterium | GO:0071918 urea transmembrane transport | GO:0080170 hydrogen peroxide transmembrane transport | GO:0006833 water transport | GO:0030104 water homeostasis	GO:0016021 integral to membrane | GO:0009941 chloroplast envelope | GO:0009705 plant-type vacuole membrane | GO:0000326 protein storage vacuole | GO:0042807 central vacuole | GO:0043674 columella | GO:0005783 endoplasmic reticulum | GO:0005886 plasma membrane	GO:0015204 urea transmembrane transporter activity
comp30_c0_seq1	911	GO:0016192 vesicle-mediated transport | GO:0006334 nucleosome assembly	GO:0000786 nucleosome | GO:0016021 integral to membrane | GO:0005634 nucleus	GO:0003677 DNA binding | GO:0046982 protein heterodimerization activity
comp31_c0_seq1	2038	GO:0055114 oxidation-reduction process | GO:0080110 sporopollenin biosynthetic process | GO:0001676 long-chain fatty acid metabolic process | GO:0046949 fatty-acyl-CoA biosynthetic process | GO:0009805 coumarin biosynthetic process | GO:0009809 lignin biosynthetic process | GO:0009811 stilbene biosynthetic process	GO:0005737 cytoplasm	GO:0016207 4-coumarate-CoA ligase activity | GO:0031956 medium-chain fatty acid-CoA ligase activity | GO:0005524 ATP binding | GO:0047077 Photinus-luciferin 4-monooxygenase (ATP-hydrolyzing) activity | GO:0004467 long-chain fatty acid-CoA ligase activity
comp32_c0_seq1	729	GO:0016192 vesicle-mediated transport | GO:0006334 nucleosome assembly	GO:0000786 nucleosome | GO:0016021 integral to membrane | GO:0005634 nucleus	GO:0003677 DNA binding | GO:0046982 protein heterodimerization activity
comp37_c0_seq1	625	GO:0006952 defense response	-	GO:0005507 copper ion binding | GO:0043531 ADP binding | GO:0003677 DNA binding
comp40_c0_seq1	740	GO:0006950 response to stress	-	-
comp44_c0_seq1	648	GO:0009414 response to water deprivation | GO:0030036 actin cytoskeleton organization | GO:0006096 glycolysis | GO:0045653 negative regulation of megakaryocyte differentiation | GO:0006334 nucleosome assembly | GO:0006094 gluconeogenesis	GO:0005774 vacuolar membrane | GO:0015629 actin cytoskeleton | GO:0009507 chloroplast | GO:0000786 nucleosome | GO:0005730 nucleolus | GO:0005829 cytosol | GO:0009579 thylakoid | GO:0009506 plasmodesma | GO:0005886 plasma membrane	GO:0046982 protein heterodimerization activity | GO:0003779 actin binding | GO:0003677 DNA binding | GO:0004619 phosphoglycerate mutase activity
comp46_c0_seq1	1140	GO:0009269 response to desiccation | GO:0009631 cold acclimation | GO:0010029 regulation of seed germination | GO:0009651 response to salt stress	GO:0009506 plasmodesma | GO:0016020 membrane | GO:0005829 cytosol	GO:0003779 actin binding
comp47_c0_seq1	3137	GO:0009086 methionine biosynthetic process | GO:0055114 oxidation-reduction process | GO:0009651 response to salt stress | GO:0010584 pollen exine formation | GO:0046686 response to cadmium ion	GO:0005829 cytosol | GO:0009506 plasmodesma | GO:0009941 chloroplast envelope | GO:0005886 plasma membrane | GO:0048046 apoplast	GO:0008705 methionine synthase activity | GO:0016628 oxidoreductase activity, acting on the CH-CH group of donors, NAD or NADP as acceptor | GO:0003871 5-methyltetrahydropteroyltriglutamate-homocysteine S-methyltransferase activity | GO:0000166 nucleotide binding | GO:0080019 fatty-acyl-CoA reductase (alcohol-forming) activity
comp48_c0_seq1	841	GO:0009664 plant-type cell wall organization | GO:0019344 cysteine biosynthetic process | GO:0042546 cell wall biogenesis	GO:0005618 cell wall | GO:0005576 extracellular region	GO:0045735 nutrient reservoir activity | GO:0005199 structural constituent of cell wall
comp49_c0_seq1	599	GO:0006869 lipid transport	-	GO:0008289 lipid binding
comp54_c0_seq1	876	GO:0006869 lipid transport | GO:0006508 proteolysis	GO:0016023 cytoplasmic membrane-bounded vesicle | GO:0009506 plasmodesma | GO:0048046 apoplast | GO:0009535 chloroplast thylakoid membrane	GO:0008233 peptidase activity | GO:0008289 lipid binding
comp56_c0_seq1	1460	GO:0080110 sporopollenin biosynthetic process | GO:0048316 seed development | GO:0055114 oxidation-reduction process | GO:0009813 flavonoid biosynthetic process	GO:0005783 endoplasmic reticulum	GO:0045552 dihydrokaempferol 4-reductase activity | GO:0050662 coenzyme binding | GO:0000166 nucleotide binding
comp57_c0_seq1	1104	GO:0006334 nucleosome assembly	GO:0000786 nucleosome | GO:0005634 nucleus	GO:0003677 DNA binding
comp58_c0_seq1	2353	GO:0009699 phenylpropanoid biosynthetic process | GO:0030639 polyketide biosynthetic process | GO:0080110 sporopollenin biosynthetic process | GO:0009813 flavonoid biosynthetic process	GO:0005783 endoplasmic reticulum	GO:0016210 naringenin-chalcone synthase activity
comp60_c0_seq1	674	GO:0050832 defense response to fungus | GO:0031640 killing of cells of other organism	GO:0005576 extracellular region	-
comp64_c0_seq1	1448	GO:0006952 defense response | GO:0016556 mRNA modification | GO:0009607 response to biotic stimulus	GO:0016020 membrane	-
comp66_c0_seq1	748	GO:0009414 response to water deprivation | GO:0030036 actin cytoskeleton organization | GO:0006096 glycolysis | GO:0045653 negative regulation of megakaryocyte differentiation | GO:0006334 nucleosome assembly | GO:0006094 gluconeogenesis	GO:0005774 vacuolar membrane | GO:0015629 actin cytoskeleton | GO:0009507 chloroplast | GO:0000786 nucleosome | GO:0005730 nucleolus | GO:0005829 cytosol | GO:0009579 thylakoid | GO:0009506 plasmodesma | GO:0005886 plasma membrane	GO:0046982 protein heterodimerization activity | GO:0003779 actin binding | GO:0003677 DNA binding | GO:0004619 phosphoglycerate mutase activity
comp69_c0_seq1	946	GO:0090333 regulation of stomatal closure | GO:0010252 auxin homeostasis | GO:0009819 drought recovery | GO:0001558 regulation of cell growth | GO:0009734 auxin mediated signaling pathway | GO:0008283 cell proliferation | GO:0042742 defense response to bacterium | GO:0031117 positive regulation of microtubule depolymerization | GO:0007067 mitosis | GO:0048527 lateral root development | GO:0009790…	GO:0005774 vacuolar membrane | GO:0048046 apoplast | GO:0009507 chloroplast | GO:0005794 Golgi apparatus | GO:0005829 cytosol | GO:0009579 thylakoid | GO:0090406 pollen tube | GO:0009506 plasmodesma | GO:0005886 plasma membrane | GO:0005634 nucleus | GO:0045298 tubulin complex	GO:0008017 microtubule binding
comp72_c0_seq1	1921	-	GO:0009536 plastid	-
comp73_c0_seq1	512	GO:0016192 vesicle-mediated transport | GO:0006334 nucleosome assembly	GO:0000786 nucleosome | GO:0016021 integral to membrane | GO:0009536 plastid | GO:0005634 nucleus	GO:0003677 DNA binding | GO:0046982 protein heterodimerization activity
comp77_c0_seq1	2151	GO:0010025 wax biosynthetic process | GO:0006633 fatty acid biosynthetic process | GO:0042335 cuticle development | GO:0055114 oxidation-reduction process | GO:0046185 aldehyde catabolic process | GO:0010143 cutin biosynthetic process | GO:0048653 anther development	GO:0016021 integral to membrane | GO:0043668 exine	GO:0016491 oxidoreductase activity | GO:0071771 aldehyde decarbonylase activity | GO:0005506 iron ion binding
comp78_c0_seq1	774	GO:0006950 response to stress	-	-
comp82_c0_seq1	862	GO:0005975 carbohydrate metabolic process | GO:0009860 pollen tube growth	GO:0009505 plant-type cell wall | GO:0016023 cytoplasmic membrane-bounded vesicle	GO:0033907 beta-D-fucosidase activity | GO:0008422 beta-glucosidase activity
comp83_c0_seq1	1960	GO:0034976 response to endoplasmic reticulum stress | GO:0006457 protein folding | GO:0009651 response to salt stress | GO:0009408 response to heat | GO:0009627 systemic acquired resistance | GO:0055074 calcium ion homeostasis | GO:0046686 response to cadmium ion | GO:0009644 response to high light intensity | GO:0042542 response to hydrogen peroxide	GO:0005739 mitochondrion | GO:0009506 plasmodesma | GO:0005774 vacuolar membrane | GO:0016023 cytoplasmic membrane-bounded vesicle | GO:0005788 endoplasmic reticulum lumen | GO:0009507 chloroplast | GO:0005794 Golgi apparatus | GO:0005886 plasma membrane | GO:0048046 apoplast	GO:0005509 calcium ion binding | GO:0051082 unfolded protein binding
comp86_c0_seq1	1274	GO:0006334 nucleosome assembly	GO:0000786 nucleosome | GO:0005634 nucleus	GO:0003677 DNA binding
comp87_c0_seq1	1736	GO:0007017 microtubule-based process | GO:0009651 response to salt stress | GO:0006184 GTP catabolic process | GO:0051258 protein polymerization | GO:0046686 response to cadmium ion | GO:0009409 response to cold	GO:0009507 chloroplast | GO:0005618 cell wall | GO:0005874 microtubule | GO:0005886 plasma membrane	GO:0005525 GTP binding | GO:0003924 GTPase activity | GO:0005200 structural constituent of cytoskeleton
comp88_c0_seq1	1562	GO:0006289 nucleotide-excision repair | GO:0009294 DNA mediated transformation | GO:0006334 nucleosome assembly | GO:0046686 response to cadmium ion	GO:0005829 cytosol | GO:0005634 nucleus | GO:0005886 plasma membrane | GO:0000785 chromatin	GO:0003677 DNA binding | GO:0003682 chromatin binding
comp91_c0_seq1	1375	GO:0042398 cellular modified amino acid biosynthetic process | GO:0009698 phenylpropanoid metabolic process | GO:0006598 polyamine catabolic process | GO:0009737 response to abscisic acid stimulus	GO:0016023 cytoplasmic membrane-bounded vesicle | GO:0005886 plasma membrane | GO:0005634 nucleus | GO:0005829 cytosol	-
comp93_c0_seq1	892	GO:0009294 DNA mediated transformation | GO:0006334 nucleosome assembly	GO:0005618 cell wall | GO:0000786 nucleosome | GO:0005730 nucleolus	GO:0003677 DNA binding | GO:0046982 protein heterodimerization activity
comp95_c0_seq1	2812	GO:0006499 N-terminal protein myristoylation | GO:0006094 gluconeogenesis | GO:0009934 regulation of meristem structural organization | GO:0006457 protein folding | GO:0042542 response to hydrogen peroxide | GO:0006833 water transport | GO:0009414 response to water deprivation | GO:0006412 translation | GO:0009306 protein secretion | GO:0010075 regulation of meristem growth | GO:0009651 response …	GO:0005774 vacuolar membrane | GO:0048046 apoplast | GO:0016023 cytoplasmic membrane-bounded vesicle | GO:0005840 ribosome | GO:0005788 endoplasmic reticulum lumen | GO:0009507 chloroplast | GO:0005794 Golgi apparatus | GO:0005829 cytosol | GO:0009506 plasmodesma | GO:0005886 plasma membrane | GO:0005634 nucleus | GO:0005739 mitochondrion	GO:0051082 unfolded protein binding | GO:0003735 structural constituent of ribosome | GO:0005524 ATP binding
comp97_c0_seq1	1292	GO:0005975 carbohydrate metabolic process | GO:0006412 translation | GO:0042254 ribosome biogenesis	GO:0005730 nucleolus | GO:0005886 plasma membrane | GO:0005618 cell wall | GO:0022627 cytosolic small ribosomal subunit | GO:0009507 chloroplast	GO:0004553 hydrolase activity, hydrolyzing O-glycosyl compounds | GO:0003735 structural constituent of ribosome
comp98_c0_seq1	977	GO:0042254 ribosome biogenesis | GO:0006412 translation	GO:0009506 plasmodesma | GO:0005886 plasma membrane | GO:0022625 cytosolic large ribosomal subunit	GO:0003735 structural constituent of ribosome
comp100_c0_seq1	553	GO:0009414 response to water deprivation | GO:0006096 glycolysis | GO:0045653 negative regulation of megakaryocyte differentiation | GO:0006334 nucleosome assembly | GO:0006094 gluconeogenesis	GO:0005774 vacuolar membrane | GO:0015629 actin cytoskeleton | GO:0009507 chloroplast | GO:0000786 nucleosome | GO:0005730 nucleolus | GO:0005829 cytosol | GO:0009579 thylakoid | GO:0009506 plasmodesma | GO:0005886 plasma membrane	GO:0046982 protein heterodimerization activity | GO:0003677 DNA binding | GO:0004619 phosphoglycerate mutase activity
comp104_c0_seq1	1347	GO:0010155 regulation of proton transport | GO:0052837 thiazole biosynthetic process | GO:0043085 positive regulation of catalytic activity | GO:0006974 response to DNA damage stimulus | GO:0019252 starch biosynthetic process | GO:0000023 maltose metabolic process | GO:0042742 defense response to bacterium | GO:0046777 protein autophosphorylation | GO:0009637 response to blue light | GO:0009409 r…	GO:0009941 chloroplast envelope | GO:0010319 stromule | GO:0005829 cytosol | GO:0009570 chloroplast stroma | GO:0009579 thylakoid | GO:0005739 mitochondrion	GO:0008270 zinc ion binding | GO:0042803 protein homodimerization activity
comp107_c0_seq1	785	GO:0006952 defense response | GO:0009807 lignan biosynthetic process	GO:0016023 cytoplasmic membrane-bounded vesicle | GO:0005618 cell wall	-
comp108_c0_seq1	796	-	GO:0005730 nucleolus | GO:0005886 plasma membrane | GO:0022627 cytosolic small ribosomal subunit | GO:0009507 chloroplast	-
comp109_c0_seq1	1210	GO:0016049 cell growth | GO:0009651 response to salt stress | GO:0009269 response to desiccation | GO:0000902 cell morphogenesis | GO:0006096 glycolysis | GO:0048193 Golgi vesicle transport | GO:0006094 gluconeogenesis | GO:0046686 response to cadmium ion | GO:0019344 cysteine biosynthetic process | GO:0009793 embryo development ending in seed dormancy	GO:0005829 cytosol | GO:0009506 plasmodesma | GO:0005794 Golgi apparatus | GO:0005886 plasma membrane	-
comp109_c2_seq1	2014	GO:0006164 purine nucleotide biosynthetic process | GO:0000289 nuclear-transcribed mRNA poly(A) tail shortening | GO:0006446 regulation of translational initiation	GO:0005829 cytosol | GO:0005634 nucleus | GO:0005840 ribosome	GO:0003743 translation initiation factor activity | GO:0008143 poly(A) RNA binding | GO:0000166 nucleotide binding
comp111_c0_seq1	700	GO:0006412 translation | GO:0042254 ribosome biogenesis	GO:0005730 nucleolus | GO:0022625 cytosolic large ribosomal subunit	GO:0003735 structural constituent of ribosome
comp113_c0_seq1	864	GO:0042254 ribosome biogenesis | GO:0006412 translation	GO:0022625 cytosolic large ribosomal subunit | GO:0016020 membrane	GO:0003735 structural constituent of ribosome
comp114_c1_seq1	6552	GO:0010584 pollen exine formation | GO:0010152 pollen maturation | GO:0006200 ATP catabolic process | GO:0015689 molybdate ion transport | GO:0015716 organic phosphonate transport | GO:0015748 organophosphate ester transport	GO:0005886 plasma membrane	GO:0015412 molybdate transmembrane-transporting ATPase activity | GO:0015416 organic phosphonate transmembrane-transporting ATPase activity | GO:0005524 ATP binding
comp115_c0_seq1	778	GO:0006334 nucleosome assembly	GO:0000786 nucleosome | GO:0005730 nucleolus	GO:0003677 DNA binding | GO:0046982 protein heterodimerization activity
comp121_c0_seq1	1148	GO:0009651 response to salt stress | GO:0006333 chromatin assembly or disassembly | GO:0009266 response to temperature stimulus | GO:0006972 hyperosmotic response | GO:0006833 water transport | GO:0007030 Golgi organization | GO:0006096 glycolysis | GO:0046686 response to cadmium ion	GO:0000785 chromatin | GO:0005634 nucleus | GO:0005667 transcription factor complex	GO:0030527 structural constituent of chromatin | GO:0003677 DNA binding | GO:0003700 sequence-specific DNA binding transcription factor activity | GO:0003682 chromatin binding
comp123_c0_seq1	1084	GO:0001510 RNA methylation | GO:0006412 translation | GO:0071493 cellular response to UV-B | GO:0032502 developmental process | GO:0042254 ribosome biogenesis	GO:0005730 nucleolus | GO:0009941 chloroplast envelope | GO:0005773 vacuole | GO:0022625 cytosolic large ribosomal subunit | GO:0005794 Golgi apparatus | GO:0005886 plasma membrane	GO:0003735 structural constituent of ribosome
comp124_c0_seq1	541	GO:0050826 response to freezing | GO:0006869 lipid transport	GO:0005886 plasma membrane | GO:0005829 cytosol	GO:0000062 fatty-acyl-CoA binding | GO:0031210 phosphatidylcholine binding
comp125_c0_seq1	987	GO:0042538 hyperosmotic salinity response | GO:0009414 response to water deprivation | GO:0009409 response to cold | GO:0006869 lipid transport | GO:0009737 response to abscisic acid stimulus	GO:0005618 cell wall | GO:0048046 apoplast	GO:0008289 lipid binding
comp129_c0_seq1	3253	GO:0031348 negative regulation of defense response | GO:0006777 Mo-molybdopterin cofactor biosynthetic process | GO:0006457 protein folding | GO:0009867 jasmonic acid mediated signaling pathway | GO:0042542 response to hydrogen peroxide | GO:0009862 systemic acquired resistance, salicylic acid mediated signaling pathway | GO:0010363 regulation of plant-type hypersensitive response | GO:0009734 au…	GO:0005774 vacuolar membrane | GO:0016023 cytoplasmic membrane-bounded vesicle | GO:0009505 plant-type cell wall | GO:0016021 integral to membrane | GO:0009507 chloroplast | GO:0005789 endoplasmic reticulum membrane | GO:0005794 Golgi apparatus | GO:0005829 cytosol | GO:0009506 plasmodesma | GO:0005886 plasma membrane | GO:0005739 mitochondrion	GO:0005509 calcium ion binding | GO:0051082 unfolded protein binding | GO:0030151 molybdenum ion binding
comp130_c0_seq1	924	GO:0006334 nucleosome assembly	GO:0000786 nucleosome | GO:0005634 nucleus	GO:0003677 DNA binding
comp131_c0_seq1	1421	GO:0006412 translation | GO:0042254 ribosome biogenesis	GO:0005730 nucleolus | GO:0005773 vacuole | GO:0005886 plasma membrane | GO:0005618 cell wall | GO:0022625 cytosolic large ribosomal subunit	GO:0003735 structural constituent of ribosome
comp136_c0_seq1	1880	GO:0006457 protein folding | GO:0009651 response to salt stress | GO:0043462 regulation of ATPase activity | GO:0006479 protein methylation | GO:0009408 response to heat	GO:0005618 cell wall | GO:0005730 nucleolus | GO:0005886 plasma membrane	GO:0031072 heat shock protein binding | GO:0003676 nucleic acid binding | GO:0046872 metal ion binding | GO:0005524 ATP binding | GO:0051082 unfolded protein binding | GO:0008276 protein methyltransferase activity
comp138_c0_seq1	2627	GO:0006457 protein folding | GO:0009651 response to salt stress | GO:0043462 regulation of ATPase activity | GO:0009408 response to heat	GO:0005618 cell wall | GO:0005730 nucleolus | GO:0005886 plasma membrane	GO:0031072 heat shock protein binding | GO:0046872 metal ion binding | GO:0005524 ATP binding | GO:0051082 unfolded protein binding
comp139_c0_seq1	1535	GO:0009269 response to desiccation | GO:0006833 water transport | GO:0006970 response to osmotic stress | GO:0080170 hydrogen peroxide transmembrane transport | GO:0009737 response to abscisic acid stimulus	GO:0005773 vacuole | GO:0005886 plasma membrane | GO:0016021 integral to membrane | GO:0009507 chloroplast	GO:0005215 transporter activity
comp140_c0_seq1	846	GO:0016310 phosphorylation | GO:0006118 electron transport	GO:0016023 cytoplasmic membrane-bounded vesicle | GO:0005886 plasma membrane | GO:0031225 anchored to membrane	GO:0005507 copper ion binding | GO:0016301 kinase activity | GO:0009055 electron carrier activity
comp143_c0_seq1	353	GO:0006334 nucleosome assembly	GO:0000786 nucleosome | GO:0005634 nucleus	GO:0003677 DNA binding
comp145_c0_seq1	904	GO:0071491 cellular response to red light | GO:0009744 response to sucrose stimulus | GO:0009718 anthocyanin biosynthetic process | GO:0010117 photoprotection | GO:0080167 response to karrikin | GO:0071490 cellular response to far red light | GO:0010030 positive regulation of seed germination | GO:0010224 response to UV-B | GO:0071492 cellular response to UV-A | GO:0009409 response to cold | GO:0…	GO:0016021 integral to membrane | GO:0031969 chloroplast membrane | GO:0009535 chloroplast thylakoid membrane	GO:0016168 chlorophyll binding
comp146_c0_seq1	1116	-	GO:0005737 cytoplasm	GO:0030246 carbohydrate binding
comp147_c0_seq1	1360	GO:0009062 fatty acid catabolic process | GO:0010200 response to chitin | GO:0006950 response to stress | GO:0006865 amino acid transport	GO:0005773 vacuole	-
comp150_c0_seq1	855	GO:0009664 plant-type cell wall organization | GO:0007275 multicellular organismal development | GO:0042546 cell wall biogenesis	GO:0016023 cytoplasmic membrane-bounded vesicle | GO:0005618 cell wall | GO:0005576 extracellular region	GO:0005199 structural constituent of cell wall
comp152_c0_seq1	1309	GO:0001510 RNA methylation | GO:0006412 translation | GO:0042254 ribosome biogenesis	GO:0005730 nucleolus | GO:0022627 cytosolic small ribosomal subunit | GO:0009507 chloroplast | GO:0005886 plasma membrane	GO:0019843 rRNA binding | GO:0003735 structural constituent of ribosome
comp153_c0_seq1	1330	GO:0055085 transmembrane transport | GO:0009750 response to fructose stimulus | GO:0009414 response to water deprivation | GO:0009651 response to salt stress | GO:0009266 response to temperature stimulus | GO:0006972 hyperosmotic response | GO:0006833 water transport | GO:0007030 Golgi organization | GO:0006096 glycolysis | GO:0046686 response to cadmium ion	GO:0005739 mitochondrion | GO:0016021 integral to membrane | GO:0009506 plasmodesma | GO:0009941 chloroplast envelope | GO:0046658 anchored to plasma membrane | GO:0005773 vacuole	GO:0015250 water channel activity
comp155_c0_seq1	1168	-	GO:0016021 integral to membrane	-
comp158_c0_seq1	2153	GO:0009805 coumarin biosynthetic process | GO:0048364 root development | GO:0010075 regulation of meristem growth | GO:0009611 response to wounding | GO:0006520 cellular amino acid metabolic process | GO:0006970 response to osmotic stress | GO:0005987 sucrose catabolic process | GO:0046686 response to cadmium ion | GO:0005982 starch metabolic process	GO:0005829 cytosol | GO:0005634 nucleus | GO:0005886 plasma membrane | GO:0017177 glucosidase II complex	GO:0033926 glycopeptide alpha-N-acetylgalactosaminidase activity | GO:0004575 sucrose alpha-glucosidase activity
comp160_c0_seq1	1851	-	GO:0005737 cytoplasm | GO:0005884 actin filament	GO:0005200 structural constituent of cytoskeleton | GO:0005524 ATP binding | GO:0003774 motor activity
comp162_c0_seq1	2196	GO:0006855 drug transmembrane transport | GO:0009812 flavonoid metabolic process | GO:0009860 pollen tube growth | GO:0009555 pollen development | GO:0030048 actin filament-based movement | GO:0009901 anther dehiscence	GO:0005774 vacuolar membrane | GO:0005886 plasma membrane	GO:0015238 drug transmembrane transporter activity | GO:0015297 antiporter activity
comp163_c0_seq1	914	GO:0006825 copper ion transport | GO:0048449 floral organ formation | GO:0009909 regulation of flower development | GO:0016570 histone modification	-	GO:0005507 copper ion binding
comp165_c0_seq1	1695	GO:0055085 transmembrane transport | GO:0006839 mitochondrial transport | GO:0034976 response to endoplasmic reticulum stress | GO:0015865 purine nucleotide transport | GO:0009627 systemic acquired resistance	GO:0005618 cell wall | GO:0005730 nucleolus | GO:0016021 integral to membrane | GO:0005743 mitochondrial inner membrane | GO:0009941 chloroplast envelope | GO:0005773 vacuole | GO:0005886 plasma membrane	GO:0005507 copper ion binding | GO:0005471 ATP:ADP antiporter activity
comp166_c0_seq1	1673	GO:0010155 regulation of proton transport | GO:0010218 response to far red light | GO:0009744 response to sucrose stimulus | GO:0010114 response to red light | GO:0010207 photosystem II assembly | GO:0019288 isopentenyl diphosphate biosynthetic process, mevalonate-independent pathway | GO:0006633 fatty acid biosynthetic process | GO:0009637 response to blue light | GO:0009644 response to high lig…	GO:0009941 chloroplast envelope | GO:0009570 chloroplast stroma	GO:0000036 acyl carrier activity | GO:0016491 oxidoreductase activity | GO:0031177 phosphopantetheine binding
comp167_c0_seq1	952	GO:0010090 trichome morphogenesis	GO:0048046 apoplast	-
comp168_c0_seq1	1317	GO:0010363 regulation of plant-type hypersensitive response | GO:0015802 basic amino acid transport | GO:0016558 protein import into peroxisome matrix | GO:0006606 protein import into nucleus | GO:0015696 ammonium transport | GO:0043090 amino acid import | GO:0006891 intra-Golgi vesicle-mediated transport | GO:0006869 lipid transport | GO:0006862 nucleotide transport | GO:0006612 protein targetin…	GO:0005829 cytosol | GO:0005635 nuclear envelope | GO:0005886 plasma membrane	GO:0008565 protein transporter activity | GO:0008536 Ran GTPase binding
comp174_c0_seq1	1552	GO:0009651 response to salt stress | GO:0009409 response to cold | GO:0006414 translational elongation | GO:0042254 ribosome biogenesis | GO:0010043 response to zinc ion | GO:0046686 response to cadmium ion | GO:0006284 base-excision repair	GO:0005730 nucleolus | GO:0009507 chloroplast | GO:0022626 cytosolic ribosome | GO:0005886 plasma membrane	GO:0005507 copper ion binding | GO:0003735 structural constituent of ribosome | GO:0003906 DNA-(apurinic or apyrimidinic site) lyase activity
comp176_c0_seq1	1672	-	GO:0005777 peroxisome | GO:0005634 nucleus | GO:0005886 plasma membrane	-
comp178_c0_seq1	2859	-	GO:0016023 cytoplasmic membrane-bounded vesicle | GO:0009536 plastid	-
comp180_c0_seq1	2208	GO:0080110 sporopollenin biosynthetic process | GO:0022900 electron transport chain | GO:0006118 electron transport | GO:0006631 fatty acid metabolic process	GO:0016023 cytoplasmic membrane-bounded vesicle	GO:0009055 electron carrier activity | GO:0005506 iron ion binding | GO:0020037 heme binding | GO:0019825 oxygen binding | GO:0018685 alkane 1-monooxygenase activity | GO:0070330 aromatase activity
comp184_c0_seq1	1231	GO:0007264 small GTPase mediated signal transduction | GO:0006499 N-terminal protein myristoylation	GO:0005829 cytosol | GO:0009506 plasmodesma | GO:0005773 vacuole | GO:0005794 Golgi apparatus	GO:0004871 signal transducer activity | GO:0016004 phospholipase activator activity | GO:0005525 GTP binding
comp185_c0_seq1	1059	-	GO:0016023 cytoplasmic membrane-bounded vesicle | GO:0005783 endoplasmic reticulum	-
comp186_c0_seq1	763	GO:0006412 translation | GO:0042254 ribosome biogenesis	GO:0005886 plasma membrane | GO:0022625 cytosolic large ribosomal subunit	GO:0003735 structural constituent of ribosome
comp187_c0_seq1	932	GO:0006281 DNA repair | GO:0009616 virus induced gene silencing | GO:0010050 vegetative phase change | GO:0048193 Golgi vesicle transport | GO:0006446 regulation of translational initiation	GO:0005634 nucleus | GO:0005840 ribosome	GO:0003743 translation initiation factor activity | GO:0017005 3'-tyrosyl-DNA phosphodiesterase activity
comp188_c1_seq1	1179	GO:0055114 oxidation-reduction process	-	GO:0016874 ligase activity | GO:0051213 dioxygenase activity
comp190_c0_seq1	1179	GO:0006412 translation | GO:0042254 ribosome biogenesis	GO:0005730 nucleolus | GO:0005886 plasma membrane | GO:0022625 cytosolic large ribosomal subunit | GO:0005739 mitochondrion	GO:0003735 structural constituent of ribosome
comp192_c0_seq1	2396	GO:0006007 glucose catabolic process | GO:0019243 methylglyoxal catabolic process to D-lactate | GO:0006200 ATP catabolic process | GO:0015886 heme transport	GO:0005886 plasma membrane | GO:0005739 mitochondrion	GO:0015439 heme-transporting ATPase activity | GO:0005524 ATP binding
comp193_c0_seq1	1255	GO:0015824 proline transport | GO:0008152 metabolic process	-	GO:0016787 hydrolase activity
comp197_c0_seq1	1409	GO:0001510 RNA methylation | GO:0006412 translation | GO:0042254 ribosome biogenesis	GO:0005730 nucleolus | GO:0005774 vacuolar membrane | GO:0009507 chloroplast | GO:0022625 cytosolic large ribosomal subunit | GO:0005794 Golgi apparatus | GO:0005886 plasma membrane	GO:0008270 zinc ion binding | GO:0003735 structural constituent of ribosome
comp199_c2_seq1	1724	GO:0006508 proteolysis | GO:0019344 cysteine biosynthetic process	GO:0009505 plant-type cell wall | GO:0016023 cytoplasmic membrane-bounded vesicle | GO:0009507 chloroplast | GO:0048046 apoplast	GO:0003677 DNA binding | GO:0004190 aspartic-type endopeptidase activity
comp200_c0_seq1	1232	GO:0010043 response to zinc ion | GO:0019261 1,4-dichlorobenzene catabolic process	GO:0005829 cytosol | GO:0005739 mitochondrion | GO:0009507 chloroplast	GO:0016747 transferase activity, transferring acyl groups other than amino-acyl groups | GO:0008806 carboxymethylenebutenolidase activity
comp201_c0_seq1	2349	GO:0016117 carotenoid biosynthetic process | GO:0051085 chaperone mediated protein folding requiring cofactor | GO:0009658 chloroplast organization | GO:0008219 cell death | GO:0009409 response to cold | GO:0042026 protein refolding | GO:0048481 ovule development | GO:0009627 systemic acquired resistance	GO:0009941 chloroplast envelope | GO:0048046 apoplast | GO:0010319 stromule | GO:0022626 cytosolic ribosome | GO:0005794 Golgi apparatus | GO:0005730 nucleolus | GO:0009570 chloroplast stroma | GO:0005886 plasma membrane | GO:0005739 mitochondrion	GO:0005515 protein binding | GO:0005524 ATP binding
comp202_c0_seq1	956	GO:0032508 DNA duplex unwinding | GO:0010119 regulation of stomatal movement | GO:0006406 mRNA export from nucleus | GO:0009651 response to salt stress | GO:0010043 response to zinc ion | GO:0010228 vegetative to reproductive phase transition of meristem | GO:0046686 response to cadmium ion | GO:0009409 response to cold | GO:0009737 response to abscisic acid stimulus | GO:0000380 alternative nucl…	GO:0048046 apoplast | GO:0009507 chloroplast | GO:0005618 cell wall | GO:0005794 Golgi apparatus | GO:0005777 peroxisome | GO:0005730 nucleolus | GO:0009506 plasmodesma | GO:0005886 plasma membrane	GO:0000166 nucleotide binding | GO:0003697 single-stranded DNA binding | GO:0003723 RNA binding | GO:0003690 double-stranded DNA binding
comp207_c0_seq1	1317	GO:0010162 seed dormancy | GO:0015995 chlorophyll biosynthetic process | GO:0032259 methylation | GO:0006694 steroid biosynthetic process | GO:0009740 gibberellic acid mediated signaling pathway	GO:0005739 mitochondrion | GO:0009505 plant-type cell wall | GO:0016023 cytoplasmic membrane-bounded vesicle | GO:0005886 plasma membrane	GO:0008757 S-adenosylmethionine-dependent methyltransferase activity
comp208_c0_seq1	1403	-	-	GO:0046872 metal ion binding | GO:0003677 DNA binding | GO:0003723 RNA binding
comp210_c0_seq1	550	GO:0001510 RNA methylation | GO:0006412 translation | GO:0042254 ribosome biogenesis	GO:0005730 nucleolus | GO:0022627 cytosolic small ribosomal subunit | GO:0005739 mitochondrion	GO:0003735 structural constituent of ribosome
comp211_c0_seq1	916	GO:0006508 proteolysis | GO:0006412 translation | GO:0042254 ribosome biogenesis	GO:0005730 nucleolus | GO:0005773 vacuole | GO:0005886 plasma membrane | GO:0022625 cytosolic large ribosomal subunit | GO:0009507 chloroplast	GO:0008233 peptidase activity | GO:0003735 structural constituent of ribosome
comp212_c0_seq1	1307	-	-	GO:0000166 nucleotide binding
comp214_c0_seq1	527	GO:0009407 toxin catabolic process | GO:0006749 glutathione metabolic process | GO:0006803 glutathione conjugation reaction	-	GO:0004364 glutathione transferase activity
comp217_c0_seq1	1769	GO:0051788 response to misfolded protein | GO:0009853 photorespiration | GO:0006094 gluconeogenesis | GO:0006635 fatty acid beta-oxidation | GO:0035266 meristem growth | GO:0043161 proteasomal ubiquitin-dependent protein catabolic process | GO:0010078 maintenance of root meristem identity | GO:0010311 lateral root formation | GO:0009651 response to salt stress | GO:0009407 toxin catabolic process…	GO:0005829 cytosol | GO:0008540 proteasome regulatory particle, base subcomplex | GO:0005886 plasma membrane | GO:0005634 nucleus	GO:0008568 microtubule-severing ATPase activity | GO:0008233 peptidase activity | GO:0005524 ATP binding
comp220_c0_seq1	2553	GO:0055114 oxidation-reduction process | GO:0034976 response to endoplasmic reticulum stress | GO:0006457 protein folding | GO:0016567 protein ubiquitination	GO:0005829 cytosol | GO:0005618 cell wall | GO:0005739 mitochondrion | GO:0005774 vacuolar membrane | GO:0005794 Golgi apparatus | GO:0005886 plasma membrane | GO:0048046 apoplast	GO:0031625 ubiquitin protein ligase binding | GO:0005524 ATP binding | GO:0032440 2-alkenal reductase [NAD(P)] activity
comp221_c0_seq1	824	GO:0006412 translation | GO:0042254 ribosome biogenesis	GO:0005886 plasma membrane | GO:0005618 cell wall | GO:0022625 cytosolic large ribosomal subunit | GO:0009507 chloroplast	GO:0003735 structural constituent of ribosome
comp222_c0_seq1	1630	GO:0006508 proteolysis	GO:0009505 plant-type cell wall	GO:0003677 DNA binding | GO:0004190 aspartic-type endopeptidase activity
comp224_c0_seq1	2791	GO:0001510 RNA methylation | GO:0080056 petal vascular tissue pattern formation | GO:0048364 root development | GO:0000398 nuclear mRNA splicing, via spliceosome | GO:0009220 pyrimidine ribonucleotide biosynthetic process | GO:0010305 leaf vascular tissue pattern formation | GO:0000478 endonucleolytic cleavage involved in rRNA processing | GO:0048366 leaf development | GO:0010588 cotyledon vascul…	GO:0005739 mitochondrion | GO:0005730 nucleolus	GO:0003723 RNA binding | GO:0000166 nucleotide binding
comp225_c0_seq1	2962	GO:0055114 oxidation-reduction process | GO:0030433 ER-associated protein catabolic process | GO:0010197 polar nucleus fusion | GO:0009408 response to heat	GO:0005618 cell wall | GO:0009507 chloroplast | GO:0005773 vacuole | GO:0005783 endoplasmic reticulum | GO:0005886 plasma membrane	GO:0005524 ATP binding | GO:0032440 2-alkenal reductase [NAD(P)] activity
comp226_c0_seq1	903	GO:0010099 regulation of photomorphogenesis | GO:0006084 acetyl-CoA metabolic process | GO:0005513 detection of calcium ion | GO:0009846 pollen germination | GO:0019722 calcium-mediated signaling | GO:0009612 response to mechanical stimulus	GO:0005829 cytosol | GO:0005774 vacuolar membrane | GO:0005634 nucleus | GO:0005886 plasma membrane	GO:0005509 calcium ion binding
comp228_c0_seq1	611	GO:0009414 response to water deprivation | GO:0030036 actin cytoskeleton organization | GO:0006096 glycolysis | GO:0045653 negative regulation of megakaryocyte differentiation | GO:0006334 nucleosome assembly | GO:0006094 gluconeogenesis	GO:0005774 vacuolar membrane | GO:0015629 actin cytoskeleton | GO:0009507 chloroplast | GO:0000786 nucleosome | GO:0005730 nucleolus | GO:0005829 cytosol | GO:0009579 thylakoid | GO:0009506 plasmodesma | GO:0005886 plasma membrane	GO:0046982 protein heterodimerization activity | GO:0003779 actin binding | GO:0003677 DNA binding | GO:0004619 phosphoglycerate mutase activity
comp235_c0_seq1	3121	GO:0016310 phosphorylation | GO:0051301 cell division | GO:0042742 defense response to bacterium | GO:0045732 positive regulation of protein catabolic process | GO:0009846 pollen germination | GO:0006486 protein glycosylation | GO:0046686 response to cadmium ion | GO:0006200 ATP catabolic process | GO:0009860 pollen tube growth	GO:0005654 nucleoplasm | GO:0048046 apoplast | GO:0022626 cytosolic ribosome | GO:0009524 phragmoplast | GO:0005618 cell wall | GO:0005794 Golgi apparatus | GO:0005730 nucleolus | GO:0005819 spindle | GO:0005635 nuclear envelope | GO:0009506 plasmodesma | GO:0005886 plasma membrane	GO:0008568 microtubule-severing ATPase activity | GO:0042802 identical protein binding | GO:0005524 ATP binding
comp237_c1_seq1	1113	GO:0006457 protein folding | GO:0009644 response to high light intensity | GO:0034976 response to endoplasmic reticulum stress | GO:0046686 response to cadmium ion | GO:0042542 response to hydrogen peroxide | GO:0009408 response to heat	GO:0005739 mitochondrion	-
comp240_c0_seq1	926	GO:0006302 double-strand break repair | GO:0010332 response to gamma radiation | GO:0048235 pollen sperm cell differentiation	GO:0005886 plasma membrane | GO:0005634 nucleus	GO:0003676 nucleic acid binding
comp241_c0_seq1	758	GO:0006457 protein folding | GO:0009644 response to high light intensity | GO:0006972 hyperosmotic response | GO:0042542 response to hydrogen peroxide | GO:0009408 response to heat	GO:0005737 cytoplasm	GO:0051082 unfolded protein binding
comp243_c0_seq1	768	GO:0006412 translation | GO:0042254 ribosome biogenesis	GO:0005730 nucleolus | GO:0005773 vacuole | GO:0005886 plasma membrane | GO:0022625 cytosolic large ribosomal subunit | GO:0009507 chloroplast | GO:0005783 endoplasmic reticulum	GO:0003735 structural constituent of ribosome
comp244_c0_seq1	1156	GO:0051788 response to misfolded protein | GO:0009853 photorespiration | GO:0009651 response to salt stress | GO:0080129 proteasome core complex assembly | GO:0006511 ubiquitin-dependent protein catabolic process | GO:0015986 ATP synthesis coupled proton transport	GO:0005774 vacuolar membrane | GO:0022626 cytosolic ribosome | GO:0005730 nucleolus | GO:0000276 mitochondrial proton-transporting ATP synthase complex, coupling factor F(o) | GO:0009535 chloroplast thylakoid membrane | GO:0005886 plasma membrane	GO:0008270 zinc ion binding | GO:0015078 hydrogen ion transmembrane transporter activity | GO:0016787 hydrolase activity | GO:0005507 copper ion binding
comp246_c0_seq1	406	GO:0042538 hyperosmotic salinity response | GO:0009611 response to wounding | GO:0009409 response to cold | GO:0009751 response to salicylic acid stimulus | GO:0006869 lipid transport | GO:0042542 response to hydrogen peroxide | GO:0009723 response to ethylene stimulus	-	GO:0008289 lipid binding
comp248_c0_seq1	950	GO:0009651 response to salt stress | GO:0006816 calcium ion transport | GO:0007030 Golgi organization | GO:0006334 nucleosome assembly	GO:0000786 nucleosome | GO:0005730 nucleolus	GO:0003677 DNA binding | GO:0046982 protein heterodimerization activity
comp249_c0_seq1	1246	GO:0042754 negative regulation of circadian rhythm | GO:0006094 gluconeogenesis | GO:0032508 DNA duplex unwinding | GO:0016117 carotenoid biosynthetic process | GO:0010119 regulation of stomatal movement | GO:0006833 water transport | GO:0009414 response to water deprivation | GO:0009662 etioplast organization | GO:0006406 mRNA export from nucleus | GO:0010200 response to chitin | GO:0009651 resp…	GO:0048046 apoplast | GO:0009507 chloroplast | GO:0005618 cell wall | GO:0005777 peroxisome | GO:0005730 nucleolus | GO:0005829 cytosol | GO:0009506 plasmodesma | GO:0005886 plasma membrane | GO:0005739 mitochondrion	GO:0000166 nucleotide binding | GO:0004672 protein kinase activity | GO:0003697 single-stranded DNA binding | GO:0016621 cinnamoyl-CoA reductase activity | GO:0046608 carotenoid isomerase activity | GO:0003690 double-stranded DNA binding | GO:0042803 protein homodimerization activity | GO:0003729 mRNA binding
comp250_c0_seq1	1366	GO:0046686 response to cadmium ion | GO:0006979 response to oxidative stress	GO:0005739 mitochondrion | GO:0005886 plasma membrane	-
comp251_c0_seq1	1447	GO:0009860 pollen tube growth | GO:0055114 oxidation-reduction process | GO:0015995 chlorophyll biosynthetic process | GO:0019685 photosynthesis, dark reaction	-	GO:0016630 protochlorophyllide reductase activity | GO:0000166 nucleotide binding
comp252_c0_seq1	2109	GO:0009414 response to water deprivation | GO:0009737 response to abscisic acid stimulus | GO:0006508 proteolysis | GO:0080167 response to karrikin	GO:0009505 plant-type cell wall | GO:0016020 membrane | GO:0005783 endoplasmic reticulum	GO:0004190 aspartic-type endopeptidase activity
comp253_c0_seq1	1081	GO:0000462 maturation of SSU-rRNA from tricistronic rRNA transcript (SSU-rRNA, 5.8S rRNA, LSU-rRNA) | GO:0055114 oxidation-reduction process | GO:0006414 translational elongation | GO:0006118 electron transport	GO:0005618 cell wall | GO:0005730 nucleolus | GO:0022627 cytosolic small ribosomal subunit | GO:0009507 chloroplast | GO:0005886 plasma membrane	GO:0019843 rRNA binding | GO:0003735 structural constituent of ribosome | GO:0016705 oxidoreductase activity, acting on paired donors, with incorporation or reduction of molecular oxygen | GO:0009055 electron carrier activity | GO:0020037 heme binding | GO:0005506 iron ion binding
comp254_c0_seq1	830	GO:0006412 translation | GO:0042254 ribosome biogenesis	GO:0005730 nucleolus | GO:0022625 cytosolic large ribosomal subunit | GO:0009507 chloroplast | GO:0005739 mitochondrion	GO:0003735 structural constituent of ribosome
comp255_c0_seq1	1157	GO:0006412 translation | GO:0042254 ribosome biogenesis	GO:0005730 nucleolus | GO:0005886 plasma membrane | GO:0005618 cell wall | GO:0022625 cytosolic large ribosomal subunit	GO:0003735 structural constituent of ribosome
comp258_c0_seq1	1611	GO:0006810 transport | GO:0009737 response to abscisic acid stimulus	GO:0005773 vacuole | GO:0046658 anchored to plasma membrane | GO:0016021 integral to membrane | GO:0005634 nucleus	GO:0005215 transporter activity
comp259_c0_seq1	1752	GO:0009793 embryo development ending in seed dormancy | GO:0010143 cutin biosynthetic process | GO:0048730 epidermis morphogenesis | GO:0051179 localization | GO:0010090 trichome morphogenesis	GO:0005737 cytoplasm	GO:0047672 anthranilate N-benzoyltransferase activity
comp264_c0_seq1	743	GO:0042545 cell wall modification | GO:0009664 plant-type cell wall organization | GO:0001510 RNA methylation | GO:0006412 translation | GO:0042254 ribosome biogenesis	GO:0005886 plasma membrane | GO:0005618 cell wall | GO:0022627 cytosolic small ribosomal subunit	GO:0003735 structural constituent of ribosome
comp265_c0_seq1	805	GO:0055114 oxidation-reduction process | GO:0006118 electron transport	GO:0016023 cytoplasmic membrane-bounded vesicle	GO:0005507 copper ion binding | GO:0009055 electron carrier activity
comp266_c0_seq1	767	GO:0006412 translation | GO:0009793 embryo development ending in seed dormancy | GO:0042254 ribosome biogenesis	GO:0005739 mitochondrion | GO:0005730 nucleolus | GO:0009507 chloroplast | GO:0022625 cytosolic large ribosomal subunit	GO:0003735 structural constituent of ribosome
comp267_c0_seq1	901	GO:0006412 translation | GO:0042254 ribosome biogenesis	GO:0022625 cytosolic large ribosomal subunit | GO:0016020 membrane	GO:0003735 structural constituent of ribosome
comp277_c0_seq1	996	GO:0048467 gynoecium development | GO:0001510 RNA methylation | GO:0006412 translation | GO:0042254 ribosome biogenesis | GO:0009734 auxin mediated signaling pathway	GO:0005739 mitochondrion | GO:0005730 nucleolus | GO:0009507 chloroplast | GO:0022625 cytosolic large ribosomal subunit | GO:0005886 plasma membrane	GO:0003735 structural constituent of ribosome
comp280_c0_seq1	1626	GO:0048364 root development | GO:0060267 positive regulation of respiratory burst | GO:0048367 shoot development | GO:0007165 signal transduction | GO:0046686 response to cadmium ion | GO:0050832 defense response to fungus	GO:0005730 nucleolus | GO:0009507 chloroplast | GO:0022626 cytosolic ribosome | GO:0005886 plasma membrane	GO:0004871 signal transducer activity | GO:0005515 protein binding
comp282_c0_seq1	1503	GO:0006950 response to stress | GO:0002238 response to molecule of fungal origin	GO:0005829 cytosol | GO:0005634 nucleus | GO:0009536 plastid | GO:0005886 plasma membrane	-
comp284_c0_seq1	1245	GO:0048364 root development | GO:0009740 gibberellic acid mediated signaling pathway | GO:0009407 toxin catabolic process | GO:0009624 response to nematode | GO:0061062 regulation of nematode larval development | GO:0010265 SCF complex assembly | GO:0016567 protein ubiquitination | GO:0046686 response to cadmium ion | GO:0031146 SCF-dependent proteasomal ubiquitin-dependent protein catabolic proc…	GO:0005773 vacuole | GO:0005618 cell wall | GO:0005794 Golgi apparatus | GO:0005829 cytosol | GO:0019005 SCF ubiquitin ligase complex | GO:0005635 nuclear envelope | GO:0009570 chloroplast stroma | GO:0009506 plasmodesma | GO:0005886 plasma membrane | GO:0005739 mitochondrion	GO:0019904 protein domain specific binding | GO:0005524 ATP binding | GO:0045309 protein phosphorylated amino acid binding
comp290_c0_seq1	1947	GO:0007010 cytoskeleton organization | GO:0006094 gluconeogenesis | GO:0007017 microtubule-based process | GO:0071258 cellular response to gravity | GO:0010498 proteasomal protein catabolic process | GO:0006184 GTP catabolic process | GO:0006084 acetyl-CoA metabolic process | GO:0051258 protein polymerization | GO:0046686 response to cadmium ion	GO:0005774 vacuolar membrane | GO:0045298 tubulin complex | GO:0005618 cell wall | GO:0005829 cytosol | GO:0005874 microtubule | GO:0009570 chloroplast stroma | GO:0005886 plasma membrane	GO:0005525 GTP binding | GO:0003924 GTPase activity | GO:0005200 structural constituent of cytoskeleton
comp291_c0_seq1	502	GO:0006412 translation | GO:0042254 ribosome biogenesis	GO:0022627 cytosolic small ribosomal subunit | GO:0005634 nucleus	GO:0046872 metal ion binding | GO:0003735 structural constituent of ribosome
comp293_c0_seq1	3173	GO:0016070 RNA metabolic process | GO:0009744 response to sucrose stimulus | GO:0009750 response to fructose stimulus | GO:0009651 response to salt stress | GO:0032259 methylation | GO:0009723 response to ethylene stimulus | GO:0009734 auxin mediated signaling pathway	GO:0005829 cytosol | GO:0005794 Golgi apparatus | GO:0005634 nucleus	GO:0008168 methyltransferase activity
comp295_c0_seq1	1013	GO:0006950 response to stress	GO:0005737 cytoplasm	-
comp296_c0_seq1	1711	GO:0006629 lipid metabolic process	-	GO:0004091 carboxylesterase activity
comp298_c0_seq1	3010	GO:0006499 N-terminal protein myristoylation | GO:0006007 glucose catabolic process	GO:0009506 plasmodesma | GO:0016020 membrane | GO:0005829 cytosol | GO:0080008 CUL4 RING ubiquitin ligase complex	-
comp299_c0_seq1	2065	GO:0042026 protein refolding | GO:0016226 iron-sulfur cluster assembly | GO:0009658 chloroplast organization | GO:0048481 ovule development | GO:0009793 embryo development ending in seed dormancy	GO:0005739 mitochondrion | GO:0009941 chloroplast envelope | GO:0009579 thylakoid | GO:0009570 chloroplast stroma | GO:0022626 cytosolic ribosome | GO:0016020 membrane | GO:0048046 apoplast	GO:0005524 ATP binding
comp302_c0_seq1	954	GO:0006412 translation | GO:0009220 pyrimidine ribonucleotide biosynthetic process | GO:0042254 ribosome biogenesis	GO:0009506 plasmodesma | GO:0005774 vacuolar membrane | GO:0009507 chloroplast | GO:0022625 cytosolic large ribosomal subunit | GO:0005886 plasma membrane	GO:0003723 RNA binding | GO:0003735 structural constituent of ribosome
comp303_c0_seq1	749	GO:0022900 electron transport chain | GO:0006118 electron transport	GO:0009536 plastid	GO:0046872 metal ion binding | GO:0009055 electron carrier activity | GO:0051537 2 iron, 2 sulfur cluster binding
comp304_c0_seq1	671	GO:0006412 translation | GO:0042254 ribosome biogenesis	GO:0005886 plasma membrane | GO:0005618 cell wall | GO:0022625 cytosolic large ribosomal subunit | GO:0009507 chloroplast	GO:0003735 structural constituent of ribosome
comp305_c0_seq1	1191	GO:0006412 translation | GO:0009651 response to salt stress | GO:0042254 ribosome biogenesis	GO:0005730 nucleolus | GO:0022626 cytosolic ribosome | GO:0005773 vacuole | GO:0005886 plasma membrane | GO:0015935 small ribosomal subunit | GO:0009507 chloroplast	GO:0003735 structural constituent of ribosome | GO:0003723 RNA binding
comp307_c0_seq1	2644	GO:0046686 response to cadmium ion | GO:0009651 response to salt stress	-	GO:0003723 RNA binding | GO:0000166 nucleotide binding
comp308_c0_seq1	1155	GO:0009414 response to water deprivation | GO:0010466 negative regulation of peptidase activity | GO:0006979 response to oxidative stress | GO:0009409 response to cold | GO:0006972 hyperosmotic response | GO:0006508 proteolysis	GO:0005576 extracellular region | GO:0005829 cytosol | GO:0005783 endoplasmic reticulum	GO:0004869 cysteine-type endopeptidase inhibitor activity | GO:0008233 peptidase activity | GO:0050897 cobalt ion binding
comp309_c0_seq1	379	GO:0006412 translation | GO:0042254 ribosome biogenesis	GO:0005840 ribosome | GO:0019028 viral capsid	GO:0003735 structural constituent of ribosome
comp312_c0_seq1	782	GO:0006412 translation | GO:0042254 ribosome biogenesis	GO:0022625 cytosolic large ribosomal subunit | GO:0005739 mitochondrion	GO:0003735 structural constituent of ribosome
comp314_c0_seq1	1699	GO:0016310 phosphorylation | GO:0048573 photoperiodism, flowering | GO:0006814 sodium ion transport | GO:0015721 bile acid and bile salt transport	GO:0016020 membrane	GO:0008508 bile acid:sodium symporter activity | GO:0016301 kinase activity
comp315_c0_seq1	3625	GO:0006508 proteolysis	GO:0005773 vacuole | GO:0016023 cytoplasmic membrane-bounded vesicle	GO:0004185 serine-type carboxypeptidase activity | GO:0016746 transferase activity, transferring acyl groups
comp316_c0_seq1	703	GO:0001510 RNA methylation | GO:0006412 translation | GO:0019684 photosynthesis, light reaction | GO:0042254 ribosome biogenesis	GO:0005730 nucleolus | GO:0009506 plasmodesma | GO:0005774 vacuolar membrane | GO:0022625 cytosolic large ribosomal subunit | GO:0005794 Golgi apparatus | GO:0005886 plasma membrane | GO:0009543 chloroplast thylakoid lumen	GO:0003735 structural constituent of ribosome
comp317_c0_seq1	852	GO:0001510 RNA methylation | GO:0006412 translation | GO:0042254 ribosome biogenesis	GO:0005730 nucleolus | GO:0009507 chloroplast | GO:0022625 cytosolic large ribosomal subunit | GO:0005886 plasma membrane	GO:0003735 structural constituent of ribosome
comp318_c0_seq1	1139	GO:0006412 translation | GO:0042254 ribosome biogenesis	GO:0005730 nucleolus | GO:0005794 Golgi apparatus | GO:0005886 plasma membrane | GO:0005618 cell wall | GO:0005774 vacuolar membrane | GO:0022625 cytosolic large ribosomal subunit | GO:0009507 chloroplast	GO:0003735 structural constituent of ribosome
comp322_c0_seq1	2400	GO:0006164 purine nucleotide biosynthetic process | GO:0006486 protein glycosylation | GO:0006446 regulation of translational initiation	GO:0005829 cytosol | GO:0016023 cytoplasmic membrane-bounded vesicle | GO:0005840 ribosome	GO:0003743 translation initiation factor activity | GO:0000166 nucleotide binding
comp324_c0_seq1	1027	GO:0006412 translation | GO:0042254 ribosome biogenesis	GO:0005730 nucleolus | GO:0005794 Golgi apparatus | GO:0009506 plasmodesma | GO:0005886 plasma membrane | GO:0005618 cell wall | GO:0022627 cytosolic small ribosomal subunit | GO:0009507 chloroplast	GO:0003735 structural constituent of ribosome | GO:0019843 rRNA binding
comp325_c0_seq1	2976	GO:0006184 GTP catabolic process | GO:0009409 response to cold | GO:0006448 regulation of translational elongation	GO:0005774 vacuolar membrane | GO:0048046 apoplast | GO:0009507 chloroplast | GO:0005730 nucleolus | GO:0005829 cytosol | GO:0009506 plasmodesma | GO:0005886 plasma membrane | GO:0005840 ribosome	GO:0003746 translation elongation factor activity | GO:0005525 GTP binding | GO:0003924 GTPase activity | GO:0005507 copper ion binding
comp326_c0_seq1	594	GO:0010466 negative regulation of peptidase activity | GO:0009827 plant-type cell wall modification | GO:0050832 defense response to fungus | GO:0031640 killing of cells of other organism | GO:0006508 proteolysis	GO:0005576 extracellular region	GO:0030414 peptidase inhibitor activity | GO:0008233 peptidase activity
comp327_c0_seq1	1227	GO:0009955 adaxial/abaxial pattern specification | GO:0006094 gluconeogenesis | GO:0009220 pyrimidine ribonucleotide biosynthetic process | GO:0006913 nucleocytoplasmic transport | GO:0006412 translation | GO:0001510 RNA methylation | GO:0009651 response to salt stress | GO:0008283 cell proliferation | GO:0010015 root morphogenesis | GO:0009965 leaf morphogenesis | GO:0006096 glycolysis | GO:0046…	GO:0005773 vacuole | GO:0009507 chloroplast | GO:0005794 Golgi apparatus | GO:0022625 cytosolic large ribosomal subunit | GO:0005730 nucleolus | GO:0005886 plasma membrane	GO:0008097 5S rRNA binding | GO:0003735 structural constituent of ribosome
comp332_c0_seq1	1015	GO:0016226 iron-sulfur cluster assembly	GO:0005739 mitochondrion	GO:0005506 iron ion binding | GO:0005198 structural molecule activity | GO:0051536 iron-sulfur cluster binding
comp334_c0_seq1	1930	GO:0007017 microtubule-based process | GO:0071258 cellular response to gravity | GO:0006184 GTP catabolic process | GO:0051258 protein polymerization | GO:0046686 response to cadmium ion	GO:0048046 apoplast | GO:0045298 tubulin complex | GO:0005618 cell wall | GO:0005829 cytosol | GO:0005874 microtubule | GO:0009506 plasmodesma | GO:0005886 plasma membrane	GO:0005525 GTP binding | GO:0003924 GTPase activity | GO:0005200 structural constituent of cytoskeleton
comp336_c0_seq1	1921	GO:0016036 cellular response to phosphate starvation | GO:0055085 transmembrane transport | GO:0009737 response to abscisic acid stimulus | GO:0006817 phosphate ion transport	GO:0005773 vacuole | GO:0005886 plasma membrane | GO:0016021 integral to membrane | GO:0005634 nucleus	GO:0005315 inorganic phosphate transmembrane transporter activity | GO:0015293 symporter activity
comp337_c0_seq1	1500	GO:0001510 RNA methylation | GO:0006412 translation | GO:0009220 pyrimidine ribonucleotide biosynthetic process | GO:0042545 cell wall modification | GO:0009664 plant-type cell wall organization | GO:0042254 ribosome biogenesis	GO:0005618 cell wall | GO:0005730 nucleolus | GO:0009506 plasmodesma | GO:0005774 vacuolar membrane | GO:0009507 chloroplast | GO:0022625 cytosolic large ribosomal subunit | GO:0005886 plasma membrane	GO:0003735 structural constituent of ribosome
comp339_c0_seq1	656	-	GO:0005737 cytoplasm	-
comp342_c0_seq1	622	GO:0042546 cell wall biogenesis | GO:0019344 cysteine biosynthetic process | GO:0010090 trichome morphogenesis	GO:0048046 apoplast	-
comp345_c0_seq1	2269	GO:0006511 ubiquitin-dependent protein catabolic process	-	-
comp347_c0_seq1	1207	GO:0006412 translation | GO:0006364 rRNA processing | GO:0040007 growth | GO:0042274 ribosomal small subunit biogenesis | GO:0009793 embryo development ending in seed dormancy	GO:0005730 nucleolus | GO:0009506 plasmodesma | GO:0022627 cytosolic small ribosomal subunit | GO:0009507 chloroplast | GO:0005886 plasma membrane	GO:0003735 structural constituent of ribosome
comp349_c0_seq1	406	GO:0043065 positive regulation of apoptotic process | GO:0048011 nerve growth factor receptor signaling pathway | GO:0051436 negative regulation of ubiquitin-protein ligase activity involved in mitotic cell cycle | GO:0043123 positive regulation of I-kappaB kinase/NF-kappaB cascade | GO:0002479 antigen processing and presentation of exogenous peptide antigen via MHC class I, TAP-dependent | GO:00…	GO:0005829 cytosol | GO:0005654 nucleoplasm | GO:0005886 plasma membrane | GO:0016021 integral to membrane | GO:0010008 endosome membrane | GO:0030666 endocytic vesicle membrane	GO:0002020 protease binding | GO:0008270 zinc ion binding
comp350_c0_seq1	2317	GO:0000398 nuclear mRNA splicing, via spliceosome	GO:0019013 viral nucleocapsid | GO:0030529 ribonucleoprotein complex	GO:0003723 RNA binding | GO:0000166 nucleotide binding
comp352_c0_seq1	521	GO:0006334 nucleosome assembly	GO:0000786 nucleosome | GO:0005634 nucleus	GO:0003677 DNA binding | GO:0046982 protein heterodimerization activity
comp353_c0_seq1	1570	GO:0009750 response to fructose stimulus | GO:0042744 hydrogen peroxide catabolic process | GO:0006833 water transport | GO:0009651 response to salt stress | GO:0006972 hyperosmotic response | GO:0019288 isopentenyl diphosphate biosynthetic process, mevalonate-independent pathway | GO:0007030 Golgi organization | GO:0006096 glycolysis | GO:0032880 regulation of protein localization | GO:0046686 r…	GO:0005829 cytosol | GO:0009570 chloroplast stroma | GO:0005886 plasma membrane | GO:0005634 nucleus	GO:0005509 calcium ion binding | GO:0019904 protein domain specific binding | GO:0045309 protein phosphorylated amino acid binding
comp354_c0_seq1	1267	GO:0000278 mitotic cell cycle | GO:0006406 mRNA export from nucleus | GO:0000060 protein import into nucleus, translocation | GO:0006396 RNA processing	-	-
comp357_c0_seq1	1409	-	GO:0005634 nucleus	GO:0003723 RNA binding | GO:0016747 transferase activity, transferring acyl groups other than amino-acyl groups | GO:0000166 nucleotide binding
comp359_c0_seq1	798	GO:0006952 defense response | GO:0006869 lipid transport	-	GO:0008289 lipid binding
comp364_c0_seq1	995	GO:0006623 protein targeting to vacuole | GO:0007264 small GTPase mediated signal transduction | GO:0043001 Golgi to plasma membrane protein transport | GO:0006499 N-terminal protein myristoylation	GO:0005829 cytosol | GO:0005802 trans-Golgi network | GO:0005794 Golgi apparatus	GO:0016004 phospholipase activator activity | GO:0016787 hydrolase activity | GO:0005525 GTP binding
comp365_c0_seq1	1834	GO:0055114 oxidation-reduction process | GO:0051259 protein oligomerization | GO:0006457 protein folding | GO:0010286 heat acclimation | GO:0045454 cell redox homeostasis | GO:0046686 response to cadmium ion | GO:0006118 electron transport	GO:0005829 cytosol	GO:0016705 oxidoreductase activity, acting on paired donors, with incorporation or reduction of molecular oxygen | GO:0009055 electron carrier activity | GO:0004497 monooxygenase activity | GO:0016671 oxidoreductase activity, acting on a sulfur group of donors, disulfide as acceptor | GO:0020037 heme binding | GO:0005506 iron ion binding | GO:0030544 Hsp70 protein binding
comp366_c0_seq1	1088	GO:0001510 RNA methylation | GO:0006164 purine nucleotide biosynthetic process | GO:0000478 endonucleolytic cleavage involved in rRNA processing	GO:0019013 viral nucleocapsid | GO:0005829 cytosol | GO:0005840 ribosome | GO:0005730 nucleolus	GO:0003723 RNA binding
comp367_c0_seq1	1196	GO:0009684 indoleacetic acid biosynthetic process | GO:0055114 oxidation-reduction process | GO:0030308 negative regulation of cell growth | GO:0042742 defense response to bacterium | GO:0006888 ER to Golgi vesicle-mediated transport | GO:0009723 response to ethylene stimulus	GO:0009535 chloroplast thylakoid membrane | GO:0005783 endoplasmic reticulum | GO:0005794 Golgi apparatus | GO:0005634 nucleus | GO:0005886 plasma membrane	GO:0005496 steroid binding | GO:0032440 2-alkenal reductase [NAD(P)] activity | GO:0020037 heme binding
comp370_c0_seq1	713	GO:0001510 RNA methylation | GO:0006164 purine nucleotide biosynthetic process | GO:0006414 translational elongation | GO:0000028 ribosomal small subunit assembly	GO:0005730 nucleolus | GO:0022627 cytosolic small ribosomal subunit | GO:0005794 Golgi apparatus | GO:0005886 plasma membrane	GO:0003735 structural constituent of ribosome
comp373_c0_seq1	1558	GO:0031348 negative regulation of defense response | GO:0006499 N-terminal protein myristoylation | GO:0009867 jasmonic acid mediated signaling pathway | GO:0009862 systemic acquired resistance, salicylic acid mediated signaling pathway | GO:0010363 regulation of plant-type hypersensitive response | GO:0006612 protein targeting to membrane | GO:0050832 defense response to fungus | GO:0043069 nega…	GO:0005634 nucleus	-
comp374_c0_seq1	2653	GO:0001731 formation of translation preinitiation complex | GO:0006446 regulation of translational initiation	GO:0005829 cytosol | GO:0016282 eukaryotic 43S preinitiation complex | GO:0005852 eukaryotic translation initiation factor 3 complex | GO:0033290 eukaryotic 48S preinitiation complex | GO:0005634 nucleus | GO:0005840 ribosome	GO:0003743 translation initiation factor activity | GO:0003677 DNA binding | GO:0000166 nucleotide binding | GO:0031369 translation initiation factor binding
comp375_c0_seq1	742	GO:0006414 translational elongation | GO:0042254 ribosome biogenesis	GO:0005840 ribosome | GO:0005739 mitochondrion	GO:0003735 structural constituent of ribosome
comp379_c0_seq1	1177	GO:0032508 DNA duplex unwinding | GO:0048316 seed development | GO:0009409 response to cold | GO:0006355 regulation of transcription, DNA-dependent | GO:0010228 vegetative to reproductive phase transition of meristem | GO:0048443 stamen development	GO:0005730 nucleolus | GO:0005737 cytoplasm | GO:0005886 plasma membrane	GO:0003729 mRNA binding | GO:0003690 double-stranded DNA binding | GO:0008270 zinc ion binding | GO:0003697 single-stranded DNA binding
comp381_c0_seq1	1264	GO:0007010 cytoskeleton organization | GO:0006094 gluconeogenesis | GO:0009651 response to salt stress | GO:0010498 proteasomal protein catabolic process | GO:0006184 GTP catabolic process | GO:0009826 unidimensional cell growth | GO:0051258 protein polymerization | GO:0009416 response to light stimulus | GO:0046686 response to cadmium ion | GO:0007018 microtubule-based movement	GO:0005773 vacuole | GO:0045298 tubulin complex | GO:0005618 cell wall | GO:0009507 chloroplast | GO:0005794 Golgi apparatus | GO:0005730 nucleolus | GO:0005874 microtubule | GO:0005886 plasma membrane	GO:0005525 GTP binding | GO:0003924 GTPase activity | GO:0005200 structural constituent of cytoskeleton
comp383_c0_seq1	1390	GO:0016042 lipid catabolic process	GO:0005576 extracellular region | GO:0016023 cytoplasmic membrane-bounded vesicle | GO:0005773 vacuole | GO:0005618 cell wall	GO:0004091 carboxylesterase activity | GO:0016298 lipase activity
comp386_c0_seq1	3031	GO:0055114 oxidation-reduction process | GO:0000186 activation of MAPKK activity | GO:0006118 electron transport | GO:0007178 transmembrane receptor protein serine/threonine kinase signaling pathway | GO:0009069 serine family amino acid metabolic process	-	GO:0016705 oxidoreductase activity, acting on paired donors, with incorporation or reduction of molecular oxygen | GO:0009055 electron carrier activity | GO:0005524 ATP binding | GO:0004709 MAP kinase kinase kinase activity | GO:0020037 heme binding | GO:0005506 iron ion binding
comp387_c0_seq1	1846	GO:0009821 alkaloid biosynthetic process | GO:0010584 pollen exine formation | GO:0009860 pollen tube growth | GO:0009827 plant-type cell wall modification | GO:0016114 terpenoid biosynthetic process | GO:0042432 indole biosynthetic process	GO:0005739 mitochondrion | GO:0009506 plasmodesma | GO:0009505 plant-type cell wall | GO:0005783 endoplasmic reticulum | GO:0005886 plasma membrane	GO:0016844 strictosidine synthase activity
comp389_c0_seq1	1323	GO:0006094 gluconeogenesis | GO:0006457 protein folding | GO:0009651 response to salt stress | GO:0019288 isopentenyl diphosphate biosynthetic process, mevalonate-independent pathway | GO:0006096 glycolysis | GO:0009658 chloroplast organization | GO:0046686 response to cadmium ion | GO:0009409 response to cold | GO:0019344 cysteine biosynthetic process | GO:0048481 ovule development	GO:0009941 chloroplast envelope | GO:0048046 apoplast | GO:0009570 chloroplast stroma | GO:0009535 chloroplast thylakoid membrane | GO:0005739 mitochondrion	GO:0005507 copper ion binding | GO:0005516 calmodulin binding | GO:0005524 ATP binding
comp390_c0_seq1	1074	GO:0051788 response to misfolded protein | GO:0009853 photorespiration | GO:0015979 photosynthesis | GO:0010039 response to iron ion | GO:0080129 proteasome core complex assembly | GO:0000302 response to reactive oxygen species | GO:0006511 ubiquitin-dependent protein catabolic process | GO:0055072 iron ion homeostasis | GO:0015986 ATP synthesis coupled proton transport	GO:0009507 chloroplast | GO:0005754 mitochondrial proton-transporting ATP synthase, catalytic core	GO:0008270 zinc ion binding | GO:0046933 hydrogen ion transporting ATP synthase activity, rotational mechanism | GO:0050897 cobalt ion binding
comp392_c0_seq1	774	GO:0006412 translation | GO:0042254 ribosome biogenesis	GO:0022625 cytosolic large ribosomal subunit | GO:0016020 membrane	GO:0003735 structural constituent of ribosome
comp394_c0_seq1	552	GO:0046686 response to cadmium ion | GO:0006486 protein glycosylation | GO:0009651 response to salt stress | GO:0006446 regulation of translational initiation	GO:0005829 cytosol | GO:0005840 ribosome	GO:0003743 translation initiation factor activity | GO:0000166 nucleotide binding
comp395_c0_seq1	2254	GO:0006979 response to oxidative stress | GO:0007264 small GTPase mediated signal transduction | GO:0009651 response to salt stress | GO:0015031 protein transport	GO:0005773 vacuole | GO:0005886 plasma membrane | GO:0005634 nucleus	GO:0005525 GTP binding | GO:0016787 hydrolase activity
comp397_c0_seq1	1090	GO:0006412 translation | GO:0042254 ribosome biogenesis	GO:0005730 nucleolus | GO:0005886 plasma membrane | GO:0022625 cytosolic large ribosomal subunit | GO:0009536 plastid	GO:0003735 structural constituent of ribosome
comp398_c0_seq1	1102	-	GO:0005634 nucleus	-
comp400_c0_seq1	1078	GO:0009646 response to absence of light | GO:0042744 hydrogen peroxide catabolic process | GO:0009414 response to water deprivation | GO:0009651 response to salt stress | GO:0032880 regulation of protein localization | GO:0009266 response to temperature stimulus | GO:0006972 hyperosmotic response | GO:0006833 water transport | GO:0007030 Golgi organization | GO:0006096 glycolysis | GO:0046686 res…	GO:0005737 cytoplasm	-
comp403_c0_seq1	992	GO:0006412 translation | GO:0042254 ribosome biogenesis	GO:0009506 plasmodesma | GO:0005886 plasma membrane | GO:0005618 cell wall | GO:0005774 vacuolar membrane | GO:0022627 cytosolic small ribosomal subunit | GO:0009507 chloroplast	GO:0003735 structural constituent of ribosome | GO:0003723 RNA binding
comp404_c0_seq1	2286	GO:0042026 protein refolding | GO:0034976 response to endoplasmic reticulum stress | GO:0006626 protein targeting to mitochondrion | GO:0009408 response to heat | GO:0051131 chaperone-mediated protein complex assembly | GO:0046686 response to cadmium ion | GO:0009644 response to high light intensity | GO:0042542 response to hydrogen peroxide	GO:0005774 vacuolar membrane | GO:0005759 mitochondrial matrix | GO:0009507 chloroplast | GO:0022626 cytosolic ribosome | GO:0005886 plasma membrane	GO:0005507 copper ion binding | GO:0005524 ATP binding
comp407_c0_seq1	998	-	GO:0009506 plasmodesma | GO:0005829 cytosol | GO:0005886 plasma membrane	-
comp408_c0_seq1	1934	GO:0019748 secondary metabolic process | GO:0006508 proteolysis | GO:0042967 acyl-carrier-protein biosynthetic process	GO:0016023 cytoplasmic membrane-bounded vesicle	GO:0016752 sinapoyltransferase activity | GO:0004185 serine-type carboxypeptidase activity
comp411_c0_seq1	1225	GO:0034976 response to endoplasmic reticulum stress | GO:0006457 protein folding | GO:0042742 defense response to bacterium | GO:0009408 response to heat | GO:0009627 systemic acquired resistance | GO:0009644 response to high light intensity | GO:0050832 defense response to fungus | GO:0052033 pathogen-associated molecular pattern dependent induction by symbiont of host innate immune response | G…	GO:0005783 endoplasmic reticulum | GO:0000136 alpha-1,6-mannosyltransferase complex	GO:0004169 dolichyl-phosphate-mannose-protein mannosyltransferase activity
comp412_c0_seq1	739	GO:0000461 endonucleolytic cleavage to generate mature 3'-end of SSU-rRNA from (SSU-rRNA, 5.8S rRNA, LSU-rRNA) | GO:0006414 translational elongation | GO:0000447 endonucleolytic cleavage in ITS1 to separate SSU-rRNA from 5.8S rRNA and LSU-rRNA from tricistronic rRNA transcript (SSU-rRNA, 5.8S rRNA, LSU-rRNA)	GO:0022627 cytosolic small ribosomal subunit | GO:0016023 cytoplasmic membrane-bounded vesicle	GO:0003735 structural constituent of ribosome
comp413_c0_seq1	1221	GO:0046686 response to cadmium ion | GO:0005975 carbohydrate metabolic process | GO:0010288 response to lead ion	GO:0005737 cytoplasm	GO:0004553 hydrolase activity, hydrolyzing O-glycosyl compounds
comp417_c0_seq1	1163	GO:0001510 RNA methylation | GO:0006412 translation | GO:0009220 pyrimidine ribonucleotide biosynthetic process | GO:0042254 ribosome biogenesis	GO:0005618 cell wall | GO:0005730 nucleolus | GO:0009506 plasmodesma | GO:0022627 cytosolic small ribosomal subunit | GO:0009507 chloroplast | GO:0005794 Golgi apparatus | GO:0005886 plasma membrane	GO:0003723 RNA binding | GO:0003735 structural constituent of ribosome
comp418_c0_seq1	1737	GO:0009631 cold acclimation	GO:0005829 cytosol | GO:0005634 nucleus	GO:0003723 RNA binding | GO:0000166 nucleotide binding | GO:0008270 zinc ion binding
comp419_c0_seq1	4347	GO:0006278 RNA-dependent DNA replication | GO:0006508 proteolysis	GO:0016023 cytoplasmic membrane-bounded vesicle	GO:0004185 serine-type carboxypeptidase activity | GO:0004519 endonuclease activity | GO:0003964 RNA-directed DNA polymerase activity | GO:0003677 DNA binding | GO:0003723 RNA binding | GO:0016746 transferase activity, transferring acyl groups
comp420_c0_seq1	2157	-	GO:0009536 plastid	-
comp423_c0_seq1	864	GO:0006452 translational frameshifting | GO:0034050 host programmed cell death induced by symbiont | GO:0042742 defense response to bacterium | GO:0009611 response to wounding | GO:0008612 peptidyl-lysine modification to hypusine | GO:0045905 positive regulation of translational termination | GO:0010089 xylem development | GO:0045901 positive regulation of translational elongation | GO:0046686 re…	GO:0005634 nucleus | GO:0005840 ribosome	GO:0003743 translation initiation factor activity | GO:0003746 translation elongation factor activity | GO:0043022 ribosome binding
comp425_c0_seq1	1333	GO:0055114 oxidation-reduction process	GO:0005777 peroxisome	GO:0000166 nucleotide binding | GO:0004022 alcohol dehydrogenase (NAD) activity
comp427_c0_seq1	900	GO:0006412 translation | GO:0009165 nucleotide biosynthetic process | GO:0042545 cell wall modification | GO:0042254 ribosome biogenesis | GO:0009664 plant-type cell wall organization	GO:0009506 plasmodesma | GO:0022627 cytosolic small ribosomal subunit | GO:0009507 chloroplast | GO:0016020 membrane	GO:0003735 structural constituent of ribosome
comp428_c0_seq1	1213	GO:0009965 leaf morphogenesis | GO:0010093 specification of floral organ identity | GO:0010363 regulation of plant-type hypersensitive response | GO:0006261 DNA-dependent DNA replication | GO:0006306 DNA methylation | GO:0009805 coumarin biosynthetic process | GO:0009651 response to salt stress | GO:0016572 histone phosphorylation | GO:0006342 chromatin silencing | GO:0006612 protein targeting to…	GO:0005886 plasma membrane | GO:0048046 apoplast | GO:0000785 chromatin | GO:0005634 nucleus | GO:0009507 chloroplast	GO:0044212 transcription regulatory region DNA binding | GO:0016531 copper chaperone activity | GO:0010314 phosphatidylinositol-5-phosphate binding | GO:0018024 histone-lysine N-methyltransferase activity
comp430_c0_seq1	1705	GO:0006636 unsaturated fatty acid biosynthetic process | GO:0055114 oxidation-reduction process	GO:0005789 endoplasmic reticulum membrane | GO:0016021 integral to membrane	GO:0016720 delta12-fatty acid dehydrogenase activity | GO:0016717 oxidoreductase activity, acting on paired donors, with oxidation of a pair of donors resulting in the reduction of molecular oxygen to two molecules of water | GO:0045485 omega-6 fatty acid desaturase activity
comp432_c0_seq1	1575	GO:0015706 nitrate transport | GO:0010345 suberin biosynthetic process | GO:0010167 response to nitrate | GO:0052325 cell wall pectin biosynthetic process | GO:0042967 acyl-carrier-protein biosynthetic process	GO:0005737 cytoplasm	GO:0050734 hydroxycinnamoyltransferase activity | GO:0047672 anthranilate N-benzoyltransferase activity
comp433_c0_seq1	666	GO:0055085 transmembrane transport | GO:0009750 response to fructose stimulus | GO:0009414 response to water deprivation | GO:0009651 response to salt stress | GO:0009266 response to temperature stimulus | GO:0006972 hyperosmotic response | GO:0006833 water transport | GO:0007030 Golgi organization | GO:0006096 glycolysis | GO:0046686 response to cadmium ion	GO:0005739 mitochondrion | GO:0016021 integral to membrane | GO:0009506 plasmodesma | GO:0009941 chloroplast envelope | GO:0046658 anchored to plasma membrane | GO:0005773 vacuole	GO:0015250 water channel activity
comp435_c0_seq1	1004	GO:0001510 RNA methylation | GO:0006412 translation | GO:0042254 ribosome biogenesis	GO:0005730 nucleolus | GO:0009506 plasmodesma | GO:0009507 chloroplast | GO:0005773 vacuole | GO:0016020 membrane | GO:0022625 cytosolic large ribosomal subunit | GO:0005794 Golgi apparatus	GO:0019843 rRNA binding | GO:0003735 structural constituent of ribosome
comp436_c0_seq1	2009	GO:0006629 lipid metabolic process | GO:0006623 protein targeting to vacuole | GO:0009651 response to salt stress | GO:0009266 response to temperature stimulus | GO:0006508 proteolysis | GO:0006972 hyperosmotic response | GO:0006833 water transport | GO:0048513 organ development | GO:0007030 Golgi organization | GO:0006096 glycolysis | GO:0046686 response to cadmium ion	GO:0005829 cytosol | GO:0009506 plasmodesma | GO:0016023 cytoplasmic membrane-bounded vesicle | GO:0005773 vacuole | GO:0005783 endoplasmic reticulum	GO:0004190 aspartic-type endopeptidase activity
comp438_c0_seq1	1499	GO:0006417 regulation of translation | GO:0006355 regulation of transcription, DNA-dependent | GO:0010154 fruit development | GO:0060777 compound leaf morphogenesis | GO:0048439 flower morphogenesis | GO:0048438 floral whorl development | GO:0007389 pattern specification process | GO:0010930 negative regulation of auxin mediated signaling pathway	GO:0009536 plastid | GO:0005634 nucleus | GO:0005667 transcription factor complex	GO:0046983 protein dimerization activity | GO:0003700 sequence-specific DNA binding transcription factor activity
comp439_c0_seq1	948	GO:0009651 response to salt stress	-	-
comp440_c0_seq1	1700	GO:0006772 thiamine metabolic process	GO:0005829 cytosol | GO:0005739 mitochondrion	GO:0050334 thiaminase activity
comp444_c0_seq1	1713	GO:0009744 response to sucrose stimulus | GO:0016310 phosphorylation | GO:0043562 cellular response to nitrogen levels | GO:0009750 response to fructose stimulus | GO:0009069 serine family amino acid metabolic process	-	GO:0004679 AMP-activated protein kinase activity
comp445_c0_seq1	5111	-	-	GO:0003723 RNA binding
comp452_c0_seq1	1154	GO:0001510 RNA methylation | GO:0006412 translation | GO:0042254 ribosome biogenesis	GO:0005730 nucleolus | GO:0009506 plasmodesma | GO:0009507 chloroplast | GO:0022625 cytosolic large ribosomal subunit | GO:0005783 endoplasmic reticulum | GO:0005886 plasma membrane	GO:0003735 structural constituent of ribosome
comp454_c0_seq1	947	GO:0006606 protein import into nucleus | GO:0051604 protein maturation | GO:0009651 response to salt stress	GO:0022626 cytosolic ribosome | GO:0005794 Golgi apparatus | GO:0009506 plasmodesma | GO:0005634 nucleus	-
comp455_c0_seq1	3396	GO:0042744 hydrogen peroxide catabolic process | GO:0009902 chloroplast relocation | GO:0006289 nucleotide-excision repair | GO:0010304 PSII associated light-harvesting complex II catabolic process | GO:0034660 ncRNA metabolic process | GO:0006508 proteolysis | GO:0042793 transcription from plastid promoter | GO:0006200 ATP catabolic process | GO:0090305 nucleic acid phosphodiester bond hydrolysi…	GO:0031897 Tic complex | GO:0005618 cell wall | GO:0005829 cytosol | GO:0009570 chloroplast stroma | GO:0009535 chloroplast thylakoid membrane | GO:0005739 mitochondrion	GO:0004176 ATP-dependent peptidase activity | GO:0003677 DNA binding | GO:0004518 nuclease activity | GO:0005524 ATP binding
comp456_c0_seq1	841	GO:0006413 translational initiation | GO:0042254 ribosome biogenesis	GO:0005618 cell wall | GO:0005730 nucleolus | GO:0009506 plasmodesma | GO:0022627 cytosolic small ribosomal subunit | GO:0005774 vacuolar membrane | GO:0005794 Golgi apparatus | GO:0005886 plasma membrane	GO:0003723 RNA binding | GO:0003735 structural constituent of ribosome
comp458_c0_seq1	3423	GO:0001731 formation of translation preinitiation complex | GO:0006446 regulation of translational initiation	GO:0005829 cytosol | GO:0016282 eukaryotic 43S preinitiation complex | GO:0005852 eukaryotic translation initiation factor 3 complex | GO:0033290 eukaryotic 48S preinitiation complex | GO:0005886 plasma membrane | GO:0005840 ribosome	GO:0003743 translation initiation factor activity
comp459_c0_seq1	939	GO:0006412 translation | GO:0042254 ribosome biogenesis	GO:0005730 nucleolus | GO:0022625 cytosolic large ribosomal subunit | GO:0005739 mitochondrion	GO:0003735 structural constituent of ribosome
comp461_c0_seq1	788	GO:0006412 translation | GO:0042254 ribosome biogenesis	GO:0005730 nucleolus | GO:0005886 plasma membrane | GO:0005618 cell wall | GO:0022627 cytosolic small ribosomal subunit | GO:0009507 chloroplast	GO:0003735 structural constituent of ribosome | GO:0000166 nucleotide binding
comp463_c0_seq1	713	GO:0009751 response to salicylic acid stimulus | GO:0010286 heat acclimation | GO:0010162 seed dormancy | GO:0009740 gibberellic acid mediated signaling pathway	GO:0009506 plasmodesma	-
comp464_c0_seq1	2145	GO:0006355 regulation of transcription, DNA-dependent	GO:0005829 cytosol | GO:0016021 integral to membrane | GO:0005667 transcription factor complex	GO:0003723 RNA binding | GO:0043565 sequence-specific DNA binding | GO:0003700 sequence-specific DNA binding transcription factor activity | GO:0000166 nucleotide binding
comp466_c0_seq1	587	GO:0031348 negative regulation of defense response | GO:0006777 Mo-molybdopterin cofactor biosynthetic process | GO:0006457 protein folding | GO:0009867 jasmonic acid mediated signaling pathway | GO:0042542 response to hydrogen peroxide | GO:0009862 systemic acquired resistance, salicylic acid mediated signaling pathway | GO:0010363 regulation of plant-type hypersensitive response | GO:0009734 au…	GO:0005774 vacuolar membrane | GO:0016023 cytoplasmic membrane-bounded vesicle | GO:0009505 plant-type cell wall | GO:0016021 integral to membrane | GO:0009507 chloroplast | GO:0005789 endoplasmic reticulum membrane | GO:0005794 Golgi apparatus | GO:0005829 cytosol | GO:0009506 plasmodesma | GO:0005886 plasma membrane | GO:0005739 mitochondrion	GO:0005509 calcium ion binding | GO:0051082 unfolded protein binding | GO:0030151 molybdenum ion binding
comp467_c0_seq1	1632	GO:0006952 defense response | GO:0006468 protein phosphorylation | GO:0009693 ethylene biosynthetic process | GO:0008219 cell death | GO:0048255 mRNA stabilization | GO:0010150 leaf senescence | GO:0009738 abscisic acid mediated signaling pathway | GO:0009069 serine family amino acid metabolic process	GO:0019013 viral nucleocapsid | GO:0005829 cytosol | GO:0030529 ribonucleoprotein complex | GO:0005634 nucleus	GO:0004674 protein serine/threonine kinase activity | GO:0005524 ATP binding | GO:0017091 AU-rich element binding | GO:0005515 protein binding
comp468_c0_seq1	1135	GO:0009693 ethylene biosynthetic process | GO:0009611 response to wounding | GO:0010200 response to chitin | GO:0007568 aging | GO:0007020 microtubule nucleation | GO:0050832 defense response to fungus | GO:0009612 response to mechanical stimulus	GO:0016021 integral to membrane | GO:0009506 plasmodesma | GO:0016023 cytoplasmic membrane-bounded vesicle | GO:0005576 extracellular region | GO:0005794 Golgi apparatus | GO:0005886 plasma membrane	-
comp469_c0_seq1	1176	GO:0009765 photosynthesis, light harvesting | GO:0009637 response to blue light | GO:0010218 response to far red light | GO:0010114 response to red light	GO:0010287 plastoglobule | GO:0009941 chloroplast envelope | GO:0005886 plasma membrane | GO:0048046 apoplast | GO:0009535 chloroplast thylakoid membrane | GO:0005739 mitochondrion	GO:0046872 metal ion binding
comp472_c0_seq1	1708	GO:0006007 glucose catabolic process | GO:0016070 RNA metabolic process | GO:0006446 regulation of translational initiation	GO:0005829 cytosol | GO:0005739 mitochondrion | GO:0016020 membrane | GO:0005634 nucleus | GO:0005840 ribosome	GO:0003743 translation initiation factor activity
comp473_c0_seq1	1076	GO:0006412 translation | GO:0042254 ribosome biogenesis	GO:0005730 nucleolus | GO:0005886 plasma membrane | GO:0022625 cytosolic large ribosomal subunit | GO:0005739 mitochondrion	GO:0003735 structural constituent of ribosome
comp476_c0_seq1	1098	-	GO:0005615 extracellular space	-
comp478_c0_seq1	3127	GO:0000398 nuclear mRNA splicing, via spliceosome	GO:0016023 cytoplasmic membrane-bounded vesicle | GO:0019013 viral nucleocapsid | GO:0030529 ribonucleoprotein complex	GO:0003723 RNA binding | GO:0000166 nucleotide binding
comp481_c0_seq1	2097	GO:0052546 cell wall pectin metabolic process | GO:0000023 maltose metabolic process | GO:0019252 starch biosynthetic process | GO:0043085 positive regulation of catalytic activity | GO:0009736 cytokinin mediated signaling pathway | GO:0052541 plant-type cell wall cellulose metabolic process | GO:0016126 sterol biosynthetic process	GO:0005634 nucleus	-
comp483_c0_seq1	2387	GO:0006457 protein folding | GO:0009644 response to high light intensity | GO:0034976 response to endoplasmic reticulum stress | GO:0046686 response to cadmium ion | GO:0010286 heat acclimation | GO:0042542 response to hydrogen peroxide	GO:0005886 plasma membrane | GO:0005634 nucleus | GO:0005829 cytosol	-
comp484_c0_seq1	592	GO:0006412 translation | GO:0042254 ribosome biogenesis	GO:0005730 nucleolus | GO:0022625 cytosolic large ribosomal subunit	GO:0003735 structural constituent of ribosome
comp486_c0_seq1	1763	GO:0003333 amino acid transmembrane transport	GO:0019013 viral nucleocapsid | GO:0030529 ribonucleoprotein complex | GO:0016020 membrane	GO:0015171 amino acid transmembrane transporter activity | GO:0003723 RNA binding | GO:0000166 nucleotide binding
comp489_c0_seq1	1513	GO:0006334 nucleosome assembly | GO:0006950 response to stress	GO:0000786 nucleosome | GO:0005634 nucleus	GO:0031492 nucleosomal DNA binding
comp491_c0_seq1	1992	GO:0009226 nucleotide-sugar biosynthetic process | GO:0005982 starch metabolic process | GO:0005985 sucrose metabolic process | GO:0019872 streptomycin biosynthetic process | GO:0030639 polyketide biosynthetic process	GO:0005829 cytosol | GO:0048046 apoplast	GO:0048040 UDP-glucuronate decarboxylase activity | GO:0051287 NAD binding | GO:0008460 dTDP-glucose 4,6-dehydratase activity
comp492_c0_seq1	1342	GO:0006355 regulation of transcription, DNA-dependent | GO:0006334 nucleosome assembly | GO:0001708 cell fate specification | GO:0008283 cell proliferation	GO:0000786 nucleosome | GO:0005634 nucleus	GO:0003677 DNA binding
comp494_c0_seq1	749	GO:0000038 very long chain fatty acid metabolic process | GO:0006869 lipid transport | GO:0042335 cuticle development	GO:0016021 integral to membrane | GO:0005576 extracellular region | GO:0009535 chloroplast thylakoid membrane	GO:0008289 lipid binding
comp495_c0_seq1	914	GO:0010155 regulation of proton transport | GO:0006098 pentose-phosphate shunt | GO:0010218 response to far red light | GO:0009688 abscisic acid biosynthetic process | GO:0009744 response to sucrose stimulus | GO:0010114 response to red light | GO:0010207 photosystem II assembly | GO:0080167 response to karrikin | GO:0042742 defense response to bacterium | GO:0009773 photosynthetic electron trans…	GO:0009570 chloroplast stroma	GO:0005515 protein binding | GO:0009055 electron carrier activity | GO:0046872 metal ion binding | GO:0051537 2 iron, 2 sulfur cluster binding
comp496_c0_seq1	725	GO:0006457 protein folding | GO:0009408 response to heat	GO:0005739 mitochondrion	GO:0005507 copper ion binding | GO:0005524 ATP binding
comp500_c0_seq1	3616	GO:0031047 gene silencing by RNA | GO:0006098 pentose-phosphate shunt | GO:0009306 protein secretion | GO:0009651 response to salt stress | GO:0030244 cellulose biosynthetic process | GO:0048193 Golgi vesicle transport | GO:0009845 seed germination | GO:0046686 response to cadmium ion | GO:0009686 gibberellin biosynthetic process | GO:0090305 nucleic acid phosphodiester bond hydrolysis	GO:0016442 RNA-induced silencing complex | GO:0009507 chloroplast | GO:0005618 cell wall | GO:0005829 cytosol | GO:0005635 nuclear envelope | GO:0009506 plasmodesma | GO:0005783 endoplasmic reticulum | GO:0005886 plasma membrane	GO:0003723 RNA binding | GO:0004518 nuclease activity
comp505_c0_seq1	2145	GO:0048767 root hair elongation | GO:0010498 proteasomal protein catabolic process | GO:0006606 protein import into nucleus | GO:0007010 cytoskeleton organization | GO:0006094 gluconeogenesis | GO:0009407 toxin catabolic process	GO:0005829 cytosol | GO:0005618 cell wall | GO:0005730 nucleolus | GO:0009506 plasmodesma | GO:0048471 perinuclear region of cytoplasm | GO:0005635 nuclear envelope	GO:0008565 protein transporter activity
comp507_c0_seq1	1097	GO:0048767 root hair elongation | GO:0009845 seed germination | GO:0009416 response to light stimulus | GO:0009611 response to wounding | GO:0051301 cell division | GO:0009733 response to auxin stimulus	GO:0005618 cell wall | GO:0005739 mitochondrion | GO:0005730 nucleolus | GO:0005884 actin filament | GO:0005886 plasma membrane	GO:0005524 ATP binding | GO:0003774 motor activity | GO:0005200 structural constituent of cytoskeleton
comp511_c0_seq1	1341	GO:0000398 nuclear mRNA splicing, via spliceosome	GO:0005739 mitochondrion	GO:0017069 snRNA binding | GO:0000166 nucleotide binding
comp513_c0_seq1	1621	GO:0016132 brassinosteroid biosynthetic process | GO:0048767 root hair elongation | GO:0009651 response to salt stress | GO:0006084 acetyl-CoA metabolic process | GO:0048367 shoot development | GO:0006816 calcium ion transport | GO:0007030 Golgi organization | GO:0016126 sterol biosynthetic process	GO:0005618 cell wall | GO:0005774 vacuolar membrane | GO:0046658 anchored to plasma membrane	-
comp515_c0_seq1	1308	GO:0051555 flavonol biosynthetic process | GO:0080167 response to karrikin	GO:0005739 mitochondrion	GO:0080062 cytokinin 9-beta-glucosyltransferase activity | GO:0047213 anthocyanidin 3-O-glucosyltransferase activity | GO:0050502 cis-zeatin O-beta-D-glucosyltransferase activity | GO:0080043 quercetin 3-O-glucosyltransferase activity | GO:0080059 flavonol 3-O-arabinosyltransferase activity | GO:0047807 cytokinin 7-beta-glucosyltransferase activity | GO:0050403 trans-zeatin O-beta-D-glucosyltrans…
comp520_c0_seq1	2471	GO:0048653 anther development | GO:0016126 sterol biosynthetic process | GO:0009825 multidimensional cell growth | GO:0010075 regulation of meristem growth | GO:0043481 anthocyanin accumulation in tissues in response to UV light | GO:0048767 root hair elongation | GO:0010817 regulation of hormone levels | GO:0000271 polysaccharide biosynthetic process | GO:0055114 oxidation-reduction process | GO…	GO:0016020 membrane | GO:0016023 cytoplasmic membrane-bounded vesicle | GO:0009505 plant-type cell wall | GO:0009506 plasmodesma	GO:0008447 L-ascorbate oxidase activity | GO:0005507 copper ion binding
comp521_c0_seq1	732	GO:0009853 photorespiration | GO:0042254 ribosome biogenesis | GO:0001510 RNA methylation | GO:0006412 translation	GO:0005730 nucleolus | GO:0022625 cytosolic large ribosomal subunit	GO:0003735 structural constituent of ribosome
comp523_c0_seq1	1101	GO:0006623 protein targeting to vacuole | GO:0016197 endosome transport | GO:0048193 Golgi vesicle transport | GO:0009742 brassinosteroid mediated signaling pathway | GO:0009826 unidimensional cell growth	GO:0016021 integral to membrane	-
comp524_c0_seq1	715	GO:0006412 translation | GO:0042254 ribosome biogenesis	GO:0022625 cytosolic large ribosomal subunit	GO:0003735 structural constituent of ribosome
comp528_c0_seq1	1226	GO:0016192 vesicle-mediated transport | GO:0007264 small GTPase mediated signal transduction | GO:0006913 nucleocytoplasmic transport | GO:0006184 GTP catabolic process | GO:0006886 intracellular protein transport | GO:0046686 response to cadmium ion	GO:0005829 cytosol | GO:0016020 membrane	GO:0003924 GTPase activity | GO:0005525 GTP binding
comp530_c0_seq1	1694	GO:0006508 proteolysis	GO:0009505 plant-type cell wall | GO:0009506 plasmodesma | GO:0016023 cytoplasmic membrane-bounded vesicle | GO:0005576 extracellular region	GO:0004185 serine-type carboxypeptidase activity
comp532_c0_seq1	1785	GO:0051792 medium-chain fatty acid biosynthetic process | GO:0080110 sporopollenin biosynthetic process | GO:0055114 oxidation-reduction process | GO:0006118 electron transport	-	GO:0033772 flavonoid 3',5'-hydroxylase activity | GO:0009055 electron carrier activity | GO:0005506 iron ion binding | GO:0020037 heme binding | GO:0019825 oxygen binding
comp541_c0_seq1	927	GO:0009723 response to ethylene stimulus | GO:0045893 positive regulation of transcription, DNA-dependent | GO:0009644 response to high light intensity | GO:0042542 response to hydrogen peroxide	GO:0005730 nucleolus | GO:0005737 cytoplasm | GO:0005667 transcription factor complex	GO:0043565 sequence-specific DNA binding | GO:0003713 transcription coactivator activity
comp542_c0_seq1	1321	GO:0006457 protein folding | GO:0042542 response to hydrogen peroxide | GO:0045036 protein targeting to chloroplast | GO:0034976 response to endoplasmic reticulum stress | GO:0009644 response to high light intensity | GO:0009658 chloroplast organization | GO:0046686 response to cadmium ion | GO:0009409 response to cold | GO:0009408 response to heat | GO:0055114 oxidation-reduction process | GO:00…	GO:0009941 chloroplast envelope | GO:0048046 apoplast | GO:0009570 chloroplast stroma | GO:0009579 thylakoid | GO:0005634 nucleus | GO:0005739 mitochondrion	GO:0032440 2-alkenal reductase [NAD(P)] activity | GO:0051082 unfolded protein binding | GO:0005524 ATP binding
comp543_c0_seq1	2410	GO:0009615 response to virus | GO:0006094 gluconeogenesis | GO:0006457 protein folding | GO:0042542 response to hydrogen peroxide | GO:0009651 response to salt stress | GO:0006096 glycolysis | GO:0034976 response to endoplasmic reticulum stress | GO:0009644 response to high light intensity | GO:0046686 response to cadmium ion | GO:0009408 response to heat | GO:0019243 methylglyoxal catabolic proc…	GO:0005774 vacuolar membrane | GO:0005759 mitochondrial matrix | GO:0009507 chloroplast | GO:0005618 cell wall | GO:0005794 Golgi apparatus | GO:0005886 plasma membrane	GO:0008270 zinc ion binding | GO:0032440 2-alkenal reductase [NAD(P)] activity | GO:0051082 unfolded protein binding | GO:0005524 ATP binding
comp544_c0_seq1	3344	GO:0010267 production of ta-siRNAs involved in RNA interference | GO:0006346 methylation-dependent chromatin silencing | GO:0000911 cytokinesis by cell plate formation | GO:0009965 leaf morphogenesis | GO:0048481 ovule development | GO:0006261 DNA-dependent DNA replication | GO:0006306 DNA methylation | GO:0043085 positive regulation of catalytic activity | GO:0009816 defense response to bacteriu…	GO:0005829 cytosol | GO:0005719 nuclear euchromatin | GO:0015030 Cajal body | GO:0005730 nucleolus | GO:0005840 ribosome	GO:0003743 translation initiation factor activity | GO:0035197 siRNA binding | GO:0005515 protein binding
comp545_c0_seq1	3152	GO:0000278 mitotic cell cycle | GO:0006499 N-terminal protein myristoylation | GO:0009880 embryonic pattern specification | GO:0009867 jasmonic acid mediated signaling pathway | GO:0048825 cotyledon development | GO:0051301 cell division | GO:0010564 regulation of cell cycle process | GO:0006511 ubiquitin-dependent protein catabolic process | GO:0043090 amino acid import | GO:0006396 RNA processi…	GO:0009941 chloroplast envelope | GO:0009524 phragmoplast | GO:0005829 cytosol | GO:0005819 spindle | GO:0031461 cullin-RING ubiquitin ligase complex | GO:0000794 condensed nuclear chromosome	GO:0031625 ubiquitin protein ligase binding
comp546_c0_seq1	1403	GO:0042742 defense response to bacterium | GO:0010205 photoinhibition | GO:0010207 photosystem II assembly | GO:0035304 regulation of protein dephosphorylation | GO:0042549 photosystem II stabilization	GO:0019898 extrinsic to membrane | GO:0016021 integral to membrane | GO:0009535 chloroplast thylakoid membrane | GO:0010287 plastoglobule | GO:0009654 oxygen evolving complex | GO:0009279 cell outer membrane | GO:0009543 chloroplast thylakoid lumen | GO:0048046 apoplast	GO:0008266 poly(U) RNA binding | GO:0010242 oxygen evolving activity | GO:0005509 calcium ion binding
comp547_c0_seq1	1019	GO:0009631 cold acclimation | GO:0009220 pyrimidine ribonucleotide biosynthetic process | GO:0009651 response to salt stress | GO:0031564 transcription antitermination | GO:0009845 seed germination | GO:0010228 vegetative to reproductive phase transition of meristem | GO:0009909 regulation of flower development | GO:0034968 histone lysine methylation | GO:0006364 rRNA processing | GO:0006626 prot…	GO:0005739 mitochondrion	GO:0001072 RNA binding transcription antitermination factor activity | GO:0003697 single-stranded DNA binding | GO:0003723 RNA binding | GO:0003690 double-stranded DNA binding | GO:0005507 copper ion binding | GO:0005524 ATP binding
comp548_c0_seq1	1423	GO:0016049 cell growth | GO:0006623 protein targeting to vacuole | GO:0009651 response to salt stress | GO:0000902 cell morphogenesis | GO:0006891 intra-Golgi vesicle-mediated transport | GO:0006896 Golgi to vacuole transport | GO:0016197 endosome transport | GO:0006816 calcium ion transport | GO:0007030 Golgi organization | GO:0007033 vacuole organization | GO:0009630 gravitropism | GO:0007165 s…	GO:0000325 plant-type vacuole | GO:0005774 vacuolar membrane | GO:0005770 late endosome | GO:0005802 trans-Golgi network | GO:0030140 trans-Golgi network transport vesicle | GO:0005886 plasma membrane	GO:0000149 SNARE binding | GO:0004872 receptor activity
comp550_c0_seq1	649	GO:0006412 translation | GO:0042254 ribosome biogenesis | GO:0006334 nucleosome assembly	GO:0000786 nucleosome | GO:0022625 cytosolic large ribosomal subunit	GO:0046872 metal ion binding | GO:0019843 rRNA binding | GO:0003735 structural constituent of ribosome | GO:0003677 DNA binding
comp552_c0_seq1	1208	GO:0048765 root hair cell differentiation | GO:0042546 cell wall biogenesis	GO:0005773 vacuole | GO:0005886 plasma membrane	GO:0003677 DNA binding
comp553_c0_seq1	2806	GO:0015706 nitrate transport | GO:0035445 borate transmembrane transport | GO:0010036 response to boron-containing substance | GO:0010106 cellular response to iron ion starvation | GO:0052546 cell wall pectin metabolic process | GO:0006826 iron ion transport | GO:0010167 response to nitrate | GO:0052541 plant-type cell wall cellulose metabolic process | GO:0006821 chloride transport | GO:0015701 …	GO:0016328 lateral plasma membrane | GO:0016021 integral to membrane | GO:0005768 endosome | GO:0043674 columella | GO:0005773 vacuole	GO:0080139 borate efflux transmembrane transporter activity | GO:0005452 inorganic anion exchanger activity
comp554_c0_seq1	885	GO:0016049 cell growth | GO:0006623 protein targeting to vacuole | GO:0000902 cell morphogenesis | GO:0016197 endosome transport | GO:0007067 mitosis | GO:0007030 Golgi organization | GO:0007033 vacuole organization | GO:0048193 Golgi vesicle transport | GO:0008152 metabolic process	GO:0005681 spliceosomal complex | GO:0009536 plastid	GO:0003824 catalytic activity
comp555_c0_seq1	368	GO:0006412 translation | GO:0042254 ribosome biogenesis	GO:0005730 nucleolus | GO:0005794 Golgi apparatus | GO:0005886 plasma membrane | GO:0005618 cell wall | GO:0005774 vacuolar membrane | GO:0022625 cytosolic large ribosomal subunit | GO:0009507 chloroplast	GO:0003735 structural constituent of ribosome
comp558_c0_seq1	1155	GO:0006406 mRNA export from nucleus | GO:0009651 response to salt stress | GO:0006184 GTP catabolic process | GO:0007264 small GTPase mediated signal transduction | GO:0046686 response to cadmium ion | GO:0006606 protein import into nucleus	GO:0048046 apoplast | GO:0005618 cell wall | GO:0005794 Golgi apparatus | GO:0005730 nucleolus | GO:0009506 plasmodesma | GO:0005886 plasma membrane	GO:0005525 GTP binding | GO:0003924 GTPase activity
comp559_c0_seq1	1063	GO:0009765 photosynthesis, light harvesting	GO:0016020 membrane | GO:0009507 chloroplast	GO:0046872 metal ion binding
comp561_c0_seq1	1754	GO:0006952 defense response | GO:0009693 ethylene biosynthetic process | GO:0008219 cell death | GO:0010150 leaf senescence	GO:0019013 viral nucleocapsid | GO:0005829 cytosol | GO:0005730 nucleolus | GO:0030529 ribonucleoprotein complex	GO:0003723 RNA binding | GO:0000166 nucleotide binding
comp562_c0_seq1	866	GO:0006412 translation | GO:0042254 ribosome biogenesis	GO:0005730 nucleolus | GO:0009506 plasmodesma | GO:0022625 cytosolic large ribosomal subunit | GO:0016020 membrane	GO:0003735 structural constituent of ribosome
comp563_c0_seq1	1212	GO:0046686 response to cadmium ion | GO:0009651 response to salt stress	-	GO:0003723 RNA binding | GO:0000166 nucleotide binding
comp564_c0_seq1	1134	GO:0001510 RNA methylation | GO:0008283 cell proliferation | GO:0042742 defense response to bacterium | GO:0048449 floral organ formation | GO:0006338 chromatin remodeling | GO:0009266 response to temperature stimulus | GO:0044030 regulation of DNA methylation | GO:0009909 regulation of flower development | GO:0006334 nucleosome assembly | GO:0034968 histone lysine methylation	GO:0005773 vacuole | GO:0000786 nucleosome | GO:0005730 nucleolus	GO:0046982 protein heterodimerization activity | GO:0003677 DNA binding
comp567_c0_seq1	1327	GO:0009851 auxin biosynthetic process | GO:0009611 response to wounding | GO:0009617 response to bacterium | GO:0006567 threonine catabolic process | GO:0009723 response to ethylene stimulus | GO:0000162 tryptophan biosynthetic process | GO:0006571 tyrosine biosynthetic process | GO:0009094 L-phenylalanine biosynthetic process	GO:0005950 anthranilate synthase complex | GO:0005739 mitochondrion	GO:0004049 anthranilate synthase activity
comp568_c0_seq1	922	GO:0006184 GTP catabolic process | GO:0046686 response to cadmium ion | GO:0006144 purine base metabolic process | GO:0006790 sulfur compound metabolic process | GO:0006448 regulation of translational elongation	GO:0005773 vacuole | GO:0009507 chloroplast | GO:0005730 nucleolus | GO:0005886 plasma membrane | GO:0005739 mitochondrion | GO:0005840 ribosome	GO:0004781 sulfate adenylyltransferase (ATP) activity | GO:0003746 translation elongation factor activity | GO:0005525 GTP binding | GO:0003924 GTPase activity
comp569_c0_seq1	2531	-	-	GO:0003723 RNA binding
comp570_c0_seq1	680	GO:0055114 oxidation-reduction process | GO:0045454 cell redox homeostasis | GO:0019243 methylglyoxal catabolic process to D-lactate | GO:0006118 electron transport | GO:0006094 gluconeogenesis | GO:0006749 glutathione metabolic process | GO:0006206 pyrimidine base metabolic process	GO:0005773 vacuole | GO:0005886 plasma membrane	GO:0008794 arsenate reductase (glutaredoxin) activity | GO:0009055 electron carrier activity | GO:0004362 glutathione-disulfide reductase activity | GO:0050660 flavin adenine dinucleotide binding | GO:0050661 NADP binding | GO:0004791 thioredoxin-disulfide reductase activity | GO:0015035 protein disulfide oxidoreductase activity
comp571_c0_seq1	558	GO:0009699 phenylpropanoid biosynthetic process | GO:0030639 polyketide biosynthetic process | GO:0080110 sporopollenin biosynthetic process | GO:0009813 flavonoid biosynthetic process	GO:0005783 endoplasmic reticulum	GO:0016210 naringenin-chalcone synthase activity
comp575_c0_seq1	1542	GO:0006629 lipid metabolic process | GO:0006623 protein targeting to vacuole | GO:0009651 response to salt stress | GO:0009266 response to temperature stimulus | GO:0006508 proteolysis | GO:0006972 hyperosmotic response | GO:0006833 water transport | GO:0048513 organ development | GO:0007030 Golgi organization | GO:0006096 glycolysis | GO:0046686 response to cadmium ion	GO:0005829 cytosol | GO:0009506 plasmodesma | GO:0005773 vacuole | GO:0005783 endoplasmic reticulum	GO:0004190 aspartic-type endopeptidase activity
comp576_c0_seq1	3219	GO:0046686 response to cadmium ion | GO:0009408 response to heat | GO:0055114 oxidation-reduction process	GO:0005886 plasma membrane | GO:0005618 cell wall	GO:0005524 ATP binding | GO:0032440 2-alkenal reductase [NAD(P)] activity
comp577_c0_seq1	2032	GO:0006468 protein phosphorylation | GO:0010498 proteasomal protein catabolic process | GO:0006457 protein folding | GO:0006364 rRNA processing | GO:0007010 cytoskeleton organization | GO:0042545 cell wall modification | GO:0006094 gluconeogenesis | GO:0009664 plant-type cell wall organization | GO:0009069 serine family amino acid metabolic process	GO:0005829 cytosol | GO:0005618 cell wall | GO:0046658 anchored to plasma membrane	GO:0004674 protein serine/threonine kinase activity | GO:0005524 ATP binding | GO:0051082 unfolded protein binding
comp581_c0_seq1	841	GO:0006412 translation | GO:0042254 ribosome biogenesis	GO:0005730 nucleolus | GO:0005773 vacuole | GO:0009506 plasmodesma | GO:0005618 cell wall | GO:0022627 cytosolic small ribosomal subunit | GO:0016020 membrane	GO:0003735 structural constituent of ribosome
comp583_c0_seq1	818	GO:0006412 translation | GO:0042254 ribosome biogenesis	GO:0005730 nucleolus | GO:0005794 Golgi apparatus | GO:0022627 cytosolic small ribosomal subunit	GO:0003735 structural constituent of ribosome
comp584_c0_seq1	1446	GO:0006835 dicarboxylic acid transport | GO:0010200 response to chitin | GO:0055085 transmembrane transport | GO:0006839 mitochondrial transport | GO:0015992 proton transport	GO:0005743 mitochondrial inner membrane | GO:0016021 integral to membrane	GO:0017077 oxidative phosphorylation uncoupler activity | GO:0005310 dicarboxylic acid transmembrane transporter activity
comp585_c0_seq1	2847	GO:0006457 protein folding | GO:0009414 response to water deprivation | GO:0009793 embryo development ending in seed dormancy | GO:0010157 response to chlorate | GO:0009651 response to salt stress | GO:0009658 chloroplast organization | GO:0009408 response to heat | GO:0009704 de-etiolation | GO:0045037 protein import into chloroplast stroma | GO:0048481 ovule development	GO:0005774 vacuolar membrane | GO:0009941 chloroplast envelope | GO:0005618 cell wall | GO:0009570 chloroplast stroma | GO:0005886 plasma membrane | GO:0005739 mitochondrion	GO:0051082 unfolded protein binding | GO:0005524 ATP binding
comp586_c0_seq1	2362	GO:0035196 production of miRNAs involved in gene silencing by miRNA | GO:0000398 nuclear mRNA splicing, via spliceosome | GO:0030422 production of siRNA involved in RNA interference	GO:0005829 cytosol | GO:0005739 mitochondrion | GO:0016607 nuclear speck | GO:0016020 membrane	GO:0003723 RNA binding | GO:0000166 nucleotide binding
comp592_c0_seq1	1350	GO:0055085 transmembrane transport | GO:0044070 regulation of anion transport | GO:0042742 defense response to bacterium	GO:0005618 cell wall | GO:0005730 nucleolus | GO:0009941 chloroplast envelope | GO:0005741 mitochondrial outer membrane | GO:0005773 vacuole | GO:0005886 plasma membrane	GO:0008308 voltage-gated anion channel activity
comp593_c0_seq1	983	GO:0009615 response to virus | GO:0010224 response to UV-B | GO:0009627 systemic acquired resistance | GO:0031540 regulation of anthocyanin biosynthetic process | GO:0009682 induced systemic resistance | GO:0009723 response to ethylene stimulus | GO:0046686 response to cadmium ion | GO:0006470 protein dephosphorylation	GO:0005618 cell wall | GO:0016023 cytoplasmic membrane-bounded vesicle | GO:0005773 vacuole | GO:0048046 apoplast	GO:0004721 phosphoprotein phosphatase activity
comp594_c0_seq1	1007	GO:0006457 protein folding | GO:0009644 response to high light intensity | GO:0034976 response to endoplasmic reticulum stress | GO:0042542 response to hydrogen peroxide | GO:0009408 response to heat	GO:0005886 plasma membrane | GO:0005634 nucleus	-
comp595_c0_seq1	3250	GO:0010218 response to far red light | GO:0016246 RNA interference | GO:0009793 embryo development ending in seed dormancy | GO:0009850 auxin metabolic process | GO:0048830 adventitious root development | GO:0009965 leaf morphogenesis | GO:0035195 gene silencing by miRNA | GO:0009733 response to auxin stimulus | GO:0048481 ovule development | GO:0009616 virus induced gene silencing | GO:0048441 p…	GO:0005829 cytosol | GO:0005634 nucleus | GO:0005739 mitochondrion | GO:0005840 ribosome	GO:0005515 protein binding | GO:0004521 endoribonuclease activity | GO:0035197 siRNA binding | GO:0003743 translation initiation factor activity | GO:0035198 miRNA binding
comp597_c0_seq1	678	GO:0042254 ribosome biogenesis | GO:0006412 translation	GO:0022625 cytosolic large ribosomal subunit	GO:0046872 metal ion binding | GO:0003735 structural constituent of ribosome
comp598_c0_seq1	992	GO:0051788 response to misfolded protein | GO:0043161 proteasomal ubiquitin-dependent protein catabolic process | GO:0009793 embryo development ending in seed dormancy | GO:0009651 response to salt stress | GO:0051510 regulation of unidimensional cell growth | GO:0006468 protein phosphorylation | GO:0042023 DNA endoreduplication | GO:0016567 protein ubiquitination | GO:0042752 regulation of circa…	GO:0005737 cytoplasm | GO:0019005 SCF ubiquitin ligase complex | GO:0005634 nucleus	GO:0005515 protein binding | GO:0004672 protein kinase activity | GO:0004842 ubiquitin-protein ligase activity
comp599_c0_seq1	1146	GO:0010103 stomatal complex morphogenesis | GO:0043085 positive regulation of catalytic activity | GO:0019252 starch biosynthetic process | GO:0010207 photosystem II assembly | GO:0000023 maltose metabolic process | GO:0080167 response to karrikin | GO:0010196 nonphotochemical quenching | GO:0019344 cysteine biosynthetic process | GO:0006364 rRNA processing | GO:0010027 thylakoid membrane organiz…	GO:0009517 PSII associated light-harvesting complex II | GO:0016021 integral to membrane | GO:0009523 photosystem II	GO:0051738 xanthophyll binding | GO:0016168 chlorophyll binding
comp601_c0_seq1	1373	GO:0043090 amino acid import | GO:0006499 N-terminal protein myristoylation | GO:0007030 Golgi organization | GO:0006888 ER to Golgi vesicle-mediated transport | GO:0007033 vacuole organization | GO:0006886 intracellular protein transport	GO:0005829 cytosol | GO:0030132 clathrin coat of coated pit | GO:0030130 clathrin coat of trans-Golgi network vesicle | GO:0009941 chloroplast envelope | GO:0005634 nucleus	GO:0005198 structural molecule activity
comp602_c0_seq1	2236	GO:0048767 root hair elongation | GO:0006118 electron transport	GO:0016023 cytoplasmic membrane-bounded vesicle | GO:0005886 plasma membrane | GO:0031225 anchored to membrane	GO:0005507 copper ion binding | GO:0009055 electron carrier activity
comp603_c0_seq1	1983	GO:0006457 protein folding | GO:0006364 rRNA processing	GO:0005829 cytosol | GO:0016023 cytoplasmic membrane-bounded vesicle	GO:0008270 zinc ion binding | GO:0005524 ATP binding | GO:0051082 unfolded protein binding
comp607_c0_seq1	2936	GO:0006508 proteolysis | GO:0043086 negative regulation of catalytic activity | GO:0000023 maltose metabolic process | GO:0019252 starch biosynthetic process | GO:0007020 microtubule nucleation | GO:0019761 glucosinolate biosynthetic process | GO:0043085 positive regulation of catalytic activity | GO:0009736 cytokinin mediated signaling pathway	GO:0048196 middle lamella-containing extracellular matrix | GO:0005618 cell wall | GO:0005576 extracellular region | GO:0016020 membrane	GO:0042802 identical protein binding | GO:0004252 serine-type endopeptidase activity
comp608_c0_seq1	1031	GO:0048573 photoperiodism, flowering | GO:0007067 mitosis	-	GO:0003677 DNA binding | GO:0008270 zinc ion binding
comp609_c0_seq1	815	GO:0006412 translation | GO:0042254 ribosome biogenesis	GO:0005730 nucleolus | GO:0005794 Golgi apparatus | GO:0009506 plasmodesma | GO:0005618 cell wall | GO:0022627 cytosolic small ribosomal subunit | GO:0009507 chloroplast | GO:0016020 membrane	GO:0003735 structural constituent of ribosome
comp610_c0_seq1	1671	-	-	GO:0003676 nucleic acid binding | GO:0000166 nucleotide binding
comp613_c0_seq1	864	GO:0009651 response to salt stress | GO:0009409 response to cold | GO:0006414 translational elongation | GO:0042254 ribosome biogenesis | GO:0010043 response to zinc ion | GO:0046686 response to cadmium ion | GO:0006284 base-excision repair	GO:0005730 nucleolus | GO:0009507 chloroplast | GO:0022626 cytosolic ribosome | GO:0005886 plasma membrane	GO:0005507 copper ion binding | GO:0003735 structural constituent of ribosome | GO:0003906 DNA-(apurinic or apyrimidinic site) lyase activity
comp614_c0_seq1	1306	GO:0019684 photosynthesis, light reaction | GO:0006098 pentose-phosphate shunt | GO:0009631 cold acclimation | GO:0009697 salicylic acid biosynthetic process | GO:0045036 protein targeting to chloroplast | GO:0016553 base conversion or substitution editing | GO:0019252 starch biosynthetic process | GO:0006397 mRNA processing | GO:0000023 maltose metabolic process | GO:0042742 defense response to …	GO:0009941 chloroplast envelope | GO:0009570 chloroplast stroma | GO:0019013 viral nucleocapsid | GO:0009535 chloroplast thylakoid membrane | GO:0030529 ribonucleoprotein complex	GO:0000166 nucleotide binding | GO:0003824 catalytic activity | GO:0008266 poly(U) RNA binding
comp616_c0_seq1	734	GO:0009294 DNA mediated transformation | GO:0009611 response to wounding | GO:0009617 response to bacterium | GO:0006334 nucleosome assembly	GO:0005618 cell wall | GO:0000786 nucleosome | GO:0005730 nucleolus	GO:0003677 DNA binding | GO:0046982 protein heterodimerization activity
comp620_c0_seq1	1042	-	GO:0016023 cytoplasmic membrane-bounded vesicle | GO:0005634 nucleus	-
comp621_c0_seq1	925	GO:0001510 RNA methylation | GO:0006412 translation | GO:0034968 histone lysine methylation | GO:0009909 regulation of flower development | GO:0009793 embryo development ending in seed dormancy | GO:0042254 ribosome biogenesis	GO:0005618 cell wall | GO:0009506 plasmodesma | GO:0022627 cytosolic small ribosomal subunit | GO:0009507 chloroplast | GO:0016020 membrane	GO:0019843 rRNA binding | GO:0003735 structural constituent of ribosome
comp626_c0_seq1	1110	GO:0006412 translation | GO:0006979 response to oxidative stress | GO:0009409 response to cold | GO:0008283 cell proliferation | GO:0009644 response to high light intensity | GO:0042254 ribosome biogenesis	GO:0005618 cell wall | GO:0005730 nucleolus | GO:0016020 membrane | GO:0022625 cytosolic large ribosomal subunit	GO:0019843 rRNA binding | GO:0003735 structural constituent of ribosome | GO:0000166 nucleotide binding
comp629_c0_seq1	783	GO:0010162 seed dormancy | GO:0055114 oxidation-reduction process | GO:0009845 seed germination | GO:0009856 pollination | GO:0009933 meristem structural organization | GO:0009909 regulation of flower development | GO:0009640 photomorphogenesis | GO:0010228 vegetative to reproductive phase transition of meristem | GO:0016567 protein ubiquitination | GO:0019915 lipid storage | GO:0009737 response …	GO:0048196 middle lamella-containing extracellular matrix | GO:0016023 cytoplasmic membrane-bounded vesicle | GO:0048046 apoplast	GO:0005507 copper ion binding | GO:0009055 electron carrier activity
comp630_c0_seq1	3322	GO:0010267 production of ta-siRNAs involved in RNA interference | GO:0006346 methylation-dependent chromatin silencing | GO:0009965 leaf morphogenesis | GO:0048439 flower morphogenesis | GO:0010589 leaf proximal/distal pattern formation | GO:0048765 root hair cell differentiation | GO:0051301 cell division | GO:0006306 DNA methylation | GO:0009926 auxin polar transport | GO:0010072 primary shoot …	GO:0019898 extrinsic to membrane | GO:0005829 cytosol | GO:0005634 nucleus | GO:0005840 ribosome	GO:0004521 endoribonuclease activity | GO:0003743 translation initiation factor activity | GO:0035197 siRNA binding | GO:0005515 protein binding | GO:0035198 miRNA binding
comp631_c0_seq1	1625	GO:0006810 transport | GO:0009651 response to salt stress | GO:0006098 pentose-phosphate shunt	GO:0005618 cell wall | GO:0016021 integral to membrane | GO:0005743 mitochondrial inner membrane | GO:0005774 vacuolar membrane | GO:0009507 chloroplast | GO:0005794 Golgi apparatus | GO:0005886 plasma membrane	-
comp635_c0_seq1	1466	GO:0010363 regulation of plant-type hypersensitive response | GO:0009862 systemic acquired resistance, salicylic acid mediated signaling pathway | GO:0031348 negative regulation of defense response | GO:0009867 jasmonic acid mediated signaling pathway | GO:0009409 response to cold | GO:0006499 N-terminal protein myristoylation | GO:0006612 protein targeting to membrane | GO:0043069 negative regul…	-	-
comp637_c0_seq1	1420	GO:0000278 mitotic cell cycle | GO:0031047 gene silencing by RNA | GO:0006312 mitotic recombination | GO:0006275 regulation of DNA replication | GO:0006261 DNA-dependent DNA replication | GO:0045132 meiotic chromosome segregation | GO:0000724 double-strand break repair via homologous recombination | GO:0048825 cotyledon development | GO:0042138 meiotic DNA double-strand break formation | GO:00105…	GO:0009536 plastid | GO:0016607 nuclear speck | GO:0005730 nucleolus | GO:0000790 nuclear chromatin	GO:0030983 mismatched DNA binding | GO:0030674 protein binding, bridging | GO:0031072 heat shock protein binding | GO:0051082 unfolded protein binding | GO:0003723 RNA binding | GO:0005524 ATP binding
comp640_c0_seq1	2039	GO:0006950 response to stress | GO:0055114 oxidation-reduction process	-	GO:0032440 2-alkenal reductase [NAD(P)] activity | GO:0005524 ATP binding
comp641_c0_seq1	1479	GO:0048573 photoperiodism, flowering | GO:0008380 RNA splicing | GO:0007067 mitosis | GO:0006397 mRNA processing	GO:0005634 nucleus	GO:0003723 RNA binding | GO:0008270 zinc ion binding | GO:0003677 DNA binding | GO:0000166 nucleotide binding
comp642_c0_seq1	1079	GO:0051788 response to misfolded protein | GO:0006098 pentose-phosphate shunt | GO:0009853 photorespiration | GO:0006833 water transport | GO:0009651 response to salt stress | GO:0080129 proteasome core complex assembly | GO:0006972 hyperosmotic response | GO:0006511 ubiquitin-dependent protein catabolic process | GO:0007030 Golgi organization | GO:0006096 glycolysis | GO:0015986 ATP synthesis co…	GO:0005754 mitochondrial proton-transporting ATP synthase, catalytic core	GO:0046961 proton-transporting ATPase activity, rotational mechanism | GO:0008270 zinc ion binding | GO:0046933 hydrogen ion transporting ATP synthase activity, rotational mechanism
comp644_c0_seq1	1473	GO:0006355 regulation of transcription, DNA-dependent	-	GO:0003677 DNA binding
comp650_c0_seq1	310	GO:0006412 translation | GO:0042254 ribosome biogenesis	GO:0005840 ribosome | GO:0005634 nucleus	GO:0003735 structural constituent of ribosome | GO:0005515 protein binding
comp653_c0_seq1	871	-	GO:0005634 nucleus | GO:0005886 plasma membrane	GO:0003676 nucleic acid binding
comp654_c0_seq1	781	GO:0006446 regulation of translational initiation	GO:0005634 nucleus | GO:0005829 cytosol | GO:0005840 ribosome	GO:0003743 translation initiation factor activity | GO:0008270 zinc ion binding
comp655_c0_seq1	1449	GO:0009651 response to salt stress | GO:0045454 cell redox homeostasis | GO:0009266 response to temperature stimulus | GO:0006972 hyperosmotic response | GO:0006833 water transport | GO:0007030 Golgi organization | GO:0006096 glycolysis | GO:0046686 response to cadmium ion	GO:0005739 mitochondrion	GO:0030554 adenyl nucleotide binding | GO:0050897 cobalt ion binding
comp656_c0_seq1	581	GO:0007264 small GTPase mediated signal transduction	GO:0005622 intracellular	GO:0005525 GTP binding
comp658_c0_seq1	409	GO:0006412 translation | GO:0009793 embryo development ending in seed dormancy | GO:0042254 ribosome biogenesis	GO:0005739 mitochondrion | GO:0005730 nucleolus | GO:0009507 chloroplast | GO:0022625 cytosolic large ribosomal subunit	GO:0003735 structural constituent of ribosome
comp662_c0_seq1	2866	GO:0006355 regulation of transcription, DNA-dependent | GO:0071805 potassium ion transmembrane transport	GO:0005634 nucleus | GO:0005886 plasma membrane | GO:0005667 transcription factor complex	GO:0008270 zinc ion binding | GO:0003676 nucleic acid binding | GO:0015079 potassium ion transmembrane transporter activity | GO:0003700 sequence-specific DNA binding transcription factor activity
comp665_c0_seq1	1453	GO:0009407 toxin catabolic process | GO:0043090 amino acid import | GO:0000077 DNA damage checkpoint | GO:0006486 protein glycosylation | GO:0006888 ER to Golgi vesicle-mediated transport | GO:0046686 response to cadmium ion | GO:0006588 activation of tryptophan 5-monooxygenase activity | GO:0009395 phospholipid catabolic process	GO:0005773 vacuole | GO:0005618 cell wall | GO:0005794 Golgi apparatus | GO:0005829 cytosol | GO:0005635 nuclear envelope | GO:0009570 chloroplast stroma | GO:0009506 plasmodesma | GO:0005886 plasma membrane | GO:0005739 mitochondrion	GO:0004623 phospholipase A2 activity | GO:0019904 protein domain specific binding | GO:0005524 ATP binding | GO:0045309 protein phosphorylated amino acid binding
comp666_c0_seq1	782	GO:0006412 translation | GO:0006407 rRNA export from nucleus	GO:0005618 cell wall | GO:0022627 cytosolic small ribosomal subunit | GO:0005886 plasma membrane	GO:0003735 structural constituent of ribosome
comp669_c0_seq1	3715	GO:0010048 vernalization response | GO:0006355 regulation of transcription, DNA-dependent	GO:0005634 nucleus	GO:0043565 sequence-specific DNA binding | GO:0046982 protein heterodimerization activity
comp673_c0_seq1	438	GO:0006452 translational frameshifting | GO:0034050 host programmed cell death induced by symbiont | GO:0042742 defense response to bacterium | GO:0009611 response to wounding | GO:0008612 peptidyl-lysine modification to hypusine | GO:0045905 positive regulation of translational termination | GO:0010089 xylem development | GO:0045901 positive regulation of translational elongation | GO:0046686 re…	GO:0005634 nucleus | GO:0005840 ribosome	GO:0003743 translation initiation factor activity | GO:0003746 translation elongation factor activity | GO:0043022 ribosome binding
comp675_c0_seq1	1054	GO:0006629 lipid metabolic process	-	GO:0004091 carboxylesterase activity
comp677_c0_seq1	2081	GO:0006355 regulation of transcription, DNA-dependent	GO:0005667 transcription factor complex	GO:0003700 sequence-specific DNA binding transcription factor activity | GO:0003676 nucleic acid binding | GO:0008270 zinc ion binding
comp683_c0_seq1	1965	GO:0008152 metabolic process	GO:0005886 plasma membrane	GO:0016758 transferase activity, transferring hexosyl groups | GO:0016788 hydrolase activity, acting on ester bonds
comp685_c0_seq1	1324	GO:0006412 translation | GO:0009955 adaxial/abaxial pattern specification | GO:0048569 post-embryonic organ development | GO:0042254 ribosome biogenesis	GO:0005730 nucleolus | GO:0022625 cytosolic large ribosomal subunit | GO:0005886 plasma membrane	GO:0003723 RNA binding | GO:0003735 structural constituent of ribosome
comp687_c0_seq1	2824	GO:0016051 carbohydrate biosynthetic process | GO:0005982 starch metabolic process | GO:0005985 sucrose metabolic process | GO:0009117 nucleotide metabolic process	GO:0005794 Golgi apparatus | GO:0005739 mitochondrion	GO:0047262 polygalacturonate 4-alpha-galacturonosyltransferase activity
comp689_c0_seq1	2069	GO:0000085 G2 phase of mitotic cell cycle | GO:0007010 cytoskeleton organization | GO:0006094 gluconeogenesis | GO:0006457 protein folding | GO:0009220 pyrimidine ribonucleotide biosynthetic process | GO:0001510 RNA methylation | GO:0010498 proteasomal protein catabolic process | GO:0010388 cullin deneddylation | GO:0009640 photomorphogenesis | GO:0009909 regulation of flower development | GO:003…	GO:0016020 membrane | GO:0005829 cytosol | GO:0009506 plasmodesma	GO:0051082 unfolded protein binding | GO:0005524 ATP binding
comp690_c0_seq1	860	GO:0001510 RNA methylation | GO:0006412 translation | GO:0006629 lipid metabolic process | GO:0042545 cell wall modification | GO:0006486 protein glycosylation | GO:0009664 plant-type cell wall organization | GO:0015031 protein transport | GO:0009252 peptidoglycan biosynthetic process | GO:0042254 ribosome biogenesis	GO:0005730 nucleolus | GO:0016021 integral to membrane | GO:0009506 plasmodesma | GO:0022627 cytosolic small ribosomal subunit | GO:0005774 vacuolar membrane | GO:0005886 plasma membrane | GO:0009941 chloroplast envelope	GO:0015450 P-P-bond-hydrolysis-driven protein transmembrane transporter activity | GO:0008963 phospho-N-acetylmuramoyl-pentapeptide-transferase activity | GO:0003735 structural constituent of ribosome
comp693_c0_seq1	993	GO:0000038 very long chain fatty acid metabolic process | GO:0006983 ER overload response | GO:0009414 response to water deprivation | GO:0043066 negative regulation of apoptotic process	GO:0016021 integral to membrane | GO:0005635 nuclear envelope | GO:0005783 endoplasmic reticulum	-
comp695_c0_seq1	2630	GO:0006346 methylation-dependent chromatin silencing | GO:0031048 chromatin silencing by small RNA | GO:0006312 mitotic recombination | GO:0007131 reciprocal meiotic recombination | GO:0051567 histone H3-K9 methylation | GO:0045010 actin nucleation | GO:0045132 meiotic chromosome segregation | GO:0010075 regulation of meristem growth | GO:0042138 meiotic DNA double-strand break formation | GO:005…	GO:0005886 plasma membrane | GO:0010005 cortical microtubule, transverse to long axis | GO:0005739 mitochondrion | GO:0045298 tubulin complex	GO:0008017 microtubule binding
comp697_c0_seq1	2067	-	GO:0019013 viral nucleocapsid | GO:0030529 ribonucleoprotein complex	GO:0003723 RNA binding | GO:0000166 nucleotide binding
comp701_c0_seq1	1320	GO:0048767 root hair elongation | GO:0006833 water transport | GO:0043481 anthocyanin accumulation in tissues in response to UV light | GO:0009825 multidimensional cell growth | GO:0010413 glucuronoxylan metabolic process | GO:0019761 glucosinolate biosynthetic process | GO:0019344 cysteine biosynthetic process | GO:0009926 auxin polar transport | GO:0009805 coumarin biosynthetic process | GO:001…	GO:0016023 cytoplasmic membrane-bounded vesicle | GO:0005886 plasma membrane | GO:0005794 Golgi apparatus | GO:0048046 apoplast	GO:0004568 chitinase activity | GO:0030247 polysaccharide binding
comp704_c0_seq1	682	GO:0010150 leaf senescence	GO:0005777 peroxisome	-
comp705_c0_seq1	2031	-	GO:0005576 extracellular region | GO:0016023 cytoplasmic membrane-bounded vesicle | GO:0005773 vacuole | GO:0009507 chloroplast | GO:0005886 plasma membrane	-
comp708_c0_seq1	957	GO:0010214 seed coat development | GO:0043086 negative regulation of catalytic activity | GO:0005982 starch metabolic process | GO:0005985 sucrose metabolic process	GO:0009507 chloroplast	GO:0046910 pectinesterase inhibitor activity | GO:0030599 pectinesterase activity
comp709_c0_seq1	1350	GO:0071668 plant-type cell wall assembly | GO:0009808 lignin metabolic process | GO:2001006 regulation of cellulose biosynthetic process | GO:0046686 response to cadmium ion | GO:0006448 regulation of translational elongation	GO:0005829 cytosol | GO:0005853 eukaryotic translation elongation factor 1 complex | GO:0005886 plasma membrane | GO:0005840 ribosome	GO:0003746 translation elongation factor activity
comp710_c0_seq1	1372	-	-	GO:0051087 chaperone binding
comp713_c0_seq1	1789	GO:0000398 nuclear mRNA splicing, via spliceosome | GO:0010193 response to ozone	GO:0005634 nucleus	GO:0000166 nucleotide binding | GO:0008143 poly(A) RNA binding
comp714_c0_seq1	574	GO:0031348 negative regulation of defense response | GO:0009595 detection of biotic stimulus | GO:0009867 jasmonic acid mediated signaling pathway | GO:0009697 salicylic acid biosynthetic process | GO:0009862 systemic acquired resistance, salicylic acid mediated signaling pathway | GO:0010363 regulation of plant-type hypersensitive response | GO:0006869 lipid transport | GO:0010310 regulation of …	GO:0016023 cytoplasmic membrane-bounded vesicle | GO:0005576 extracellular region	GO:0008289 lipid binding | GO:0008233 peptidase activity
comp717_c0_seq1	848	GO:0042742 defense response to bacterium | GO:0006412 translation | GO:0042254 ribosome biogenesis	GO:0005840 ribosome | GO:0009295 nucleoid | GO:0009570 chloroplast stroma | GO:0009535 chloroplast thylakoid membrane	GO:0003735 structural constituent of ribosome | GO:0003723 RNA binding
comp718_c0_seq1	780	GO:0001510 RNA methylation | GO:0006412 translation | GO:0009409 response to cold | GO:0042254 ribosome biogenesis	GO:0005730 nucleolus | GO:0005774 vacuolar membrane | GO:0009507 chloroplast | GO:0022625 cytosolic large ribosomal subunit | GO:0005794 Golgi apparatus | GO:0005886 plasma membrane	GO:0003735 structural constituent of ribosome
comp719_c0_seq1	563	GO:0006412 translation | GO:0042254 ribosome biogenesis	GO:0005730 nucleolus | GO:0022627 cytosolic small ribosomal subunit | GO:0005739 mitochondrion	GO:0003735 structural constituent of ribosome
comp722_c0_seq1	1863	GO:0006508 proteolysis | GO:0009651 response to salt stress | GO:0055114 oxidation-reduction process | GO:0009395 phospholipid catabolic process	GO:0005773 vacuole | GO:0016023 cytoplasmic membrane-bounded vesicle | GO:0009507 chloroplast | GO:0048046 apoplast	GO:0004623 phospholipase A2 activity | GO:0032440 2-alkenal reductase [NAD(P)] activity | GO:0004197 cysteine-type endopeptidase activity
comp724_c0_seq1	828	GO:0042545 cell wall modification | GO:0009664 plant-type cell wall organization | GO:0001510 RNA methylation | GO:0006412 translation | GO:0042254 ribosome biogenesis	GO:0005886 plasma membrane | GO:0005618 cell wall | GO:0022627 cytosolic small ribosomal subunit	GO:0003735 structural constituent of ribosome
comp725_c0_seq1	3061	GO:0009560 embryo sac egg cell differentiation | GO:0006396 RNA processing | GO:0009616 virus induced gene silencing | GO:0010050 vegetative phase change | GO:0009640 photomorphogenesis | GO:0010388 cullin deneddylation | GO:0000085 G2 phase of mitotic cell cycle	GO:0000176 nuclear exosome (RNase complex) | GO:0005829 cytosol | GO:0009536 plastid	GO:0003676 nucleic acid binding | GO:0008408 3'-5' exonuclease activity | GO:0000166 nucleotide binding
comp728_c0_seq1	416	GO:0060316 positive regulation of ryanodine-sensitive calcium-release channel activity | GO:0005513 detection of calcium ion | GO:0002027 regulation of heart rate | GO:0048011 nerve growth factor receptor signaling pathway | GO:0006006 glucose metabolic process | GO:0030801 positive regulation of cyclic nucleotide metabolic process | GO:0032516 positive regulation of phosphoprotein phosphatase ac…	GO:0030017 sarcomere | GO:0005829 cytosol | GO:0005654 nucleoplasm | GO:0034704 calcium channel complex | GO:0005876 spindle microtubule | GO:0005886 plasma membrane | GO:0000922 spindle pole | GO:0005813 centrosome | GO:0005576 extracellular region	GO:0043548 phosphatidylinositol 3-kinase binding | GO:0031997 N-terminal myristoylation domain binding | GO:0044325 ion channel binding | GO:0019904 protein domain specific binding | GO:0031432 titin binding | GO:0072542 protein phosphatase activator activity | GO:0048306 calcium-dependent protein binding | GO:0031996 thioesterase binding | GO:0043274 phospholipase binding | GO:0005509 calcium io…
comp729_c0_seq1	1072	GO:0006412 translation | GO:0009955 adaxial/abaxial pattern specification | GO:0042254 ribosome biogenesis	GO:0005730 nucleolus | GO:0009941 chloroplast envelope | GO:0005773 vacuole | GO:0022625 cytosolic large ribosomal subunit | GO:0005886 plasma membrane	GO:0019843 rRNA binding | GO:0003735 structural constituent of ribosome
comp730_c0_seq1	2756	GO:0055085 transmembrane transport	GO:0005773 vacuole | GO:0009506 plasmodesma | GO:0005783 endoplasmic reticulum | GO:0005618 cell wall | GO:0005886 plasma membrane	GO:0022857 transmembrane transporter activity
comp734_c0_seq1	671	GO:0046686 response to cadmium ion | GO:0006412 translation | GO:0009451 RNA modification | GO:0009651 response to salt stress | GO:0042254 ribosome biogenesis	GO:0022627 cytosolic small ribosomal subunit | GO:0005634 nucleus | GO:0005739 mitochondrion	GO:0003735 structural constituent of ribosome
comp736_c0_seq1	627	GO:0071786 endoplasmic reticulum tubular network organization | GO:0010286 heat acclimation | GO:0006007 glucose catabolic process	GO:0071782 endoplasmic reticulum tubular network | GO:0005794 Golgi apparatus | GO:0009506 plasmodesma | GO:0005886 plasma membrane | GO:0071458 integral to cytosolic side of endoplasmic reticulum membrane	-
comp740_c0_seq1	1123	GO:0006457 protein folding | GO:0010286 heat acclimation | GO:0006661 phosphatidylinositol biosynthetic process	GO:0016021 integral to membrane | GO:0005783 endoplasmic reticulum | GO:0005739 mitochondrion	-
comp741_c0_seq1	2148	GO:0046686 response to cadmium ion | GO:0055114 oxidation-reduction process | GO:0006633 fatty acid biosynthetic process | GO:0042967 acyl-carrier-protein biosynthetic process	GO:0016020 membrane | GO:0005777 peroxisome | GO:0005835 fatty acid synthase complex	GO:0004316 3-oxoacyl-[acyl-carrier-protein] reductase (NADPH) activity
comp742_c0_seq1	3081	GO:0032259 methylation	GO:0005802 trans-Golgi network | GO:0005794 Golgi apparatus | GO:0005768 endosome	GO:0008168 methyltransferase activity
comp743_c0_seq1	1373	GO:0055085 transmembrane transport | GO:0044070 regulation of anion transport | GO:0042742 defense response to bacterium	GO:0005618 cell wall | GO:0005730 nucleolus | GO:0009941 chloroplast envelope | GO:0005741 mitochondrial outer membrane | GO:0005773 vacuole | GO:0005886 plasma membrane	GO:0008308 voltage-gated anion channel activity
comp746_c0_seq1	1238	GO:0042276 error-prone translesion synthesis | GO:0006261 DNA-dependent DNA replication | GO:0051567 histone H3-K9 methylation | GO:0008283 cell proliferation | GO:0006275 regulation of DNA replication | GO:0006306 DNA methylation	GO:0005829 cytosol | GO:0005730 nucleolus | GO:0043626 PCNA complex | GO:0042575 DNA polymerase complex	GO:0030337 DNA polymerase processivity factor activity | GO:0003677 DNA binding | GO:0005515 protein binding
comp747_c0_seq1	1146	GO:0009744 response to sucrose stimulus | GO:0010114 response to red light | GO:0010196 nonphotochemical quenching | GO:0006364 rRNA processing | GO:0009637 response to blue light | GO:0010155 regulation of proton transport | GO:0010218 response to far red light | GO:0009765 photosynthesis, light harvesting | GO:0009644 response to high light intensity | GO:0019344 cysteine biosynthetic process	GO:0009517 PSII associated light-harvesting complex II | GO:0005739 mitochondrion | GO:0009783 photosystem II antenna complex | GO:0009533 chloroplast stromal thylakoid | GO:0010287 plastoglobule	GO:0016168 chlorophyll binding | GO:0046872 metal ion binding
comp748_c0_seq1	2288	GO:0001510 RNA methylation | GO:0006164 purine nucleotide biosynthetic process | GO:0009220 pyrimidine ribonucleotide biosynthetic process	GO:0005730 nucleolus | GO:0009536 plastid | GO:0016020 membrane	GO:0003677 DNA binding
comp754_c0_seq1	834	GO:0009651 response to salt stress | GO:0006184 GTP catabolic process | GO:0007264 small GTPase mediated signal transduction | GO:0046686 response to cadmium ion | GO:0006606 protein import into nucleus	GO:0048046 apoplast | GO:0005618 cell wall | GO:0005794 Golgi apparatus | GO:0005730 nucleolus | GO:0005829 cytosol | GO:0005886 plasma membrane	GO:0005515 protein binding | GO:0005525 GTP binding | GO:0003924 GTPase activity
comp755_c0_seq1	1937	GO:0006511 ubiquitin-dependent protein catabolic process | GO:0006200 ATP catabolic process	GO:0005829 cytosol | GO:0008540 proteasome regulatory particle, base subcomplex | GO:0005634 nucleus | GO:0005886 plasma membrane	GO:0008233 peptidase activity | GO:0005524 ATP binding | GO:0016887 ATPase activity
comp758_c0_seq1	1146	GO:0006164 purine nucleotide biosynthetic process | GO:0006457 protein folding | GO:0009220 pyrimidine ribonucleotide biosynthetic process	GO:0005829 cytosol | GO:0005777 peroxisome | GO:0005634 nucleus | GO:0005886 plasma membrane	GO:0003723 RNA binding | GO:0005524 ATP binding | GO:0051082 unfolded protein binding
comp759_c0_seq1	766	GO:0000280 nuclear division | GO:0006662 glycerol ether metabolic process | GO:0055114 oxidation-reduction process | GO:0000103 sulfate assimilation | GO:0051259 protein oligomerization | GO:0006457 protein folding | GO:0010286 heat acclimation | GO:0045454 cell redox homeostasis | GO:0010188 response to microbial phytotoxin | GO:0007000 nucleolus organization | GO:0050832 defense response to fun…	GO:0005829 cytosol | GO:0005618 cell wall | GO:0005739 mitochondrion | GO:0009506 plasmodesma | GO:0009570 chloroplast stroma | GO:0005773 vacuole | GO:0005794 Golgi apparatus | GO:0005886 plasma membrane	GO:0009055 electron carrier activity | GO:0016671 oxidoreductase activity, acting on a sulfur group of donors, disulfide as acceptor | GO:0015035 protein disulfide oxidoreductase activity
comp760_c0_seq1	900	GO:0006302 double-strand break repair | GO:0010332 response to gamma radiation | GO:0048235 pollen sperm cell differentiation	-	GO:0003676 nucleic acid binding
comp761_c0_seq1	1540	GO:0046777 protein autophosphorylation | GO:0016567 protein ubiquitination	GO:0005634 nucleus | GO:0005871 kinesin complex | GO:0009536 plastid | GO:0000151 ubiquitin ligase complex	GO:0019894 kinesin binding | GO:0004842 ubiquitin-protein ligase activity | GO:0070696 transmembrane receptor protein serine/threonine kinase binding
comp762_c0_seq1	2106	GO:0048868 pollen tube development | GO:0010048 vernalization response | GO:0009908 flower development | GO:0010143 cutin biosynthetic process | GO:0019395 fatty acid oxidation | GO:0009567 double fertilization forming a zygote and endosperm | GO:0006118 electron transport | GO:0009813 flavonoid biosynthetic process	GO:0005739 mitochondrion | GO:0016023 cytoplasmic membrane-bounded vesicle | GO:0005576 extracellular region | GO:0009507 chloroplast | GO:0005886 plasma membrane	GO:0009055 electron carrier activity | GO:0016711 flavonoid 3'-monooxygenase activity | GO:0019825 oxygen binding | GO:0020037 heme binding | GO:0005506 iron ion binding | GO:0052722 fatty acid in-chain hydroxylase activity
comp764_c0_seq1	2657	GO:0046777 protein autophosphorylation | GO:0042149 cellular response to glucose starvation | GO:0045860 positive regulation of protein kinase activity | GO:0009069 serine family amino acid metabolic process	-	GO:0030554 adenyl nucleotide binding | GO:0004674 protein serine/threonine kinase activity | GO:0030295 protein kinase activator activity
comp768_c0_seq1	2455	GO:0009086 methionine biosynthetic process | GO:0006882 cellular zinc ion homeostasis | GO:0000394 RNA splicing, via endonucleolytic cleavage and ligation | GO:0007020 microtubule nucleation | GO:0006878 cellular copper ion homeostasis	GO:0016021 integral to membrane | GO:0005768 endosome | GO:0009505 plant-type cell wall | GO:0005774 vacuolar membrane | GO:0016023 cytoplasmic membrane-bounded vesicle | GO:0005802 trans-Golgi network | GO:0005576 extracellular region | GO:0005794 Golgi apparatus | GO:0005634 nucleus | GO:0005886 plasma membrane	-
comp770_c0_seq1	1515	GO:0006888 ER to Golgi vesicle-mediated transport	GO:0005730 nucleolus | GO:0005794 Golgi apparatus | GO:0009506 plasmodesma | GO:0005886 plasma membrane | GO:0005774 vacuolar membrane | GO:0005783 endoplasmic reticulum | GO:0009536 plastid	-
comp771_c0_seq1	1887	GO:0008152 metabolic process	GO:0005739 mitochondrion	GO:0016758 transferase activity, transferring hexosyl groups
comp773_c0_seq1	1046	GO:0006007 glucose catabolic process | GO:0009060 aerobic respiration | GO:0006123 mitochondrial electron transport, cytochrome c to oxygen | GO:0015992 proton transport	GO:0005751 mitochondrial respiratory chain complex IV | GO:0009535 chloroplast thylakoid membrane	GO:0004129 cytochrome-c oxidase activity | GO:0008270 zinc ion binding | GO:0050897 cobalt ion binding
comp774_c0_seq1	1427	GO:0051607 defense response to virus	GO:0009506 plasmodesma | GO:0009505 plant-type cell wall | GO:0005739 mitochondrion | GO:0005886 plasma membrane	-
comp776_c0_seq1	1179	GO:0048767 root hair elongation | GO:0006833 water transport | GO:0000271 polysaccharide biosynthetic process | GO:0043481 anthocyanin accumulation in tissues in response to UV light | GO:0009825 multidimensional cell growth | GO:0007018 microtubule-based movement | GO:0007010 cytoskeleton organization | GO:0019344 cysteine biosynthetic process | GO:0016126 sterol biosynthetic process | GO:000609…	GO:0009536 plastid | GO:0005886 plasma membrane | GO:0005874 microtubule	GO:0005525 GTP binding | GO:0005200 structural constituent of cytoskeleton | GO:0003924 GTPase activity
comp777_c0_seq1	2178	GO:0006457 protein folding | GO:0006397 mRNA processing | GO:0009408 response to heat	GO:0005634 nucleus | GO:0005829 cytosol | GO:0009536 plastid	GO:0046872 metal ion binding | GO:0031072 heat shock protein binding | GO:0005524 ATP binding | GO:0051082 unfolded protein binding
comp779_c0_seq1	956	GO:0006355 regulation of transcription, DNA-dependent | GO:0006333 chromatin assembly or disassembly | GO:0006261 DNA-dependent DNA replication	GO:0000785 chromatin | GO:0005737 cytoplasm | GO:0005634 nucleus | GO:0005667 transcription factor complex	GO:0030527 structural constituent of chromatin | GO:0003677 DNA binding | GO:0003700 sequence-specific DNA binding transcription factor activity | GO:0003682 chromatin binding
comp782_c0_seq1	2049	-	-	GO:0003677 DNA binding | GO:0008536 Ran GTPase binding
comp787_c0_seq1	708	GO:0042254 ribosome biogenesis | GO:0006412 translation	GO:0022625 cytosolic large ribosomal subunit | GO:0016020 membrane | GO:0005739 mitochondrion	GO:0003735 structural constituent of ribosome
comp788_c0_seq1	2714	GO:0006457 protein folding | GO:0042542 response to hydrogen peroxide | GO:0045036 protein targeting to chloroplast | GO:0034976 response to endoplasmic reticulum stress | GO:0009644 response to high light intensity | GO:0009658 chloroplast organization | GO:0046686 response to cadmium ion | GO:0009409 response to cold | GO:0009408 response to heat | GO:0055114 oxidation-reduction process | GO:00…	GO:0009941 chloroplast envelope | GO:0048046 apoplast | GO:0009570 chloroplast stroma | GO:0009579 thylakoid | GO:0005634 nucleus | GO:0005739 mitochondrion	GO:0032440 2-alkenal reductase [NAD(P)] activity | GO:0051082 unfolded protein binding | GO:0005524 ATP binding
comp789_c0_seq1	1110	GO:0006412 translation | GO:0009793 embryo development ending in seed dormancy | GO:0042254 ribosome biogenesis	GO:0005730 nucleolus | GO:0005774 vacuolar membrane | GO:0009507 chloroplast | GO:0022625 cytosolic large ribosomal subunit | GO:0005886 plasma membrane	GO:0003723 RNA binding | GO:0003735 structural constituent of ribosome
comp791_c0_seq1	1093	GO:0009744 response to sucrose stimulus | GO:0010114 response to red light | GO:0006364 rRNA processing | GO:0018298 protein-chromophore linkage | GO:0009637 response to blue light | GO:0010155 regulation of proton transport | GO:0009768 photosynthesis, light harvesting in photosystem I | GO:0010218 response to far red light | GO:0009644 response to high light intensity	GO:0009522 photosystem I | GO:0030076 light-harvesting complex | GO:0016021 integral to membrane | GO:0009941 chloroplast envelope | GO:0009535 chloroplast thylakoid membrane | GO:0009523 photosystem II | GO:0010287 plastoglobule	GO:0016168 chlorophyll binding | GO:0046872 metal ion binding
comp792_c0_seq1	1813	GO:0030244 cellulose biosynthetic process | GO:0016226 iron-sulfur cluster assembly | GO:0048193 Golgi vesicle transport	GO:0016023 cytoplasmic membrane-bounded vesicle | GO:0005783 endoplasmic reticulum | GO:0005794 Golgi apparatus	GO:0051536 iron-sulfur cluster binding | GO:0005506 iron ion binding
comp793_c0_seq1	1217	GO:0000398 nuclear mRNA splicing, via spliceosome	GO:0005681 spliceosomal complex	-
comp794_c0_seq1	1910	GO:0031047 gene silencing by RNA	GO:0009536 plastid	-
comp796_c0_seq1	1762	GO:0006355 regulation of transcription, DNA-dependent | GO:0032876 negative regulation of DNA endoreduplication	GO:0005667 transcription factor complex | GO:0005634 nucleus	GO:0003677 DNA binding | GO:0005515 protein binding | GO:0003700 sequence-specific DNA binding transcription factor activity
comp798_c0_seq1	1092	GO:0010155 regulation of proton transport | GO:0009853 photorespiration | GO:0010218 response to far red light | GO:0009744 response to sucrose stimulus | GO:0035304 regulation of protein dephosphorylation | GO:0010114 response to red light | GO:0030003 cellular cation homeostasis | GO:0010207 photosystem II assembly | GO:0009637 response to blue light | GO:0009644 response to high light intensit…	GO:0048046 apoplast | GO:0030095 chloroplast photosystem II | GO:0009570 chloroplast stroma | GO:0009654 oxygen evolving complex | GO:0019898 extrinsic to membrane | GO:0009543 chloroplast thylakoid lumen	GO:0005509 calcium ion binding
comp800_c0_seq1	983	GO:0009631 cold acclimation	GO:0005829 cytosol | GO:0005634 nucleus	GO:0003723 RNA binding | GO:0000166 nucleotide binding | GO:0008270 zinc ion binding
comp801_c0_seq1	936	GO:0009744 response to sucrose stimulus | GO:0042398 cellular modified amino acid biosynthetic process | GO:0010224 response to UV-B | GO:0009718 anthocyanin biosynthetic process | GO:0080167 response to karrikin	GO:0009507 chloroplast	GO:0045430 chalcone isomerase activity
comp804_c0_seq1	2093	GO:0006457 protein folding | GO:0006364 rRNA processing	GO:0009506 plasmodesma | GO:0005886 plasma membrane | GO:0005829 cytosol	GO:0005524 ATP binding | GO:0051082 unfolded protein binding
comp806_c0_seq1	814	GO:0006412 translation | GO:0042254 ribosome biogenesis	GO:0005730 nucleolus | GO:0005886 plasma membrane | GO:0022627 cytosolic small ribosomal subunit	GO:0003735 structural constituent of ribosome | GO:0003723 RNA binding
comp808_c0_seq1	1743	GO:0019458 methionine catabolic process via 2-oxobutanoate | GO:0006730 one-carbon metabolic process | GO:0051289 protein homotetramerization | GO:0006534 cysteine metabolic process	GO:0005829 cytosol	GO:0030170 pyridoxal phosphate binding | GO:0003962 cystathionine gamma-synthase activity | GO:0018826 methionine gamma-lyase activity
comp811_c0_seq1	4806	GO:0030244 cellulose biosynthetic process | GO:0006915 apoptotic process | GO:0048193 Golgi vesicle transport | GO:0009630 gravitropism | GO:0009793 embryo development ending in seed dormancy	GO:0005829 cytosol	GO:0005509 calcium ion binding
comp812_c0_seq1	1495	GO:0016042 lipid catabolic process	GO:0016023 cytoplasmic membrane-bounded vesicle	GO:0004091 carboxylesterase activity | GO:0016298 lipase activity
comp817_c0_seq1	3211	GO:0001731 formation of translation preinitiation complex | GO:0006508 proteolysis | GO:0006446 regulation of translational initiation	GO:0005829 cytosol | GO:0016282 eukaryotic 43S preinitiation complex | GO:0000502 proteasome complex | GO:0005852 eukaryotic translation initiation factor 3 complex | GO:0033290 eukaryotic 48S preinitiation complex | GO:0005634 nucleus | GO:0005840 ribosome	GO:0003743 translation initiation factor activity | GO:0008234 cysteine-type peptidase activity | GO:0031369 translation initiation factor binding
comp819_c0_seq1	880	-	GO:0016020 membrane | GO:0016023 cytoplasmic membrane-bounded vesicle	GO:0008270 zinc ion binding
comp820_c0_seq1	985	GO:0010200 response to chitin | GO:0048573 photoperiodism, flowering | GO:0007067 mitosis	-	GO:0003677 DNA binding | GO:0008270 zinc ion binding
comp821_c0_seq1	1435	GO:0000085 G2 phase of mitotic cell cycle | GO:0051788 response to misfolded protein | GO:0006635 fatty acid beta-oxidation | GO:0043161 proteasomal ubiquitin-dependent protein catabolic process | GO:0051604 protein maturation | GO:0009407 toxin catabolic process | GO:0080129 proteasome core complex assembly | GO:0051510 regulation of unidimensional cell growth | GO:0048767 root hair elongation |…	GO:0009507 chloroplast | GO:0005829 cytosol | GO:0008541 proteasome regulatory particle, lid subcomplex | GO:0005886 plasma membrane | GO:0005634 nucleus	-
comp824_c0_seq1	2067	GO:0006446 regulation of translational initiation | GO:0001731 formation of translation preinitiation complex	GO:0005852 eukaryotic translation initiation factor 3 complex | GO:0016282 eukaryotic 43S preinitiation complex | GO:0033290 eukaryotic 48S preinitiation complex | GO:0005829 cytosol | GO:0005840 ribosome	GO:0003743 translation initiation factor activity
comp825_c0_seq1	1721	GO:0009825 multidimensional cell growth | GO:0000038 very long chain fatty acid metabolic process | GO:0042335 cuticle development | GO:0048767 root hair elongation | GO:0000271 polysaccharide biosynthetic process | GO:0009932 cell tip growth | GO:0009926 auxin polar transport | GO:0008361 regulation of cell size | GO:0043481 anthocyanin accumulation in tissues in response to UV light | GO:000966…	GO:0048046 apoplast	GO:0016298 lipase activity | GO:0004091 carboxylesterase activity
comp829_c0_seq1	3783	GO:0009567 double fertilization forming a zygote and endosperm	GO:0005634 nucleus	GO:0046983 protein dimerization activity
comp832_c0_seq1	842	GO:0006662 glycerol ether metabolic process | GO:0055114 oxidation-reduction process | GO:0045454 cell redox homeostasis | GO:0010188 response to microbial phytotoxin | GO:0046686 response to cadmium ion | GO:0050832 defense response to fungus | GO:0042542 response to hydrogen peroxide | GO:0043085 positive regulation of catalytic activity | GO:0006118 electron transport	GO:0005829 cytosol | GO:0005618 cell wall | GO:0005739 mitochondrion | GO:0009570 chloroplast stroma | GO:0005773 vacuole | GO:0005886 plasma membrane | GO:0048046 apoplast	GO:0008047 enzyme activator activity | GO:0009055 electron carrier activity | GO:0016671 oxidoreductase activity, acting on a sulfur group of donors, disulfide as acceptor | GO:0015035 protein disulfide oxidoreductase activity
comp836_c0_seq1	1140	GO:0006399 tRNA metabolic process | GO:0015992 proton transport | GO:0035304 regulation of protein dephosphorylation | GO:0002103 endonucleolytic cleavage of tetracistronic rRNA transcript (SSU-rRNA, LSU-rRNA, 4.5S-rRNA, 5S-rRNA) | GO:0010207 photosystem II assembly | GO:0009902 chloroplast relocation | GO:0009965 leaf morphogenesis | GO:0030154 cell differentiation | GO:0045893 positive regulati…	GO:0009941 chloroplast envelope | GO:0016471 vacuolar proton-transporting V-type ATPase complex | GO:0005886 plasma membrane | GO:0005739 mitochondrion	GO:0008270 zinc ion binding | GO:0016820 hydrolase activity, acting on acid anhydrides, catalyzing transmembrane movement of substances | GO:0004842 ubiquitin-protein ligase activity
comp837_c0_seq1	1509	GO:0048573 photoperiodism, flowering	GO:0005739 mitochondrion	GO:0008270 zinc ion binding
comp839_c0_seq1	1293	GO:0006588 activation of tryptophan 5-monooxygenase activity | GO:0000077 DNA damage checkpoint | GO:0046686 response to cadmium ion | GO:0009395 phospholipid catabolic process	GO:0005618 cell wall | GO:0005739 mitochondrion | GO:0009570 chloroplast stroma | GO:0005635 nuclear envelope | GO:0005886 plasma membrane	GO:0005524 ATP binding | GO:0019904 protein domain specific binding | GO:0004623 phospholipase A2 activity
comp840_c0_seq1	1630	GO:0010363 regulation of plant-type hypersensitive response | GO:0009611 response to wounding | GO:0009963 positive regulation of flavonoid biosynthetic process | GO:0010200 response to chitin | GO:0006612 protein targeting to membrane | GO:0009860 pollen tube growth | GO:0030048 actin filament-based movement | GO:0009827 plant-type cell wall modification | GO:0009612 response to mechanical stimu…	GO:0009507 chloroplast	-
comp843_c0_seq1	3336	GO:0055114 oxidation-reduction process | GO:0034976 response to endoplasmic reticulum stress | GO:0006457 protein folding | GO:0030244 cellulose biosynthetic process | GO:0006857 oligopeptide transport | GO:0009408 response to heat | GO:0009627 systemic acquired resistance | GO:0048193 Golgi vesicle transport | GO:0009644 response to high light intensity | GO:0042542 response to hydrogen peroxide	GO:0005774 vacuolar membrane | GO:0016023 cytoplasmic membrane-bounded vesicle | GO:0009507 chloroplast | GO:0005794 Golgi apparatus | GO:0005783 endoplasmic reticulum | GO:0005886 plasma membrane	GO:0017111 nucleoside-triphosphatase activity | GO:0005524 ATP binding | GO:0032440 2-alkenal reductase [NAD(P)] activity | GO:0051082 unfolded protein binding
comp846_c0_seq1	1014	GO:0006869 lipid transport	GO:0009506 plasmodesma | GO:0016023 cytoplasmic membrane-bounded vesicle | GO:0048046 apoplast | GO:0009535 chloroplast thylakoid membrane	GO:0008289 lipid binding
comp847_c0_seq1	570	GO:0042254 ribosome biogenesis | GO:0006412 translation	GO:0005730 nucleolus | GO:0005886 plasma membrane | GO:0005618 cell wall | GO:0022627 cytosolic small ribosomal subunit	GO:0046872 metal ion binding | GO:0003735 structural constituent of ribosome
comp848_c0_seq1	3009	GO:0035196 production of miRNAs involved in gene silencing by miRNA | GO:0000398 nuclear mRNA splicing, via spliceosome | GO:0043687 post-translational protein modification | GO:0030422 production of siRNA involved in RNA interference | GO:0045893 positive regulation of transcription, DNA-dependent	GO:0019013 viral nucleocapsid | GO:0030529 ribonucleoprotein complex | GO:0005634 nucleus	GO:0003723 RNA binding | GO:0000166 nucleotide binding
comp851_c0_seq1	805	GO:0032259 methylation | GO:0051252 regulation of RNA metabolic process	GO:0005737 cytoplasm	GO:0008428 ribonuclease inhibitor activity | GO:0008168 methyltransferase activity
comp853_c0_seq1	1360	GO:0006355 regulation of transcription, DNA-dependent	GO:0005739 mitochondrion | GO:0005667 transcription factor complex	GO:0003700 sequence-specific DNA binding transcription factor activity | GO:0043565 sequence-specific DNA binding
comp854_c0_seq1	1042	GO:0051788 response to misfolded protein | GO:0009853 photorespiration | GO:0006833 water transport | GO:0006623 protein targeting to vacuole | GO:0009651 response to salt stress | GO:0000902 cell morphogenesis | GO:0007033 vacuole organization | GO:0080129 proteasome core complex assembly | GO:0006863 purine base transport | GO:0006972 hyperosmotic response | GO:0006511 ubiquitin-dependent prote…	GO:0016023 cytoplasmic membrane-bounded vesicle | GO:0009507 chloroplast | GO:0005794 Golgi apparatus | GO:0005829 cytosol | GO:0005783 endoplasmic reticulum | GO:0005886 plasma membrane	GO:0005525 GTP binding
comp855_c0_seq1	2587	GO:0009615 response to virus | GO:0006094 gluconeogenesis | GO:0006457 protein folding | GO:0042542 response to hydrogen peroxide | GO:0009651 response to salt stress | GO:0006096 glycolysis | GO:0034976 response to endoplasmic reticulum stress | GO:0009644 response to high light intensity | GO:0046686 response to cadmium ion | GO:0009408 response to heat | GO:0019243 methylglyoxal catabolic proc…	GO:0005774 vacuolar membrane | GO:0005759 mitochondrial matrix | GO:0009507 chloroplast | GO:0005618 cell wall | GO:0005794 Golgi apparatus | GO:0005886 plasma membrane	GO:0008270 zinc ion binding | GO:0032440 2-alkenal reductase [NAD(P)] activity | GO:0051082 unfolded protein binding | GO:0005524 ATP binding
comp857_c0_seq1	1501	GO:0046777 protein autophosphorylation | GO:0009069 serine family amino acid metabolic process	GO:0005829 cytosol	GO:0004674 protein serine/threonine kinase activity
comp860_c0_seq1	1579	GO:0019684 photosynthesis, light reaction | GO:0006098 pentose-phosphate shunt | GO:0009631 cold acclimation | GO:0009697 salicylic acid biosynthetic process | GO:0045036 protein targeting to chloroplast | GO:0016553 base conversion or substitution editing | GO:0019252 starch biosynthetic process | GO:0006397 mRNA processing | GO:0000023 maltose metabolic process | GO:0042742 defense response to …	GO:0009941 chloroplast envelope | GO:0009570 chloroplast stroma | GO:0019013 viral nucleocapsid | GO:0009535 chloroplast thylakoid membrane | GO:0030529 ribonucleoprotein complex	GO:0000166 nucleotide binding | GO:0003824 catalytic activity | GO:0008266 poly(U) RNA binding
comp861_c0_seq1	1992	-	GO:0005886 plasma membrane	-
comp862_c0_seq1	1404	GO:0051788 response to misfolded protein | GO:0006098 pentose-phosphate shunt | GO:0009853 photorespiration | GO:0019252 starch biosynthetic process | GO:0009651 response to salt stress | GO:2000377 regulation of reactive oxygen species metabolic process | GO:0080129 proteasome core complex assembly | GO:0006511 ubiquitin-dependent protein catabolic process | GO:0009901 anther dehiscence | GO:004…	GO:0009507 chloroplast | GO:0005747 mitochondrial respiratory chain complex I	GO:0016740 transferase activity | GO:0004089 carbonate dehydratase activity
comp863_c0_seq1	1720	GO:0006508 proteolysis | GO:0050790 regulation of catalytic activity	GO:0005773 vacuole	GO:0004197 cysteine-type endopeptidase activity
comp865_c0_seq1	2059	GO:0001510 RNA methylation | GO:0009560 embryo sac egg cell differentiation | GO:0042991 transcription factor import into nucleus | GO:0009220 pyrimidine ribonucleotide biosynthetic process	GO:0005618 cell wall | GO:0005730 nucleolus | GO:0009506 plasmodesma	-
comp870_c0_seq1	3753	GO:0000059 protein import into nucleus, docking | GO:0006406 mRNA export from nucleus | GO:0035280 miRNA loading onto RISC involved in gene silencing by miRNA | GO:0009165 nucleotide biosynthetic process	GO:0005829 cytosol | GO:0005643 nuclear pore	GO:0008565 protein transporter activity | GO:0008536 Ran GTPase binding
comp874_c0_seq1	2903	-	-	GO:0046872 metal ion binding | GO:0003677 DNA binding | GO:0000166 nucleotide binding | GO:0003723 RNA binding
comp875_c0_seq1	3867	GO:0009414 response to water deprivation | GO:0010025 wax biosynthetic process | GO:0010345 suberin biosynthetic process | GO:0010143 cutin biosynthetic process | GO:0008299 isoprenoid biosynthetic process | GO:0016567 protein ubiquitination	GO:0016020 membrane	GO:0004842 ubiquitin-protein ligase activity | GO:0008270 zinc ion binding
comp876_c0_seq1	1935	GO:0006635 fatty acid beta-oxidation | GO:0006891 intra-Golgi vesicle-mediated transport | GO:0006869 lipid transport | GO:0007032 endosome organization | GO:0010351 lithium ion transport | GO:0006623 protein targeting to vacuole | GO:0016558 protein import into peroxisome matrix | GO:0007033 vacuole organization | GO:0016197 endosome transport | GO:0010091 trichome branching	GO:0005771 multivesicular body | GO:0009506 plasmodesma | GO:0005634 nucleus	GO:0005515 protein binding | GO:0008568 microtubule-severing ATPase activity | GO:0005524 ATP binding
comp877_c0_seq1	3495	GO:0010413 glucuronoxylan metabolic process | GO:0045493 xylan catabolic process | GO:0030968 endoplasmic reticulum unfolded protein response | GO:0045492 xylan biosynthetic process | GO:0009832 plant-type cell wall biogenesis	GO:0005618 cell wall | GO:0005576 extracellular region	GO:0043169 cation binding | GO:0031176 endo-1,4-beta-xylanase activity
comp878_c0_seq1	1275	GO:0009744 response to sucrose stimulus | GO:0009749 response to glucose stimulus | GO:0009750 response to fructose stimulus	GO:0005794 Golgi apparatus | GO:0016023 cytoplasmic membrane-bounded vesicle | GO:0005886 plasma membrane | GO:0005774 vacuolar membrane | GO:0005576 extracellular region | GO:0005783 endoplasmic reticulum | GO:0009535 chloroplast thylakoid membrane	-
comp879_c0_seq1	2626	GO:0006865 amino acid transport	GO:0005737 cytoplasm | GO:0005634 nucleus | GO:0005886 plasma membrane	-
comp881_c0_seq1	383	GO:0006334 nucleosome assembly	GO:0000786 nucleosome | GO:0005730 nucleolus	GO:0003677 DNA binding | GO:0046982 protein heterodimerization activity
comp883_c0_seq1	1160	GO:0006833 water transport | GO:0009793 embryo development ending in seed dormancy | GO:0006816 calcium ion transport | GO:0009651 response to salt stress | GO:0015991 ATP hydrolysis coupled proton transport | GO:0007033 vacuole organization | GO:0042742 defense response to bacterium | GO:0006972 hyperosmotic response | GO:0007030 Golgi organization | GO:0006096 glycolysis | GO:0015986 ATP synthe…	GO:0009705 plant-type vacuole membrane | GO:0033178 proton-transporting two-sector ATPase complex, catalytic domain | GO:0022626 cytosolic ribosome | GO:0005794 Golgi apparatus | GO:0005753 mitochondrial proton-transporting ATP synthase complex | GO:0005886 plasma membrane	GO:0046961 proton-transporting ATPase activity, rotational mechanism | GO:0008553 hydrogen-exporting ATPase activity, phosphorylative mechanism
comp885_c0_seq1	774	GO:0009409 response to cold	GO:0009506 plasmodesma | GO:0005886 plasma membrane	-
comp885_c1_seq1	1537	GO:0006457 protein folding | GO:0010228 vegetative to reproductive phase transition of meristem | GO:0045036 protein targeting to chloroplast | GO:0046686 response to cadmium ion | GO:0009816 defense response to bacterium, incompatible interaction	GO:0031359 integral to chloroplast outer membrane | GO:0005634 nucleus | GO:0005886 plasma membrane	-
comp886_c0_seq1	2754	GO:0006865 amino acid transport | GO:0006857 oligopeptide transport | GO:0055085 transmembrane transport	GO:0016021 integral to membrane | GO:0005886 plasma membrane	GO:0015198 oligopeptide transporter activity
comp887_c0_seq1	847	GO:0006457 protein folding | GO:0009644 response to high light intensity | GO:0042542 response to hydrogen peroxide | GO:0009408 response to heat	GO:0005737 cytoplasm	-
comp890_c0_seq1	1269	GO:0019538 protein metabolic process	-	GO:0017111 nucleoside-triphosphatase activity | GO:0005524 ATP binding
comp892_c0_seq1	2861	GO:0046854 phosphatidylinositol phosphorylation	GO:0009536 plastid	GO:0004430 1-phosphatidylinositol 4-kinase activity | GO:0043424 protein histidine kinase binding
comp893_c0_seq1	1451	GO:0006863 purine base transport | GO:0015711 organic anion transport	GO:0005768 endosome | GO:0005794 Golgi apparatus | GO:0005886 plasma membrane | GO:0016021 integral to membrane | GO:0005802 trans-Golgi network	GO:0008514 organic anion transmembrane transporter activity
comp894_c0_seq1	2015	GO:0009958 positive gravitropism | GO:0006457 protein folding | GO:0009737 response to abscisic acid stimulus	GO:0016020 membrane	GO:0008092 cytoskeletal protein binding | GO:0031072 heat shock protein binding | GO:0051082 unfolded protein binding | GO:0003824 catalytic activity
comp896_c0_seq1	1687	GO:0043161 proteasomal ubiquitin-dependent protein catabolic process | GO:0006289 nucleotide-excision repair | GO:0009409 response to cold | GO:0007067 mitosis	GO:0005829 cytosol | GO:0005634 nucleus	GO:0003684 damaged DNA binding | GO:0043130 ubiquitin binding | GO:0070628 proteasome binding
comp898_c0_seq1	972	GO:0045893 positive regulation of transcription, DNA-dependent | GO:2000652 regulation of secondary cell wall biogenesis	GO:0005618 cell wall | GO:0009507 chloroplast | GO:0022626 cytosolic ribosome | GO:0016020 membrane | GO:0005667 transcription factor complex | GO:0000785 chromatin	GO:0003677 DNA binding | GO:0003700 sequence-specific DNA binding transcription factor activity | GO:0003682 chromatin binding
comp900_c0_seq1	1059	GO:0006355 regulation of transcription, DNA-dependent	GO:0005634 nucleus | GO:0005667 transcription factor complex	GO:0003700 sequence-specific DNA binding transcription factor activity | GO:0003677 DNA binding | GO:0046983 protein dimerization activity
comp904_c0_seq1	1334	GO:0009664 plant-type cell wall organization | GO:0006949 syncytium formation	GO:0005576 extracellular region | GO:0016020 membrane | GO:0009505 plant-type cell wall	-
comp911_c0_seq1	2309	GO:0000712 resolution of meiotic recombination intermediates | GO:0007140 male meiosis | GO:0007143 female meiosis	GO:0009507 chloroplast	-
comp913_c0_seq1	1578	-	GO:0005634 nucleus	GO:0008270 zinc ion binding
comp915_c0_seq1	1158	GO:0016192 vesicle-mediated transport | GO:2000694 regulation of phragmoplast microtubule organization | GO:0009553 embryo sac development | GO:0009555 pollen development | GO:0032467 positive regulation of cytokinesis | GO:0000919 cell plate assembly | GO:0060236 regulation of mitotic spindle organization | GO:0015031 protein transport	GO:0080008 CUL4 RING ubiquitin ligase complex | GO:0000815 ESCRT III complex | GO:0005828 kinetochore microtubule | GO:0005886 plasma membrane	GO:0005515 protein binding | GO:0000166 nucleotide binding
comp916_c0_seq1	4220	GO:0048767 root hair elongation | GO:0030244 cellulose biosynthetic process | GO:0009409 response to cold | GO:0009846 pollen germination | GO:0009832 plant-type cell wall biogenesis | GO:0005982 starch metabolic process | GO:0005985 sucrose metabolic process | GO:0006011 UDP-glucose metabolic process	GO:0030173 integral to Golgi membrane | GO:0005768 endosome | GO:0005802 trans-Golgi network | GO:0005783 endoplasmic reticulum | GO:0005886 plasma membrane	GO:0051753 mannan synthase activity | GO:0016760 cellulose synthase (UDP-forming) activity
comp917_c0_seq1	996	GO:0001510 RNA methylation | GO:0006412 translation | GO:0042254 ribosome biogenesis	GO:0005730 nucleolus | GO:0009506 plasmodesma | GO:0009507 chloroplast | GO:0016020 membrane | GO:0022625 cytosolic large ribosomal subunit	GO:0003735 structural constituent of ribosome
comp918_c0_seq1	2610	GO:0006355 regulation of transcription, DNA-dependent | GO:0009409 response to cold | GO:0043090 amino acid import | GO:0010200 response to chitin | GO:0006888 ER to Golgi vesicle-mediated transport | GO:0050832 defense response to fungus	GO:0005634 nucleus | GO:0005667 transcription factor complex	GO:0008270 zinc ion binding | GO:0003677 DNA binding | GO:0003700 sequence-specific DNA binding transcription factor activity
comp919_c0_seq1	819	-	GO:0019013 viral nucleocapsid | GO:0005730 nucleolus | GO:0030529 ribonucleoprotein complex	-
comp920_c0_seq1	1887	GO:0000398 nuclear mRNA splicing, via spliceosome	GO:0016023 cytoplasmic membrane-bounded vesicle | GO:0019013 viral nucleocapsid | GO:0030529 ribonucleoprotein complex	GO:0003723 RNA binding | GO:0000166 nucleotide binding
comp922_c0_seq1	1079	-	GO:0022626 cytosolic ribosome | GO:0009705 plant-type vacuole membrane | GO:0005886 plasma membrane	GO:0005509 calcium ion binding
comp926_c0_seq1	4318	GO:0030244 cellulose biosynthetic process | GO:0032968 positive regulation of transcription elongation from RNA polymerase II promoter | GO:0006352 transcription initiation, DNA-dependent | GO:0000394 RNA splicing, via endonucleolytic cleavage and ligation | GO:0006448 regulation of translational elongation | GO:0042254 ribosome biogenesis | GO:0005982 starch metabolic process | GO:0005985 sucros…	GO:0005840 ribosome | GO:0016021 integral to membrane | GO:0005667 transcription factor complex	GO:0003746 translation elongation factor activity | GO:0003735 structural constituent of ribosome | GO:0016760 cellulose synthase (UDP-forming) activity | GO:0003700 sequence-specific DNA binding transcription factor activity
comp927_c0_seq1	1369	GO:0035304 regulation of protein dephosphorylation | GO:0009793 embryo development ending in seed dormancy | GO:0006412 translation | GO:0010207 photosystem II assembly | GO:0009902 chloroplast relocation | GO:0042742 defense response to bacterium | GO:0009409 response to cold | GO:0045893 positive regulation of transcription, DNA-dependent | GO:0042793 transcription from plastid promoter | GO:00…	GO:0009941 chloroplast envelope | GO:0005840 ribosome | GO:0009570 chloroplast stroma | GO:0005634 nucleus	GO:0003735 structural constituent of ribosome | GO:0019843 rRNA binding
comp930_c0_seq1	902	GO:0042538 hyperosmotic salinity response	GO:0005829 cytosol	GO:0005509 calcium ion binding
comp932_c0_seq1	2361	GO:0010363 regulation of plant-type hypersensitive response | GO:0009611 response to wounding | GO:0009963 positive regulation of flavonoid biosynthetic process | GO:0010200 response to chitin | GO:0006612 protein targeting to membrane | GO:0009860 pollen tube growth | GO:0030048 actin filament-based movement | GO:0009827 plant-type cell wall modification | GO:0009612 response to mechanical stimu…	GO:0009507 chloroplast	-
comp939_c0_seq1	862	GO:0006412 translation | GO:0042254 ribosome biogenesis	GO:0005730 nucleolus | GO:0005618 cell wall | GO:0022627 cytosolic small ribosomal subunit | GO:0016020 membrane	GO:0003735 structural constituent of ribosome | GO:0003723 RNA binding
comp940_c0_seq1	832	GO:0006412 translation | GO:0042254 ribosome biogenesis	GO:0005840 ribosome | GO:0009941 chloroplast envelope | GO:0009570 chloroplast stroma | GO:0009579 thylakoid	GO:0003735 structural constituent of ribosome
comp941_c0_seq1	2313	GO:0031348 negative regulation of defense response | GO:0006499 N-terminal protein myristoylation | GO:0009611 response to wounding | GO:0009867 jasmonic acid mediated signaling pathway | GO:0009862 systemic acquired resistance, salicylic acid mediated signaling pathway | GO:0009414 response to water deprivation | GO:0010363 regulation of plant-type hypersensitive response | GO:0002679 respirator…	GO:0009507 chloroplast | GO:0005777 peroxisome | GO:0005829 cytosol	GO:0004430 1-phosphatidylinositol 4-kinase activity
comp943_c0_seq1	2793	GO:0006499 N-terminal protein myristoylation | GO:0006346 methylation-dependent chromatin silencing | GO:0007267 cell-cell signaling | GO:0009734 auxin mediated signaling pathway | GO:0006007 glucose catabolic process | GO:0006306 DNA methylation | GO:0010150 leaf senescence | GO:0046686 response to cadmium ion | GO:0035196 production of miRNAs involved in gene silencing by miRNA | GO:0010267 pro…	GO:0005794 Golgi apparatus | GO:0005829 cytosol | GO:0005634 nucleus | GO:0005667 transcription factor complex	GO:0005525 GTP binding | GO:0046983 protein dimerization activity | GO:0016004 phospholipase activator activity | GO:0003677 DNA binding | GO:0003700 sequence-specific DNA binding transcription factor activity
comp945_c0_seq1	2423	GO:0010413 glucuronoxylan metabolic process | GO:0009834 secondary cell wall biogenesis | GO:0009737 response to abscisic acid stimulus | GO:0045492 xylan biosynthetic process | GO:0050832 defense response to fungus	GO:0005739 mitochondrion | GO:0016021 integral to membrane | GO:0016023 cytoplasmic membrane-bounded vesicle | GO:0005783 endoplasmic reticulum | GO:0005794 Golgi apparatus	GO:0016740 transferase activity
comp946_c0_seq1	2780	GO:0043447 alkane biosynthetic process | GO:0022900 electron transport chain | GO:0042742 defense response to bacterium | GO:0019745 pentacyclic triterpenoid biosynthetic process | GO:0016126 sterol biosynthetic process | GO:0006807 nitrogen compound metabolic process	GO:0005789 endoplasmic reticulum membrane | GO:0009325 nitrate reductase complex	GO:0046872 metal ion binding | GO:0009703 nitrate reductase (NADH) activity | GO:0020037 heme binding
comp950_c0_seq1	980	-	GO:0005739 mitochondrion	-
comp951_c0_seq1	1235	-	GO:0005634 nucleus	GO:0003676 nucleic acid binding | GO:0000166 nucleotide binding
comp953_c0_seq1	961	GO:0055114 oxidation-reduction process	-	GO:0005515 protein binding | GO:0032440 2-alkenal reductase [NAD(P)] activity | GO:0005509 calcium ion binding
comp954_c0_seq1	1395	GO:0016126 sterol biosynthetic process | GO:0030003 cellular cation homeostasis | GO:0009651 response to salt stress | GO:0006333 chromatin assembly or disassembly | GO:0007030 Golgi organization | GO:0071435 potassium ion export | GO:0009409 response to cold | GO:0019344 cysteine biosynthetic process | GO:0009408 response to heat | GO:0070588 calcium ion transmembrane transport | GO:0006979 resp…	GO:0005774 vacuolar membrane | GO:0048046 apoplast | GO:0005618 cell wall | GO:0005829 cytosol | GO:0009570 chloroplast stroma | GO:0009579 thylakoid | GO:0009506 plasmodesma | GO:0005886 plasma membrane | GO:0005739 mitochondrion	GO:0008270 zinc ion binding | GO:0005509 calcium ion binding | GO:0004601 peroxidase activity | GO:0005544 calcium-dependent phospholipid binding | GO:0042803 protein homodimerization activity | GO:0005507 copper ion binding | GO:0005524 ATP binding
comp955_c0_seq1	1421	-	-	GO:0019904 protein domain specific binding
comp958_c0_seq1	613	GO:0006412 translation | GO:0042254 ribosome biogenesis	GO:0022625 cytosolic large ribosomal subunit	GO:0003735 structural constituent of ribosome
comp961_c0_seq1	1164	GO:0015992 proton transport	GO:0005886 plasma membrane | GO:0016471 vacuolar proton-transporting V-type ATPase complex	GO:0008270 zinc ion binding | GO:0016820 hydrolase activity, acting on acid anhydrides, catalyzing transmembrane movement of substances
comp962_c0_seq1	2015	GO:0048868 pollen tube development | GO:0008152 metabolic process | GO:0009561 megagametogenesis	GO:0005794 Golgi apparatus | GO:0009506 plasmodesma | GO:0016023 cytoplasmic membrane-bounded vesicle | GO:0016020 membrane | GO:0005739 mitochondrion	GO:0016740 transferase activity
comp963_c0_seq1	1770	GO:0006457 protein folding | GO:0009408 response to heat	GO:0005739 mitochondrion | GO:0009941 chloroplast envelope | GO:0009535 chloroplast thylakoid membrane	GO:0031072 heat shock protein binding | GO:0008270 zinc ion binding | GO:0003676 nucleic acid binding | GO:0005524 ATP binding | GO:0051082 unfolded protein binding
comp965_c0_seq1	877	GO:0009688 abscisic acid biosynthetic process | GO:0022900 electron transport chain | GO:0006118 electron transport	GO:0009536 plastid	GO:0046872 metal ion binding | GO:0009055 electron carrier activity | GO:0051537 2 iron, 2 sulfur cluster binding
comp967_c0_seq1	1362	GO:0034976 response to endoplasmic reticulum stress | GO:0006457 protein folding | GO:0009880 embryonic pattern specification | GO:0009965 leaf morphogenesis | GO:0009408 response to heat | GO:0009555 pollen development | GO:0048833 specification of floral organ number | GO:0010450 inflorescence meristem growth | GO:0048448 stamen morphogenesis | GO:0009644 response to high light intensity | GO:0…	GO:0005829 cytosol	-
comp968_c0_seq1	1010	-	GO:0005773 vacuole | GO:0009506 plasmodesma | GO:0005886 plasma membrane	GO:0003677 DNA binding
comp969_c0_seq1	1232	-	-	GO:0008270 zinc ion binding
comp971_c0_seq1	1461	GO:0009827 plant-type cell wall modification | GO:0009860 pollen tube growth	-	-
comp972_c0_seq1	473	GO:0006457 protein folding | GO:0034976 response to endoplasmic reticulum stress | GO:0010286 heat acclimation	GO:0005737 cytoplasm	-
comp974_c0_seq1	1641	GO:0048767 root hair elongation | GO:0006833 water transport | GO:0010150 leaf senescence | GO:0009853 photorespiration | GO:0006281 DNA repair | GO:0007010 cytoskeleton organization | GO:0009407 toxin catabolic process | GO:0010029 regulation of seed germination | GO:0006096 glycolysis | GO:0009651 response to salt stress | GO:0009735 response to cytokinin stimulus | GO:0080129 proteasome core c…	GO:0008540 proteasome regulatory particle, base subcomplex | GO:0005829 cytosol | GO:0016023 cytoplasmic membrane-bounded vesicle | GO:0005634 nucleus | GO:0016020 membrane	GO:0008270 zinc ion binding | GO:0001653 peptide receptor activity
comp975_c0_seq1	1008	GO:0000398 nuclear mRNA splicing, via spliceosome	GO:0016023 cytoplasmic membrane-bounded vesicle | GO:0019013 viral nucleocapsid | GO:0030529 ribonucleoprotein complex | GO:0005634 nucleus	GO:0003723 RNA binding | GO:0000166 nucleotide binding
comp977_c0_seq1	1208	GO:0006200 ATP catabolic process | GO:0015991 ATP hydrolysis coupled proton transport	GO:0016021 integral to membrane | GO:0033179 proton-transporting V-type ATPase, V0 domain | GO:0005774 vacuolar membrane | GO:0016023 cytoplasmic membrane-bounded vesicle | GO:0009507 chloroplast | GO:0005886 plasma membrane	GO:0015078 hydrogen ion transmembrane transporter activity | GO:0016887 ATPase activity
comp981_c0_seq1	722	GO:0006412 translation | GO:0042254 ribosome biogenesis	GO:0005730 nucleolus | GO:0005886 plasma membrane | GO:0022625 cytosolic large ribosomal subunit	GO:0003735 structural constituent of ribosome
comp983_c0_seq1	2807	GO:0048359 mucilage metabolic process involved seed coat development | GO:0006508 proteolysis | GO:0080001 mucilage extrusion from seed coat | GO:0043086 negative regulation of catalytic activity | GO:0008356 asymmetric cell division	GO:0009505 plant-type cell wall | GO:0016023 cytoplasmic membrane-bounded vesicle | GO:0048046 apoplast	GO:0042802 identical protein binding | GO:0004252 serine-type endopeptidase activity
comp987_c0_seq1	3889	GO:0008380 RNA splicing	GO:0016592 mediator complex | GO:0005886 plasma membrane | GO:0005829 cytosol | GO:0009536 plastid	GO:0070063 RNA polymerase binding
comp988_c0_seq1	1498	GO:0009867 jasmonic acid mediated signaling pathway | GO:0006355 regulation of transcription, DNA-dependent | GO:0015996 chlorophyll catabolic process | GO:0010150 leaf senescence | GO:0006661 phosphatidylinositol biosynthetic process | GO:0006979 response to oxidative stress	GO:0005737 cytoplasm | GO:0005886 plasma membrane | GO:0005634 nucleus | GO:0005667 transcription factor complex	GO:0008270 zinc ion binding | GO:0003677 DNA binding | GO:0003723 RNA binding | GO:0003700 sequence-specific DNA binding transcription factor activity
comp996_c0_seq1	1531	GO:0006071 glycerol metabolic process | GO:0046686 response to cadmium ion | GO:0016036 cellular response to phosphate starvation | GO:0030643 cellular phosphate ion homeostasis | GO:0006817 phosphate ion transport | GO:0009395 phospholipid catabolic process | GO:0046486 glycerolipid metabolic process	GO:0005739 mitochondrion | GO:0009536 plastid | GO:0016023 cytoplasmic membrane-bounded vesicle	GO:0008889 glycerophosphodiester phosphodiesterase activity
comp999_c0_seq1	1979	GO:0010508 positive regulation of autophagy	GO:0005739 mitochondrion | GO:0000785 chromatin	GO:0003677 DNA binding | GO:0003682 chromatin binding
comp1000_c0_seq1	2172	GO:0046907 intracellular transport	GO:0005643 nuclear pore | GO:0005829 cytosol	-
comp1002_c0_seq1	3258	GO:0010286 heat acclimation | GO:0006457 protein folding | GO:0042542 response to hydrogen peroxide | GO:0045727 positive regulation of translation | GO:0043335 protein unfolding | GO:0034976 response to endoplasmic reticulum stress | GO:0009644 response to high light intensity | GO:0034605 cellular response to heat | GO:0006200 ATP catabolic process	GO:0009941 chloroplast envelope | GO:0005829 cytosol | GO:0009570 chloroplast stroma | GO:0005634 nucleus	GO:0016887 ATPase activity | GO:0005524 ATP binding
comp1004_c0_seq1	1274	-	GO:0005622 intracellular	GO:0008270 zinc ion binding
comp1005_c0_seq1	1142	GO:0015979 photosynthesis	GO:0016021 integral to membrane | GO:0009522 photosystem I | GO:0005634 nucleus	-
comp1006_c0_seq1	1276	GO:0006355 regulation of transcription, DNA-dependent	GO:0005634 nucleus | GO:0005667 transcription factor complex	GO:0003700 sequence-specific DNA binding transcription factor activity | GO:0003677 DNA binding | GO:0046983 protein dimerization activity
comp1007_c0_seq1	1322	GO:0046686 response to cadmium ion | GO:0055114 oxidation-reduction process | GO:0006979 response to oxidative stress | GO:0009813 flavonoid biosynthetic process	GO:0005886 plasma membrane	GO:0047526 2'-hydroxyisoflavone reductase activity
comp1009_c0_seq1	1259	-	GO:0016021 integral to membrane | GO:0009941 chloroplast envelope	-
comp1013_c0_seq1	3246	GO:0006855 drug transmembrane transport | GO:0019243 methylglyoxal catabolic process to D-lactate | GO:0006508 proteolysis | GO:0046686 response to cadmium ion	GO:0005829 cytosol | GO:0005739 mitochondrion | GO:0009941 chloroplast envelope | GO:0016023 cytoplasmic membrane-bounded vesicle | GO:0009570 chloroplast stroma | GO:0005773 vacuole | GO:0005886 plasma membrane | GO:0048046 apoplast	GO:0003723 RNA binding | GO:0008270 zinc ion binding | GO:0015238 drug transmembrane transporter activity | GO:0004177 aminopeptidase activity | GO:0008237 metallopeptidase activity | GO:0000166 nucleotide binding | GO:0015297 antiporter activity
comp1014_c0_seq1	1698	GO:0000085 G2 phase of mitotic cell cycle | GO:0009220 pyrimidine ribonucleotide biosynthetic process | GO:0001510 RNA methylation | GO:0010388 cullin deneddylation | GO:0009640 photomorphogenesis | GO:0006164 purine nucleotide biosynthetic process | GO:0006508 proteolysis | GO:0006606 protein import into nucleus	GO:0005730 nucleolus | GO:0005886 plasma membrane	GO:0008235 metalloexopeptidase activity | GO:0003677 DNA binding | GO:0004177 aminopeptidase activity
comp1016_c0_seq1	1314	GO:0006457 protein folding | GO:0009644 response to high light intensity | GO:0034976 response to endoplasmic reticulum stress | GO:0006278 RNA-dependent DNA replication | GO:0042542 response to hydrogen peroxide | GO:0009408 response to heat	-	GO:0003964 RNA-directed DNA polymerase activity | GO:0003677 DNA binding | GO:0003723 RNA binding | GO:0008270 zinc ion binding
comp1017_c0_seq1	3454	GO:0007267 cell-cell signaling | GO:0006275 regulation of DNA replication | GO:0051567 histone H3-K9 methylation | GO:0010389 regulation of G2/M transition of mitotic cell cycle | GO:0008283 cell proliferation | GO:0048453 sepal formation | GO:0006342 chromatin silencing | GO:0006306 DNA methylation | GO:0048451 petal formation | GO:0009555 pollen development | GO:0035196 production of miRNAs inv…	-	-
comp1023_c0_seq1	3104	GO:0016192 vesicle-mediated transport | GO:0010498 proteasomal protein catabolic process | GO:0007010 cytoskeleton organization | GO:0006661 phosphatidylinositol biosynthetic process | GO:0006094 gluconeogenesis | GO:0006886 intracellular protein transport | GO:0009069 serine family amino acid metabolic process | GO:0016310 phosphorylation	GO:0030126 COPI vesicle coat | GO:0005829 cytosol | GO:0005886 plasma membrane | GO:0016459 myosin complex	GO:0016905 myosin heavy chain kinase activity | GO:0005198 structural molecule activity
comp1025_c0_seq1	1617	-	GO:0005886 plasma membrane	-
comp1026_c0_seq1	2083	GO:0010498 proteasomal protein catabolic process | GO:0006457 protein folding | GO:0007010 cytoskeleton organization | GO:0042545 cell wall modification | GO:0006094 gluconeogenesis | GO:0010043 response to zinc ion | GO:0009664 plant-type cell wall organization | GO:0046686 response to cadmium ion	GO:0005829 cytosol | GO:0016020 membrane	GO:0005524 ATP binding | GO:0051082 unfolded protein binding
comp1028_c0_seq1	1384	GO:0007264 small GTPase mediated signal transduction	GO:0005737 cytoplasm | GO:0005886 plasma membrane	GO:0005525 GTP binding | GO:0005515 protein binding
comp1030_c0_seq1	2149	-	GO:0005730 nucleolus	GO:0003723 RNA binding | GO:0000166 nucleotide binding | GO:0008270 zinc ion binding
comp1032_c0_seq1	1504	GO:0046686 response to cadmium ion | GO:0010043 response to zinc ion | GO:0006448 regulation of translational elongation	GO:0005773 vacuole | GO:0005853 eukaryotic translation elongation factor 1 complex | GO:0005886 plasma membrane | GO:0005618 cell wall | GO:0005739 mitochondrion | GO:0005840 ribosome	GO:0003746 translation elongation factor activity | GO:0005507 copper ion binding | GO:0016740 transferase activity
comp1033_c0_seq1	4935	GO:0009737 response to abscisic acid stimulus	GO:0009507 chloroplast	-
comp1034_c0_seq1	2644	GO:0009414 response to water deprivation | GO:0006457 protein folding | GO:0009651 response to salt stress | GO:0010286 heat acclimation | GO:0009908 flower development | GO:0050821 protein stabilization | GO:0071277 cellular response to calcium ion | GO:0048366 leaf development | GO:0046685 response to arsenic-containing substance | GO:0009644 response to high light intensity | GO:0042542 respon…	GO:0005829 cytosol | GO:0005618 cell wall | GO:0005739 mitochondrion | GO:0005730 nucleolus | GO:0005886 plasma membrane | GO:0048046 apoplast	GO:0005524 ATP binding | GO:0051082 unfolded protein binding
comp1036_c0_seq1	1353	GO:0051788 response to misfolded protein | GO:0009853 photorespiration | GO:0080129 proteasome core complex assembly | GO:0006511 ubiquitin-dependent protein catabolic process | GO:0015986 ATP synthesis coupled proton transport | GO:0019243 methylglyoxal catabolic process to D-lactate | GO:0006119 oxidative phosphorylation	GO:0005618 cell wall | GO:0009507 chloroplast | GO:0005794 Golgi apparatus | GO:0005730 nucleolus | GO:0005754 mitochondrial proton-transporting ATP synthase, catalytic core	GO:0046961 proton-transporting ATPase activity, rotational mechanism | GO:0008270 zinc ion binding | GO:0046933 hydrogen ion transporting ATP synthase activity, rotational mechanism
comp1039_c0_seq1	1515	GO:0046283 anthocyanin metabolic process | GO:0034976 response to endoplasmic reticulum stress | GO:0009626 plant-type hypersensitive response | GO:0006457 protein folding | GO:0042742 defense response to bacterium | GO:0009627 systemic acquired resistance | GO:0055074 calcium ion homeostasis | GO:0010204 defense response signaling pathway, resistance gene-independent | GO:0006995 cellular respon…	GO:0016023 cytoplasmic membrane-bounded vesicle | GO:0009507 chloroplast | GO:0005789 endoplasmic reticulum membrane	GO:0005509 calcium ion binding | GO:0051082 unfolded protein binding
comp1041_c0_seq1	885	GO:0006412 translation | GO:0042254 ribosome biogenesis	GO:0005730 nucleolus | GO:0009506 plasmodesma | GO:0022625 cytosolic large ribosomal subunit | GO:0016020 membrane	GO:0003735 structural constituent of ribosome
comp1042_c0_seq1	1383	-	-	GO:0000166 nucleotide binding | GO:0003723 RNA binding
comp1046_c0_seq1	888	GO:0046686 response to cadmium ion | GO:0009651 response to salt stress	-	GO:0003723 RNA binding | GO:0000166 nucleotide binding
comp1047_c0_seq1	2053	-	GO:0016020 membrane | GO:0005739 mitochondrion	GO:0030554 adenyl nucleotide binding
comp1050_c0_seq1	1430	GO:0000398 nuclear mRNA splicing, via spliceosome	-	GO:0017069 snRNA binding | GO:0000166 nucleotide binding
comp1051_c0_seq1	1799	GO:0048767 root hair elongation | GO:0000271 polysaccharide biosynthetic process | GO:0043481 anthocyanin accumulation in tissues in response to UV light | GO:0009825 multidimensional cell growth | GO:0043090 amino acid import | GO:0009853 photorespiration | GO:0007010 cytoskeleton organization | GO:0010155 regulation of proton transport | GO:0009407 toxin catabolic process | GO:0016567 protein u…	GO:0008540 proteasome regulatory particle, base subcomplex | GO:0005829 cytosol | GO:0009506 plasmodesma | GO:0005618 cell wall | GO:0005886 plasma membrane | GO:0005634 nucleus	GO:0004871 signal transducer activity | GO:0008233 peptidase activity | GO:0005515 protein binding | GO:0005524 ATP binding | GO:0008568 microtubule-severing ATPase activity
comp1053_c0_seq1	1700	GO:0007155 cell adhesion	GO:0005576 extracellular region | GO:0016023 cytoplasmic membrane-bounded vesicle | GO:0005773 vacuole	-
comp1054_c0_seq1	974	-	GO:0005856 cytoskeleton | GO:0005737 cytoplasm	GO:0005524 ATP binding
comp1055_c0_seq1	1225	GO:0001510 RNA methylation | GO:0006412 translation | GO:0009651 response to salt stress | GO:0009266 response to temperature stimulus | GO:0042545 cell wall modification | GO:0006972 hyperosmotic response | GO:0006833 water transport | GO:0007030 Golgi organization | GO:0006096 glycolysis | GO:0009664 plant-type cell wall organization | GO:0000028 ribosomal small subunit assembly | GO:0042256 ma…	GO:0009506 plasmodesma | GO:0022627 cytosolic small ribosomal subunit | GO:0009507 chloroplast | GO:0005634 nucleus | GO:0005886 plasma membrane	GO:0003735 structural constituent of ribosome
comp1058_c0_seq1	2560	GO:0015914 phospholipid transport	GO:0005794 Golgi apparatus | GO:0005739 mitochondrion | GO:0005886 plasma membrane	GO:0008526 phosphatidylinositol transporter activity
comp1060_c0_seq1	801	GO:0007165 signal transduction | GO:0006949 syncytium formation | GO:0007267 cell-cell signaling	GO:0048046 apoplast	GO:0004871 signal transducer activity
comp1062_c0_seq1	1443	GO:0006629 lipid metabolic process	-	GO:0004091 carboxylesterase activity
comp1065_c0_seq1	1070	GO:0016192 vesicle-mediated transport | GO:0006623 protein targeting to vacuole | GO:0007264 small GTPase mediated signal transduction	GO:0009507 chloroplast | GO:0005773 vacuole | GO:0005794 Golgi apparatus | GO:0005886 plasma membrane	GO:0005525 GTP binding
comp1070_c0_seq1	1408	GO:0051604 protein maturation	GO:0005681 spliceosomal complex	GO:0003676 nucleic acid binding | GO:0008270 zinc ion binding
comp1073_c0_seq1	1015	GO:0042545 cell wall modification | GO:0000911 cytokinesis by cell plate formation | GO:0009664 plant-type cell wall organization | GO:0051707 response to other organism	GO:0009505 plant-type cell wall | GO:0009506 plasmodesma | GO:0016023 cytoplasmic membrane-bounded vesicle	-
comp1075_c0_seq1	1344	GO:0010150 leaf senescence | GO:0034434 sterol esterification | GO:0016127 sterol catabolic process | GO:0042967 acyl-carrier-protein biosynthetic process	GO:0016023 cytoplasmic membrane-bounded vesicle | GO:0005634 nucleus | GO:0009536 plastid	GO:0004607 phosphatidylcholine-sterol O-acyltransferase activity | GO:0080095 phosphatidylethanolamine-sterol O-acyltransferase activity | GO:0080096 phosphatidate-sterol O-acyltransferase activity
comp1076_c0_seq1	905	GO:0009631 cold acclimation | GO:0032508 DNA duplex unwinding | GO:0009651 response to salt stress | GO:0031564 transcription antitermination | GO:0043457 regulation of cellular respiration | GO:0009790 embryo development | GO:0009845 seed germination | GO:0010228 vegetative to reproductive phase transition of meristem | GO:0009737 response to abscisic acid stimulus | GO:0006364 rRNA processing |…	GO:0005794 Golgi apparatus | GO:0005730 nucleolus | GO:0005829 cytosol | GO:0005886 plasma membrane | GO:0005739 mitochondrion	GO:0001072 RNA binding transcription antitermination factor activity | GO:0008270 zinc ion binding | GO:0003697 single-stranded DNA binding | GO:0003690 double-stranded DNA binding | GO:0005507 copper ion binding | GO:0005524 ATP binding | GO:0003729 mRNA binding
comp1077_c0_seq1	505	GO:0009651 response to salt stress | GO:0006184 GTP catabolic process | GO:0051258 protein polymerization | GO:0046686 response to cadmium ion | GO:0009409 response to cold | GO:0007018 microtubule-based movement	GO:0009507 chloroplast | GO:0005618 cell wall | GO:0005874 microtubule | GO:0005886 plasma membrane	GO:0005525 GTP binding | GO:0003924 GTPase activity | GO:0005200 structural constituent of cytoskeleton
comp1083_c0_seq1	1186	GO:0006412 translation | GO:0019288 isopentenyl diphosphate biosynthetic process, mevalonate-independent pathway | GO:0019344 cysteine biosynthetic process | GO:0042254 ribosome biogenesis	GO:0005739 mitochondrion | GO:0009941 chloroplast envelope | GO:0009570 chloroplast stroma | GO:0016020 membrane | GO:0022625 cytosolic large ribosomal subunit	GO:0019843 rRNA binding | GO:0003735 structural constituent of ribosome
comp1084_c0_seq1	2070	-	GO:0009524 phragmoplast | GO:0005635 nuclear envelope | GO:0005819 spindle | GO:0005783 endoplasmic reticulum | GO:0009536 plastid	GO:0005515 protein binding
comp1086_c0_seq1	761	GO:0009965 leaf morphogenesis | GO:0000023 maltose metabolic process | GO:0030154 cell differentiation | GO:0019252 starch biosynthetic process | GO:0010207 photosystem II assembly	GO:0000502 proteasome complex | GO:0005739 mitochondrion | GO:0009941 chloroplast envelope | GO:0009535 chloroplast thylakoid membrane | GO:0005634 nucleus	-
comp1088_c0_seq1	1235	GO:0007264 small GTPase mediated signal transduction | GO:0015031 protein transport | GO:0009873 ethylene mediated signaling pathway	GO:0005773 vacuole | GO:0005886 plasma membrane	GO:0016787 hydrolase activity | GO:0005525 GTP binding
comp1090_c0_seq1	1186	GO:0055114 oxidation-reduction process | GO:0009733 response to auxin stimulus | GO:0045892 negative regulation of transcription, DNA-dependent | GO:0006118 electron transport	GO:0009506 plasmodesma | GO:0016023 cytoplasmic membrane-bounded vesicle | GO:0005773 vacuole | GO:0005886 plasma membrane	GO:0050625 2-hydroxy-1,4-benzoquinone reductase activity | GO:0010181 FMN binding
comp1092_c0_seq1	1683	GO:0016310 phosphorylation | GO:0015940 pantothenate biosynthetic process	GO:0005737 cytoplasm	GO:0004594 pantothenate kinase activity
comp1095_c0_seq1	1657	GO:0006508 proteolysis | GO:0006499 N-terminal protein myristoylation | GO:0009555 pollen development | GO:0009846 pollen germination | GO:0009793 embryo development ending in seed dormancy	GO:0005739 mitochondrion | GO:0016021 integral to membrane | GO:0016023 cytoplasmic membrane-bounded vesicle | GO:0009570 chloroplast stroma | GO:0005789 endoplasmic reticulum membrane | GO:0005794 Golgi apparatus	GO:0004222 metalloendopeptidase activity | GO:0004190 aspartic-type endopeptidase activity
comp1098_c0_seq1	3281	GO:0034219 carbohydrate transmembrane transport | GO:0055114 oxidation-reduction process | GO:0009624 response to nematode | GO:0015858 nucleoside transport	GO:0016021 integral to membrane | GO:0009705 plant-type vacuole membrane | GO:0005794 Golgi apparatus | GO:0005886 plasma membrane	GO:0005337 nucleoside transmembrane transporter activity | GO:0032440 2-alkenal reductase [NAD(P)] activity | GO:0005351 sugar:hydrogen symporter activity
comp1100_c0_seq1	2128	-	GO:0005634 nucleus | GO:0005829 cytosol	-
comp1101_c0_seq1	2730	GO:0006298 mismatch repair	GO:0009507 chloroplast	GO:0005515 protein binding | GO:0005524 ATP binding | GO:0003684 damaged DNA binding
comp1104_c0_seq1	1306	GO:0006623 protein targeting to vacuole | GO:0016192 vesicle-mediated transport	GO:0005737 cytoplasm | GO:0016020 membrane | GO:0005634 nucleus	GO:0016874 ligase activity | GO:0008270 zinc ion binding
comp1105_c0_seq1	1247	GO:0018298 protein-chromophore linkage | GO:0030003 cellular cation homeostasis | GO:0070838 divalent metal ion transport | GO:0009765 photosynthesis, light harvesting | GO:0019344 cysteine biosynthetic process	GO:0009522 photosystem I | GO:0030076 light-harvesting complex | GO:0016021 integral to membrane | GO:0009941 chloroplast envelope | GO:0009535 chloroplast thylakoid membrane | GO:0009523 photosystem II | GO:0010287 plastoglobule	GO:0016168 chlorophyll binding | GO:0046872 metal ion binding
comp1106_c0_seq1	1271	GO:0009560 embryo sac egg cell differentiation | GO:0051302 regulation of cell division | GO:0017126 nucleologenesis | GO:0000741 karyogamy | GO:0006606 protein import into nucleus | GO:0009640 photomorphogenesis | GO:0010388 cullin deneddylation | GO:0048825 cotyledon development | GO:0000085 G2 phase of mitotic cell cycle | GO:0009308 amine metabolic process	GO:0005634 nucleus	GO:0048038 quinone binding | GO:0005507 copper ion binding
comp1107_c0_seq1	1377	GO:0034976 response to endoplasmic reticulum stress | GO:0006457 protein folding | GO:0009408 response to heat | GO:0032781 positive regulation of ATPase activity | GO:0009644 response to high light intensity | GO:0042542 response to hydrogen peroxide	GO:0005829 cytosol	GO:0051087 chaperone binding | GO:0001671 ATPase activator activity
comp1109_c0_seq1	3138	-	GO:0005737 cytoplasm	GO:0008270 zinc ion binding
comp1113_c0_seq1	1455	GO:0007186 G-protein coupled receptor signaling pathway | GO:0006655 phosphatidylglycerol biosynthetic process | GO:0035304 regulation of protein dephosphorylation | GO:0010207 photosystem II assembly | GO:0009902 chloroplast relocation | GO:0042742 defense response to bacterium | GO:0009773 photosynthetic electron transport in photosystem I | GO:0019288 isopentenyl diphosphate biosynthetic proce…	GO:0010319 stromule | GO:0016021 integral to membrane | GO:0009707 chloroplast outer membrane | GO:0009570 chloroplast stroma | GO:0009523 photosystem II | GO:0009535 chloroplast thylakoid membrane | GO:0009528 plastid inner membrane	GO:0005515 protein binding
comp1114_c0_seq1	1456	GO:0006621 protein retention in ER lumen | GO:0006007 glucose catabolic process | GO:0015031 protein transport | GO:0007165 signal transduction	GO:0016021 integral to membrane | GO:0005739 mitochondrion | GO:0005783 endoplasmic reticulum	GO:0004872 receptor activity | GO:0046923 ER retention sequence binding
comp1117_c0_seq1	795	GO:0045454 cell redox homeostasis | GO:0019344 cysteine biosynthetic process | GO:0009740 gibberellic acid mediated signaling pathway	-	-
comp1121_c0_seq1	3303	GO:0034332 adherens junction organization | GO:0009407 toxin catabolic process | GO:0016337 cell-cell adhesion | GO:0042060 wound healing | GO:0018149 peptide cross-linking | GO:0006997 nucleus organization | GO:0045109 intermediate filament organization | GO:0030216 keratinocyte differentiation | GO:0003223 ventricular compact myocardium morphogenesis | GO:0071896 protein localization to adheren…	GO:0001533 cornified envelope | GO:0005652 nuclear lamina | GO:0016323 basolateral plasma membrane | GO:0009507 chloroplast | GO:0005882 intermediate filament | GO:0030057 desmosome | GO:0005916 fascia adherens | GO:0005739 mitochondrion	GO:0005080 protein kinase C binding | GO:0005198 structural molecule activity | GO:0030674 protein binding, bridging | GO:0004084 branched-chain-amino-acid transaminase activity | GO:0097110 scaffold protein binding
comp1126_c0_seq1	2778	GO:0009407 toxin catabolic process | GO:0006950 response to stress | GO:0010583 response to cyclopentenone	GO:0005829 cytosol | GO:0005773 vacuole | GO:0005739 mitochondrion	-
comp1129_c0_seq1	2155	GO:0046654 tetrahydrofolate biosynthetic process | GO:0008153 para-aminobenzoic acid biosynthetic process | GO:0006525 arginine metabolic process | GO:0006558 L-phenylalanine metabolic process | GO:0006560 proline metabolic process | GO:0006591 ornithine metabolic process | GO:0009085 lysine biosynthetic process | GO:0009252 peptidoglycan biosynthetic process | GO:0046436 D-alanine metabolic proc…	GO:0009570 chloroplast stroma	GO:0008696 4-amino-4-deoxychorismate lyase activity | GO:0047810 D-alanine:2-oxoglutarate aminotransferase activity
comp1130_c0_seq1	5796	GO:0006468 protein phosphorylation | GO:0055114 oxidation-reduction process | GO:0006897 endocytosis | GO:0006886 intracellular protein transport	GO:0005829 cytosol | GO:0030132 clathrin coat of coated pit | GO:0030130 clathrin coat of trans-Golgi network vesicle | GO:0009506 plasmodesma | GO:0005774 vacuolar membrane | GO:0009507 chloroplast	GO:0004672 protein kinase activity | GO:0016706 oxidoreductase activity, acting on paired donors, with incorporation or reduction of molecular oxygen, 2-oxoglutarate as one donor, and incorporation of one atom each of oxygen into both donors | GO:0005524 ATP binding | GO:0005198 structural molecule activity
comp1133_c0_seq1	1724	GO:0009793 embryo development ending in seed dormancy | GO:0006511 ubiquitin-dependent protein catabolic process | GO:0032312 regulation of ARF GTPase activity | GO:0009555 pollen development | GO:0009737 response to abscisic acid stimulus | GO:0016579 protein deubiquitination	GO:0005829 cytosol | GO:0005634 nucleus	GO:0008270 zinc ion binding | GO:0003677 DNA binding | GO:0004221 ubiquitin thiolesterase activity | GO:0008060 ARF GTPase activator activity
comp1134_c0_seq1	1133	GO:0042742 defense response to bacterium | GO:0010583 response to cyclopentenone | GO:0009407 toxin catabolic process | GO:0006448 regulation of translational elongation	GO:0005829 cytosol | GO:0005853 eukaryotic translation elongation factor 1 complex | GO:0009506 plasmodesma | GO:0005773 vacuole | GO:0005794 Golgi apparatus | GO:0005886 plasma membrane | GO:0048046 apoplast | GO:0005840 ribosome	GO:0003746 translation elongation factor activity
comp1140_c0_seq1	1498	GO:0009755 hormone-mediated signaling pathway	GO:0005634 nucleus	-
comp1141_c0_seq1	766	GO:0009086 methionine biosynthetic process | GO:0009651 response to salt stress | GO:0032259 methylation | GO:0010043 response to zinc ion | GO:0046686 response to cadmium ion	GO:0005829 cytosol | GO:0005777 peroxisome | GO:0009506 plasmodesma | GO:0009941 chloroplast envelope | GO:0005774 vacuolar membrane | GO:0009570 chloroplast stroma | GO:0005794 Golgi apparatus | GO:0005886 plasma membrane | GO:0048046 apoplast	GO:0005507 copper ion binding | GO:0008705 methionine synthase activity | GO:0008270 zinc ion binding | GO:0003871 5-methyltetrahydropteroyltriglutamate-homocysteine S-methyltransferase activity
comp1142_c0_seq1	2101	GO:0006457 protein folding | GO:0009651 response to salt stress | GO:0042545 cell wall modification | GO:0006139 nucleobase-containing compound metabolic process | GO:0006096 glycolysis | GO:0006094 gluconeogenesis | GO:0009664 plant-type cell wall organization | GO:0046686 response to cadmium ion	GO:0005829 cytosol	GO:0003676 nucleic acid binding | GO:0008026 ATP-dependent helicase activity | GO:0005524 ATP binding | GO:0051082 unfolded protein binding
comp1143_c0_seq1	2082	GO:0010052 guard cell differentiation | GO:0006355 regulation of transcription, DNA-dependent	GO:0005634 nucleus | GO:0005667 transcription factor complex | GO:0000785 chromatin	GO:0043565 sequence-specific DNA binding | GO:0003700 sequence-specific DNA binding transcription factor activity | GO:0003682 chromatin binding
comp1145_c0_seq1	1747	GO:0009646 response to absence of light | GO:0010363 regulation of plant-type hypersensitive response | GO:0015802 basic amino acid transport | GO:0006623 protein targeting to vacuole | GO:0015696 ammonium transport | GO:0043090 amino acid import | GO:0009611 response to wounding | GO:0006862 nucleotide transport | GO:0010200 response to chitin | GO:0006612 protein targeting to membrane | GO:0043…	GO:0000326 protein storage vacuole | GO:0005783 endoplasmic reticulum | GO:0005886 plasma membrane	-
comp1147_c0_seq1	7798	GO:0009630 gravitropism | GO:0006499 N-terminal protein myristoylation | GO:0000226 microtubule cytoskeleton organization | GO:0043247 telomere maintenance in response to DNA damage | GO:0006346 methylation-dependent chromatin silencing | GO:0007267 cell-cell signaling | GO:0010332 response to gamma radiation | GO:0007131 reciprocal meiotic recombination | GO:0000911 cytokinesis by cell plate for…	GO:0016020 membrane | GO:0016023 cytoplasmic membrane-bounded vesicle | GO:0009507 chloroplast | GO:0005681 spliceosomal complex | GO:0009506 plasmodesma	GO:0030623 U5 snRNA binding | GO:0017070 U6 snRNA binding
comp1148_c0_seq1	2028	GO:0001666 response to hypoxia | GO:0005986 sucrose biosynthetic process | GO:0006355 regulation of transcription, DNA-dependent | GO:0019375 galactolipid biosynthetic process | GO:0005982 starch metabolic process	GO:0005634 nucleus | GO:0005667 transcription factor complex	GO:0046524 sucrose-phosphate synthase activity | GO:0043565 sequence-specific DNA binding | GO:0003700 sequence-specific DNA binding transcription factor activity
comp1150_c0_seq1	1750	GO:0051604 protein maturation | GO:0006355 regulation of transcription, DNA-dependent	GO:0005667 transcription factor complex	GO:0003700 sequence-specific DNA binding transcription factor activity | GO:0003676 nucleic acid binding | GO:0008270 zinc ion binding
comp1151_c0_seq1	1934	GO:0043161 proteasomal ubiquitin-dependent protein catabolic process | GO:0051510 regulation of unidimensional cell growth | GO:0034976 response to endoplasmic reticulum stress | GO:0006457 protein folding | GO:0051788 response to misfolded protein | GO:0080129 proteasome core complex assembly | GO:0009408 response to heat | GO:0051604 protein maturation | GO:0042023 DNA endoreduplication | GO:00…	GO:0005829 cytosol | GO:0009506 plasmodesma | GO:0008541 proteasome regulatory particle, lid subcomplex | GO:0005634 nucleus	-
comp1153_c0_seq1	798	GO:0055114 oxidation-reduction process | GO:0019745 pentacyclic triterpenoid biosynthetic process | GO:0016126 sterol biosynthetic process | GO:0006807 nitrogen compound metabolic process	GO:0016021 integral to membrane | GO:0005774 vacuolar membrane | GO:0009535 chloroplast thylakoid membrane | GO:0005789 endoplasmic reticulum membrane | GO:0005886 plasma membrane | GO:0009325 nitrate reductase complex	GO:0046872 metal ion binding | GO:0009703 nitrate reductase (NADH) activity | GO:0020037 heme binding
comp1157_c0_seq1	1235	GO:0010193 response to ozone | GO:0006397 mRNA processing	GO:0005634 nucleus	GO:0000166 nucleotide binding | GO:0008143 poly(A) RNA binding
comp1158_c0_seq1	2569	GO:0009294 DNA mediated transformation | GO:0016573 histone acetylation | GO:0042967 acyl-carrier-protein biosynthetic process	GO:0000123 histone acetyltransferase complex	GO:0003677 DNA binding | GO:0004402 histone acetyltransferase activity
comp1160_c0_seq1	2152	GO:0009753 response to jasmonic acid stimulus | GO:0055114 oxidation-reduction process | GO:0009610 response to symbiotic fungus | GO:0009611 response to wounding | GO:0009695 jasmonic acid biosynthetic process | GO:0010200 response to chitin | GO:0006914 autophagy | GO:0009805 coumarin biosynthetic process | GO:0009809 lignin biosynthetic process | GO:0009811 stilbene biosynthetic process	GO:0005777 peroxisome | GO:0009507 chloroplast	GO:0016207 4-coumarate-CoA ligase activity | GO:0005524 ATP binding | GO:0047077 Photinus-luciferin 4-monooxygenase (ATP-hydrolyzing) activity
comp1162_c0_seq1	1133	GO:0001510 RNA methylation | GO:0006606 protein import into nucleus | GO:0006333 chromatin assembly or disassembly | GO:0051604 protein maturation	GO:0005739 mitochondrion | GO:0005730 nucleolus	GO:0003723 RNA binding | GO:0000166 nucleotide binding
comp1163_c0_seq1	1803	GO:0071577 zinc ion transmembrane transport | GO:0010584 pollen exine formation | GO:0009556 microsporogenesis | GO:0009860 pollen tube growth | GO:0009827 plant-type cell wall modification | GO:0005982 starch metabolic process | GO:0005985 sucrose metabolic process	GO:0005739 mitochondrion | GO:0016021 integral to membrane | GO:0005576 extracellular region | GO:0005886 plasma membrane	GO:0005385 zinc ion transmembrane transporter activity | GO:0004650 polygalacturonase activity
comp1164_c0_seq1	2327	GO:0006396 RNA processing	GO:0019013 viral nucleocapsid | GO:0030529 ribonucleoprotein complex | GO:0005634 nucleus	GO:0003723 RNA binding | GO:0000166 nucleotide binding
comp1172_c0_seq1	1520	GO:0006412 translation | GO:0006468 protein phosphorylation | GO:0009069 serine family amino acid metabolic process | GO:0042254 ribosome biogenesis	GO:0005840 ribosome | GO:0009534 chloroplast thylakoid | GO:0009570 chloroplast stroma	GO:0004674 protein serine/threonine kinase activity | GO:0003735 structural constituent of ribosome | GO:0005524 ATP binding
comp1173_c0_seq1	1093	GO:0006355 regulation of transcription, DNA-dependent	GO:0005634 nucleus | GO:0005667 transcription factor complex	GO:0003700 sequence-specific DNA binding transcription factor activity | GO:0003677 DNA binding | GO:0046983 protein dimerization activity
comp1177_c0_seq1	1216	GO:0055114 oxidation-reduction process | GO:0006355 regulation of transcription, DNA-dependent | GO:0006118 electron transport	GO:0005634 nucleus	GO:0016705 oxidoreductase activity, acting on paired donors, with incorporation or reduction of molecular oxygen | GO:0009055 electron carrier activity | GO:0003677 DNA binding | GO:0004497 monooxygenase activity | GO:0020037 heme binding | GO:0005506 iron ion binding
comp1178_c0_seq1	1747	GO:0010584 pollen exine formation | GO:0006486 protein glycosylation | GO:0030206 chondroitin sulfate biosynthetic process	GO:0016021 integral to membrane | GO:0009536 plastid | GO:0005794 Golgi apparatus	GO:0047220 galactosylxylosylprotein 3-beta-galactosyltransferase activity | GO:0003676 nucleic acid binding | GO:0000166 nucleotide binding | GO:0048531 beta-1,3-galactosyltransferase activity
comp1179_c0_seq2	744	GO:0009409 response to cold | GO:0042538 hyperosmotic salinity response	GO:0016021 integral to membrane	-
comp1180_c0_seq1	2617	GO:0048598 embryonic morphogenesis | GO:0009658 chloroplast organization | GO:0048481 ovule development | GO:0010207 photosystem II assembly | GO:0045037 protein import into chloroplast stroma	GO:0031359 integral to chloroplast outer membrane | GO:0005774 vacuolar membrane | GO:0010006 Toc complex | GO:0005886 plasma membrane	GO:0015450 P-P-bond-hydrolysis-driven protein transmembrane transporter activity
comp1188_c0_seq1	405	GO:0009644 response to high light intensity | GO:0042542 response to hydrogen peroxide | GO:0010286 heat acclimation	GO:0005737 cytoplasm	-
comp1191_c0_seq1	1026	GO:0015995 chlorophyll biosynthetic process	GO:0005737 cytoplasm | GO:0005634 nucleus	GO:0003676 nucleic acid binding
comp1193_c0_seq1	1765	GO:0009407 toxin catabolic process | GO:0009409 response to cold | GO:0009966 regulation of signal transduction	GO:0005829 cytosol	GO:0008601 protein phosphatase type 2A regulator activity
comp1194_c0_seq1	1048	GO:0009414 response to water deprivation | GO:0007034 vacuolar transport | GO:0009958 positive gravitropism | GO:0010200 response to chitin | GO:0009407 toxin catabolic process | GO:0009753 response to jasmonic acid stimulus | GO:0015031 protein transport | GO:0042538 hyperosmotic salinity response | GO:0007264 small GTPase mediated signal transduction | GO:0048193 Golgi vesicle transport | GO:00…	GO:0005774 vacuolar membrane | GO:0005768 endosome | GO:0005783 endoplasmic reticulum | GO:0005886 plasma membrane | GO:0005634 nucleus | GO:0005667 transcription factor complex	GO:0005515 protein binding | GO:0005525 GTP binding | GO:0003677 DNA binding | GO:0003700 sequence-specific DNA binding transcription factor activity
comp1195_c0_seq1	6233	GO:0000911 cytokinesis by cell plate formation | GO:0009615 response to virus | GO:0016070 RNA metabolic process | GO:0000226 microtubule cytoskeleton organization | GO:0009737 response to abscisic acid stimulus | GO:0009630 gravitropism | GO:0006446 regulation of translational initiation	GO:0005576 extracellular region | GO:0005840 ribosome	GO:0003743 translation initiation factor activity | GO:0003677 DNA binding
comp1197_c0_seq1	1688	GO:0000911 cytokinesis by cell plate formation | GO:0009887 organ morphogenesis | GO:0010051 xylem and phloem pattern formation | GO:0048439 flower morphogenesis | GO:0006346 methylation-dependent chromatin silencing | GO:0009855 determination of bilateral symmetry | GO:0016246 RNA interference	GO:0009536 plastid	-
comp1199_c0_seq1	1163	GO:0006353 transcription termination, DNA-dependent | GO:0006412 translation | GO:0006355 regulation of transcription, DNA-dependent | GO:0019288 isopentenyl diphosphate biosynthetic process, mevalonate-independent pathway | GO:0019344 cysteine biosynthetic process | GO:0042254 ribosome biogenesis	GO:0022626 cytosolic ribosome | GO:0009570 chloroplast stroma | GO:0000311 plastid large ribosomal subunit | GO:0009535 chloroplast thylakoid membrane | GO:0005634 nucleus	GO:0003735 structural constituent of ribosome | GO:0008266 poly(U) RNA binding | GO:0019843 rRNA binding
comp1203_c0_seq1	1043	GO:0006412 translation | GO:0006364 rRNA processing | GO:0042274 ribosomal small subunit biogenesis	GO:0005618 cell wall | GO:0005730 nucleolus | GO:0022627 cytosolic small ribosomal subunit | GO:0030686 90S preribosome | GO:0032040 small-subunit processome | GO:0009507 chloroplast | GO:0005886 plasma membrane	GO:0003735 structural constituent of ribosome
comp1204_c0_seq1	4044	GO:0006281 DNA repair | GO:0006355 regulation of transcription, DNA-dependent | GO:0006260 DNA replication | GO:0010228 vegetative to reproductive phase transition of meristem | GO:0009630 gravitropism | GO:0008284 positive regulation of cell proliferation | GO:0007346 regulation of mitotic cell cycle	GO:0005829 cytosol | GO:0005730 nucleolus | GO:0005719 nuclear euchromatin | GO:0035101 FACT complex	-
comp1208_c0_seq1	313	GO:0009399 nitrogen fixation | GO:0006542 glutamine biosynthetic process | GO:0009252 peptidoglycan biosynthetic process	GO:0005737 cytoplasm	GO:0004356 glutamate-ammonia ligase activity | GO:0005524 ATP binding
comp1209_c0_seq1	2702	GO:0006810 transport	GO:0005768 endosome | GO:0009505 plant-type cell wall | GO:0005794 Golgi apparatus | GO:0009506 plasmodesma | GO:0016023 cytoplasmic membrane-bounded vesicle | GO:0005886 plasma membrane | GO:0005774 vacuolar membrane | GO:0016021 integral to membrane | GO:0005802 trans-Golgi network	GO:0005484 SNAP receptor activity
comp1210_c0_seq1	2026	GO:0045036 protein targeting to chloroplast | GO:0019750 chloroplast localization | GO:0006184 GTP catabolic process | GO:0006606 protein import into nucleus | GO:0006626 protein targeting to mitochondrion	GO:0019031 viral envelope | GO:0009707 chloroplast outer membrane	GO:0005525 GTP binding | GO:0015450 P-P-bond-hydrolysis-driven protein transmembrane transporter activity | GO:0042803 protein homodimerization activity | GO:0003924 GTPase activity
comp1212_c0_seq1	555	GO:0006412 translation | GO:0042254 ribosome biogenesis	GO:0022627 cytosolic small ribosomal subunit	GO:0003735 structural constituent of ribosome
comp1216_c0_seq1	1793	GO:0009909 regulation of flower development | GO:0048449 floral organ formation | GO:0016570 histone modification | GO:0030001 metal ion transport	GO:0005618 cell wall | GO:0009506 plasmodesma | GO:0005737 cytoplasm	GO:0046872 metal ion binding
comp1219_c0_seq1	2285	GO:0000085 G2 phase of mitotic cell cycle | GO:0031047 gene silencing by RNA | GO:0006275 regulation of DNA replication | GO:0051567 histone H3-K9 methylation | GO:0016579 protein deubiquitination | GO:0010389 regulation of G2/M transition of mitotic cell cycle | GO:0008283 cell proliferation | GO:0006342 chromatin silencing | GO:0010388 cullin deneddylation | GO:0009640 photomorphogenesis | GO:0…	GO:0005829 cytosol | GO:0005886 plasma membrane | GO:0005634 nucleus	-
comp1220_c0_seq1	2954	GO:0000278 mitotic cell cycle | GO:0048589 developmental growth | GO:0007155 cell adhesion | GO:0045010 actin nucleation | GO:0033044 regulation of chromosome organization | GO:0016926 protein desumoylation | GO:0048449 floral organ formation | GO:0003002 regionalization | GO:0010090 trichome morphogenesis | GO:0050665 hydrogen peroxide biosynthetic process | GO:0048765 root hair cell differentia…	GO:0005874 microtubule | GO:0005795 Golgi stack | GO:0005886 plasma membrane | GO:0005871 kinesin complex | GO:0045298 tubulin complex	GO:0003777 microtubule motor activity | GO:0008017 microtubule binding | GO:0005524 ATP binding
comp1224_c0_seq1	1437	GO:0071215 cellular response to abscisic acid stimulus | GO:0042256 mature ribosome assembly | GO:0009793 embryo development ending in seed dormancy | GO:0006446 regulation of translational initiation	GO:0005829 cytosol | GO:0005730 nucleolus | GO:0005840 ribosome	GO:0003743 translation initiation factor activity | GO:0043022 ribosome binding
comp1230_c0_seq1	1867	-	GO:0031225 anchored to membrane | GO:0016023 cytoplasmic membrane-bounded vesicle | GO:0005886 plasma membrane	-
comp1232_c0_seq1	541	GO:0055085 transmembrane transport | GO:0006979 response to oxidative stress	GO:0016021 integral to membrane	GO:0022891 substrate-specific transmembrane transporter activity | GO:0008270 zinc ion binding
comp1235_c0_seq1	6315	GO:0010498 proteasomal protein catabolic process | GO:0048364 root development | GO:0009735 response to cytokinin stimulus | GO:0007010 cytoskeleton organization | GO:0010072 primary shoot apical meristem specification | GO:0009631 cold acclimation | GO:0030497 fatty acid elongation | GO:0006094 gluconeogenesis | GO:0009630 gravitropism | GO:0006090 pyruvate metabolic process	GO:0005886 plasma membrane | GO:0009343 biotin carboxylase complex	GO:0003989 acetyl-CoA carboxylase activity | GO:0046872 metal ion binding | GO:0005524 ATP binding | GO:0004075 biotin carboxylase activity
comp1236_c0_seq1	2211	GO:0016132 brassinosteroid biosynthetic process | GO:0022900 electron transport chain | GO:0001578 microtubule bundle formation | GO:0010268 brassinosteroid homeostasis | GO:0009647 skotomorphogenesis | GO:0006118 electron transport	GO:0016021 integral to membrane	GO:0009055 electron carrier activity | GO:0020037 heme binding | GO:0005506 iron ion binding
comp1239_c0_seq1	1178	GO:0051788 response to misfolded protein | GO:0009853 photorespiration | GO:0006833 water transport | GO:0006623 protein targeting to vacuole | GO:0009651 response to salt stress | GO:0000902 cell morphogenesis | GO:0007033 vacuole organization | GO:0080129 proteasome core complex assembly | GO:0006863 purine base transport | GO:0006972 hyperosmotic response | GO:0006511 ubiquitin-dependent prote…	GO:0016023 cytoplasmic membrane-bounded vesicle | GO:0009507 chloroplast | GO:0005794 Golgi apparatus | GO:0005829 cytosol | GO:0005783 endoplasmic reticulum | GO:0005886 plasma membrane	GO:0005525 GTP binding | GO:0005215 transporter activity
comp1244_c0_seq1	1091	-	GO:0046658 anchored to plasma membrane	-
comp1246_c0_seq1	912	GO:0006633 fatty acid biosynthetic process | GO:0009409 response to cold | GO:0009416 response to light stimulus	GO:0016020 membrane | GO:0005739 mitochondrion	GO:0016747 transferase activity, transferring acyl groups other than amino-acyl groups
comp1248_c0_seq1	1293	GO:0006184 GTP catabolic process | GO:0048554 positive regulation of metalloenzyme activity | GO:0030001 metal ion transport	GO:0016021 integral to membrane | GO:0005737 cytoplasm	GO:0016151 nickel cation binding | GO:0016530 metallochaperone activity | GO:0005524 ATP binding | GO:0003924 GTPase activity | GO:0042803 protein homodimerization activity
comp1249_c0_seq1	1638	GO:0006839 mitochondrial transport | GO:0009060 aerobic respiration | GO:0006835 dicarboxylic acid transport | GO:0006096 glycolysis | GO:0035674 tricarboxylic acid transmembrane transport | GO:0046686 response to cadmium ion | GO:0015992 proton transport	GO:0005618 cell wall | GO:0016021 integral to membrane | GO:0005743 mitochondrial inner membrane | GO:0009506 plasmodesma | GO:0009941 chloroplast envelope | GO:0005774 vacuolar membrane | GO:0005886 plasma membrane	GO:0015142 tricarboxylic acid transmembrane transporter activity | GO:0017077 oxidative phosphorylation uncoupler activity | GO:0005310 dicarboxylic acid transmembrane transporter activity
comp1250_c0_seq1	1121	GO:0006412 translation | GO:0042254 ribosome biogenesis	GO:0022625 cytosolic large ribosomal subunit	GO:0003735 structural constituent of ribosome
comp1252_c0_seq1	1152	GO:0016192 vesicle-mediated transport | GO:0006511 ubiquitin-dependent protein catabolic process | GO:0006623 protein targeting to vacuole | GO:0051788 response to misfolded protein | GO:0008333 endosome to lysosome transport | GO:0080129 proteasome core complex assembly | GO:0001881 receptor recycling | GO:0009853 photorespiration | GO:0006470 protein dephosphorylation	GO:0030904 retromer complex | GO:0005771 multivesicular body | GO:0008287 protein serine/threonine phosphatase complex	GO:0004722 protein serine/threonine phosphatase activity
comp1254_c0_seq1	2197	GO:0009620 response to fungus | GO:0071470 cellular response to osmotic stress | GO:0009651 response to salt stress | GO:0043687 post-translational protein modification | GO:0045893 positive regulation of transcription, DNA-dependent | GO:0042542 response to hydrogen peroxide	GO:0005829 cytosol | GO:0009536 plastid | GO:0005634 nucleus | GO:0005886 plasma membrane | GO:0005667 transcription factor complex	GO:0008081 phosphoric diester hydrolase activity | GO:0003700 sequence-specific DNA binding transcription factor activity
comp1255_c0_seq1	2701	GO:0006355 regulation of transcription, DNA-dependent	GO:0009536 plastid | GO:0005667 transcription factor complex	GO:0003700 sequence-specific DNA binding transcription factor activity | GO:0043565 sequence-specific DNA binding
comp1259_c0_seq1	1047	GO:0042254 ribosome biogenesis | GO:0006412 translation	GO:0005840 ribosome | GO:0005739 mitochondrion	GO:0003735 structural constituent of ribosome
comp1260_c0_seq1	606	GO:0009737 response to abscisic acid stimulus | GO:0009414 response to water deprivation | GO:0009790 embryo development	-	-
comp1261_c0_seq1	1629	GO:0006457 protein folding | GO:0016226 iron-sulfur cluster assembly | GO:0010027 thylakoid membrane organization | GO:0010228 vegetative to reproductive phase transition of meristem | GO:0048481 ovule development | GO:0009793 embryo development ending in seed dormancy	GO:0009579 thylakoid | GO:0009570 chloroplast stroma | GO:0005759 mitochondrial matrix	GO:0005507 copper ion binding | GO:0000774 adenyl-nucleotide exchange factor activity | GO:0051087 chaperone binding | GO:0016853 isomerase activity | GO:0042803 protein homodimerization activity
comp1262_c0_seq1	793	GO:0006414 translational elongation | GO:0042254 ribosome biogenesis	GO:0005840 ribosome | GO:0005739 mitochondrion	GO:0003735 structural constituent of ribosome
comp1263_c0_seq1	669	GO:0010498 proteasomal protein catabolic process | GO:0016925 protein sumoylation | GO:0010286 heat acclimation | GO:0007010 cytoskeleton organization | GO:0043433 negative regulation of sequence-specific DNA binding transcription factor activity | GO:0006094 gluconeogenesis	GO:0005829 cytosol | GO:0005634 nucleus	GO:0031386 protein tag
comp1264_c0_seq1	809	GO:0009750 response to fructose stimulus | GO:0009749 response to glucose stimulus | GO:0042744 hydrogen peroxide catabolic process | GO:0009744 response to sucrose stimulus | GO:0006833 water transport | GO:0030003 cellular cation homeostasis | GO:0006816 calcium ion transport | GO:0009651 response to salt stress | GO:0042128 nitrate assimilation | GO:0006542 glutamine biosynthetic process | GO:…	GO:0009941 chloroplast envelope | GO:0048046 apoplast | GO:0022626 cytosolic ribosome | GO:0005773 vacuole | GO:0009570 chloroplast stroma	GO:0004356 glutamate-ammonia ligase activity | GO:0005507 copper ion binding
comp1270_c0_seq1	1444	GO:0006012 galactose metabolic process | GO:0009086 methionine biosynthetic process | GO:0009737 response to abscisic acid stimulus | GO:0000394 RNA splicing, via endonucleolytic cleavage and ligation | GO:0006094 gluconeogenesis | GO:0006096 glycolysis	GO:0009505 plant-type cell wall | GO:0005634 nucleus | GO:0005886 plasma membrane	GO:0004034 aldose 1-epimerase activity | GO:0030246 carbohydrate binding
comp1271_c0_seq1	3103	GO:0016192 vesicle-mediated transport | GO:0010498 proteasomal protein catabolic process | GO:0007010 cytoskeleton organization | GO:0006094 gluconeogenesis | GO:0006886 intracellular protein transport | GO:0006487 protein N-linked glycosylation	GO:0030126 COPI vesicle coat | GO:0005829 cytosol | GO:0009506 plasmodesma | GO:0009507 chloroplast | GO:0005886 plasma membrane	GO:0030276 clathrin binding | GO:0005198 structural molecule activity
comp1283_c0_seq1	2182	-	GO:0000785 chromatin | GO:0005634 nucleus	GO:0008327 methyl-CpG binding | GO:0031492 nucleosomal DNA binding
comp1284_c0_seq1	3322	GO:0009805 coumarin biosynthetic process | GO:0055114 oxidation-reduction process | GO:0009611 response to wounding | GO:0009963 positive regulation of flavonoid biosynthetic process | GO:0009809 lignin biosynthetic process | GO:0006118 electron transport	GO:0005739 mitochondrion | GO:0005783 endoplasmic reticulum | GO:0005886 plasma membrane	GO:0042802 identical protein binding | GO:0009055 electron carrier activity | GO:0016711 flavonoid 3'-monooxygenase activity | GO:0020037 heme binding | GO:0046409 p-coumarate 3-hydroxylase activity | GO:0005506 iron ion binding
comp1285_c0_seq1	828	GO:0015979 photosynthesis | GO:0019344 cysteine biosynthetic process	GO:0009538 photosystem I reaction center | GO:0009941 chloroplast envelope | GO:0009535 chloroplast thylakoid membrane | GO:0010287 plastoglobule | GO:0009543 chloroplast thylakoid lumen	-
comp1287_c0_seq1	2076	GO:0048765 root hair cell differentiation	GO:0005794 Golgi apparatus | GO:0009507 chloroplast	GO:0016757 transferase activity, transferring glycosyl groups
comp1288_c0_seq1	930	GO:0006979 response to oxidative stress | GO:0010054 trichoblast differentiation | GO:0030042 actin filament depolymerization | GO:0042742 defense response to bacterium | GO:0009870 defense response signaling pathway, resistance gene-dependent | GO:0046686 response to cadmium ion	GO:0005739 mitochondrion | GO:0015629 actin cytoskeleton | GO:0009507 chloroplast | GO:0005634 nucleus | GO:0005886 plasma membrane	GO:0003779 actin binding
comp1293_c0_seq1	2066	GO:0042218 1-aminocyclopropane-1-carboxylate biosynthetic process | GO:0000162 tryptophan biosynthetic process | GO:0006107 oxaloacetate metabolic process | GO:0006522 alanine metabolic process | GO:0006525 arginine metabolic process | GO:0006531 aspartate metabolic process | GO:0006534 cysteine metabolic process | GO:0006536 glutamate metabolic process | GO:0006560 proline metabolic process | GO…	GO:0009507 chloroplast	GO:0030170 pyridoxal phosphate binding | GO:0004069 L-aspartate:2-oxoglutarate aminotransferase activity | GO:0080130 L-phenylalanine:2-oxoglutarate aminotransferase activity | GO:0016847 1-aminocyclopropane-1-carboxylate synthase activity
comp1294_c0_seq1	1076	GO:0006898 receptor-mediated endocytosis | GO:0015031 protein transport	GO:0005769 early endosome | GO:0005886 plasma membrane | GO:0030658 transport vesicle membrane | GO:0016021 integral to membrane	-
comp1296_c0_seq1	2064	GO:0006355 regulation of transcription, DNA-dependent | GO:0010089 xylem development | GO:0007275 multicellular organismal development	GO:0005634 nucleus | GO:0005667 transcription factor complex	GO:0003677 DNA binding | GO:0003700 sequence-specific DNA binding transcription factor activity
comp1297_c0_seq1	1626	GO:0009909 regulation of flower development | GO:0048449 floral organ formation | GO:0016570 histone modification | GO:0030001 metal ion transport	-	GO:0046872 metal ion binding
comp1299_c0_seq1	1906	GO:0055085 transmembrane transport | GO:0006839 mitochondrial transport | GO:0006098 pentose-phosphate shunt | GO:0009651 response to salt stress | GO:0015867 ATP transport | GO:0009060 aerobic respiration | GO:0006096 glycolysis | GO:0015866 ADP transport | GO:0080121 AMP transport | GO:0046686 response to cadmium ion	GO:0016021 integral to membrane | GO:0005743 mitochondrial inner membrane | GO:0009536 plastid | GO:0005774 vacuolar membrane | GO:0005634 nucleus | GO:0005886 plasma membrane	GO:0080122 AMP transmembrane transporter activity | GO:0015217 ADP transmembrane transporter activity | GO:0005347 ATP transmembrane transporter activity
comp1302_c0_seq1	770	GO:0016070 RNA metabolic process | GO:0006446 regulation of translational initiation | GO:0006865 amino acid transport	GO:0005829 cytosol | GO:0005634 nucleus | GO:0005840 ribosome	GO:0003743 translation initiation factor activity | GO:0005525 GTP binding
comp1307_c0_seq1	3171	GO:0045493 xylan catabolic process | GO:0010411 xyloglucan metabolic process | GO:0005982 starch metabolic process | GO:0009664 plant-type cell wall organization | GO:0009832 plant-type cell wall biogenesis | GO:0046686 response to cadmium ion | GO:0009117 nucleotide metabolic process | GO:0005985 sucrose metabolic process	GO:0005829 cytosol | GO:0009506 plasmodesma | GO:0009505 plant-type cell wall | GO:0016023 cytoplasmic membrane-bounded vesicle | GO:0009507 chloroplast | GO:0048046 apoplast	GO:0032450 maltose alpha-glucosidase activity | GO:0080176 xyloglucan 1,6-alpha-xylosidase activity | GO:0046556 alpha-N-arabinofuranosidase activity | GO:0030246 carbohydrate binding | GO:0009044 xylan 1,4-beta-xylosidase activity
comp1309_c0_seq1	2534	GO:0000278 mitotic cell cycle | GO:0006346 methylation-dependent chromatin silencing | GO:0016246 RNA interference | GO:0009855 determination of bilateral symmetry | GO:0010014 meristem initiation | GO:0010073 meristem maintenance | GO:0031507 heterochromatin assembly | GO:0045787 positive regulation of cell cycle | GO:0006378 mRNA polyadenylation	GO:0005847 mRNA cleavage and polyadenylation specificity factor complex	GO:0016787 hydrolase activity
comp1311_c0_seq1	2548	GO:0010103 stomatal complex morphogenesis | GO:0031425 chloroplast RNA processing | GO:0045036 protein targeting to chloroplast | GO:0009793 embryo development ending in seed dormancy | GO:0045727 positive regulation of translation | GO:0016226 iron-sulfur cluster assembly | GO:0009658 chloroplast organization | GO:0009073 aromatic amino acid family biosynthetic process	GO:0009570 chloroplast stroma	-
comp1312_c0_seq1	816	GO:0048767 root hair elongation | GO:0006118 electron transport	GO:0016023 cytoplasmic membrane-bounded vesicle | GO:0005886 plasma membrane | GO:0031225 anchored to membrane	GO:0005507 copper ion binding | GO:0009055 electron carrier activity
comp1313_c0_seq1	3180	GO:0010103 stomatal complex morphogenesis | GO:0010090 trichome morphogenesis | GO:0006355 regulation of transcription, DNA-dependent | GO:0048825 cotyledon development	GO:0005634 nucleus | GO:0005667 transcription factor complex	GO:0043565 sequence-specific DNA binding | GO:0003700 sequence-specific DNA binding transcription factor activity
comp1318_c0_seq1	1566	GO:0016051 carbohydrate biosynthetic process | GO:0005982 starch metabolic process | GO:0005985 sucrose metabolic process | GO:0009117 nucleotide metabolic process	GO:0016023 cytoplasmic membrane-bounded vesicle | GO:0005794 Golgi apparatus	GO:0047262 polygalacturonate 4-alpha-galacturonosyltransferase activity
comp1322_c0_seq1	584	GO:0006833 water transport | GO:0008643 carbohydrate transport | GO:0009750 response to fructose stimulus | GO:0009651 response to salt stress	GO:0005887 integral to plasma membrane | GO:0016023 cytoplasmic membrane-bounded vesicle | GO:0009536 plastid	GO:0051119 sugar transmembrane transporter activity
comp1323_c0_seq1	736	GO:0006334 nucleosome assembly	GO:0000786 nucleosome | GO:0005730 nucleolus	GO:0003677 DNA binding | GO:0046982 protein heterodimerization activity
comp1324_c0_seq1	975	GO:0055114 oxidation-reduction process	-	GO:0032440 2-alkenal reductase [NAD(P)] activity | GO:0005509 calcium ion binding
comp1325_c0_seq1	1341	GO:0009640 photomorphogenesis | GO:0009220 pyrimidine ribonucleotide biosynthetic process | GO:0010388 cullin deneddylation | GO:0006446 regulation of translational initiation	GO:0005829 cytosol | GO:0005850 eukaryotic translation initiation factor 2 complex | GO:0009507 chloroplast | GO:0005634 nucleus | GO:0005840 ribosome	GO:0003743 translation initiation factor activity
comp1326_c0_seq1	2788	GO:0031348 negative regulation of defense response | GO:0009867 jasmonic acid mediated signaling pathway | GO:0035304 regulation of protein dephosphorylation | GO:0009862 systemic acquired resistance, salicylic acid mediated signaling pathway | GO:0009793 embryo development ending in seed dormancy | GO:0010363 regulation of plant-type hypersensitive response | GO:0045962 positive regulation of de…	GO:0005634 nucleus | GO:0005739 mitochondrion | GO:0005667 transcription factor complex	GO:0003677 DNA binding | GO:0003700 sequence-specific DNA binding transcription factor activity
comp1327_c0_seq1	1614	GO:0090342 regulation of cell aging | GO:0042744 hydrogen peroxide catabolic process | GO:0035304 regulation of protein dephosphorylation | GO:0010207 photosystem II assembly | GO:0009902 chloroplast relocation | GO:0051205 protein insertion into membrane | GO:0042538 hyperosmotic salinity response | GO:0045038 protein import into chloroplast thylakoid membrane | GO:0045893 positive regulation of…	GO:0009941 chloroplast envelope | GO:0016021 integral to membrane | GO:0009535 chloroplast thylakoid membrane | GO:0005886 plasma membrane	GO:0005515 protein binding | GO:0015450 P-P-bond-hydrolysis-driven protein transmembrane transporter activity
comp1328_c0_seq1	719	-	GO:0016604 nuclear body | GO:0019013 viral nucleocapsid | GO:0005730 nucleolus | GO:0030529 ribonucleoprotein complex	-
comp1330_c0_seq1	2396	GO:0042026 protein refolding | GO:0010498 proteasomal protein catabolic process | GO:0006954 inflammatory response | GO:0007010 cytoskeleton organization | GO:0009220 pyrimidine ribonucleotide biosynthetic process | GO:0006094 gluconeogenesis | GO:0046686 response to cadmium ion	GO:0005739 mitochondrion | GO:0009941 chloroplast envelope | GO:0005774 vacuolar membrane | GO:0009570 chloroplast stroma | GO:0005886 plasma membrane	GO:0005507 copper ion binding | GO:0005524 ATP binding
comp1332_c0_seq1	596	GO:0009744 response to sucrose stimulus | GO:0010114 response to red light | GO:0009637 response to blue light | GO:0010270 photosystem II oxygen evolving complex assembly | GO:0010155 regulation of proton transport | GO:0010218 response to far red light | GO:0009644 response to high light intensity | GO:0019344 cysteine biosynthetic process	GO:0009535 chloroplast thylakoid membrane | GO:0009654 oxygen evolving complex	-
comp1336_c0_seq1	929	GO:0009409 response to cold | GO:0016310 phosphorylation | GO:0055114 oxidation-reduction process	GO:0005886 plasma membrane | GO:0005634 nucleus | GO:0005829 cytosol	GO:0016301 kinase activity | GO:0005509 calcium ion binding | GO:0032440 2-alkenal reductase [NAD(P)] activity
comp1337_c0_seq1	1084	GO:0009220 pyrimidine ribonucleotide biosynthetic process | GO:0010228 vegetative to reproductive phase transition of meristem | GO:0009909 regulation of flower development | GO:0034968 histone lysine methylation | GO:0006626 protein targeting to mitochondrion	GO:0005739 mitochondrion	GO:0003723 RNA binding | GO:0005507 copper ion binding | GO:0005524 ATP binding
comp1339_c0_seq1	4487	GO:0010218 response to far red light | GO:0010048 vernalization response | GO:0010541 acropetal auxin transport | GO:0009825 multidimensional cell growth | GO:0009958 positive gravitropism | GO:0007389 pattern specification process | GO:0009624 response to nematode | GO:0043481 anthocyanin accumulation in tissues in response to UV light | GO:0048767 root hair elongation | GO:0009640 photomorphoge…	GO:0016023 cytoplasmic membrane-bounded vesicle | GO:0043190 ATP-binding cassette (ABC) transporter complex | GO:0016021 integral to membrane | GO:0005886 plasma membrane	GO:0010329 auxin efflux transmembrane transporter activity | GO:0008559 xenobiotic-transporting ATPase activity | GO:0005524 ATP binding
comp1340_c0_seq1	1730	GO:0009833 primary cell wall biogenesis | GO:0009750 response to fructose stimulus | GO:0043255 regulation of carbohydrate biosynthetic process | GO:0016126 sterol biosynthetic process | GO:0006833 water transport | GO:0009825 multidimensional cell growth | GO:0006816 calcium ion transport | GO:0009651 response to salt stress | GO:0007389 pattern specification process | GO:0009809 lignin biosynth…	GO:0005802 trans-Golgi network | GO:0016021 integral to membrane | GO:0005794 Golgi apparatus | GO:0005768 endosome | GO:0009506 plasmodesma | GO:0005886 plasma membrane	GO:0008270 zinc ion binding | GO:0016760 cellulose synthase (UDP-forming) activity
comp1341_c0_seq1	2710	GO:0009737 response to abscisic acid stimulus	-	GO:0003723 RNA binding
comp1347_c0_seq1	779	GO:0034976 response to endoplasmic reticulum stress | GO:0009627 systemic acquired resistance | GO:0006605 protein targeting	GO:0005739 mitochondrion | GO:0016021 integral to membrane | GO:0005789 endoplasmic reticulum membrane | GO:0005886 plasma membrane | GO:0009941 chloroplast envelope	GO:0015450 P-P-bond-hydrolysis-driven protein transmembrane transporter activity
comp1350_c0_seq1	1504	GO:0030036 actin cytoskeleton organization | GO:0016126 sterol biosynthetic process	GO:0005829 cytosol | GO:0005739 mitochondrion | GO:0009506 plasmodesma | GO:0009505 plant-type cell wall | GO:0016023 cytoplasmic membrane-bounded vesicle | GO:0015629 actin cytoskeleton | GO:0005576 extracellular region | GO:0005886 plasma membrane	GO:0004091 carboxylesterase activity | GO:0003779 actin binding
comp1354_c0_seq1	3316	GO:0006952 defense response | GO:0017148 negative regulation of translation	GO:0005739 mitochondrion	GO:0030598 rRNA N-glycosylase activity
comp1357_c0_seq1	1313	GO:0048453 sepal formation | GO:0006468 protein phosphorylation | GO:0048451 petal formation | GO:0006457 protein folding | GO:0006261 DNA-dependent DNA replication | GO:0006863 purine base transport | GO:0006950 response to stress | GO:0009069 serine family amino acid metabolic process	GO:0016021 integral to membrane | GO:0005737 cytoplasm	GO:0031072 heat shock protein binding | GO:0004674 protein serine/threonine kinase activity | GO:0005524 ATP binding | GO:0051082 unfolded protein binding
comp1365_c0_seq1	1202	GO:0016192 vesicle-mediated transport | GO:0015824 proline transport | GO:0007264 small GTPase mediated signal transduction | GO:0015031 protein transport	GO:0005622 intracellular | GO:0090404 pollen tube tip	GO:0005525 GTP binding
comp1366_c0_seq1	1233	GO:0071446 cellular response to salicylic acid stimulus | GO:0015770 sucrose transport | GO:0071470 cellular response to osmotic stress | GO:0071215 cellular response to abscisic acid stimulus | GO:0010150 leaf senescence	GO:0016023 cytoplasmic membrane-bounded vesicle | GO:0005887 integral to plasma membrane	GO:0008515 sucrose transmembrane transporter activity
comp1367_c0_seq1	2039	GO:0007000 nucleolus organization | GO:0009957 epidermal cell fate specification | GO:0016458 gene silencing | GO:0000911 cytokinesis by cell plate formation | GO:0045010 actin nucleation | GO:0006412 translation | GO:0008283 cell proliferation | GO:0051225 spindle assembly | GO:0006084 acetyl-CoA metabolic process | GO:0009909 regulation of flower development | GO:0034968 histone lysine methylat…	GO:0005840 ribosome	GO:0003735 structural constituent of ribosome
comp1368_c0_seq1	4083	GO:0010162 seed dormancy | GO:0010075 regulation of meristem growth | GO:0009740 gibberellic acid mediated signaling pathway	GO:0009506 plasmodesma | GO:0005634 nucleus	-
comp1369_c0_seq1	2648	GO:0006631 fatty acid metabolic process | GO:0055114 oxidation-reduction process | GO:0006118 electron transport	GO:0016020 membrane	GO:0009055 electron carrier activity | GO:0005506 iron ion binding | GO:0020037 heme binding | GO:0019825 oxygen binding | GO:0018685 alkane 1-monooxygenase activity | GO:0070330 aromatase activity
comp1370_c0_seq1	941	GO:0006334 nucleosome assembly	GO:0000786 nucleosome | GO:0005634 nucleus	GO:0003677 DNA binding | GO:0046982 protein heterodimerization activity
comp1371_c0_seq1	423	GO:0001510 RNA methylation | GO:0008283 cell proliferation | GO:0042742 defense response to bacterium | GO:0048449 floral organ formation | GO:0006338 chromatin remodeling | GO:0009266 response to temperature stimulus | GO:0044030 regulation of DNA methylation | GO:0009909 regulation of flower development | GO:0006334 nucleosome assembly | GO:0034968 histone lysine methylation	GO:0005773 vacuole | GO:0000786 nucleosome | GO:0005730 nucleolus	GO:0046982 protein heterodimerization activity | GO:0003677 DNA binding
comp1372_c0_seq1	2432	GO:0006499 N-terminal protein myristoylation	GO:0005768 endosome | GO:0009505 plant-type cell wall | GO:0005794 Golgi apparatus | GO:0016023 cytoplasmic membrane-bounded vesicle | GO:0005886 plasma membrane | GO:0005774 vacuolar membrane | GO:0016021 integral to membrane | GO:0005802 trans-Golgi network	-
comp1377_c0_seq1	1203	GO:0006886 intracellular protein transport	GO:0009506 plasmodesma | GO:0016023 cytoplasmic membrane-bounded vesicle | GO:0005886 plasma membrane | GO:0005774 vacuolar membrane | GO:0016021 integral to membrane | GO:0005783 endoplasmic reticulum	-
comp1381_c0_seq1	1434	GO:0001731 formation of translation preinitiation complex | GO:0009640 photomorphogenesis | GO:0010388 cullin deneddylation | GO:0006446 regulation of translational initiation | GO:0000085 G2 phase of mitotic cell cycle	GO:0005829 cytosol | GO:0016282 eukaryotic 43S preinitiation complex | GO:0005852 eukaryotic translation initiation factor 3 complex | GO:0033290 eukaryotic 48S preinitiation complex | GO:0005840 ribosome	GO:0003743 translation initiation factor activity
comp1382_c0_seq1	1811	GO:0010048 vernalization response | GO:0016558 protein import into peroxisome matrix | GO:0048573 photoperiodism, flowering | GO:0006635 fatty acid beta-oxidation	GO:0005829 cytosol | GO:0005634 nucleus	GO:0003723 RNA binding | GO:0000166 nucleotide binding
comp1383_c0_seq1	1393	GO:0009611 response to wounding | GO:0009751 response to salicylic acid stimulus | GO:0032259 methylation | GO:0009809 lignin biosynthetic process | GO:0051555 flavonol biosynthetic process | GO:0009723 response to ethylene stimulus | GO:0042542 response to hydrogen peroxide | GO:0009805 coumarin biosynthetic process | GO:0009811 stilbene biosynthetic process | GO:0006570 tyrosine metabolic proce…	GO:0005737 cytoplasm | GO:0005634 nucleus | GO:0005886 plasma membrane	GO:0030755 quercetin 3-O-methyltransferase activity | GO:0047763 caffeate O-methyltransferase activity | GO:0033799 myricetin 3'-O-methyltransferase activity | GO:0016206 catechol O-methyltransferase activity | GO:0046983 protein dimerization activity
comp1384_c0_seq1	3654	GO:0008152 metabolic process | GO:0006888 ER to Golgi vesicle-mediated transport	GO:0072546 ER membrane protein complex | GO:0005794 Golgi apparatus | GO:0016023 cytoplasmic membrane-bounded vesicle | GO:0005886 plasma membrane | GO:0005774 vacuolar membrane	GO:0003824 catalytic activity
comp1385_c0_seq1	1328	GO:0000911 cytokinesis by cell plate formation | GO:0010075 regulation of meristem growth | GO:0042545 cell wall modification | GO:0000226 microtubule cytoskeleton organization | GO:0009682 induced systemic resistance | GO:0048653 anther development | GO:0009664 plant-type cell wall organization | GO:0009723 response to ethylene stimulus | GO:0008283 cell proliferation	GO:0016023 cytoplasmic membrane-bounded vesicle | GO:0005576 extracellular region | GO:0031225 anchored to membrane	-
comp1386_c0_seq1	1369	GO:0055114 oxidation-reduction process | GO:0006355 regulation of transcription, DNA-dependent	GO:0005634 nucleus | GO:0005667 transcription factor complex	GO:0003677 DNA binding | GO:0046983 protein dimerization activity | GO:0003700 sequence-specific DNA binding transcription factor activity | GO:0032440 2-alkenal reductase [NAD(P)] activity
comp1388_c0_seq1	2104	GO:0006184 GTP catabolic process | GO:0006448 regulation of translational elongation | GO:0006449 regulation of translational termination | GO:0006144 purine base metabolic process | GO:0006790 sulfur compound metabolic process	GO:0005829 cytosol | GO:0005773 vacuole | GO:0005840 ribosome | GO:0018444 translation release factor complex	GO:0003746 translation elongation factor activity | GO:0003747 translation release factor activity | GO:0004781 sulfate adenylyltransferase (ATP) activity | GO:0003924 GTPase activity | GO:0005525 GTP binding
comp1389_c0_seq1	2872	GO:0009414 response to water deprivation | GO:0006457 protein folding | GO:0009651 response to salt stress | GO:0010157 response to chlorate | GO:0009408 response to heat | GO:0009704 de-etiolation	GO:0005618 cell wall | GO:0005739 mitochondrion | GO:0009941 chloroplast envelope | GO:0009570 chloroplast stroma | GO:0005886 plasma membrane	GO:0005524 ATP binding | GO:0051082 unfolded protein binding
comp1392_c0_seq1	1385	GO:0009640 photomorphogenesis | GO:0006749 glutathione metabolic process | GO:0010388 cullin deneddylation | GO:0000085 G2 phase of mitotic cell cycle | GO:0009793 embryo development ending in seed dormancy | GO:0006446 regulation of translational initiation | GO:0006691 leukotriene metabolic process | GO:0006693 prostaglandin metabolic process | GO:0019530 taurine metabolic process	GO:0005634 nucleus | GO:0005886 plasma membrane | GO:0005840 ribosome	GO:0003743 translation initiation factor activity | GO:0003840 gamma-glutamyltransferase activity | GO:0005515 protein binding
comp1396_c0_seq1	890	GO:0006623 protein targeting to vacuole | GO:0006891 intra-Golgi vesicle-mediated transport | GO:0000902 cell morphogenesis | GO:0016049 cell growth	GO:0005773 vacuole | GO:0010008 endosome membrane	GO:0005484 SNAP receptor activity
comp1397_c0_seq1	1049	-	GO:0016021 integral to membrane | GO:0005794 Golgi apparatus | GO:0005739 mitochondrion	-
comp1398_c0_seq1	1755	GO:0019722 calcium-mediated signaling | GO:0009612 response to mechanical stimulus | GO:0042631 cellular response to water deprivation | GO:0006081 cellular aldehyde metabolic process | GO:0055114 oxidation-reduction process | GO:0006094 gluconeogenesis | GO:0006096 glycolysis | GO:0006547 histidine metabolic process | GO:0006558 L-phenylalanine metabolic process | GO:0006570 tyrosine metabolic p…	GO:0016020 membrane | GO:0005783 endoplasmic reticulum	GO:0004028 3-chloroallyl aldehyde dehydrogenase activity | GO:0004030 aldehyde dehydrogenase [NAD(P)+] activity | GO:0004029 aldehyde dehydrogenase (NAD) activity
comp1399_c0_seq1	1765	GO:0000085 G2 phase of mitotic cell cycle | GO:0006406 mRNA export from nucleus | GO:0009220 pyrimidine ribonucleotide biosynthetic process | GO:0048825 cotyledon development | GO:0051301 cell division | GO:0010388 cullin deneddylation | GO:0009640 photomorphogenesis | GO:0000478 endonucleolytic cleavage involved in rRNA processing | GO:0009561 megagametogenesis | GO:0006606 protein import into n…	GO:0005654 nucleoplasm | GO:0005618 cell wall | GO:0005829 cytosol | GO:0019013 viral nucleocapsid | GO:0030529 ribonucleoprotein complex	GO:0000166 nucleotide binding | GO:0003723 RNA binding
comp1400_c0_seq1	1918	GO:0000394 RNA splicing, via endonucleolytic cleavage and ligation | GO:0006346 methylation-dependent chromatin silencing | GO:0031048 chromatin silencing by small RNA | GO:0051567 histone H3-K9 methylation | GO:0010050 vegetative phase change | GO:0009086 methionine biosynthetic process | GO:0009616 virus induced gene silencing	GO:0005634 nucleus	-
comp1401_c0_seq1	2453	GO:0010044 response to aluminum ion | GO:0006200 ATP catabolic process | GO:0006855 drug transmembrane transport | GO:0006857 oligopeptide transport	GO:0000325 plant-type vacuole | GO:0005774 vacuolar membrane | GO:0043190 ATP-binding cassette (ABC) transporter complex | GO:0016021 integral to membrane | GO:0005886 plasma membrane	GO:0008559 xenobiotic-transporting ATPase activity | GO:0015421 oligopeptide-transporting ATPase activity | GO:0005524 ATP binding
comp1402_c0_seq1	1843	GO:0016573 histone acetylation | GO:0042967 acyl-carrier-protein biosynthetic process	GO:0080008 CUL4 RING ubiquitin ligase complex | GO:0000123 histone acetyltransferase complex	GO:0004402 histone acetyltransferase activity | GO:0000166 nucleotide binding
comp1404_c0_seq1	1249	GO:0006355 regulation of transcription, DNA-dependent	GO:0005829 cytosol | GO:0005634 nucleus	GO:0008270 zinc ion binding | GO:0035064 methylated histone residue binding | GO:0003677 DNA binding
comp1406_c0_seq1	1871	GO:0031348 negative regulation of defense response | GO:0009610 response to symbiotic fungus | GO:0045087 innate immune response | GO:0009863 salicylic acid mediated signaling pathway | GO:0006888 ER to Golgi vesicle-mediated transport | GO:0046482 para-aminobenzoic acid metabolic process | GO:0008202 steroid metabolic process | GO:0009644 response to high light intensity | GO:0042542 response to…	GO:0005829 cytosol | GO:0005783 endoplasmic reticulum | GO:0005634 nucleus	GO:0008142 oxysterol binding | GO:0005515 protein binding
comp1407_c0_seq1	1085	GO:0006412 translation | GO:0006364 rRNA processing | GO:0042274 ribosomal small subunit biogenesis	GO:0005618 cell wall | GO:0005730 nucleolus | GO:0022627 cytosolic small ribosomal subunit | GO:0030686 90S preribosome | GO:0032040 small-subunit processome | GO:0009507 chloroplast | GO:0005886 plasma membrane	GO:0003735 structural constituent of ribosome
comp1408_c0_seq1	1038	GO:0009744 response to sucrose stimulus | GO:0042631 cellular response to water deprivation | GO:0009737 response to abscisic acid stimulus | GO:0009749 response to glucose stimulus | GO:0009631 cold acclimation | GO:0009750 response to fructose stimulus	GO:0005886 plasma membrane | GO:0005774 vacuolar membrane | GO:0005739 mitochondrion	-
comp1411_c0_seq1	1364	-	GO:0009506 plasmodesma	GO:0003677 DNA binding
comp1412_c0_seq1	5578	GO:0016556 mRNA modification | GO:0006655 phosphatidylglycerol biosynthetic process | GO:0010103 stomatal complex morphogenesis | GO:0019288 isopentenyl diphosphate biosynthetic process, mevalonate-independent pathway | GO:0009737 response to abscisic acid stimulus | GO:0006446 regulation of translational initiation	GO:0005829 cytosol | GO:0005840 ribosome	GO:0003743 translation initiation factor activity
comp1416_c0_seq1	975	GO:0000278 mitotic cell cycle | GO:0006007 glucose catabolic process | GO:0016192 vesicle-mediated transport | GO:0006301 postreplication repair | GO:0006396 RNA processing | GO:0006511 ubiquitin-dependent protein catabolic process | GO:0006623 protein targeting to vacuole | GO:0016567 protein ubiquitination	GO:0005829 cytosol | GO:0031372 UBC13-MMS2 complex | GO:0005634 nucleus	GO:0004842 ubiquitin-protein ligase activity | GO:0005515 protein binding
comp1417_c0_seq1	1756	GO:0006499 N-terminal protein myristoylation | GO:0006635 fatty acid beta-oxidation | GO:0006891 intra-Golgi vesicle-mediated transport | GO:0006355 regulation of transcription, DNA-dependent | GO:0016558 protein import into peroxisome matrix | GO:0006508 proteolysis	GO:0009536 plastid | GO:0005739 mitochondrion | GO:0005667 transcription factor complex | GO:0000785 chromatin	GO:0003677 DNA binding | GO:0003700 sequence-specific DNA binding transcription factor activity | GO:0008233 peptidase activity | GO:0003682 chromatin binding
comp1418_c0_seq1	430	GO:0055114 oxidation-reduction process | GO:0009733 response to auxin stimulus | GO:0045892 negative regulation of transcription, DNA-dependent | GO:0006118 electron transport	GO:0009506 plasmodesma | GO:0016023 cytoplasmic membrane-bounded vesicle | GO:0005773 vacuole | GO:0005886 plasma membrane	GO:0010181 FMN binding | GO:0016655 oxidoreductase activity, acting on NADH or NADPH, quinone or similar compound as acceptor
comp1419_c0_seq1	2289	GO:0006066 alcohol metabolic process | GO:0055114 oxidation-reduction process | GO:0006544 glycine metabolic process | GO:0006563 L-serine metabolic process | GO:0006566 threonine metabolic process	GO:0016023 cytoplasmic membrane-bounded vesicle	GO:0050660 flavin adenine dinucleotide binding | GO:0008812 choline dehydrogenase activity | GO:0046593 mandelonitrile lyase activity
comp1420_c0_seq1	1805	GO:0007264 small GTPase mediated signal transduction | GO:0051301 cell division | GO:0009790 embryo development	GO:0005874 microtubule | GO:0005737 cytoplasm	GO:0017111 nucleoside-triphosphatase activity | GO:0005524 ATP binding | GO:0005525 GTP binding
comp1421_c0_seq1	677	GO:0006412 translation | GO:0009955 adaxial/abaxial pattern specification | GO:0009965 leaf morphogenesis | GO:0010015 root morphogenesis | GO:0008283 cell proliferation | GO:0042254 ribosome biogenesis	GO:0005730 nucleolus | GO:0009507 chloroplast | GO:0005773 vacuole | GO:0022625 cytosolic large ribosomal subunit | GO:0005886 plasma membrane	GO:0003735 structural constituent of ribosome | GO:0008097 5S rRNA binding
comp1428_c0_seq1	1628	GO:0006810 transport | GO:0009860 pollen tube growth	GO:0005773 vacuole | GO:0005886 plasma membrane | GO:0016021 integral to membrane | GO:0009507 chloroplast | GO:0048046 apoplast	GO:0005215 transporter activity
comp1431_c0_seq1	1966	GO:0006007 glucose catabolic process | GO:0030244 cellulose biosynthetic process | GO:0032312 regulation of ARF GTPase activity | GO:0048193 Golgi vesicle transport	GO:0005794 Golgi apparatus | GO:0005829 cytosol | GO:0005634 nucleus | GO:0005739 mitochondrion	GO:0008270 zinc ion binding | GO:0003677 DNA binding | GO:0008060 ARF GTPase activator activity
comp1435_c0_seq1	2612	GO:0042744 hydrogen peroxide catabolic process | GO:0051301 cell division | GO:0006098 pentose-phosphate shunt | GO:0006200 ATP catabolic process | GO:0006364 rRNA processing | GO:0010304 PSII associated light-harvesting complex II catabolic process | GO:0006508 proteolysis | GO:0010027 thylakoid membrane organization | GO:0010205 photoinhibition | GO:0042793 transcription from plastid promoter |…	GO:0031977 thylakoid lumen | GO:0009941 chloroplast envelope | GO:0016021 integral to membrane | GO:0009535 chloroplast thylakoid membrane	GO:0004222 metalloendopeptidase activity | GO:0008270 zinc ion binding | GO:0005524 ATP binding | GO:0008568 microtubule-severing ATPase activity | GO:0004176 ATP-dependent peptidase activity
comp1436_c0_seq1	1472	GO:0001731 formation of translation preinitiation complex | GO:0009651 response to salt stress | GO:0006446 regulation of translational initiation | GO:0046686 response to cadmium ion	GO:0005829 cytosol | GO:0016282 eukaryotic 43S preinitiation complex | GO:0080008 CUL4 RING ubiquitin ligase complex | GO:0005852 eukaryotic translation initiation factor 3 complex | GO:0033290 eukaryotic 48S preinitiation complex | GO:0005840 ribosome	GO:0003743 translation initiation factor activity | GO:0005515 protein binding | GO:0000166 nucleotide binding
comp1437_c0_seq1	3910	GO:0043090 amino acid import | GO:0009407 toxin catabolic process | GO:0016579 protein deubiquitination | GO:0010332 response to gamma radiation | GO:0007126 meiosis | GO:0000085 G2 phase of mitotic cell cycle | GO:0043247 telomere maintenance in response to DNA damage | GO:0010388 cullin deneddylation | GO:0080129 proteasome core complex assembly | GO:0006342 chromatin silencing | GO:0032204 reg…	GO:0005829 cytosol | GO:0009506 plasmodesma | GO:0005886 plasma membrane | GO:0005739 mitochondrion | GO:0005634 nucleus	GO:0004839 ubiquitin activating enzyme activity | GO:0004842 ubiquitin-protein ligase activity | GO:0005524 ATP binding
comp1439_c0_seq1	2797	-	GO:0009941 chloroplast envelope | GO:0009506 plasmodesma | GO:0016023 cytoplasmic membrane-bounded vesicle | GO:0005886 plasma membrane | GO:0005774 vacuolar membrane	-
comp1441_c0_seq1	1549	GO:0006979 response to oxidative stress | GO:0006098 pentose-phosphate shunt | GO:0019288 isopentenyl diphosphate biosynthetic process, mevalonate-independent pathway | GO:0009448 gamma-aminobutyric acid metabolic process | GO:0007020 microtubule nucleation | GO:0019344 cysteine biosynthetic process | GO:0006550 isoleucine catabolic process | GO:0006552 leucine catabolic process | GO:0006574 vali…	GO:0005829 cytosol | GO:0005739 mitochondrion	GO:0008442 3-hydroxyisobutyrate dehydrogenase activity | GO:0008679 2-hydroxy-3-oxopropionate reductase activity | GO:0000166 nucleotide binding | GO:0004616 phosphogluconate dehydrogenase (decarboxylating) activity | GO:0050662 coenzyme binding | GO:0003858 3-hydroxybutyrate dehydrogenase activity
comp1443_c0_seq1	1059	GO:0016192 vesicle-mediated transport | GO:0006913 nucleocytoplasmic transport | GO:0007067 mitosis | GO:0048527 lateral root development	GO:0005829 cytosol | GO:0016363 nuclear matrix | GO:0005640 nuclear outer membrane | GO:0009536 plastid | GO:0005794 Golgi apparatus | GO:0005886 plasma membrane	GO:0005515 protein binding
comp1445_c0_seq1	1315	GO:0055114 oxidation-reduction process	GO:0016023 cytoplasmic membrane-bounded vesicle | GO:0005739 mitochondrion	GO:0016491 oxidoreductase activity
comp1446_c0_seq1	1014	GO:0006412 translation | GO:0042254 ribosome biogenesis	GO:0005840 ribosome	GO:0003735 structural constituent of ribosome | GO:0019843 rRNA binding
comp1447_c0_seq1	894	GO:0009651 response to salt stress | GO:0006096 glycolysis | GO:0006094 gluconeogenesis | GO:0046686 response to cadmium ion | GO:0019761 glucosinolate biosynthetic process | GO:0051252 regulation of RNA metabolic process	GO:0005739 mitochondrion | GO:0009941 chloroplast envelope | GO:0009579 thylakoid | GO:0009570 chloroplast stroma | GO:0005773 vacuole	GO:0019239 deaminase activity | GO:0004521 endoribonuclease activity
comp1448_c0_seq1	2382	GO:0015991 ATP hydrolysis coupled proton transport | GO:0006098 pentose-phosphate shunt | GO:0051693 actin filament capping | GO:0009651 response to salt stress | GO:0010498 proteasomal protein catabolic process | GO:0010255 glucose mediated signaling pathway | GO:0051017 actin filament bundle assembly | GO:0046686 response to cadmium ion | GO:0006094 gluconeogenesis | GO:0006119 oxidative phosph…	GO:0005774 vacuolar membrane | GO:0033180 proton-transporting V-type ATPase, V1 domain | GO:0009941 chloroplast envelope | GO:0005886 plasma membrane | GO:0005794 Golgi apparatus | GO:0045259 proton-transporting ATP synthase complex	GO:0046961 proton-transporting ATPase activity, rotational mechanism | GO:0005524 ATP binding | GO:0046933 hydrogen ion transporting ATP synthase activity, rotational mechanism | GO:0051015 actin filament binding
comp1449_c0_seq1	1966	GO:0000038 very long chain fatty acid metabolic process | GO:0006184 GTP catabolic process | GO:0042335 cuticle development | GO:0006144 purine base metabolic process | GO:0006790 sulfur compound metabolic process | GO:0006448 regulation of translational elongation	GO:0009941 chloroplast envelope | GO:0048046 apoplast | GO:0009295 nucleoid | GO:0005730 nucleolus | GO:0005829 cytosol | GO:0009570 chloroplast stroma | GO:0009535 chloroplast thylakoid membrane | GO:0005840 ribosome	GO:0004781 sulfate adenylyltransferase (ATP) activity | GO:0005515 protein binding | GO:0003746 translation elongation factor activity | GO:0005525 GTP binding | GO:0003924 GTPase activity
comp1450_c0_seq1	2222	GO:0006066 alcohol metabolic process | GO:0007267 cell-cell signaling | GO:0009553 embryo sac development | GO:0010430 fatty acid omega-oxidation | GO:0006544 glycine metabolic process | GO:0006563 L-serine metabolic process | GO:0006566 threonine metabolic process	GO:0016023 cytoplasmic membrane-bounded vesicle | GO:0005576 extracellular region	GO:0008812 choline dehydrogenase activity | GO:0046593 mandelonitrile lyase activity | GO:0050660 flavin adenine dinucleotide binding
comp1453_c0_seq1	1096	GO:0000398 nuclear mRNA splicing, via spliceosome	GO:0005739 mitochondrion	GO:0017069 snRNA binding | GO:0000166 nucleotide binding
comp1454_c0_seq1	854	GO:0006979 response to oxidative stress | GO:0006662 glycerol ether metabolic process | GO:0009409 response to cold | GO:0045454 cell redox homeostasis | GO:0043085 positive regulation of catalytic activity | GO:0006118 electron transport	GO:0005618 cell wall | GO:0009941 chloroplast envelope | GO:0009535 chloroplast thylakoid membrane | GO:0009570 chloroplast stroma | GO:0010319 stromule | GO:0048046 apoplast	GO:0008047 enzyme activator activity | GO:0009055 electron carrier activity | GO:0015035 protein disulfide oxidoreductase activity
comp1455_c0_seq1	2087	GO:0035196 production of miRNAs involved in gene silencing by miRNA | GO:0000398 nuclear mRNA splicing, via spliceosome | GO:0043687 post-translational protein modification | GO:0030422 production of siRNA involved in RNA interference | GO:0045893 positive regulation of transcription, DNA-dependent	GO:0019013 viral nucleocapsid | GO:0030529 ribonucleoprotein complex | GO:0005634 nucleus	GO:0003723 RNA binding | GO:0005515 protein binding | GO:0000166 nucleotide binding
comp1457_c0_seq1	2033	-	GO:0016023 cytoplasmic membrane-bounded vesicle | GO:0005783 endoplasmic reticulum | GO:0005886 plasma membrane	-
comp1459_c0_seq1	860	GO:0007530 sex determination | GO:0007067 mitosis | GO:0010183 pollen tube guidance | GO:0009793 embryo development ending in seed dormancy	GO:0035145 exon-exon junction complex | GO:0005730 nucleolus | GO:0016607 nuclear speck | GO:0009507 chloroplast	-
comp1460_c0_seq1	1844	GO:0006007 glucose catabolic process	GO:0005886 plasma membrane | GO:0005829 cytosol	GO:0003730 mRNA 3'-UTR binding | GO:0000166 nucleotide binding
comp1462_c0_seq1	1930	GO:0009306 protein secretion | GO:0009651 response to salt stress | GO:0006098 pentose-phosphate shunt | GO:0043090 amino acid import | GO:0006499 N-terminal protein myristoylation | GO:0006888 ER to Golgi vesicle-mediated transport	GO:0005739 mitochondrion | GO:0005794 Golgi apparatus | GO:0005886 plasma membrane | GO:0009941 chloroplast envelope	GO:0015450 P-P-bond-hydrolysis-driven protein transmembrane transporter activity
comp1463_c0_seq1	2219	GO:0031047 gene silencing by RNA | GO:0006275 regulation of DNA replication | GO:0051567 histone H3-K9 methylation | GO:0000724 double-strand break repair via homologous recombination | GO:0010389 regulation of G2/M transition of mitotic cell cycle | GO:0008283 cell proliferation | GO:0006306 DNA methylation | GO:0016444 somatic cell DNA recombination | GO:0010224 response to UV-B | GO:0009555 po…	GO:0005662 DNA replication factor A complex	GO:0005515 protein binding | GO:0046872 metal ion binding | GO:0003677 DNA binding
comp1467_c0_seq1	1680	GO:0055114 oxidation-reduction process | GO:0006118 electron transport	GO:0005777 peroxisome | GO:0005829 cytosol	GO:0003960 NADPH:quinone reductase activity | GO:0008270 zinc ion binding | GO:0000166 nucleotide binding
comp1470_c0_seq1	877	GO:0007030 Golgi organization | GO:0009826 unidimensional cell growth | GO:0009306 protein secretion	GO:0005768 endosome | GO:0005794 Golgi apparatus | GO:0016023 cytoplasmic membrane-bounded vesicle | GO:0016021 integral to membrane | GO:0005802 trans-Golgi network	-
comp1471_c0_seq1	754	GO:0015706 nitrate transport | GO:0010167 response to nitrate | GO:0006661 phosphatidylinositol biosynthetic process	GO:0005773 vacuole | GO:0016023 cytoplasmic membrane-bounded vesicle	-
comp1473_c0_seq1	2565	GO:0010267 production of ta-siRNAs involved in RNA interference | GO:0006346 methylation-dependent chromatin silencing | GO:0009965 leaf morphogenesis | GO:0048439 flower morphogenesis | GO:0010589 leaf proximal/distal pattern formation | GO:0048765 root hair cell differentiation | GO:0051301 cell division | GO:0006306 DNA methylation | GO:0009926 auxin polar transport | GO:0010072 primary shoot …	GO:0019898 extrinsic to membrane | GO:0005829 cytosol | GO:0005634 nucleus | GO:0005840 ribosome	GO:0004521 endoribonuclease activity | GO:0003743 translation initiation factor activity | GO:0035197 siRNA binding | GO:0005515 protein binding | GO:0035198 miRNA binding
comp1475_c0_seq1	1989	GO:0000085 G2 phase of mitotic cell cycle | GO:0051567 histone H3-K9 methylation | GO:0016579 protein deubiquitination | GO:0016575 histone deacetylation | GO:0000956 nuclear-transcribed mRNA catabolic process | GO:0006342 chromatin silencing | GO:0010388 cullin deneddylation | GO:0009640 photomorphogenesis | GO:0016567 protein ubiquitination | GO:0009409 response to cold | GO:0016572 histone pho…	GO:0016023 cytoplasmic membrane-bounded vesicle | GO:0080008 CUL4 RING ubiquitin ligase complex | GO:0005834 heterotrimeric G-protein complex | GO:0000123 histone acetyltransferase complex	GO:0004402 histone acetyltransferase activity | GO:0004674 protein serine/threonine kinase activity | GO:0005524 ATP binding
comp1481_c0_seq1	954	GO:0006888 ER to Golgi vesicle-mediated transport | GO:0006007 glucose catabolic process	GO:0016023 cytoplasmic membrane-bounded vesicle | GO:0016020 membrane | GO:0005783 endoplasmic reticulum	GO:0030246 carbohydrate binding
comp1487_c0_seq1	1365	GO:0006412 translation | GO:0042254 ribosome biogenesis	GO:0005773 vacuole | GO:0022627 cytosolic small ribosomal subunit | GO:0009507 chloroplast | GO:0005739 mitochondrion	GO:0003735 structural constituent of ribosome
comp1489_c0_seq1	1912	-	GO:0009536 plastid	GO:0003723 RNA binding
comp1490_c0_seq1	1492	-	GO:0009536 plastid	-
comp1493_c0_seq1	1356	GO:0043161 proteasomal ubiquitin-dependent protein catabolic process | GO:0006289 nucleotide-excision repair | GO:0009409 response to cold | GO:0007067 mitosis	GO:0005829 cytosol | GO:0005634 nucleus	GO:0003684 damaged DNA binding | GO:0043130 ubiquitin binding | GO:0070628 proteasome binding
comp1495_c0_seq1	2428	GO:0006623 protein targeting to vacuole | GO:0006184 GTP catabolic process | GO:0048193 Golgi vesicle transport | GO:0055114 oxidation-reduction process | GO:0006614 SRP-dependent cotranslational protein targeting to membrane	GO:0005786 signal recognition particle, endoplasmic reticulum targeting | GO:0005785 signal recognition particle receptor complex	GO:0005047 signal recognition particle binding | GO:0016706 oxidoreductase activity, acting on paired donors, with incorporation or reduction of molecular oxygen, 2-oxoglutarate as one donor, and incorporation of one atom each of oxygen into both donors | GO:0005525 GTP binding | GO:0003924 GTPase activity
comp1498_c0_seq1	3326	GO:0007067 mitosis	GO:0005739 mitochondrion	-
comp1502_c0_seq1	1868	GO:0006623 protein targeting to vacuole | GO:0016192 vesicle-mediated transport	GO:0030125 clathrin vesicle coat | GO:0005634 nucleus | GO:0005829 cytosol | GO:0030131 clathrin adaptor complex	-
comp1503_c0_seq1	5587	GO:0045492 xylan biosynthetic process | GO:0016926 protein desumoylation | GO:0006184 GTP catabolic process | GO:0050665 hydrogen peroxide biosynthetic process | GO:0010228 vegetative to reproductive phase transition of meristem | GO:0010413 glucuronoxylan metabolic process | GO:0006446 regulation of translational initiation	GO:0005886 plasma membrane | GO:0005840 ribosome	GO:0005525 GTP binding | GO:0003743 translation initiation factor activity | GO:0003924 GTPase activity
comp1505_c0_seq1	1930	GO:0035556 intracellular signal transduction | GO:0055114 oxidation-reduction process | GO:0031348 negative regulation of defense response | GO:0045087 innate immune response | GO:0010200 response to chitin | GO:0030968 endoplasmic reticulum unfolded protein response | GO:0009863 salicylic acid mediated signaling pathway | GO:0009738 abscisic acid mediated signaling pathway | GO:0009723 response …	GO:0005886 plasma membrane	GO:0008270 zinc ion binding | GO:0016740 transferase activity | GO:0032440 2-alkenal reductase [NAD(P)] activity
comp1506_c0_seq1	1278	GO:0048453 sepal formation | GO:0016192 vesicle-mediated transport | GO:0048451 petal formation | GO:0072661 protein targeting to plasma membrane | GO:0009920 cell plate formation involved in plant-type cell wall biogenesis	GO:0009504 cell plate | GO:0016021 integral to membrane | GO:0009506 plasmodesma | GO:0005768 endosome | GO:0009507 chloroplast | GO:0005886 plasma membrane	-
comp1509_c0_seq2	569	-	-	GO:0046872 metal ion binding
comp1513_c0_seq1	783	-	GO:0005732 small nucleolar ribonucleoprotein complex | GO:0019013 viral nucleocapsid	-
comp1514_c0_seq1	1059	GO:0006913 nucleocytoplasmic transport | GO:0006184 GTP catabolic process | GO:0006886 intracellular protein transport | GO:0007264 small GTPase mediated signal transduction | GO:0006888 ER to Golgi vesicle-mediated transport	GO:0000139 Golgi membrane | GO:0016023 cytoplasmic membrane-bounded vesicle | GO:0005773 vacuole | GO:0032588 trans-Golgi network membrane | GO:0005886 plasma membrane	GO:0030742 GTP-dependent protein binding | GO:0005525 GTP binding | GO:0080115 myosin XI tail binding | GO:0003924 GTPase activity
comp1516_c0_seq1	993	-	-	GO:0016627 oxidoreductase activity, acting on the CH-CH group of donors
comp1529_c0_seq1	889	GO:0030036 actin cytoskeleton organization	GO:0005856 cytoskeleton | GO:0005737 cytoplasm	GO:0003779 actin binding
comp1532_c0_seq1	831	GO:0006412 translation | GO:0006364 rRNA processing | GO:0040007 growth | GO:0042274 ribosomal small subunit biogenesis	GO:0005730 nucleolus | GO:0022627 cytosolic small ribosomal subunit | GO:0009507 chloroplast | GO:0005886 plasma membrane	GO:0003735 structural constituent of ribosome
comp1533_c0_seq1	607	-	GO:0005777 peroxisome | GO:0005634 nucleus | GO:0005886 plasma membrane	-
comp1536_c0_seq1	1641	GO:0006857 oligopeptide transport | GO:0045892 negative regulation of transcription, DNA-dependent | GO:0009873 ethylene mediated signaling pathway	GO:0016020 membrane | GO:0005634 nucleus | GO:0005667 transcription factor complex	GO:0003677 DNA binding | GO:0003700 sequence-specific DNA binding transcription factor activity
comp1539_c0_seq1	1447	GO:0016998 cell wall macromolecule catabolic process | GO:0006355 regulation of transcription, DNA-dependent | GO:0000398 nuclear mRNA splicing, via spliceosome | GO:0050793 regulation of developmental process | GO:0009723 response to ethylene stimulus | GO:0006338 chromatin remodeling	GO:0005681 spliceosomal complex | GO:0005667 transcription factor complex	GO:0052862 glucan endo-1,4-beta-glucanase activity, C-3 substituted reducing group | GO:0043565 sequence-specific DNA binding | GO:0052861 glucan endo-1,3-beta-glucanase activity, C-3 substituted reducing group | GO:0003700 sequence-specific DNA binding transcription factor activity
comp1540_c0_seq1	1351	GO:0009627 systemic acquired resistance | GO:0009699 phenylpropanoid biosynthetic process | GO:0034976 response to endoplasmic reticulum stress | GO:0015706 nitrate transport | GO:0010167 response to nitrate | GO:0055114 oxidation-reduction process | GO:0006094 gluconeogenesis | GO:0006096 glycolysis | GO:0006525 arginine metabolic process | GO:0006547 histidine metabolic process | GO:0006550 iso…	-	GO:0004028 3-chloroallyl aldehyde dehydrogenase activity | GO:0004029 aldehyde dehydrogenase (NAD) activity | GO:0050269 coniferyl-aldehyde dehydrogenase activity | GO:0001758 retinal dehydrogenase activity
comp1541_c0_seq1	1746	GO:0019408 dolichol biosynthetic process	GO:0009507 chloroplast	GO:0045547 dehydrodolichyl diphosphate synthase activity | GO:0000287 magnesium ion binding
comp1542_c0_seq1	415	GO:0009651 response to salt stress | GO:0009409 response to cold | GO:0006414 translational elongation | GO:0042254 ribosome biogenesis | GO:0010043 response to zinc ion | GO:0046686 response to cadmium ion | GO:0006284 base-excision repair	GO:0005730 nucleolus | GO:0009507 chloroplast | GO:0022626 cytosolic ribosome | GO:0005886 plasma membrane	GO:0005507 copper ion binding | GO:0003735 structural constituent of ribosome | GO:0003906 DNA-(apurinic or apyrimidinic site) lyase activity
comp1543_c0_seq1	1641	GO:0010389 regulation of G2/M transition of mitotic cell cycle | GO:0000079 regulation of cyclin-dependent protein kinase activity | GO:0000724 double-strand break repair via homologous recombination | GO:0051301 cell division | GO:0007067 mitosis	GO:0009536 plastid | GO:0005634 nucleus	GO:0019901 protein kinase binding | GO:0016538 cyclin-dependent protein kinase regulator activity
comp1550_c0_seq1	4112	GO:0046777 protein autophosphorylation | GO:0009069 serine family amino acid metabolic process	GO:0005886 plasma membrane | GO:0005829 cytosol	GO:0004712 protein serine/threonine/tyrosine kinase activity | GO:0005524 ATP binding | GO:0004674 protein serine/threonine kinase activity
comp1551_c0_seq1	2679	GO:0055085 transmembrane transport | GO:0006508 proteolysis | GO:0030001 metal ion transport	GO:0016020 membrane | GO:0005739 mitochondrion	GO:0046873 metal ion transmembrane transporter activity | GO:0004190 aspartic-type endopeptidase activity | GO:0008270 zinc ion binding
comp1552_c0_seq1	4891	GO:0009846 pollen germination | GO:0055114 oxidation-reduction process | GO:0006200 ATP catabolic process | GO:0007018 microtubule-based movement | GO:0010091 trichome branching	GO:0005874 microtubule | GO:0005886 plasma membrane | GO:0005871 kinesin complex | GO:0045298 tubulin complex	GO:0016491 oxidoreductase activity | GO:0003777 microtubule motor activity | GO:0008017 microtubule binding | GO:0016887 ATPase activity | GO:0005516 calmodulin binding | GO:0005524 ATP binding
comp1554_c0_seq1	1543	GO:0016226 iron-sulfur cluster assembly | GO:0032259 methylation | GO:0043066 negative regulation of apoptotic process | GO:0006118 electron transport	GO:0005758 mitochondrial intermembrane space | GO:0009507 chloroplast	GO:0009055 electron carrier activity | GO:0051537 2 iron, 2 sulfur cluster binding | GO:0008168 methyltransferase activity
comp1558_c0_seq1	2544	GO:0080167 response to karrikin | GO:0009813 flavonoid biosynthetic process	-	GO:0047213 anthocyanidin 3-O-glucosyltransferase activity | GO:0080059 flavonol 3-O-arabinosyltransferase activity | GO:0080043 quercetin 3-O-glucosyltransferase activity
comp1559_c0_seq1	1860	GO:0046686 response to cadmium ion | GO:0009651 response to salt stress	-	GO:0003723 RNA binding | GO:0000166 nucleotide binding
comp1560_c0_seq1	972	GO:0006364 rRNA processing | GO:0009657 plastid organization | GO:0030003 cellular cation homeostasis | GO:0010207 photosystem II assembly | GO:0070838 divalent metal ion transport	GO:0016021 integral to membrane | GO:0009538 photosystem I reaction center | GO:0009941 chloroplast envelope | GO:0009535 chloroplast thylakoid membrane | GO:0010287 plastoglobule	-
comp1561_c0_seq1	841	GO:0009749 response to glucose stimulus | GO:0009744 response to sucrose stimulus | GO:0009750 response to fructose stimulus | GO:0046686 response to cadmium ion | GO:0006446 regulation of translational initiation	GO:0005829 cytosol | GO:0005730 nucleolus | GO:0009505 plant-type cell wall | GO:0005774 vacuolar membrane | GO:0005794 Golgi apparatus | GO:0005886 plasma membrane | GO:0005840 ribosome	GO:0003743 translation initiation factor activity | GO:0008026 ATP-dependent helicase activity | GO:0005524 ATP binding
comp1562_c0_seq1	1146	GO:0006412 translation | GO:0009793 embryo development ending in seed dormancy | GO:0042254 ribosome biogenesis	GO:0005730 nucleolus | GO:0005774 vacuolar membrane | GO:0009507 chloroplast | GO:0022625 cytosolic large ribosomal subunit | GO:0005886 plasma membrane	GO:0003723 RNA binding | GO:0003735 structural constituent of ribosome
comp1563_c0_seq1	1760	GO:0008152 metabolic process	GO:0016020 membrane | GO:0016023 cytoplasmic membrane-bounded vesicle	GO:0050508 glucuronosyl-N-acetylglucosaminyl-proteoglycan 4-alpha-N-acetylglucosaminyltransferase activity
comp1564_c0_seq1	3943	GO:0009630 gravitropism | GO:0006487 protein N-linked glycosylation | GO:0006200 ATP catabolic process	GO:0009536 plastid	GO:0008568 microtubule-severing ATPase activity | GO:0005524 ATP binding
comp1569_c0_seq1	3388	GO:0006184 GTP catabolic process | GO:0006896 Golgi to vacuole transport | GO:0009737 response to abscisic acid stimulus | GO:0072583 clathrin-mediated endocytosis | GO:0048488 synaptic vesicle endocytosis	GO:0005774 vacuolar membrane | GO:0005794 Golgi apparatus | GO:0005829 cytosol | GO:0009506 plasmodesma | GO:0009504 cell plate | GO:0005886 plasma membrane | GO:0045334 clathrin-coated endocytic vesicle	GO:0005525 GTP binding | GO:0005543 phospholipid binding | GO:0030276 clathrin binding | GO:0003924 GTPase activity
comp1571_c0_seq1	2416	GO:0000394 RNA splicing, via endonucleolytic cleavage and ligation | GO:0006346 methylation-dependent chromatin silencing | GO:0007267 cell-cell signaling | GO:0006366 transcription from RNA polymerase II promoter | GO:0010050 vegetative phase change | GO:0009855 determination of bilateral symmetry | GO:0010051 xylem and phloem pattern formation | GO:0006306 DNA methylation | GO:0010228 vegetativ…	GO:0005719 nuclear euchromatin | GO:0035101 FACT complex | GO:0005667 transcription factor complex	GO:0032440 2-alkenal reductase [NAD(P)] activity | GO:0003677 DNA binding | GO:0003700 sequence-specific DNA binding transcription factor activity
comp1574_c0_seq1	1181	GO:0009972 cytidine deamination | GO:0006144 purine base metabolic process | GO:0006206 pyrimidine base metabolic process	GO:0005829 cytosol	GO:0008892 guanine deaminase activity | GO:0004126 cytidine deaminase activity | GO:0008270 zinc ion binding
comp1575_c0_seq1	707	GO:0009684 indoleacetic acid biosynthetic process | GO:0006457 protein folding | GO:0006569 tryptophan catabolic process	GO:0009941 chloroplast envelope | GO:0009570 chloroplast stroma	GO:0051087 chaperone binding
comp1578_c0_seq1	3933	GO:0000398 nuclear mRNA splicing, via spliceosome	GO:0016023 cytoplasmic membrane-bounded vesicle | GO:0019013 viral nucleocapsid | GO:0030529 ribonucleoprotein complex	GO:0003723 RNA binding | GO:0000166 nucleotide binding
comp1583_c0_seq1	3745	GO:0006979 response to oxidative stress | GO:0055114 oxidation-reduction process | GO:0006749 glutathione metabolic process | GO:0006804 peroxidase reaction	-	GO:0004602 glutathione peroxidase activity
comp1586_c0_seq1	2377	GO:0010025 wax biosynthetic process | GO:0006629 lipid metabolic process | GO:0009414 response to water deprivation | GO:0035196 production of miRNAs involved in gene silencing by miRNA | GO:0009616 virus induced gene silencing | GO:0010050 vegetative phase change | GO:0010267 production of ta-siRNAs involved in RNA interference | GO:0080156 mitochondrial mRNA modification | GO:0009737 response t…	GO:0005829 cytosol | GO:0005739 mitochondrion | GO:0048471 perinuclear region of cytoplasm | GO:0005783 endoplasmic reticulum	GO:0016788 hydrolase activity, acting on ester bonds | GO:0008270 zinc ion binding
comp1589_c0_seq1	2122	-	GO:0005829 cytosol	-
comp1590_c0_seq1	2751	GO:0048359 mucilage metabolic process involved seed coat development | GO:0006508 proteolysis | GO:0080001 mucilage extrusion from seed coat | GO:0043086 negative regulation of catalytic activity	GO:0009505 plant-type cell wall | GO:0016023 cytoplasmic membrane-bounded vesicle | GO:0048046 apoplast	GO:0042802 identical protein binding | GO:0004252 serine-type endopeptidase activity
comp1591_c0_seq1	1492	GO:0006886 intracellular protein transport	GO:0005773 vacuole | GO:0005886 plasma membrane	-
comp1592_c0_seq1	887	GO:0000911 cytokinesis by cell plate formation | GO:0001510 RNA methylation | GO:0006412 translation | GO:0010090 trichome morphogenesis | GO:0009965 leaf morphogenesis | GO:0042545 cell wall modification | GO:0009664 plant-type cell wall organization | GO:0042254 ribosome biogenesis	GO:0005618 cell wall | GO:0005730 nucleolus | GO:0022627 cytosolic small ribosomal subunit | GO:0009507 chloroplast | GO:0016020 membrane | GO:0005794 Golgi apparatus | GO:0005783 endoplasmic reticulum	GO:0003735 structural constituent of ribosome
comp1594_c0_seq1	1603	-	GO:0009507 chloroplast	-
comp1595_c0_seq1	1518	GO:0034976 response to endoplasmic reticulum stress | GO:0006457 protein folding | GO:0009408 response to heat | GO:0009627 systemic acquired resistance | GO:0009644 response to high light intensity | GO:0052033 pathogen-associated molecular pattern dependent induction by symbiont of host innate immune response | GO:0042542 response to hydrogen peroxide | GO:0006984 ER-nucleus signaling pathway	GO:0016023 cytoplasmic membrane-bounded vesicle | GO:0005788 endoplasmic reticulum lumen | GO:0005886 plasma membrane	GO:0031072 heat shock protein binding | GO:0051082 unfolded protein binding
comp1596_c0_seq1	2167	-	GO:0009536 plastid	GO:0003723 RNA binding
comp1597_c0_seq1	1763	GO:0051788 response to misfolded protein | GO:0009853 photorespiration | GO:0050826 response to freezing | GO:0009793 embryo development ending in seed dormancy | GO:0006406 mRNA export from nucleus | GO:0006352 transcription initiation, DNA-dependent | GO:0009651 response to salt stress | GO:0080129 proteasome core complex assembly | GO:0030422 production of siRNA involved in RNA interference | …	GO:0005852 eukaryotic translation initiation factor 3 complex | GO:0016282 eukaryotic 43S preinitiation complex | GO:0008180 signalosome | GO:0005829 cytosol | GO:0005886 plasma membrane | GO:0033290 eukaryotic 48S preinitiation complex | GO:0005840 ribosome	GO:0003743 translation initiation factor activity
comp1598_c0_seq1	1380	GO:0007031 peroxisome organization	GO:0005777 peroxisome | GO:0005829 cytosol | GO:0005634 nucleus	GO:0042802 identical protein binding
comp1599_c0_seq1	1926	GO:0043255 regulation of carbohydrate biosynthetic process | GO:0051788 response to misfolded protein | GO:0009853 photorespiration | GO:0030243 cellulose metabolic process | GO:0006007 glucose catabolic process | GO:0006816 calcium ion transport | GO:0009651 response to salt stress | GO:0015991 ATP hydrolysis coupled proton transport | GO:0007033 vacuole organization | GO:0009809 lignin biosynth…	GO:0000325 plant-type vacuole | GO:0009507 chloroplast | GO:0005794 Golgi apparatus | GO:0005829 cytosol | GO:0000221 vacuolar proton-transporting V-type ATPase, V1 domain | GO:0005886 plasma membrane	GO:0046961 proton-transporting ATPase activity, rotational mechanism
comp1601_c0_seq1	2187	GO:0048316 seed development | GO:0006261 DNA-dependent DNA replication | GO:0055047 generative cell mitosis | GO:0016567 protein ubiquitination | GO:0009555 pollen development | GO:0031146 SCF-dependent proteasomal ubiquitin-dependent protein catabolic process | GO:0009790 embryo development	GO:0001673 male germ cell nucleus | GO:0005739 mitochondrion | GO:0019005 SCF ubiquitin ligase complex | GO:0009536 plastid	GO:0004842 ubiquitin-protein ligase activity
comp1602_c0_seq1	999	-	GO:0005634 nucleus | GO:0009536 plastid	GO:0003677 DNA binding
comp1603_c0_seq1	4076	GO:0010218 response to far red light | GO:0010048 vernalization response | GO:0010541 acropetal auxin transport | GO:0009825 multidimensional cell growth | GO:0009958 positive gravitropism | GO:0007389 pattern specification process | GO:0043481 anthocyanin accumulation in tissues in response to UV light | GO:0048767 root hair elongation | GO:0009640 photomorphogenesis | GO:0010540 basipetal auxin…	GO:0016021 integral to membrane | GO:0005886 plasma membrane | GO:0005739 mitochondrion	GO:0010329 auxin efflux transmembrane transporter activity | GO:0008559 xenobiotic-transporting ATPase activity | GO:0003723 RNA binding | GO:0005524 ATP binding
comp1604_c0_seq1	2183	GO:0006355 regulation of transcription, DNA-dependent | GO:0009640 photomorphogenesis | GO:0007165 signal transduction	GO:0005737 cytoplasm | GO:0005667 transcription factor complex	GO:0004871 signal transducer activity | GO:0003700 sequence-specific DNA binding transcription factor activity
comp1605_c0_seq1	889	GO:0045893 positive regulation of transcription, DNA-dependent	GO:0005829 cytosol | GO:0016602 CCAAT-binding factor complex	GO:0043565 sequence-specific DNA binding | GO:0003700 sequence-specific DNA binding transcription factor activity | GO:0046982 protein heterodimerization activity
comp1607_c0_seq1	1491	GO:0006633 fatty acid biosynthetic process | GO:0010431 seed maturation | GO:0006096 glycolysis | GO:0016310 phosphorylation | GO:0046686 response to cadmium ion | GO:0006094 gluconeogenesis | GO:0006144 purine base metabolic process | GO:0015976 carbon utilization	GO:0005739 mitochondrion | GO:0009570 chloroplast stroma	GO:0030955 potassium ion binding | GO:0004743 pyruvate kinase activity | GO:0000287 magnesium ion binding
comp1610_c0_seq1	1450	GO:0000085 G2 phase of mitotic cell cycle | GO:0016579 protein deubiquitination | GO:0009220 pyrimidine ribonucleotide biosynthetic process | GO:0001510 RNA methylation | GO:0016571 histone methylation | GO:0010388 cullin deneddylation | GO:0009640 photomorphogenesis | GO:0016567 protein ubiquitination | GO:0008033 tRNA processing | GO:0000478 endonucleolytic cleavage involved in rRNA processing …	GO:0016020 membrane | GO:0016592 mediator complex | GO:0005730 nucleolus	GO:0008168 methyltransferase activity | GO:0030515 snoRNA binding
comp1611_c0_seq1	1366	GO:0006950 response to stress | GO:0009789 positive regulation of abscisic acid mediated signaling pathway	GO:0005634 nucleus	GO:0010427 abscisic acid binding
comp1612_c0_seq1	1355	GO:0006950 response to stress	-	GO:0051879 Hsp90 protein binding
comp1613_c0_seq1	1212	GO:0006094 gluconeogenesis | GO:0009611 response to wounding | GO:0010498 proteasomal protein catabolic process | GO:0051301 cell division | GO:0048767 root hair elongation | GO:0030036 actin cytoskeleton organization | GO:0009845 seed germination | GO:0009416 response to light stimulus | GO:0009733 response to auxin stimulus	GO:0009941 chloroplast envelope | GO:0005618 cell wall | GO:0005730 nucleolus | GO:0009570 chloroplast stroma | GO:0005856 cytoskeleton | GO:0009506 plasmodesma | GO:0005886 plasma membrane | GO:0005739 mitochondrion	GO:0005524 ATP binding | GO:0005200 structural constituent of cytoskeleton
comp1616_c0_seq1	2542	GO:0000911 cytokinesis by cell plate formation | GO:0009867 jasmonic acid mediated signaling pathway | GO:0010072 primary shoot apical meristem specification | GO:0010051 xylem and phloem pattern formation | GO:0000226 microtubule cytoskeleton organization | GO:0000956 nuclear-transcribed mRNA catabolic process | GO:0009733 response to auxin stimulus | GO:0009630 gravitropism	GO:0005829 cytosol | GO:0005634 nucleus	GO:0042803 protein homodimerization activity | GO:0003824 catalytic activity
comp1617_c0_seq1	2675	GO:0055085 transmembrane transport | GO:0009749 response to glucose stimulus | GO:0009744 response to sucrose stimulus | GO:0009750 response to fructose stimulus | GO:0000041 transition metal ion transport | GO:0006820 anion transport | GO:0050982 detection of mechanical stimulus | GO:0007165 signal transduction | GO:0080167 response to karrikin	GO:0009536 plastid | GO:0016023 cytoplasmic membrane-bounded vesicle | GO:0005634 nucleus | GO:0005886 plasma membrane	GO:0008381 mechanically-gated ion channel activity
comp1619_c0_seq1	1166	GO:0031167 rRNA methylation | GO:0000398 nuclear mRNA splicing, via spliceosome | GO:0008284 positive regulation of cell proliferation	GO:0005681 spliceosomal complex | GO:0005739 mitochondrion | GO:0009536 plastid | GO:0016607 nuclear speck	GO:0003723 RNA binding | GO:0000179 rRNA (adenine-N6,N6-)-dimethyltransferase activity | GO:0000166 nucleotide binding
comp1620_c0_seq1	886	GO:0006355 regulation of transcription, DNA-dependent	GO:0005634 nucleus | GO:0005667 transcription factor complex	GO:0003700 sequence-specific DNA binding transcription factor activity | GO:0043565 sequence-specific DNA binding | GO:0046982 protein heterodimerization activity
comp1621_c0_seq1	1598	GO:0046520 sphingoid biosynthetic process | GO:0042335 cuticle development | GO:0055114 oxidation-reduction process | GO:0042761 very long-chain fatty acid biosynthetic process | GO:0009790 embryo development | GO:0016126 sterol biosynthetic process | GO:0008209 androgen metabolic process | GO:0008210 estrogen metabolic process	GO:0009507 chloroplast | GO:0016020 membrane | GO:0005783 endoplasmic reticulum	GO:0018454 acetoacetyl-CoA reductase activity | GO:0045703 ketoreductase activity | GO:0004303 estradiol 17-beta-dehydrogenase activity | GO:0000166 nucleotide binding
comp1623_c0_seq1	1810	-	GO:0080008 CUL4 RING ubiquitin ligase complex | GO:0005737 cytoplasm | GO:0005834 heterotrimeric G-protein complex	-
comp1632_c0_seq1	4752	GO:0042344 indole glucosinolate catabolic process | GO:0009697 salicylic acid biosynthetic process | GO:0010363 regulation of plant-type hypersensitive response | GO:0010200 response to chitin | GO:0009749 response to glucose stimulus | GO:0030003 cellular cation homeostasis | GO:0031348 negative regulation of defense response | GO:0009805 coumarin biosynthetic process | GO:0071366 cellular respo…	GO:0005774 vacuolar membrane | GO:0005829 cytosol | GO:0009506 plasmodesma | GO:0009941 chloroplast envelope | GO:0005886 plasma membrane | GO:0005739 mitochondrion	GO:0015416 organic phosphonate transmembrane-transporting ATPase activity | GO:0042299 lupeol synthase activity | GO:0015086 cadmium ion transmembrane transporter activity | GO:0005524 ATP binding | GO:0015439 heme-transporting ATPase activity
comp1634_c0_seq1	1685	GO:0000085 G2 phase of mitotic cell cycle | GO:0006406 mRNA export from nucleus | GO:0001510 RNA methylation | GO:0010388 cullin deneddylation | GO:0009640 photomorphogenesis | GO:0000478 endonucleolytic cleavage involved in rRNA processing | GO:0009909 regulation of flower development | GO:0006606 protein import into nucleus | GO:0006626 protein targeting to mitochondrion	GO:0005730 nucleolus	-
comp1635_c0_seq1	2203	GO:0048653 anther development | GO:0045492 xylan biosynthetic process | GO:0009825 multidimensional cell growth | GO:0009664 plant-type cell wall organization | GO:0010075 regulation of meristem growth | GO:0007389 pattern specification process | GO:0043481 anthocyanin accumulation in tissues in response to UV light | GO:0048767 root hair elongation | GO:0005982 starch metabolic process | GO:0009…	GO:0048046 apoplast | GO:0005618 cell wall	GO:0004650 polygalacturonase activity
comp1636_c0_seq1	1416	GO:0006355 regulation of transcription, DNA-dependent	GO:0005634 nucleus | GO:0005667 transcription factor complex	GO:0003700 sequence-specific DNA binding transcription factor activity | GO:0043565 sequence-specific DNA binding
comp1639_c0_seq1	1004	GO:0007030 Golgi organization | GO:0046836 glycolipid transport | GO:0006816 calcium ion transport | GO:0009651 response to salt stress	GO:0005886 plasma membrane | GO:0005829 cytosol | GO:0009536 plastid	GO:0051861 glycolipid binding | GO:0017089 glycolipid transporter activity
comp1642_c0_seq1	2269	GO:0048193 Golgi vesicle transport | GO:0032259 methylation	GO:0005739 mitochondrion	GO:0004386 helicase activity | GO:0003677 DNA binding | GO:0005524 ATP binding | GO:0008168 methyltransferase activity
comp1644_c0_seq1	1867	GO:0000103 sulfate assimilation | GO:0048573 photoperiodism, flowering | GO:0010197 polar nucleus fusion | GO:0009755 hormone-mediated signaling pathway | GO:0071291 cellular response to selenium ion | GO:0046686 response to cadmium ion | GO:0042542 response to hydrogen peroxide	GO:0005829 cytosol | GO:0009506 plasmodesma | GO:0009507 chloroplast | GO:0005634 nucleus	GO:0008430 selenium binding
comp1646_c0_seq1	970	GO:0009086 methionine biosynthetic process | GO:0007017 microtubule-based process | GO:0000394 RNA splicing, via endonucleolytic cleavage and ligation	GO:0030286 dynein complex | GO:0005874 microtubule | GO:0005737 cytoplasm	GO:0003777 microtubule motor activity
comp1648_c0_seq1	1365	GO:0009750 response to fructose stimulus | GO:0042744 hydrogen peroxide catabolic process | GO:0006833 water transport | GO:0009651 response to salt stress | GO:0006972 hyperosmotic response | GO:0019288 isopentenyl diphosphate biosynthetic process, mevalonate-independent pathway | GO:0007030 Golgi organization | GO:0006096 glycolysis | GO:0032880 regulation of protein localization | GO:0046686 r…	GO:0005829 cytosol | GO:0009570 chloroplast stroma | GO:0005886 plasma membrane | GO:0005634 nucleus	GO:0005509 calcium ion binding | GO:0019904 protein domain specific binding | GO:0045309 protein phosphorylated amino acid binding
comp1650_c0_seq1	2088	GO:0007030 Golgi organization | GO:0042744 hydrogen peroxide catabolic process | GO:0055085 transmembrane transport | GO:0007033 vacuole organization	GO:0000325 plant-type vacuole | GO:0009506 plasmodesma | GO:0005886 plasma membrane | GO:0005774 vacuolar membrane | GO:0016021 integral to membrane	GO:0005509 calcium ion binding
comp1652_c0_seq1	2006	GO:0016558 protein import into peroxisome matrix | GO:0000956 nuclear-transcribed mRNA catabolic process | GO:0006635 fatty acid beta-oxidation	GO:0005634 nucleus	GO:0005515 protein binding
comp1653_c0_seq1	1598	GO:0000398 nuclear mRNA splicing, via spliceosome	GO:0005730 nucleolus | GO:0016607 nuclear speck | GO:0005829 cytosol	GO:0003676 nucleic acid binding | GO:0008270 zinc ion binding | GO:0000166 nucleotide binding
comp1654_c0_seq1	803	GO:0006772 thiamine metabolic process | GO:0006278 RNA-dependent DNA replication | GO:0008380 RNA splicing | GO:0006298 mismatch repair | GO:0006397 mRNA processing | GO:0009229 thiamine diphosphate biosynthetic process | GO:0009793 embryo development ending in seed dormancy	GO:0019013 viral nucleocapsid | GO:0005681 spliceosomal complex | GO:0005732 small nucleolar ribonucleoprotein complex	GO:0017111 nucleoside-triphosphatase activity | GO:0003723 RNA binding | GO:0030983 mismatched DNA binding | GO:0003964 RNA-directed DNA polymerase activity | GO:0005524 ATP binding | GO:0004788 thiamine diphosphokinase activity
comp1659_c0_seq1	1770	-	GO:0005634 nucleus | GO:0005667 transcription factor complex	GO:0003700 sequence-specific DNA binding transcription factor activity
comp1666_c0_seq1	1331	GO:0055114 oxidation-reduction process | GO:0015031 protein transport | GO:0015995 chlorophyll biosynthetic process | GO:0019685 photosynthesis, dark reaction	GO:0009706 chloroplast inner membrane | GO:0005739 mitochondrion	GO:0016630 protochlorophyllide reductase activity | GO:0005516 calmodulin binding | GO:0000166 nucleotide binding
comp1667_c0_seq1	2290	GO:0006306 DNA methylation | GO:0006284 base-excision repair	GO:0009536 plastid	GO:0008725 DNA-3-methyladenine glycosylase activity
comp1668_c0_seq1	818	GO:0006952 defense response | GO:0015031 protein transport	GO:0005794 Golgi apparatus | GO:0005886 plasma membrane | GO:0016021 integral to membrane | GO:0009507 chloroplast	GO:0008565 protein transporter activity
comp1671_c0_seq1	1036	-	GO:0005634 nucleus | GO:0016021 integral to membrane	-
comp1672_c0_seq1	3168	GO:0042398 cellular modified amino acid biosynthetic process | GO:0009698 phenylpropanoid metabolic process | GO:0006598 polyamine catabolic process | GO:0048523 negative regulation of cellular process | GO:0051014 actin filament severing | GO:0051017 actin filament bundle assembly	-	GO:0051015 actin filament binding
comp1674_c0_seq1	697	GO:0006511 ubiquitin-dependent protein catabolic process | GO:0051788 response to misfolded protein | GO:0080129 proteasome core complex assembly | GO:0006122 mitochondrial electron transport, ubiquinol to cytochrome c | GO:0009060 aerobic respiration | GO:0006096 glycolysis | GO:0009853 photorespiration | GO:0046686 response to cadmium ion | GO:0006118 electron transport | GO:0015992 proton tran…	GO:0005750 mitochondrial respiratory chain complex III	GO:0008121 ubiquinol-cytochrome-c reductase activity | GO:0045153 electron transporter, transferring electrons within CoQH2-cytochrome c reductase complex activity
comp1677_c0_seq1	4355	GO:0006355 regulation of transcription, DNA-dependent | GO:0009911 positive regulation of flower development | GO:0010228 vegetative to reproductive phase transition of meristem | GO:0007165 signal transduction | GO:0050832 defense response to fungus	GO:0005667 transcription factor complex	GO:0008270 zinc ion binding | GO:0005509 calcium ion binding | GO:0003700 sequence-specific DNA binding transcription factor activity
comp1679_c0_seq1	751	GO:0015979 photosynthesis	GO:0009523 photosystem II | GO:0009535 chloroplast thylakoid membrane	-
comp1680_c0_seq1	1903	GO:0010025 wax biosynthetic process | GO:0042335 cuticle development | GO:0042761 very long-chain fatty acid biosynthetic process | GO:0042546 cell wall biogenesis | GO:0019344 cysteine biosynthetic process	GO:0009535 chloroplast thylakoid membrane | GO:0005783 endoplasmic reticulum | GO:0005634 nucleus	GO:0016747 transferase activity, transferring acyl groups other than amino-acyl groups
comp1681_c0_seq1	2336	GO:0006396 RNA processing	GO:0019013 viral nucleocapsid | GO:0030529 ribonucleoprotein complex | GO:0005634 nucleus | GO:0005829 cytosol | GO:0005739 mitochondrion	GO:0003723 RNA binding
comp1682_c0_seq1	2083	GO:0006275 regulation of DNA replication | GO:0007155 cell adhesion | GO:0000911 cytokinesis by cell plate formation | GO:0051567 histone H3-K9 methylation | GO:0019985 translesion synthesis | GO:0009910 negative regulation of flower development | GO:0045010 actin nucleation | GO:0000724 double-strand break repair via homologous recombination | GO:0006303 double-strand break repair via nonhomolog…	GO:0005658 alpha DNA polymerase:primase complex | GO:0042575 DNA polymerase complex | GO:0005730 nucleolus	GO:0003887 DNA-directed DNA polymerase activity | GO:0000166 nucleotide binding | GO:0051539 4 iron, 4 sulfur cluster binding | GO:0046872 metal ion binding | GO:0003677 DNA binding | GO:0001882 nucleoside binding | GO:0003896 DNA primase activity | GO:0008408 3'-5' exonuclease activity
comp1683_c0_seq1	1042	GO:0045454 cell redox homeostasis	GO:0016023 cytoplasmic membrane-bounded vesicle | GO:0005886 plasma membrane | GO:0009507 chloroplast | GO:0005783 endoplasmic reticulum	GO:0008430 selenium binding
comp1684_c0_seq1	4490	GO:0006449 regulation of translational termination	GO:0005886 plasma membrane | GO:0005840 ribosome | GO:0018444 translation release factor complex	GO:0016149 translation release factor activity, codon specific
comp1685_c0_seq1	696	GO:0009790 embryo development | GO:0009693 ethylene biosynthetic process | GO:0045116 protein neddylation | GO:0006511 ubiquitin-dependent protein catabolic process | GO:0009733 response to auxin stimulus	GO:0005886 plasma membrane | GO:0005634 nucleus | GO:0005829 cytosol	-
comp1686_c0_seq1	1130	GO:0046686 response to cadmium ion | GO:0055114 oxidation-reduction process | GO:0006979 response to oxidative stress	GO:0005739 mitochondrion | GO:0005886 plasma membrane	GO:0016491 oxidoreductase activity
comp1687_c0_seq1	904	GO:0006364 rRNA processing | GO:0009657 plastid organization | GO:0010207 photosystem II assembly | GO:0042549 photosystem II stabilization	GO:0009535 chloroplast thylakoid membrane | GO:0009523 photosystem II	-
comp1689_c0_seq1	1374	GO:0006950 response to stress	GO:0005773 vacuole | GO:0005886 plasma membrane | GO:0005618 cell wall | GO:0005747 mitochondrial respiratory chain complex I | GO:0009507 chloroplast	-
comp1695_c0_seq1	1875	-	-	GO:0008270 zinc ion binding | GO:0016874 ligase activity | GO:0003677 DNA binding
comp1696_c0_seq1	971	GO:0060151 peroxisome localization | GO:0051646 mitochondrion localization | GO:0030048 actin filament-based movement | GO:0006508 proteolysis | GO:0051645 Golgi localization | GO:0010286 heat acclimation	-	GO:0005509 calcium ion binding | GO:0008233 peptidase activity
comp1697_c0_seq1	2455	GO:0009615 response to virus | GO:0032456 endocytic recycling | GO:0009306 protein secretion | GO:0009409 response to cold | GO:0001778 plasma membrane repair | GO:0046740 spread of virus in host, cell to cell | GO:0006612 protein targeting to membrane | GO:0006897 endocytosis	GO:0009898 internal side of plasma membrane | GO:0009506 plasmodesma | GO:0005768 endosome | GO:0016023 cytoplasmic membrane-bounded vesicle | GO:0005773 vacuole | GO:0005794 Golgi apparatus | GO:0005783 endoplasmic reticulum	-
comp1698_c0_seq1	1585	GO:0055114 oxidation-reduction process	GO:0005829 cytosol | GO:0009536 plastid	GO:0016491 oxidoreductase activity | GO:0000166 nucleotide binding
comp1699_c0_seq1	7841	GO:0000911 cytokinesis by cell plate formation | GO:0000226 microtubule cytoskeleton organization | GO:0009630 gravitropism	GO:0009506 plasmodesma	GO:0003723 RNA binding
comp1701_c0_seq1	760	GO:0009607 response to biotic stimulus | GO:0006952 defense response	-	-
comp1702_c0_seq1	499	GO:0031348 negative regulation of defense response | GO:0006457 protein folding | GO:0009644 response to high light intensity | GO:0006984 ER-nucleus signaling pathway | GO:0034976 response to endoplasmic reticulum stress | GO:0042542 response to hydrogen peroxide | GO:0009408 response to heat	GO:0005739 mitochondrion	-
comp1705_c0_seq1	2544	GO:0055085 transmembrane transport | GO:0010363 regulation of plant-type hypersensitive response | GO:0015802 basic amino acid transport | GO:0015696 ammonium transport | GO:0043090 amino acid import | GO:0006857 oligopeptide transport | GO:0006862 nucleotide transport | GO:0006612 protein targeting to membrane | GO:0043069 negative regulation of programmed cell death | GO:0006888 ER to Golgi ves…	GO:0016020 membrane	GO:0015198 oligopeptide transporter activity
comp1710_c0_seq1	1574	GO:0006810 transport | GO:0052546 cell wall pectin metabolic process | GO:0052541 plant-type cell wall cellulose metabolic process | GO:0016126 sterol biosynthetic process	GO:0005829 cytosol | GO:0016021 integral to membrane | GO:0009536 plastid | GO:0005634 nucleus | GO:0005886 plasma membrane	GO:0005215 transporter activity
comp1712_c0_seq1	1388	GO:0009072 aromatic amino acid family metabolic process | GO:0000096 sulfur amino acid metabolic process | GO:0006086 acetyl-CoA biosynthetic process from pyruvate | GO:0016126 sterol biosynthetic process | GO:0006636 unsaturated fatty acid biosynthetic process | GO:0044272 sulfur compound biosynthetic process | GO:0006766 vitamin metabolic process | GO:0006546 glycine catabolic process | GO:0019…	GO:0009941 chloroplast envelope | GO:0016020 membrane | GO:0022626 cytosolic ribosome | GO:0009570 chloroplast stroma | GO:0009534 chloroplast thylakoid	GO:0043754 dihydrolipoyllysine-residue (2-methylpropanoyl)transferase activity | GO:0004742 dihydrolipoyllysine-residue acetyltransferase activity
comp1714_c0_seq1	1076	GO:0046685 response to arsenic-containing substance | GO:0006833 water transport	GO:0016021 integral to membrane | GO:0005783 endoplasmic reticulum	GO:0015250 water channel activity
comp1716_c0_seq1	2636	GO:0000911 cytokinesis by cell plate formation | GO:0000280 nuclear division | GO:0016572 histone phosphorylation | GO:0051567 histone H3-K9 methylation | GO:0006342 chromatin silencing | GO:0007000 nucleolus organization | GO:0008283 cell proliferation	GO:0005737 cytoplasm | GO:0005634 nucleus	GO:0003723 RNA binding
comp1717_c0_seq1	2207	GO:0019605 butyrate metabolic process | GO:0006083 acetate metabolic process | GO:0006097 glyoxylate cycle | GO:0006094 gluconeogenesis | GO:0006096 glycolysis | GO:0019643 reductive tricarboxylic acid cycle | GO:0006744 ubiquinone biosynthetic process	GO:0005777 peroxisome | GO:0005739 mitochondrion	GO:0016208 AMP binding | GO:0047760 butyrate-CoA ligase activity | GO:0003987 acetate-CoA ligase activity | GO:0008756 o-succinylbenzoate-CoA ligase activity
comp1721_c0_seq1	704	GO:0006952 defense response | GO:0009607 response to biotic stimulus	GO:0009536 plastid	-
comp1723_c0_seq1	2416	-	GO:0005829 cytosol | GO:0005634 nucleus | GO:0005886 plasma membrane	-
comp1724_c0_seq1	670	GO:0006412 translation | GO:0042254 ribosome biogenesis	GO:0022625 cytosolic large ribosomal subunit	GO:0003735 structural constituent of ribosome
comp1727_c0_seq1	970	-	GO:0016023 cytoplasmic membrane-bounded vesicle	-
comp1731_c0_seq1	997	GO:0008152 metabolic process	GO:0005576 extracellular region | GO:0016023 cytoplasmic membrane-bounded vesicle | GO:0005773 vacuole	GO:0003824 catalytic activity
comp1732_c0_seq1	2168	GO:0010218 response to far red light | GO:0009867 jasmonic acid mediated signaling pathway | GO:0010114 response to red light | GO:0009585 red, far-red light phototransduction | GO:0009911 positive regulation of flower development | GO:0050832 defense response to fungus | GO:0055114 oxidation-reduction process | GO:0031349 positive regulation of defense response | GO:0045893 positive regulation o…	GO:0016592 mediator complex | GO:0005667 transcription factor complex	GO:0050660 flavin adenine dinucleotide binding | GO:0005515 protein binding | GO:0003713 transcription coactivator activity | GO:0016614 oxidoreductase activity, acting on CH-OH group of donors | GO:0003677 DNA binding
comp1733_c0_seq1	1314	GO:0009616 virus induced gene silencing | GO:0010050 vegetative phase change | GO:0046916 cellular transition metal ion homeostasis | GO:0030001 metal ion transport	GO:0005737 cytoplasm | GO:0005634 nucleus | GO:0005886 plasma membrane	GO:0046914 transition metal ion binding
comp1735_c0_seq1	1810	GO:0006655 phosphatidylglycerol biosynthetic process | GO:0006281 DNA repair | GO:0019288 isopentenyl diphosphate biosynthetic process, mevalonate-independent pathway | GO:0016117 carotenoid biosynthetic process | GO:0000023 maltose metabolic process | GO:0019252 starch biosynthetic process	-	GO:0003904 deoxyribodipyrimidine photo-lyase activity
comp1736_c0_seq1	1788	GO:0042176 regulation of protein catabolic process | GO:0051788 response to misfolded protein | GO:0006635 fatty acid beta-oxidation | GO:0043161 proteasomal ubiquitin-dependent protein catabolic process | GO:0009793 embryo development ending in seed dormancy | GO:0009407 toxin catabolic process | GO:0080129 proteasome core complex assembly | GO:0051510 regulation of unidimensional cell growth | …	GO:0005829 cytosol | GO:0008541 proteasome regulatory particle, lid subcomplex | GO:0009506 plasmodesma | GO:0005886 plasma membrane | GO:0005634 nucleus	GO:0030234 enzyme regulator activity
comp1739_c0_seq1	1542	GO:0007010 cytoskeleton organization | GO:0051788 response to misfolded protein | GO:0009853 photorespiration | GO:0006094 gluconeogenesis | GO:0010363 regulation of plant-type hypersensitive response | GO:0015802 basic amino acid transport | GO:0010498 proteasomal protein catabolic process | GO:0080129 proteasome core complex assembly | GO:0006612 protein targeting to membrane | GO:0043069 negat…	GO:0005774 vacuolar membrane | GO:0009941 chloroplast envelope | GO:0005743 mitochondrial inner membrane | GO:0016021 integral to membrane | GO:0005618 cell wall | GO:0005730 nucleolus | GO:0005886 plasma membrane	GO:0005471 ATP:ADP antiporter activity | GO:0005507 copper ion binding
comp1742_c0_seq1	1557	GO:0006486 protein glycosylation | GO:0009228 thiamine biosynthetic process | GO:0046482 para-aminobenzoic acid metabolic process | GO:0046685 response to arsenic-containing substance | GO:0046686 response to cadmium ion	GO:0005829 cytosol | GO:0009506 plasmodesma | GO:0005774 vacuolar membrane | GO:0009570 chloroplast stroma | GO:0005634 nucleus | GO:0005886 plasma membrane	GO:0019172 glyoxalase III activity | GO:0005515 protein binding
comp1743_c0_seq1	4477	GO:0007018 microtubule-based movement | GO:0046686 response to cadmium ion | GO:0009737 response to abscisic acid stimulus | GO:0008152 metabolic process	GO:0005886 plasma membrane | GO:0045298 tubulin complex | GO:0005874 microtubule	GO:0008017 microtubule binding | GO:0030170 pyridoxal phosphate binding | GO:0005524 ATP binding | GO:0008483 transaminase activity | GO:0003777 microtubule motor activity
comp1744_c0_seq1	800	GO:0000278 mitotic cell cycle | GO:0006007 glucose catabolic process | GO:0016192 vesicle-mediated transport | GO:0006301 postreplication repair | GO:0006396 RNA processing | GO:0006511 ubiquitin-dependent protein catabolic process | GO:0006623 protein targeting to vacuole | GO:0016567 protein ubiquitination	GO:0005829 cytosol | GO:0031372 UBC13-MMS2 complex | GO:0005634 nucleus	GO:0004842 ubiquitin-protein ligase activity | GO:0005515 protein binding
comp1746_c0_seq1	3020	GO:0031348 negative regulation of defense response | GO:0009595 detection of biotic stimulus | GO:0006984 ER-nucleus signaling pathway | GO:0009867 jasmonic acid mediated signaling pathway | GO:0009697 salicylic acid biosynthetic process | GO:0006862 nucleotide transport | GO:0009862 systemic acquired resistance, salicylic acid mediated signaling pathway | GO:0010363 regulation of plant-type hype…	GO:0005576 extracellular region | GO:0005886 plasma membrane	-
comp1749_c0_seq1	2126	GO:0010289 homogalacturonan biosynthetic process | GO:0005982 starch metabolic process | GO:0005985 sucrose metabolic process | GO:0009117 nucleotide metabolic process	GO:0005739 mitochondrion | GO:0005768 endosome | GO:0016023 cytoplasmic membrane-bounded vesicle | GO:0005802 trans-Golgi network | GO:0005794 Golgi apparatus	GO:0047262 polygalacturonate 4-alpha-galacturonosyltransferase activity
comp1751_c0_seq1	999	GO:0009853 photorespiration | GO:0009793 embryo development ending in seed dormancy | GO:0030262 apoptotic nuclear change | GO:0006412 translation | GO:0045892 negative regulation of transcription, DNA-dependent | GO:0097190 apoptotic signaling pathway | GO:0030308 negative regulation of cell growth | GO:0006120 mitochondrial electron transport, NADH to ubiquinone | GO:0006744 ubiquinone biosynth…	GO:0005654 nucleoplasm | GO:0005840 ribosome | GO:0016021 integral to membrane | GO:0005747 mitochondrial respiratory chain complex I	GO:0008137 NADH dehydrogenase (ubiquinone) activity | GO:0016758 transferase activity, transferring hexosyl groups | GO:0003735 structural constituent of ribosome
comp1753_c0_seq1	3115	GO:0042744 hydrogen peroxide catabolic process | GO:0010227 floral organ abscission | GO:0009734 auxin mediated signaling pathway | GO:0009911 positive regulation of flower development | GO:0045892 negative regulation of transcription, DNA-dependent | GO:0008285 negative regulation of cell proliferation | GO:0010150 leaf senescence | GO:0009737 response to abscisic acid stimulus | GO:0010047 frui…	GO:0005634 nucleus | GO:0005667 transcription factor complex	GO:0046983 protein dimerization activity | GO:0043565 sequence-specific DNA binding | GO:0003700 sequence-specific DNA binding transcription factor activity
comp1757_c0_seq1	1308	GO:0032259 methylation	-	GO:0046983 protein dimerization activity | GO:0050630 (iso)eugenol O-methyltransferase activity
comp1758_c0_seq1	1490	GO:0090305 nucleic acid phosphodiester bond hydrolysis | GO:0006810 transport	GO:0005794 Golgi apparatus | GO:0005886 plasma membrane | GO:0005739 mitochondrion	GO:0004518 nuclease activity | GO:0005215 transporter activity
comp1760_c0_seq1	1239	GO:0006457 protein folding | GO:0019295 coenzyme M biosynthetic process | GO:0009644 response to high light intensity | GO:0010608 posttranscriptional regulation of gene expression | GO:0010286 heat acclimation | GO:0042542 response to hydrogen peroxide | GO:0006508 proteolysis | GO:0043086 negative regulation of catalytic activity	-	GO:0042802 identical protein binding | GO:0043817 phosphosulfolactate synthase activity | GO:0004252 serine-type endopeptidase activity
comp1764_c0_seq1	1791	GO:0000085 G2 phase of mitotic cell cycle | GO:0051788 response to misfolded protein | GO:0009853 photorespiration | GO:0006094 gluconeogenesis | GO:0006635 fatty acid beta-oxidation | GO:0043161 proteasomal ubiquitin-dependent protein catabolic process | GO:0009793 embryo development ending in seed dormancy | GO:0009651 response to salt stress | GO:0009407 toxin catabolic process | GO:0080129 pr…	GO:0005829 cytosol | GO:0008541 proteasome regulatory particle, lid subcomplex | GO:0009506 plasmodesma | GO:0005634 nucleus	-
comp1765_c0_seq1	1362	GO:0000398 nuclear mRNA splicing, via spliceosome | GO:0001510 RNA methylation	GO:0005730 nucleolus | GO:0015030 Cajal body | GO:0005732 small nucleolar ribonucleoprotein complex | GO:0019013 viral nucleocapsid | GO:0005829 cytosol | GO:0009536 plastid	GO:0003723 RNA binding
comp1767_c0_seq1	2071	GO:0000085 G2 phase of mitotic cell cycle | GO:0006913 nucleocytoplasmic transport | GO:0009651 response to salt stress | GO:0009407 toxin catabolic process | GO:0010388 cullin deneddylation | GO:0009640 photomorphogenesis | GO:0048527 lateral root development | GO:0032853 positive regulation of Ran GTPase activity | GO:0000910 cytokinesis	GO:0005774 vacuolar membrane | GO:0009507 chloroplast | GO:0005635 nuclear envelope | GO:0005783 endoplasmic reticulum | GO:0009504 cell plate | GO:0005886 plasma membrane | GO:0032153 cell division site	GO:0005098 Ran GTPase activator activity
comp1768_c0_seq1	1123	GO:0051510 regulation of unidimensional cell growth | GO:0006468 protein phosphorylation | GO:0009651 response to salt stress | GO:0009269 response to desiccation | GO:0009737 response to abscisic acid stimulus | GO:0009069 serine family amino acid metabolic process	-	GO:0004674 protein serine/threonine kinase activity | GO:0005524 ATP binding | GO:0004713 protein tyrosine kinase activity
comp1769_c0_seq1	1189	GO:0009695 jasmonic acid biosynthetic process | GO:0009611 response to wounding	GO:0005886 plasma membrane | GO:0031225 anchored to membrane | GO:0005774 vacuolar membrane	-
comp1770_c0_seq1	1304	GO:0006511 ubiquitin-dependent protein catabolic process | GO:0051788 response to misfolded protein | GO:0080129 proteasome core complex assembly | GO:0009853 photorespiration	GO:0005749 mitochondrial respiratory chain complex II | GO:0005634 nucleus	-
comp1773_c0_seq1	1399	GO:0051726 regulation of cell cycle | GO:0051567 histone H3-K9 methylation | GO:0006269 DNA replication, synthesis of RNA primer | GO:0006270 DNA-dependent DNA replication initiation | GO:0008283 cell proliferation | GO:0006275 regulation of DNA replication | GO:0006306 DNA methylation | GO:0006351 transcription, DNA-dependent	GO:0009506 plasmodesma | GO:0009507 chloroplast | GO:0005657 replication fork | GO:0005730 nucleolus	GO:0008270 zinc ion binding | GO:0003896 DNA primase activity
comp1775_c0_seq1	2274	GO:0043447 alkane biosynthetic process | GO:0010025 wax biosynthetic process | GO:0000038 very long chain fatty acid metabolic process | GO:0006633 fatty acid biosynthetic process | GO:0055114 oxidation-reduction process | GO:0048235 pollen sperm cell differentiation | GO:0006723 cuticle hydrocarbon biosynthetic process	GO:0016021 integral to membrane | GO:0005886 plasma membrane	GO:0016491 oxidoreductase activity | GO:0000166 nucleotide binding | GO:0005506 iron ion binding
comp1776_c0_seq1	1640	-	GO:0005739 mitochondrion	-
comp1777_c0_seq1	1186	GO:0048653 anther development | GO:0016126 sterol biosynthetic process | GO:0009825 multidimensional cell growth | GO:0009664 plant-type cell wall organization | GO:0010075 regulation of meristem growth | GO:0043481 anthocyanin accumulation in tissues in response to UV light | GO:0048767 root hair elongation | GO:0006633 fatty acid biosynthetic process | GO:0006084 acetyl-CoA metabolic process | …	GO:0009941 chloroplast envelope | GO:0009570 chloroplast stroma | GO:0009317 acetyl-CoA carboxylase complex	GO:0003989 acetyl-CoA carboxylase activity | GO:0009374 biotin binding
comp1778_c0_seq1	853	GO:0000394 RNA splicing, via endonucleolytic cleavage and ligation | GO:0006406 mRNA export from nucleus | GO:0009910 negative regulation of flower development | GO:0009086 methionine biosynthetic process | GO:0009870 defense response signaling pathway, resistance gene-dependent | GO:0010074 maintenance of meristem identity | GO:0006606 protein import into nucleus | GO:0009733 response to auxin s…	GO:0031965 nuclear membrane | GO:0005643 nuclear pore	GO:0015288 porin activity
comp1780_c0_seq1	912	GO:0006412 translation | GO:0009902 chloroplast relocation | GO:0006364 rRNA processing | GO:0019288 isopentenyl diphosphate biosynthetic process, mevalonate-independent pathway | GO:0015995 chlorophyll biosynthetic process | GO:0010027 thylakoid membrane organization | GO:0015979 photosynthesis	GO:0015935 small ribosomal subunit | GO:0009570 chloroplast stroma	GO:0003723 RNA binding | GO:0003735 structural constituent of ribosome
comp1781_c0_seq1	2642	GO:0008156 negative regulation of DNA replication | GO:0030336 negative regulation of cell migration | GO:0015684 ferrous iron transport | GO:0001510 RNA methylation | GO:0050821 protein stabilization | GO:0006184 GTP catabolic process | GO:0008285 negative regulation of cell proliferation | GO:0000079 regulation of cyclin-dependent protein kinase activity | GO:0022408 negative regulation of cell…	GO:0016021 integral to membrane | GO:0005730 nucleolus | GO:0048471 perinuclear region of cytoplasm	GO:0015093 ferrous iron transmembrane transporter activity | GO:0005525 GTP binding | GO:0003924 GTPase activity
comp1782_c0_seq1	1141	GO:0006457 protein folding | GO:0009644 response to high light intensity | GO:0034976 response to endoplasmic reticulum stress | GO:0042542 response to hydrogen peroxide | GO:0009408 response to heat	-	GO:0003677 DNA binding | GO:0008270 zinc ion binding
comp1784_c0_seq1	1396	GO:0006355 regulation of transcription, DNA-dependent | GO:0048497 maintenance of floral organ identity | GO:0048481 ovule development | GO:0048443 stamen development | GO:0048366 leaf development	GO:0005634 nucleus | GO:0005667 transcription factor complex	GO:0003677 DNA binding | GO:0046983 protein dimerization activity | GO:0003700 sequence-specific DNA binding transcription factor activity
comp1787_c0_seq1	748	GO:0009835 ripening	GO:0016023 cytoplasmic membrane-bounded vesicle | GO:0005618 cell wall | GO:0048046 apoplast	-
comp1790_c0_seq1	1839	GO:0006261 DNA-dependent DNA replication | GO:0016567 protein ubiquitination | GO:0016042 lipid catabolic process | GO:0046486 glycerolipid metabolic process	GO:0005737 cytoplasm	GO:0004842 ubiquitin-protein ligase activity | GO:0008270 zinc ion binding | GO:0004806 triglyceride lipase activity
comp1791_c0_seq1	991	GO:0006364 rRNA processing | GO:0009657 plastid organization | GO:0010207 photosystem II assembly | GO:0019344 cysteine biosynthetic process | GO:0035304 regulation of protein dephosphorylation	GO:0030095 chloroplast photosystem II | GO:0016021 integral to membrane | GO:0009533 chloroplast stromal thylakoid	GO:0030145 manganese ion binding
comp1795_c0_seq1	1682	GO:0006623 protein targeting to vacuole | GO:0016192 vesicle-mediated transport	GO:0016020 membrane	-
comp1796_c0_seq1	2447	GO:0006457 protein folding | GO:0006200 ATP catabolic process | GO:0015996 chlorophyll catabolic process | GO:0006508 proteolysis	GO:0005759 mitochondrial matrix	GO:0008233 peptidase activity | GO:0005524 ATP binding | GO:0016887 ATPase activity | GO:0051082 unfolded protein binding
comp1797_c0_seq1	995	GO:0006468 protein phosphorylation | GO:0010200 response to chitin | GO:0009069 serine family amino acid metabolic process	GO:0005634 nucleus | GO:0005886 plasma membrane	GO:0004674 protein serine/threonine kinase activity | GO:0005524 ATP binding | GO:0004713 protein tyrosine kinase activity | GO:0019901 protein kinase binding
comp1798_c0_seq1	1013	GO:0016126 sterol biosynthetic process | GO:0030003 cellular cation homeostasis | GO:0009651 response to salt stress | GO:0006333 chromatin assembly or disassembly | GO:0007030 Golgi organization | GO:0071435 potassium ion export | GO:0009409 response to cold | GO:0019344 cysteine biosynthetic process | GO:0009408 response to heat | GO:0070588 calcium ion transmembrane transport | GO:0006979 resp…	GO:0005774 vacuolar membrane | GO:0048046 apoplast | GO:0005618 cell wall | GO:0005829 cytosol | GO:0009570 chloroplast stroma | GO:0009579 thylakoid | GO:0009506 plasmodesma | GO:0005886 plasma membrane | GO:0005739 mitochondrion	GO:0008270 zinc ion binding | GO:0005509 calcium ion binding | GO:0004601 peroxidase activity | GO:0005544 calcium-dependent phospholipid binding | GO:0042803 protein homodimerization activity | GO:0005507 copper ion binding | GO:0005524 ATP binding
comp1799_c0_seq1	2976	GO:0000226 microtubule cytoskeleton organization | GO:0006346 methylation-dependent chromatin silencing | GO:0031048 chromatin silencing by small RNA | GO:0000911 cytokinesis by cell plate formation | GO:0051567 histone H3-K9 methylation | GO:0048453 sepal formation | GO:0048451 petal formation | GO:0009909 regulation of flower development | GO:0007018 microtubule-based movement	GO:0009524 phragmoplast | GO:0005874 microtubule | GO:0005871 kinesin complex | GO:0045298 tubulin complex	GO:0003777 microtubule motor activity | GO:0008017 microtubule binding | GO:0005524 ATP binding
comp1800_c0_seq1	748	GO:0008643 carbohydrate transport	GO:0005887 integral to plasma membrane | GO:0009507 chloroplast	GO:0051119 sugar transmembrane transporter activity
comp1803_c0_seq1	2411	GO:0048364 root development | GO:0006499 N-terminal protein myristoylation | GO:0051788 response to misfolded protein | GO:0009853 photorespiration | GO:0010119 regulation of stomatal movement | GO:0035304 regulation of protein dephosphorylation | GO:0006007 glucose catabolic process | GO:0000902 cell morphogenesis | GO:0080129 proteasome core complex assembly | GO:0043481 anthocyanin accumulatio…	GO:0000159 protein phosphatase type 2A complex | GO:0005618 cell wall | GO:0005829 cytosol | GO:0005886 plasma membrane | GO:0005634 nucleus	GO:0005515 protein binding | GO:0008601 protein phosphatase type 2A regulator activity
comp1804_c0_seq1	1943	GO:0015991 ATP hydrolysis coupled proton transport | GO:0006119 oxidative phosphorylation	GO:0000325 plant-type vacuole | GO:0009506 plasmodesma | GO:0033179 proton-transporting V-type ATPase, V0 domain | GO:0005774 vacuolar membrane | GO:0005794 Golgi apparatus | GO:0005886 plasma membrane	GO:0046961 proton-transporting ATPase activity, rotational mechanism
comp1805_c0_seq1	2118	GO:0031047 gene silencing by RNA	-	GO:0030554 adenyl nucleotide binding
comp1810_c0_seq1	1543	GO:0006098 pentose-phosphate shunt | GO:0006412 translation | GO:0009902 chloroplast relocation | GO:0015995 chlorophyll biosynthetic process | GO:0009773 photosynthetic electron transport in photosystem I | GO:0019288 isopentenyl diphosphate biosynthetic process, mevalonate-independent pathway | GO:0006364 rRNA processing | GO:0010027 thylakoid membrane organization	GO:0016020 membrane | GO:0005840 ribosome | GO:0009570 chloroplast stroma | GO:0009579 thylakoid | GO:0005739 mitochondrion	GO:0003735 structural constituent of ribosome | GO:0003723 RNA binding
comp1811_c0_seq1	1429	GO:0045492 xylan biosynthetic process | GO:0009834 secondary cell wall biogenesis | GO:0010413 glucuronoxylan metabolic process	GO:0005794 Golgi apparatus	-
comp1812_c0_seq1	1091	GO:0006825 copper ion transport	GO:0005634 nucleus	GO:0005507 copper ion binding
comp1813_c0_seq1	2748	GO:0006635 fatty acid beta-oxidation | GO:0016558 protein import into peroxisome matrix | GO:0042026 protein refolding | GO:0006950 response to stress | GO:0006200 ATP catabolic process	GO:0016023 cytoplasmic membrane-bounded vesicle | GO:0005886 plasma membrane | GO:0005778 peroxisomal membrane	GO:0008270 zinc ion binding | GO:0042623 ATPase activity, coupled | GO:0005524 ATP binding
comp1814_c0_seq1	1249	GO:0006007 glucose catabolic process | GO:0006623 protein targeting to vacuole | GO:0009651 response to salt stress | GO:0006816 calcium ion transport | GO:0007030 Golgi organization | GO:0007033 vacuole organization | GO:0015991 ATP hydrolysis coupled proton transport | GO:0006119 oxidative phosphorylation	GO:0000325 plant-type vacuole | GO:0005774 vacuolar membrane | GO:0005794 Golgi apparatus | GO:0005886 plasma membrane	GO:0046961 proton-transporting ATPase activity, rotational mechanism
comp1821_c0_seq1	2399	-	GO:0005634 nucleus | GO:0005829 cytosol	-
comp1822_c0_seq1	6374	GO:0016926 protein desumoylation | GO:0010228 vegetative to reproductive phase transition of meristem | GO:0042787 protein ubiquitination involved in ubiquitin-dependent protein catabolic process | GO:0010091 trichome branching | GO:0042023 DNA endoreduplication | GO:0050665 hydrogen peroxide biosynthetic process	GO:0005737 cytoplasm | GO:0005634 nucleus | GO:0005886 plasma membrane	GO:0004842 ubiquitin-protein ligase activity
comp1823_c0_seq1	1503	-	-	GO:0008270 zinc ion binding
comp1824_c0_seq1	850	GO:0006869 lipid transport | GO:0045893 positive regulation of transcription, DNA-dependent	GO:0005576 extracellular region	GO:0008289 lipid binding
comp1827_c0_seq1	864	GO:0010167 response to nitrate | GO:0006869 lipid transport | GO:0015706 nitrate transport	GO:0031225 anchored to membrane	GO:0008289 lipid binding
comp1828_c0_seq1	2974	GO:0042147 retrograde transport, endosome to Golgi | GO:0006886 intracellular protein transport	GO:0030904 retromer complex | GO:0005771 multivesicular body	-
comp1829_c0_seq1	767	GO:0000038 very long chain fatty acid metabolic process | GO:0006633 fatty acid biosynthetic process | GO:0042335 cuticle development | GO:0035196 production of miRNAs involved in gene silencing by miRNA | GO:0009409 response to cold | GO:0010267 production of ta-siRNAs involved in RNA interference | GO:0051607 defense response to virus | GO:0006810 transport | GO:0042967 acyl-carrier-protein bio…	GO:0005759 mitochondrial matrix	GO:0031177 phosphopantetheine binding | GO:0050897 cobalt ion binding | GO:0000036 acyl carrier activity
comp1831_c0_seq1	728	GO:0046898 response to cycloheximide | GO:0006412 translation | GO:0046677 response to antibiotic | GO:0042254 ribosome biogenesis	GO:0022625 cytosolic large ribosomal subunit | GO:0005739 mitochondrion	GO:0003735 structural constituent of ribosome
comp1832_c0_seq1	4455	GO:0016310 phosphorylation	GO:0005634 nucleus | GO:0005886 plasma membrane	GO:0016301 kinase activity
comp1835_c0_seq1	1221	GO:0016192 vesicle-mediated transport | GO:0034976 response to endoplasmic reticulum stress | GO:0006457 protein folding | GO:0009408 response to heat | GO:0006886 intracellular protein transport | GO:0045893 positive regulation of transcription, DNA-dependent | GO:0009644 response to high light intensity | GO:0042542 response to hydrogen peroxide	GO:0030125 clathrin vesicle coat | GO:0030663 COPI coated vesicle membrane | GO:0005886 plasma membrane	-
comp1836_c0_seq1	2197	GO:0009416 response to light stimulus | GO:0009741 response to brassinosteroid stimulus | GO:0010252 auxin homeostasis | GO:0010583 response to cyclopentenone | GO:0009826 unidimensional cell growth | GO:0009734 auxin mediated signaling pathway	GO:0009507 chloroplast	GO:0010279 indole-3-acetic acid amido synthetase activity
comp1837_c0_seq1	1159	GO:0006417 regulation of translation | GO:0009416 response to light stimulus | GO:0006355 regulation of transcription, DNA-dependent | GO:0009734 auxin mediated signaling pathway	GO:0009536 plastid | GO:0005634 nucleus | GO:0005667 transcription factor complex	GO:0042802 identical protein binding | GO:0046983 protein dimerization activity | GO:0003700 sequence-specific DNA binding transcription factor activity
comp1839_c0_seq1	3075	GO:0006397 mRNA processing | GO:0009294 DNA mediated transformation | GO:0008380 RNA splicing	-	-
comp1841_c0_seq1	2117	GO:0051607 defense response to virus | GO:0006184 GTP catabolic process | GO:0035196 production of miRNAs involved in gene silencing by miRNA | GO:0010267 production of ta-siRNAs involved in RNA interference | GO:0006617 SRP-dependent cotranslational protein targeting to membrane, signal sequence recognition	GO:0005786 signal recognition particle, endoplasmic reticulum targeting | GO:0005829 cytosol	GO:0008312 7S RNA binding | GO:0005525 GTP binding | GO:0003924 GTPase activity | GO:0003729 mRNA binding
comp1842_c0_seq1	1430	GO:0045454 cell redox homeostasis	GO:0016023 cytoplasmic membrane-bounded vesicle | GO:0016021 integral to membrane	-
comp1844_c0_seq1	1422	-	GO:0016023 cytoplasmic membrane-bounded vesicle	GO:0008270 zinc ion binding
comp1847_c0_seq1	1058	GO:0034976 response to endoplasmic reticulum stress | GO:0030244 cellulose biosynthetic process | GO:0007165 signal transduction | GO:0006886 intracellular protein transport | GO:0005982 starch metabolic process | GO:0005985 sucrose metabolic process | GO:0006011 UDP-glucose metabolic process	GO:0016021 integral to membrane | GO:0030134 ER to Golgi transport vesicle | GO:0005789 endoplasmic reticulum membrane | GO:0005794 Golgi apparatus	GO:0008320 protein transmembrane transporter activity | GO:0016760 cellulose synthase (UDP-forming) activity
comp1848_c0_seq1	810	GO:0030150 protein import into mitochondrial matrix	GO:0005742 mitochondrial outer membrane translocase complex | GO:0009941 chloroplast envelope	GO:0015450 P-P-bond-hydrolysis-driven protein transmembrane transporter activity
comp1850_c0_seq1	493	GO:0010114 response to red light | GO:0018298 protein-chromophore linkage | GO:0009637 response to blue light | GO:0010218 response to far red light | GO:0009765 photosynthesis, light harvesting	GO:0009522 photosystem I | GO:0016021 integral to membrane | GO:0009941 chloroplast envelope | GO:0009535 chloroplast thylakoid membrane | GO:0009523 photosystem II | GO:0010287 plastoglobule | GO:0005886 plasma membrane	GO:0016168 chlorophyll binding | GO:0046872 metal ion binding
comp1852_c0_seq1	2898	-	GO:0005840 ribosome | GO:0005739 mitochondrion | GO:0009507 chloroplast	-
comp1854_c0_seq1	386	GO:0009651 response to salt stress | GO:0006184 GTP catabolic process | GO:0009826 unidimensional cell growth | GO:0051258 protein polymerization | GO:0009416 response to light stimulus | GO:0046686 response to cadmium ion | GO:0009409 response to cold | GO:0007018 microtubule-based movement	GO:0005773 vacuole | GO:0009507 chloroplast | GO:0005618 cell wall | GO:0005874 microtubule | GO:0005886 plasma membrane	GO:0005525 GTP binding | GO:0003924 GTPase activity | GO:0005200 structural constituent of cytoskeleton
comp1856_c0_seq1	1100	GO:0006412 translation | GO:0042545 cell wall modification | GO:0009664 plant-type cell wall organization | GO:0045893 positive regulation of transcription, DNA-dependent | GO:2000652 regulation of secondary cell wall biogenesis | GO:0042254 ribosome biogenesis	GO:0005618 cell wall | GO:0022627 cytosolic small ribosomal subunit | GO:0009507 chloroplast | GO:0016020 membrane | GO:0005667 transcription factor complex | GO:0000785 chromatin	GO:0003735 structural constituent of ribosome | GO:0003677 DNA binding | GO:0003700 sequence-specific DNA binding transcription factor activity | GO:0003682 chromatin binding
comp1857_c0_seq1	1935	GO:0051788 response to misfolded protein | GO:0043161 proteasomal ubiquitin-dependent protein catabolic process | GO:0006200 ATP catabolic process | GO:0043248 proteasome assembly	GO:0005618 cell wall | GO:0005730 nucleolus | GO:0005829 cytosol | GO:0008540 proteasome regulatory particle, base subcomplex | GO:0005886 plasma membrane	GO:0008568 microtubule-severing ATPase activity | GO:0008233 peptidase activity | GO:0005524 ATP binding
comp1858_c0_seq1	1121	GO:0009646 response to absence of light | GO:0010363 regulation of plant-type hypersensitive response | GO:0015802 basic amino acid transport | GO:0006623 protein targeting to vacuole | GO:0015696 ammonium transport | GO:0043090 amino acid import | GO:0009611 response to wounding | GO:0006862 nucleotide transport | GO:0010200 response to chitin | GO:0006612 protein targeting to membrane | GO:0043…	GO:0000326 protein storage vacuole | GO:0005783 endoplasmic reticulum | GO:0005886 plasma membrane	-
comp1860_c0_seq1	2845	GO:0010048 vernalization response | GO:0009086 methionine biosynthetic process | GO:0009737 response to abscisic acid stimulus | GO:0000394 RNA splicing, via endonucleolytic cleavage and ligation	GO:0005829 cytosol | GO:0009941 chloroplast envelope | GO:0005634 nucleus | GO:0005886 plasma membrane	GO:0005516 calmodulin binding
comp1861_c0_seq1	2587	GO:0005975 carbohydrate metabolic process	GO:0005802 trans-Golgi network | GO:0005794 Golgi apparatus | GO:0005768 endosome | GO:0005739 mitochondrion | GO:0005886 plasma membrane	GO:0030246 carbohydrate binding | GO:0016757 transferase activity, transferring glycosyl groups
comp1862_c0_seq1	1884	GO:0010498 proteasomal protein catabolic process | GO:0006457 protein folding | GO:0009651 response to salt stress | GO:0007010 cytoskeleton organization | GO:0006096 glycolysis | GO:0006094 gluconeogenesis | GO:0046686 response to cadmium ion	GO:0005829 cytosol	GO:0005524 ATP binding | GO:0051082 unfolded protein binding
comp1865_c0_seq1	2552	GO:0009644 response to high light intensity | GO:0006904 vesicle docking involved in exocytosis | GO:0042542 response to hydrogen peroxide	GO:0005886 plasma membrane | GO:0000145 exocyst | GO:0005829 cytosol | GO:0005739 mitochondrion	-
comp1866_c0_seq1	621	-	GO:0005634 nucleus | GO:0005737 cytoplasm	-
comp1867_c0_seq1	820	GO:0001731 formation of translation preinitiation complex | GO:0006446 regulation of translational initiation	GO:0016282 eukaryotic 43S preinitiation complex | GO:0005739 mitochondrion | GO:0005852 eukaryotic translation initiation factor 3 complex | GO:0033290 eukaryotic 48S preinitiation complex | GO:0005634 nucleus | GO:0005886 plasma membrane | GO:0005840 ribosome	GO:0003743 translation initiation factor activity
comp1872_c0_seq1	1462	GO:0016042 lipid catabolic process	GO:0016023 cytoplasmic membrane-bounded vesicle	GO:0004091 carboxylesterase activity | GO:0016298 lipase activity
comp1875_c0_seq1	1584	GO:0048573 photoperiodism, flowering | GO:0000186 activation of MAPKK activity | GO:0010260 organ senescence | GO:0007178 transmembrane receptor protein serine/threonine kinase signaling pathway | GO:0009069 serine family amino acid metabolic process	-	GO:0005524 ATP binding | GO:0004709 MAP kinase kinase kinase activity
comp1876_c0_seq1	897	GO:0009826 unidimensional cell growth | GO:0008154 actin polymerization or depolymerization	GO:0005730 nucleolus | GO:0009524 phragmoplast | GO:0005886 plasma membrane | GO:0005618 cell wall | GO:0005819 spindle | GO:0009507 chloroplast	GO:0003779 actin binding
comp1880_c0_seq1	2656	GO:0006810 transport | GO:0016926 protein desumoylation | GO:0010228 vegetative to reproductive phase transition of meristem | GO:0006418 tRNA aminoacylation for protein translation | GO:0050665 hydrogen peroxide biosynthetic process	GO:0005622 intracellular	GO:0005524 ATP binding | GO:0004812 aminoacyl-tRNA ligase activity | GO:0005215 transporter activity
comp1881_c0_seq1	1349	GO:0009644 response to high light intensity | GO:0048193 Golgi vesicle transport | GO:0010200 response to chitin | GO:0042542 response to hydrogen peroxide | GO:0015031 protein transport	GO:0005771 multivesicular body | GO:0000815 ESCRT III complex	GO:0005515 protein binding
comp1882_c0_seq1	2301	GO:0043622 cortical microtubule organization | GO:0042127 regulation of cell proliferation | GO:0009664 plant-type cell wall organization	GO:0005886 plasma membrane | GO:0005634 nucleus | GO:0009536 plastid | GO:0005874 microtubule	GO:0051219 phosphoprotein binding
comp1883_c0_seq1	3109	-	GO:0005739 mitochondrion	-
comp1886_c0_seq1	1129	GO:0016126 sterol biosynthetic process | GO:0000911 cytokinesis by cell plate formation | GO:0008283 cell proliferation | GO:0051225 spindle assembly | GO:0006886 intracellular protein transport | GO:0006084 acetyl-CoA metabolic process | GO:0016192 vesicle-mediated transport | GO:0010583 response to cyclopentenone | GO:0015986 ATP synthesis coupled proton transport	GO:0009524 phragmoplast | GO:0009506 plasmodesma | GO:0012505 endomembrane system | GO:0009504 cell plate | GO:0005886 plasma membrane | GO:0045259 proton-transporting ATP synthase complex	GO:0005484 SNAP receptor activity | GO:0046933 hydrogen ion transporting ATP synthase activity, rotational mechanism
comp1887_c0_seq1	3711	GO:0008272 sulfate transport | GO:0006397 mRNA processing	GO:0016021 integral to membrane | GO:0009536 plastid	GO:0003676 nucleic acid binding | GO:0015116 sulfate transmembrane transporter activity | GO:0000166 nucleotide binding
comp1889_c0_seq1	857	GO:0006511 ubiquitin-dependent protein catabolic process | GO:0051788 response to misfolded protein | GO:0080129 proteasome core complex assembly | GO:0006122 mitochondrial electron transport, ubiquinol to cytochrome c | GO:0009060 aerobic respiration | GO:0006096 glycolysis | GO:0009853 photorespiration | GO:0046686 response to cadmium ion | GO:0006118 electron transport | GO:0015992 proton tran…	GO:0005750 mitochondrial respiratory chain complex III | GO:0009536 plastid | GO:0005774 vacuolar membrane | GO:0005886 plasma membrane	GO:0008121 ubiquinol-cytochrome-c reductase activity | GO:0045153 electron transporter, transferring electrons within CoQH2-cytochrome c reductase complex activity
comp1890_c0_seq1	681	GO:0006357 regulation of transcription from RNA polymerase II promoter | GO:0045892 negative regulation of transcription, DNA-dependent	GO:0005667 transcription factor complex | GO:0005634 nucleus	GO:0005515 protein binding | GO:0003697 single-stranded DNA binding | GO:0003713 transcription coactivator activity
comp1892_c0_seq1	1569	GO:0042753 positive regulation of circadian rhythm | GO:0045859 regulation of protein kinase activity | GO:0048573 photoperiodism, flowering | GO:0009069 serine family amino acid metabolic process	GO:0005956 protein kinase CK2 complex | GO:0005737 cytoplasm | GO:0005634 nucleus | GO:0005667 transcription factor complex	GO:0004674 protein serine/threonine kinase activity | GO:0008134 transcription factor binding | GO:0019887 protein kinase regulator activity
comp1893_c0_seq1	5821	GO:0016310 phosphorylation	-	GO:0016301 kinase activity
comp1895_c0_seq1	2489	GO:0016567 protein ubiquitination	GO:0005634 nucleus | GO:0005871 kinesin complex | GO:0000151 ubiquitin ligase complex	GO:0019894 kinesin binding | GO:0004842 ubiquitin-protein ligase activity
comp1896_c0_seq1	3030	GO:0005982 starch metabolic process | GO:0005985 sucrose metabolic process | GO:0006011 UDP-glucose metabolic process | GO:0030244 cellulose biosynthetic process	GO:0000139 Golgi membrane | GO:0009506 plasmodesma | GO:0016021 integral to membrane	GO:0016760 cellulose synthase (UDP-forming) activity
comp1898_c0_seq1	1416	GO:0006623 protein targeting to vacuole | GO:0016192 vesicle-mediated transport	GO:0005737 cytoplasm	-
comp1899_c0_seq1	1604	GO:0006355 regulation of transcription, DNA-dependent	GO:0005634 nucleus | GO:0005667 transcription factor complex	GO:0003700 sequence-specific DNA binding transcription factor activity | GO:0003677 DNA binding | GO:0008270 zinc ion binding
comp1900_c0_seq1	911	GO:0006412 translation | GO:0006354 transcription elongation, DNA-dependent | GO:0042254 ribosome biogenesis | GO:0042793 transcription from plastid promoter | GO:0045893 positive regulation of transcription, DNA-dependent	GO:0005840 ribosome | GO:0009295 nucleoid | GO:0009941 chloroplast envelope | GO:0009570 chloroplast stroma	GO:0003735 structural constituent of ribosome
comp1902_c0_seq1	743	-	GO:0005634 nucleus	GO:0003677 DNA binding
comp1903_c0_seq1	1230	GO:0006629 lipid metabolic process	GO:0048046 apoplast	GO:0004091 carboxylesterase activity
comp1908_c0_seq1	1003	GO:0035304 regulation of protein dephosphorylation | GO:0030003 cellular cation homeostasis | GO:0010207 photosystem II assembly | GO:0070838 divalent metal ion transport | GO:0019344 cysteine biosynthetic process | GO:0009657 plastid organization | GO:0006364 rRNA processing	GO:0009941 chloroplast envelope | GO:0009538 photosystem I reaction center | GO:0009535 chloroplast thylakoid membrane | GO:0010287 plastoglobule	GO:0005515 protein binding
comp1911_c0_seq1	3215	GO:0006635 fatty acid beta-oxidation | GO:0016558 protein import into peroxisome matrix | GO:0045892 negative regulation of transcription, DNA-dependent | GO:0008284 positive regulation of cell proliferation | GO:0042023 DNA endoreduplication	GO:0009524 phragmoplast | GO:0005829 cytosol | GO:0005634 nucleus	GO:0008270 zinc ion binding | GO:0030371 translation repressor activity
comp1912_c0_seq1	3783	GO:0009630 gravitropism | GO:0043247 telomere maintenance in response to DNA damage | GO:0009888 tissue development | GO:0010332 response to gamma radiation | GO:0007131 reciprocal meiotic recombination | GO:0032504 multicellular organism reproduction | GO:0010638 positive regulation of organelle organization | GO:0045132 meiotic chromosome segregation | GO:0016926 protein desumoylation | GO:0042…	GO:0005886 plasma membrane | GO:0005739 mitochondrion	GO:0008568 microtubule-severing ATPase activity | GO:0005524 ATP binding
comp1913_c0_seq1	2556	-	GO:0005634 nucleus | GO:0005829 cytosol	-
comp1915_c0_seq1	1830	GO:0009749 response to glucose stimulus | GO:0009744 response to sucrose stimulus | GO:0009750 response to fructose stimulus | GO:0042732 D-xylose metabolic process | GO:0009225 nucleotide-sugar metabolic process | GO:0005982 starch metabolic process | GO:0005985 sucrose metabolic process	GO:0005829 cytosol | GO:0016023 cytoplasmic membrane-bounded vesicle | GO:0005886 plasma membrane	GO:0048040 UDP-glucuronate decarboxylase activity | GO:0000166 nucleotide binding | GO:0050662 coenzyme binding
comp1916_c0_seq1	908	GO:0055114 oxidation-reduction process | GO:0019684 photosynthesis, light reaction | GO:0010103 stomatal complex morphogenesis | GO:0042742 defense response to bacterium | GO:0030003 cellular cation homeostasis | GO:0070838 divalent metal ion transport | GO:0006801 superoxide metabolic process	GO:0009505 plant-type cell wall | GO:0031012 extracellular matrix | GO:0005634 nucleus | GO:0048046 apoplast	GO:0045735 nutrient reservoir activity | GO:0030145 manganese ion binding | GO:0004784 superoxide dismutase activity
comp1920_c0_seq1	1091	GO:0001731 formation of translation preinitiation complex | GO:0006364 rRNA processing | GO:0006446 regulation of translational initiation	GO:0005829 cytosol | GO:0016282 eukaryotic 43S preinitiation complex | GO:0005852 eukaryotic translation initiation factor 3 complex | GO:0033290 eukaryotic 48S preinitiation complex | GO:0005634 nucleus | GO:0005840 ribosome	GO:0003743 translation initiation factor activity | GO:0043022 ribosome binding
comp1921_c0_seq1	1189	GO:0006355 regulation of transcription, DNA-dependent	GO:0009536 plastid | GO:0005634 nucleus | GO:0005667 transcription factor complex	GO:0003700 sequence-specific DNA binding transcription factor activity | GO:0000976 transcription regulatory region sequence-specific DNA binding
comp1922_c0_seq1	2885	-	-	GO:0016874 ligase activity
comp1923_c0_seq1	1747	GO:0005982 starch metabolic process | GO:0005985 sucrose metabolic process	GO:0005576 extracellular region | GO:0016020 membrane | GO:0016023 cytoplasmic membrane-bounded vesicle	GO:0047911 galacturan 1,4-alpha-galacturonidase activity | GO:0004650 polygalacturonase activity
comp1924_c0_seq1	1040	GO:0051788 response to misfolded protein | GO:0043161 proteasomal ubiquitin-dependent protein catabolic process | GO:0009793 embryo development ending in seed dormancy | GO:0009651 response to salt stress | GO:0051510 regulation of unidimensional cell growth | GO:0006468 protein phosphorylation | GO:0042023 DNA endoreduplication | GO:0016567 protein ubiquitination | GO:0042752 regulation of circa…	GO:0005737 cytoplasm | GO:0019005 SCF ubiquitin ligase complex | GO:0005634 nucleus	GO:0005515 protein binding | GO:0004672 protein kinase activity | GO:0004842 ubiquitin-protein ligase activity
comp1925_c0_seq1	2897	GO:0000394 RNA splicing, via endonucleolytic cleavage and ligation | GO:0006406 mRNA export from nucleus | GO:0009910 negative regulation of flower development | GO:0009086 methionine biosynthetic process | GO:0009870 defense response signaling pathway, resistance gene-dependent | GO:0010074 maintenance of meristem identity | GO:0006606 protein import into nucleus | GO:0009733 response to auxin s…	GO:0031965 nuclear membrane | GO:0005643 nuclear pore	GO:0015288 porin activity
comp1926_c0_seq1	1456	GO:0016070 RNA metabolic process | GO:0006446 regulation of translational initiation | GO:0006865 amino acid transport	GO:0005829 cytosol | GO:0005634 nucleus | GO:0005840 ribosome	GO:0003743 translation initiation factor activity | GO:0005525 GTP binding
comp1927_c0_seq1	863	GO:0006952 defense response | GO:0009807 lignan biosynthetic process	GO:0009507 chloroplast	-
comp1931_c0_seq1	867	-	GO:0005732 small nucleolar ribonucleoprotein complex	-
comp1936_c0_seq1	3109	GO:0048235 pollen sperm cell differentiation | GO:0006200 ATP catabolic process	GO:0005886 plasma membrane	GO:0005524 ATP binding | GO:0008568 microtubule-severing ATPase activity
comp1937_c0_seq1	1535	GO:0006457 protein folding | GO:0009644 response to high light intensity | GO:0007623 circadian rhythm | GO:0042542 response to hydrogen peroxide | GO:0009408 response to heat | GO:0009651 response to salt stress	GO:0005737 cytoplasm | GO:0005634 nucleus	GO:0030544 Hsp70 protein binding
comp1940_c0_seq1	4656	GO:0010413 glucuronoxylan metabolic process | GO:0006396 RNA processing | GO:0034968 histone lysine methylation | GO:0006355 regulation of transcription, DNA-dependent | GO:0045492 xylan biosynthetic process | GO:0006554 lysine catabolic process	GO:0005694 chromosome	GO:0003723 RNA binding | GO:0046872 metal ion binding | GO:0018024 histone-lysine N-methyltransferase activity
comp1941_c0_seq1	1872	GO:0008284 positive regulation of cell proliferation | GO:0009567 double fertilization forming a zygote and endosperm	GO:0005829 cytosol | GO:0005634 nucleus	-
comp1942_c0_seq1	719	GO:0032544 plastid translation | GO:0042254 ribosome biogenesis	GO:0000312 plastid small ribosomal subunit | GO:0009941 chloroplast envelope | GO:0022627 cytosolic small ribosomal subunit | GO:0009534 chloroplast thylakoid | GO:0009570 chloroplast stroma	GO:0019843 rRNA binding | GO:0003735 structural constituent of ribosome
comp1948_c0_seq1	784	GO:0009737 response to abscisic acid stimulus	-	-
comp1949_c0_seq1	747	GO:0006412 translation | GO:0006098 pentose-phosphate shunt | GO:0042254 ribosome biogenesis	GO:0005840 ribosome | GO:0009507 chloroplast	GO:0003735 structural constituent of ribosome
comp1950_c0_seq1	2247	GO:0006499 N-terminal protein myristoylation | GO:0009651 response to salt stress | GO:0000956 nuclear-transcribed mRNA catabolic process | GO:0010228 vegetative to reproductive phase transition of meristem | GO:0009737 response to abscisic acid stimulus | GO:0045893 positive regulation of transcription, DNA-dependent | GO:0000398 nuclear mRNA splicing, via spliceosome | GO:0042752 regulation of …	GO:0005730 nucleolus | GO:0005681 spliceosomal complex	GO:0005515 protein binding
comp1953_c0_seq1	2861	GO:0009765 photosynthesis, light harvesting	GO:0016021 integral to membrane | GO:0005739 mitochondrion | GO:0009507 chloroplast	GO:0005509 calcium ion binding
comp1954_c0_seq1	1411	GO:0006355 regulation of transcription, DNA-dependent | GO:0009620 response to fungus	GO:0005634 nucleus | GO:0005667 transcription factor complex	GO:0003700 sequence-specific DNA binding transcription factor activity | GO:0003677 DNA binding
comp1955_c0_seq1	653	GO:0009853 photorespiration | GO:0015986 ATP synthesis coupled proton transport | GO:0006119 oxidative phosphorylation	GO:0005754 mitochondrial proton-transporting ATP synthase, catalytic core	GO:0046961 proton-transporting ATPase activity, rotational mechanism | GO:0046933 hydrogen ion transporting ATP synthase activity, rotational mechanism
comp1957_c0_seq1	998	GO:0045892 negative regulation of transcription, DNA-dependent	GO:0005886 plasma membrane	-
comp1960_c0_seq1	1306	GO:0006412 translation | GO:0046677 response to antibiotic | GO:0042742 defense response to bacterium | GO:0009409 response to cold | GO:0045036 protein targeting to chloroplast | GO:0046686 response to cadmium ion | GO:0042254 ribosome biogenesis	GO:0015935 small ribosomal subunit | GO:0009535 chloroplast thylakoid membrane | GO:0009570 chloroplast stroma | GO:0005634 nucleus	GO:0019843 rRNA binding | GO:0003735 structural constituent of ribosome
comp1963_c0_seq1	2559	-	GO:0005886 plasma membrane | GO:0009507 chloroplast	-
comp1966_c0_seq1	2847	GO:0010183 pollen tube guidance | GO:0009790 embryo development	GO:0005576 extracellular region | GO:0005886 plasma membrane	-
comp1967_c0_seq1	1607	-	GO:0016023 cytoplasmic membrane-bounded vesicle	GO:0016787 hydrolase activity
comp1970_c0_seq1	1040	-	GO:0000326 protein storage vacuole | GO:0005829 cytosol | GO:0016021 integral to membrane | GO:0005789 endoplasmic reticulum membrane | GO:0005634 nucleus | GO:0005886 plasma membrane	GO:0005198 structural molecule activity
comp1971_c0_seq1	2311	-	GO:0009536 plastid	GO:0030554 adenyl nucleotide binding
comp1973_c0_seq1	1769	GO:0015706 nitrate transport | GO:0009965 leaf morphogenesis | GO:0015996 chlorophyll catabolic process | GO:0010167 response to nitrate | GO:0045893 positive regulation of transcription, DNA-dependent	GO:0005634 nucleus | GO:0005667 transcription factor complex	GO:0003700 sequence-specific DNA binding transcription factor activity | GO:0042803 protein homodimerization activity | GO:0000976 transcription regulatory region sequence-specific DNA binding
comp1975_c0_seq1	1678	GO:0009737 response to abscisic acid stimulus | GO:0006012 galactose metabolic process | GO:0006094 gluconeogenesis | GO:0006096 glycolysis	GO:0009505 plant-type cell wall | GO:0005886 plasma membrane | GO:0005634 nucleus	GO:0030246 carbohydrate binding | GO:0004034 aldose 1-epimerase activity
comp1976_c0_seq1	4257	GO:0009630 gravitropism | GO:0051788 response to misfolded protein | GO:0000226 microtubule cytoskeleton organization | GO:0009853 photorespiration | GO:0000911 cytokinesis by cell plate formation | GO:0080129 proteasome core complex assembly | GO:0006886 intracellular protein transport | GO:0006511 ubiquitin-dependent protein catabolic process | GO:0030244 cellulose biosynthetic process | GO:000…	GO:0080008 CUL4 RING ubiquitin ligase complex | GO:0005829 cytosol | GO:0030126 COPI vesicle coat | GO:0005886 plasma membrane | GO:0005739 mitochondrion | GO:0016459 myosin complex	GO:0005198 structural molecule activity | GO:0005215 transporter activity | GO:0016905 myosin heavy chain kinase activity
comp1977_c0_seq1	3649	GO:2000069 regulation of post-embryonic root development | GO:0000394 RNA splicing, via endonucleolytic cleavage and ligation | GO:0016036 cellular response to phosphate starvation | GO:0017145 stem cell division | GO:0007267 cell-cell signaling | GO:0043161 proteasomal ubiquitin-dependent protein catabolic process | GO:0010364 regulation of ethylene biosynthetic process | GO:0009755 hormone-medi…	GO:0005634 nucleus	GO:0030674 protein binding, bridging
comp1979_c0_seq1	3603	GO:0031047 gene silencing by RNA | GO:0000226 microtubule cytoskeleton organization | GO:0000911 cytokinesis by cell plate formation | GO:0051567 histone H3-K9 methylation | GO:0048453 sepal formation | GO:0006342 chromatin silencing | GO:0006306 DNA methylation | GO:0048451 petal formation | GO:0016572 histone phosphorylation | GO:0009909 regulation of flower development | GO:0007018 microtubule…	GO:0005737 cytoplasm | GO:0005874 microtubule | GO:0005871 kinesin complex | GO:0045298 tubulin complex	GO:0008017 microtubule binding | GO:0008569 minus-end-directed microtubule motor activity | GO:0005524 ATP binding
comp1980_c0_seq1	944	GO:0055114 oxidation-reduction process	-	GO:0008270 zinc ion binding | GO:0016491 oxidoreductase activity
comp1983_c0_seq1	963	GO:0055114 oxidation-reduction process | GO:0006694 steroid biosynthetic process	GO:0016020 membrane | GO:0016023 cytoplasmic membrane-bounded vesicle	GO:0047598 7-dehydrocholesterol reductase activity
comp1984_c0_seq1	1056	GO:0006511 ubiquitin-dependent protein catabolic process | GO:0006098 pentose-phosphate shunt | GO:0009651 response to salt stress | GO:0051788 response to misfolded protein | GO:0080129 proteasome core complex assembly | GO:0009853 photorespiration | GO:0006120 mitochondrial electron transport, NADH to ubiquinone | GO:0006744 ubiquinone biosynthetic process | GO:0006814 sodium ion transport | GO…	GO:0005747 mitochondrial respiratory chain complex I | GO:0009507 chloroplast	GO:0008137 NADH dehydrogenase (ubiquinone) activity
comp1985_c0_seq1	860	GO:0006508 proteolysis	GO:0009505 plant-type cell wall | GO:0016023 cytoplasmic membrane-bounded vesicle | GO:0005576 extracellular region	GO:0004185 serine-type carboxypeptidase activity | GO:0016746 transferase activity, transferring acyl groups
comp1986_c0_seq1	885	GO:0008283 cell proliferation | GO:0006007 glucose catabolic process | GO:0055114 oxidation-reduction process | GO:0006118 electron transport	GO:0005758 mitochondrial intermembrane space | GO:0070469 respiratory chain | GO:0005886 plasma membrane | GO:0005774 vacuolar membrane | GO:0005829 cytosol	GO:0005507 copper ion binding | GO:0009055 electron carrier activity | GO:0005506 iron ion binding | GO:0020037 heme binding
comp1987_c0_seq1	1606	GO:0034968 histone lysine methylation | GO:0009909 regulation of flower development | GO:0009640 photomorphogenesis | GO:0009220 pyrimidine ribonucleotide biosynthetic process | GO:0010388 cullin deneddylation | GO:0000085 G2 phase of mitotic cell cycle	GO:0005739 mitochondrion	-
comp1988_c0_seq1	1377	GO:0051788 response to misfolded protein | GO:0006635 fatty acid beta-oxidation | GO:0043161 proteasomal ubiquitin-dependent protein catabolic process | GO:0009407 toxin catabolic process | GO:0048825 cotyledon development | GO:0080129 proteasome core complex assembly | GO:0051510 regulation of unidimensional cell growth | GO:0010564 regulation of cell cycle process | GO:0009965 leaf morphogenesi…	GO:0005829 cytosol | GO:0008541 proteasome regulatory particle, lid subcomplex | GO:0005634 nucleus	-
comp1989_c0_seq1	568	GO:0006355 regulation of transcription, DNA-dependent	GO:0005634 nucleus | GO:0005667 transcription factor complex	GO:0003700 sequence-specific DNA binding transcription factor activity | GO:0003677 DNA binding | GO:0046983 protein dimerization activity
comp1993_c0_seq1	2515	GO:0032259 methylation	GO:0005802 trans-Golgi network | GO:0005794 Golgi apparatus | GO:0005768 endosome	GO:0008270 zinc ion binding | GO:0008168 methyltransferase activity
comp1999_c0_seq1	2555	GO:0042744 hydrogen peroxide catabolic process | GO:0009909 regulation of flower development | GO:0048481 ovule development | GO:0009790 embryo development	GO:0009536 plastid | GO:0005634 nucleus | GO:0005667 transcription factor complex	GO:0003712 transcription cofactor activity | GO:0060090 binding, bridging | GO:0003677 DNA binding | GO:0046982 protein heterodimerization activity
comp2001_c0_seq1	1766	-	GO:0005576 extracellular region | GO:0016023 cytoplasmic membrane-bounded vesicle | GO:0005773 vacuole | GO:0009507 chloroplast | GO:0005886 plasma membrane	GO:0008270 zinc ion binding
comp2005_c0_seq1	1747	GO:0006499 N-terminal protein myristoylation	GO:0005737 cytoplasm | GO:0005886 plasma membrane	-
comp2008_c0_seq1	2065	GO:0000085 G2 phase of mitotic cell cycle | GO:0006312 mitotic recombination | GO:0050826 response to freezing | GO:0000741 karyogamy | GO:0009793 embryo development ending in seed dormancy | GO:0006406 mRNA export from nucleus | GO:0016579 protein deubiquitination | GO:0016571 histone methylation | GO:0045694 regulation of embryo sac egg cell differentiation | GO:0010388 cullin deneddylation | G…	GO:0005829 cytosol | GO:0005634 nucleus	GO:0008270 zinc ion binding | GO:0003676 nucleic acid binding
comp2011_c0_seq1	1168	-	GO:0009536 plastid	GO:0005509 calcium ion binding
comp2013_c0_seq1	1365	GO:0015706 nitrate transport | GO:0009965 leaf morphogenesis | GO:0015996 chlorophyll catabolic process | GO:0010167 response to nitrate | GO:0045893 positive regulation of transcription, DNA-dependent	GO:0005634 nucleus | GO:0005667 transcription factor complex	GO:0003700 sequence-specific DNA binding transcription factor activity | GO:0042803 protein homodimerization activity | GO:0000976 transcription regulatory region sequence-specific DNA binding
comp2014_c0_seq1	1128	GO:0010584 pollen exine formation | GO:0006486 protein glycosylation | GO:0006446 regulation of translational initiation	GO:0016021 integral to membrane | GO:0005794 Golgi apparatus | GO:0005840 ribosome	GO:0003743 translation initiation factor activity | GO:0008378 galactosyltransferase activity | GO:0000166 nucleotide binding
comp2018_c0_seq1	2329	GO:0031348 negative regulation of defense response | GO:0009850 auxin metabolic process | GO:0045087 innate immune response | GO:0016567 protein ubiquitination | GO:0006499 N-terminal protein myristoylation | GO:0080148 negative regulation of response to water deprivation | GO:0009863 salicylic acid mediated signaling pathway | GO:0009690 cytokinin metabolic process | GO:0009697 salicylic acid bi…	GO:0016023 cytoplasmic membrane-bounded vesicle | GO:0005634 nucleus | GO:0005886 plasma membrane	GO:0008270 zinc ion binding | GO:0004842 ubiquitin-protein ligase activity
comp2022_c0_seq1	891	GO:0000160 two-component signal transduction system (phosphorelay) | GO:0035556 intracellular signal transduction | GO:0006355 regulation of transcription, DNA-dependent	GO:0005829 cytosol | GO:0005634 nucleus | GO:0000785 chromatin	GO:0000156 two-component response regulator activity | GO:0003677 DNA binding | GO:0003682 chromatin binding
comp2024_c0_seq1	1062	GO:0006412 translation | GO:0042254 ribosome biogenesis	GO:0005840 ribosome	GO:0003735 structural constituent of ribosome
comp2025_c0_seq1	1275	GO:0001510 RNA methylation | GO:0009651 response to salt stress | GO:0051301 cell division | GO:0034976 response to endoplasmic reticulum stress | GO:0048527 lateral root development | GO:0071731 response to nitric oxide | GO:0016049 cell growth | GO:0009723 response to ethylene stimulus | GO:0009733 response to auxin stimulus | GO:0006626 protein targeting to mitochondrion	GO:0005774 vacuolar membrane | GO:0016023 cytoplasmic membrane-bounded vesicle | GO:0009505 plant-type cell wall | GO:0009507 chloroplast | GO:0005794 Golgi apparatus | GO:0005730 nucleolus | GO:0005747 mitochondrial respiratory chain complex I | GO:0005886 plasma membrane	-
comp2026_c0_seq1	2393	GO:0042742 defense response to bacterium | GO:0000398 nuclear mRNA splicing, via spliceosome	GO:0005634 nucleus	GO:0003723 RNA binding | GO:0000166 nucleotide binding
comp2034_c0_seq1	701	GO:0055114 oxidation-reduction process	GO:0005576 extracellular region | GO:0005829 cytosol	GO:0020037 heme binding | GO:0032440 2-alkenal reductase [NAD(P)] activity
comp2036_c0_seq1	1062	GO:0006635 fatty acid beta-oxidation | GO:0006508 proteolysis | GO:0006570 tyrosine metabolic process	GO:0016023 cytoplasmic membrane-bounded vesicle | GO:0005739 mitochondrion	GO:0018800 5-oxopent-3-ene-1,2,5-tricarboxylate decarboxylase activity | GO:0005507 copper ion binding | GO:0004190 aspartic-type endopeptidase activity
comp2039_c0_seq1	1845	GO:0008152 metabolic process	GO:0016021 integral to membrane | GO:0005739 mitochondrion | GO:0009536 plastid	GO:0016758 transferase activity, transferring hexosyl groups
comp2040_c0_seq1	851	GO:0006098 pentose-phosphate shunt | GO:0080167 response to karrikin | GO:0015995 chlorophyll biosynthetic process | GO:0009773 photosynthetic electron transport in photosystem I | GO:0009658 chloroplast organization | GO:0045893 positive regulation of transcription, DNA-dependent	GO:0009535 chloroplast thylakoid membrane	-
comp2041_c0_seq1	1190	GO:0009615 response to virus | GO:0042256 mature ribosome assembly | GO:0009793 embryo development ending in seed dormancy | GO:0006446 regulation of translational initiation	GO:0005829 cytosol | GO:0005730 nucleolus | GO:0005840 ribosome	GO:0003743 translation initiation factor activity | GO:0043022 ribosome binding
comp2043_c0_seq1	2295	GO:0010048 vernalization response | GO:0006355 regulation of transcription, DNA-dependent	GO:0005737 cytoplasm | GO:0005634 nucleus	GO:0043565 sequence-specific DNA binding | GO:0046982 protein heterodimerization activity
comp2046_c0_seq1	1027	GO:0010207 photosystem II assembly	GO:0009706 chloroplast inner membrane | GO:0009535 chloroplast thylakoid membrane | GO:0005739 mitochondrion	-
comp2048_c0_seq1	1254	GO:0048268 clathrin coat assembly | GO:0008219 cell death	GO:0009941 chloroplast envelope | GO:0030118 clathrin coat | GO:0005739 mitochondrion	GO:0005545 1-phosphatidylinositol binding | GO:0030276 clathrin binding
comp2049_c0_seq1	1351	-	GO:0009536 plastid	GO:0003723 RNA binding
comp2051_c0_seq1	1889	GO:0010015 root morphogenesis	GO:0016023 cytoplasmic membrane-bounded vesicle | GO:0016021 integral to membrane	-
comp2057_c0_seq1	2342	-	GO:0080008 CUL4 RING ubiquitin ligase complex	GO:0000166 nucleotide binding
comp2059_c0_seq1	1074	GO:0080167 response to karrikin | GO:0055085 transmembrane transport	GO:0016021 integral to membrane | GO:0005739 mitochondrion | GO:0005634 nucleus	-
comp2060_c0_seq1	1373	-	GO:0005886 plasma membrane	-
comp2063_c0_seq1	924	GO:0070838 divalent metal ion transport | GO:0030003 cellular cation homeostasis	GO:0009535 chloroplast thylakoid membrane	-
comp2065_c0_seq1	751	GO:0009306 protein secretion | GO:0043953 protein transport by the Tat complex | GO:0006886 intracellular protein transport	GO:0033281 TAT protein transport complex | GO:0009941 chloroplast envelope | GO:0009535 chloroplast thylakoid membrane | GO:0005887 integral to plasma membrane	GO:0008320 protein transmembrane transporter activity
comp2066_c0_seq1	1153	-	GO:0016020 membrane | GO:0016023 cytoplasmic membrane-bounded vesicle | GO:0009505 plant-type cell wall	-
comp2067_c0_seq1	1800	GO:0006346 methylation-dependent chromatin silencing | GO:0016246 RNA interference | GO:0031048 chromatin silencing by small RNA | GO:0051567 histone H3-K9 methylation | GO:0009855 determination of bilateral symmetry | GO:0048449 floral organ formation | GO:0006306 DNA methylation | GO:0010014 meristem initiation | GO:0009909 regulation of flower development | GO:0010073 meristem maintenance	GO:0005634 nucleus	-
comp2069_c0_seq1	1367	GO:0006412 translation | GO:0045036 protein targeting to chloroplast | GO:0009793 embryo development ending in seed dormancy | GO:0042254 ribosome biogenesis	GO:0005840 ribosome | GO:0009941 chloroplast envelope | GO:0009579 thylakoid | GO:0009570 chloroplast stroma	GO:0003735 structural constituent of ribosome
comp2070_c0_seq1	567	-	-	GO:0046872 metal ion binding | GO:0003677 DNA binding | GO:0003723 RNA binding
comp2074_c0_seq1	6559	GO:0010413 glucuronoxylan metabolic process | GO:0010363 regulation of plant-type hypersensitive response | GO:0009963 positive regulation of flavonoid biosynthetic process | GO:0006612 protein targeting to membrane | GO:0045492 xylan biosynthetic process | GO:0016310 phosphorylation	GO:0005737 cytoplasm | GO:0005634 nucleus | GO:0005886 plasma membrane	GO:0016301 kinase activity
comp2077_c0_seq1	946	GO:0006623 protein targeting to vacuole | GO:0009409 response to cold | GO:0006355 regulation of transcription, DNA-dependent | GO:0002238 response to molecule of fungal origin	GO:0009506 plasmodesma | GO:0005737 cytoplasm | GO:0005634 nucleus | GO:0005886 plasma membrane	GO:0005524 ATP binding | GO:0016818 hydrolase activity, acting on acid anhydrides, in phosphorus-containing anhydrides
comp2080_c0_seq1	5769	GO:0045595 regulation of cell differentiation | GO:0016049 cell growth | GO:0010090 trichome morphogenesis | GO:0071555 cell wall organization | GO:0010014 meristem initiation | GO:0048589 developmental growth | GO:0007155 cell adhesion | GO:0048765 root hair cell differentiation | GO:0045010 actin nucleation	GO:0009506 plasmodesma | GO:0009536 plastid | GO:0005886 plasma membrane	-
comp2081_c0_seq1	639	GO:0030003 cellular cation homeostasis | GO:0015979 photosynthesis | GO:0070838 divalent metal ion transport | GO:0019344 cysteine biosynthetic process	GO:0009522 photosystem I | GO:0016021 integral to membrane | GO:0009535 chloroplast thylakoid membrane	GO:0016168 chlorophyll binding
comp2082_c0_seq1	3854	GO:0090306 spindle assembly involved in meiosis | GO:0000184 nuclear-transcribed mRNA catabolic process, nonsense-mediated decay	GO:0000932 cytoplasmic mRNA processing body	-
comp2089_c0_seq1	1363	GO:0055085 transmembrane transport | GO:0044070 regulation of anion transport | GO:0006511 ubiquitin-dependent protein catabolic process | GO:0042742 defense response to bacterium | GO:0051788 response to misfolded protein | GO:0080129 proteasome core complex assembly | GO:0009853 photorespiration	GO:0005618 cell wall | GO:0005730 nucleolus | GO:0009941 chloroplast envelope | GO:0005741 mitochondrial outer membrane | GO:0005774 vacuolar membrane | GO:0046930 pore complex | GO:0005886 plasma membrane	GO:0015288 porin activity | GO:0008308 voltage-gated anion channel activity
comp2090_c0_seq1	2111	GO:0016310 phosphorylation	GO:0005576 extracellular region | GO:0016020 membrane | GO:0016023 cytoplasmic membrane-bounded vesicle	GO:0016301 kinase activity
comp2092_c0_seq1	903	GO:0046686 response to cadmium ion | GO:0009651 response to salt stress	-	GO:0003723 RNA binding | GO:0000166 nucleotide binding
comp2096_c0_seq1	1208	GO:0006950 response to stress	GO:0009570 chloroplast stroma	-
comp2097_c0_seq1	3141	-	GO:0005634 nucleus	-
comp2098_c0_seq1	1479	-	GO:0019013 viral nucleocapsid | GO:0030529 ribonucleoprotein complex	GO:0003723 RNA binding | GO:0000166 nucleotide binding
comp2099_c0_seq1	2030	GO:0006952 defense response | GO:0009693 ethylene biosynthetic process | GO:0008219 cell death | GO:0048255 mRNA stabilization | GO:0010150 leaf senescence | GO:0009738 abscisic acid mediated signaling pathway	GO:0019013 viral nucleocapsid | GO:0005829 cytosol | GO:0030529 ribonucleoprotein complex | GO:0005634 nucleus	GO:0017091 AU-rich element binding | GO:0005515 protein binding | GO:0000166 nucleotide binding
comp2101_c0_seq1	1483	-	GO:0005634 nucleus	GO:0003677 DNA binding
comp2103_c0_seq1	1239	GO:0009684 indoleacetic acid biosynthetic process | GO:0006508 proteolysis | GO:0006569 tryptophan catabolic process	GO:0009941 chloroplast envelope | GO:0009579 thylakoid | GO:0009570 chloroplast stroma	GO:0008233 peptidase activity | GO:0043424 protein histidine kinase binding | GO:0005524 ATP binding
comp2104_c0_seq1	1271	GO:0010222 stem vascular tissue pattern formation	GO:0016020 membrane	-
comp2105_c1_seq1	1084	GO:0022904 respiratory electron transport chain	GO:0009536 plastid | GO:0005886 plasma membrane	-
comp2106_c0_seq1	1122	GO:0009693 ethylene biosynthetic process | GO:0048573 photoperiodism, flowering | GO:0051604 protein maturation | GO:0007067 mitosis | GO:0006886 intracellular protein transport	GO:0016021 integral to membrane | GO:0005744 mitochondrial inner membrane presequence translocase complex | GO:0005741 mitochondrial outer membrane | GO:0009941 chloroplast envelope	GO:0015450 P-P-bond-hydrolysis-driven protein transmembrane transporter activity
comp2110_c0_seq1	784	GO:0032544 plastid translation | GO:0019288 isopentenyl diphosphate biosynthetic process, mevalonate-independent pathway | GO:0042254 ribosome biogenesis	GO:0009941 chloroplast envelope | GO:0015934 large ribosomal subunit | GO:0009570 chloroplast stroma	GO:0019843 rRNA binding | GO:0003735 structural constituent of ribosome
comp2112_c0_seq1	1128	-	GO:0009536 plastid	GO:0003676 nucleic acid binding | GO:0000166 nucleotide binding
comp2113_c0_seq1	2569	GO:0007165 signal transduction	GO:0000159 protein phosphatase type 2A complex	GO:0008601 protein phosphatase type 2A regulator activity
comp2114_c0_seq1	4719	GO:0043631 RNA polyadenylation | GO:0000911 cytokinesis by cell plate formation | GO:0000226 microtubule cytoskeleton organization	-	GO:0004652 polynucleotide adenylyltransferase activity
comp2115_c0_seq1	2504	GO:0006511 ubiquitin-dependent protein catabolic process | GO:0016579 protein deubiquitination	GO:0005634 nucleus	GO:0004221 ubiquitin thiolesterase activity | GO:0008270 zinc ion binding
comp2117_c0_seq1	605	GO:0051604 protein maturation	GO:0005634 nucleus	GO:0003676 nucleic acid binding | GO:0008270 zinc ion binding
comp2123_c0_seq1	2607	GO:0016310 phosphorylation | GO:0032259 methylation	GO:0005768 endosome | GO:0009505 plant-type cell wall | GO:0005794 Golgi apparatus | GO:0005886 plasma membrane | GO:0005802 trans-Golgi network	GO:0016301 kinase activity | GO:0008168 methyltransferase activity
comp2124_c0_seq1	2108	GO:0009220 pyrimidine ribonucleotide biosynthetic process | GO:0006184 GTP catabolic process | GO:0006446 regulation of translational initiation	GO:0005829 cytosol | GO:0005840 ribosome	GO:0003743 translation initiation factor activity | GO:0003924 GTPase activity | GO:0005525 GTP binding
comp2126_c0_seq1	1757	GO:0016132 brassinosteroid biosynthetic process | GO:0006084 acetyl-CoA metabolic process | GO:0016126 sterol biosynthetic process	GO:0005768 endosome | GO:0005794 Golgi apparatus | GO:0016023 cytoplasmic membrane-bounded vesicle | GO:0005886 plasma membrane | GO:0005774 vacuolar membrane | GO:0009507 chloroplast | GO:0005802 trans-Golgi network	-
comp2127_c0_seq1	1393	GO:0051788 response to misfolded protein | GO:0009853 photorespiration | GO:0080129 proteasome core complex assembly | GO:0006511 ubiquitin-dependent protein catabolic process | GO:0001731 formation of translation preinitiation complex | GO:0006446 regulation of translational initiation | GO:0000398 nuclear mRNA splicing, via spliceosome | GO:0006606 protein import into nucleus	GO:0005852 eukaryotic translation initiation factor 3 complex | GO:0016282 eukaryotic 43S preinitiation complex | GO:0005886 plasma membrane | GO:0033290 eukaryotic 48S preinitiation complex | GO:0005840 ribosome	GO:0008270 zinc ion binding | GO:0000166 nucleotide binding | GO:0003743 translation initiation factor activity
comp2130_c0_seq1	983	GO:0006465 signal peptide processing	GO:0009506 plasmodesma | GO:0016023 cytoplasmic membrane-bounded vesicle | GO:0005618 cell wall | GO:0016021 integral to membrane | GO:0009507 chloroplast | GO:0005787 signal peptidase complex	GO:0008233 peptidase activity
comp2132_c0_seq1	1215	GO:0030154 cell differentiation | GO:0009644 response to high light intensity | GO:0055114 oxidation-reduction process | GO:0006118 electron transport	GO:0005829 cytosol	GO:0003960 NADPH:quinone reductase activity | GO:0008270 zinc ion binding | GO:0000166 nucleotide binding
comp2133_c0_seq1	1197	-	GO:0005622 intracellular	GO:0008270 zinc ion binding
comp2136_c0_seq1	1327	GO:0048193 Golgi vesicle transport | GO:0030244 cellulose biosynthetic process | GO:0006007 glucose catabolic process	GO:0005794 Golgi apparatus | GO:0016021 integral to membrane	-
comp2139_c0_seq1	1586	GO:0006468 protein phosphorylation | GO:0055114 oxidation-reduction process	GO:0005634 nucleus	GO:0004672 protein kinase activity | GO:0016706 oxidoreductase activity, acting on paired donors, with incorporation or reduction of molecular oxygen, 2-oxoglutarate as one donor, and incorporation of one atom each of oxygen into both donors | GO:0005524 ATP binding | GO:0008270 zinc ion binding
comp2140_c0_seq1	1033	GO:0048316 seed development | GO:0032259 methylation | GO:0009809 lignin biosynthetic process | GO:0080088 spermidine hydroxycinnamate conjugate biosynthetic process | GO:0009805 coumarin biosynthetic process | GO:0009811 stilbene biosynthetic process	GO:0005829 cytosol | GO:0005634 nucleus	GO:0005509 calcium ion binding | GO:0080078 tricaffeoyl spermidine:S-adenosyl-L-methionine O-methyltransferase activity | GO:0080077 trihydroxyferuloyl spermidine:S-adenosyl-L-methionine O-methyltransferase activity | GO:0042409 caffeoyl-CoA O-methyltransferase activity | GO:0080076 caffeoyl CoA:S-adenosyl-L-methionine O-methyltransferase activity | GO:0080012 trihydroxyferuloyl spermidine O-meth…
comp2143_c0_seq1	1426	GO:0055114 oxidation-reduction process | GO:0006355 regulation of transcription, DNA-dependent | GO:0048658 tapetal layer development | GO:0009555 pollen development	GO:0005667 transcription factor complex	GO:0003677 DNA binding | GO:0046983 protein dimerization activity | GO:0003700 sequence-specific DNA binding transcription factor activity | GO:0032440 2-alkenal reductase [NAD(P)] activity
comp2145_c0_seq1	2149	GO:0006468 protein phosphorylation | GO:0007623 circadian rhythm | GO:0015996 chlorophyll catabolic process | GO:0042548 regulation of photosynthesis, light reaction | GO:0009069 serine family amino acid metabolic process	GO:0009507 chloroplast	GO:0004674 protein serine/threonine kinase activity | GO:0005524 ATP binding
comp2148_c0_seq1	4189	GO:0009407 toxin catabolic process | GO:0006997 nucleus organization | GO:0006550 isoleucine catabolic process | GO:0006552 leucine catabolic process | GO:0006574 valine catabolic process | GO:0009097 isoleucine biosynthetic process | GO:0009098 leucine biosynthetic process | GO:0009099 valine biosynthetic process | GO:0015940 pantothenate biosynthetic process	GO:0009507 chloroplast | GO:0005829 cytosol | GO:0005652 nuclear lamina | GO:0005739 mitochondrion	GO:0004084 branched-chain-amino-acid transaminase activity
comp2149_c0_seq1	1850	GO:0010155 regulation of proton transport | GO:0019684 photosynthesis, light reaction | GO:0031348 negative regulation of defense response | GO:0010218 response to far red light | GO:0009595 detection of biotic stimulus | GO:0009744 response to sucrose stimulus | GO:0009867 jasmonic acid mediated signaling pathway | GO:0009697 salicylic acid biosynthetic process | GO:0009862 systemic acquired res…	GO:0009941 chloroplast envelope | GO:0048046 apoplast | GO:0010319 stromule | GO:0005618 cell wall | GO:0009535 chloroplast thylakoid membrane | GO:0010287 plastoglobule | GO:0005634 nucleus	GO:0043531 ADP binding | GO:0046863 ribulose-1,5-bisphosphate carboxylase/oxygenase activator activity | GO:0005524 ATP binding
comp2152_c0_seq1	2009	GO:0006098 pentose-phosphate shunt | GO:0009651 response to salt stress | GO:0006096 glycolysis | GO:0046686 response to cadmium ion | GO:0009060 aerobic respiration | GO:0006508 proteolysis | GO:0006118 electron transport | GO:0006119 oxidative phosphorylation | GO:0015992 proton transport	GO:0005774 vacuolar membrane | GO:0005758 mitochondrial intermembrane space | GO:0005759 mitochondrial matrix | GO:0009507 chloroplast | GO:0005741 mitochondrial outer membrane | GO:0005750 mitochondrial respiratory chain complex III | GO:0005886 plasma membrane	GO:0008270 zinc ion binding | GO:0004222 metalloendopeptidase activity | GO:0008121 ubiquinol-cytochrome-c reductase activity | GO:0005524 ATP binding
comp2153_c0_seq1	1851	GO:0009630 gravitropism | GO:0007010 cytoskeleton organization | GO:0051788 response to misfolded protein | GO:0006094 gluconeogenesis | GO:0006635 fatty acid beta-oxidation | GO:0043161 proteasomal ubiquitin-dependent protein catabolic process | GO:0000741 karyogamy | GO:0009407 toxin catabolic process | GO:0080129 proteasome core complex assembly | GO:0009560 embryo sac egg cell differentiation…	GO:0005829 cytosol | GO:0008540 proteasome regulatory particle, base subcomplex | GO:0005886 plasma membrane | GO:0005634 nucleus	GO:0016887 ATPase activity | GO:0008233 peptidase activity | GO:0005516 calmodulin binding | GO:0005524 ATP binding
comp2157_c0_seq1	991	GO:0010332 response to gamma radiation | GO:0006281 DNA repair | GO:0034976 response to endoplasmic reticulum stress | GO:0009627 systemic acquired resistance	GO:0016021 integral to membrane | GO:0009506 plasmodesma | GO:0005774 vacuolar membrane | GO:0016023 cytoplasmic membrane-bounded vesicle | GO:0005783 endoplasmic reticulum | GO:0005794 Golgi apparatus | GO:0005886 plasma membrane	GO:0003677 DNA binding | GO:0005524 ATP binding | GO:0004386 helicase activity
comp2158_c0_seq1	1525	-	GO:0005634 nucleus	-
comp2159_c0_seq1	1043	GO:0042742 defense response to bacterium | GO:0000398 nuclear mRNA splicing, via spliceosome	GO:0005634 nucleus	GO:0003723 RNA binding | GO:0000166 nucleotide binding
comp2161_c0_seq1	591	GO:0048193 Golgi vesicle transport | GO:0006446 regulation of translational initiation	GO:0005840 ribosome	GO:0003743 translation initiation factor activity
comp2162_c0_seq1	1146	GO:0048868 pollen tube development | GO:0010025 wax biosynthetic process | GO:0000038 very long chain fatty acid metabolic process | GO:0006633 fatty acid biosynthetic process | GO:0042335 cuticle development | GO:0009416 response to light stimulus | GO:0009409 response to cold | GO:0009826 unidimensional cell growth | GO:0042967 acyl-carrier-protein biosynthetic process	GO:0005783 endoplasmic reticulum | GO:0009923 fatty acid elongase complex	GO:0009922 fatty acid elongase activity
comp2163_c0_seq1	1112	GO:0009585 red, far-red light phototransduction | GO:0006511 ubiquitin-dependent protein catabolic process | GO:0042752 regulation of circadian rhythm | GO:0048573 photoperiodism, flowering | GO:0032880 regulation of protein localization | GO:0010099 regulation of photomorphogenesis | GO:0008380 RNA splicing | GO:0016567 protein ubiquitination | GO:0048366 leaf development	GO:0005829 cytosol | GO:0005730 nucleolus	GO:0003723 RNA binding | GO:0004842 ubiquitin-protein ligase activity | GO:0000166 nucleotide binding
comp2165_c0_seq1	1531	-	GO:0005730 nucleolus	-
comp2166_c0_seq1	998	GO:0010413 glucuronoxylan metabolic process | GO:0006355 regulation of transcription, DNA-dependent | GO:0009737 response to abscisic acid stimulus | GO:0045492 xylan biosynthetic process | GO:2000652 regulation of secondary cell wall biogenesis	GO:0005667 transcription factor complex | GO:0000785 chromatin	GO:0003677 DNA binding | GO:0003700 sequence-specific DNA binding transcription factor activity | GO:0003682 chromatin binding
comp2167_c0_seq1	1207	-	GO:0016023 cytoplasmic membrane-bounded vesicle	-
comp2168_c0_seq1	1870	GO:0006979 response to oxidative stress | GO:0055114 oxidation-reduction process | GO:0006396 RNA processing | GO:0006804 peroxidase reaction	GO:0019013 viral nucleocapsid | GO:0030529 ribonucleoprotein complex | GO:0005634 nucleus	GO:0046872 metal ion binding | GO:0003723 RNA binding | GO:0020037 heme binding | GO:0004601 peroxidase activity | GO:0000166 nucleotide binding
comp2169_c0_seq1	1666	GO:0046786 viral replication complex formation and maintenance	GO:0016020 membrane | GO:0005739 mitochondrion | GO:0019012 virion	GO:0046790 virion binding
comp2175_c0_seq1	1165	GO:0015979 photosynthesis | GO:0006144 purine base metabolic process	GO:0019898 extrinsic to membrane | GO:0005829 cytosol | GO:0009654 oxygen evolving complex | GO:0031379 RNA-directed RNA polymerase complex	GO:0003968 RNA-directed RNA polymerase activity | GO:0005509 calcium ion binding
comp2177_c0_seq1	1443	GO:0055114 oxidation-reduction process | GO:0045892 negative regulation of transcription, DNA-dependent	GO:0005886 plasma membrane	GO:0016491 oxidoreductase activity | GO:0010181 FMN binding
comp2179_c0_seq1	2209	GO:0043631 RNA polyadenylation | GO:0006351 transcription, DNA-dependent | GO:0006397 mRNA processing	GO:0005634 nucleus | GO:0009536 plastid	GO:0003723 RNA binding | GO:0004652 polynucleotide adenylyltransferase activity
comp2182_c0_seq1	2899	GO:0010271 regulation of chlorophyll catabolic process | GO:0016567 protein ubiquitination | GO:0010150 leaf senescence | GO:0090359 negative regulation of abscisic acid biosynthetic process | GO:0010380 regulation of chlorophyll biosynthetic process	GO:0005737 cytoplasm | GO:0000151 ubiquitin ligase complex | GO:0005886 plasma membrane	GO:0070696 transmembrane receptor protein serine/threonine kinase binding | GO:0004842 ubiquitin-protein ligase activity
comp2186_c0_seq1	1362	GO:0006457 protein folding | GO:0009409 response to cold | GO:0046686 response to cadmium ion	GO:0005739 mitochondrion | GO:0009941 chloroplast envelope | GO:0009535 chloroplast thylakoid membrane | GO:0009570 chloroplast stroma | GO:0048046 apoplast	GO:0005507 copper ion binding | GO:0005524 ATP binding
comp2189_c0_seq1	934	GO:0006869 lipid transport | GO:0006508 proteolysis	GO:0016023 cytoplasmic membrane-bounded vesicle | GO:0005886 plasma membrane	GO:0008233 peptidase activity | GO:0008289 lipid binding
comp2193_c0_seq1	2714	GO:0006508 proteolysis | GO:0010048 vernalization response	GO:0005634 nucleus | GO:0005829 cytosol	GO:0004252 serine-type endopeptidase activity | GO:0070008 serine-type exopeptidase activity
comp2195_c0_seq1	418	GO:0006334 nucleosome assembly	GO:0000786 nucleosome | GO:0005634 nucleus	GO:0003677 DNA binding | GO:0046982 protein heterodimerization activity
comp2196_c0_seq1	1874	GO:0016310 phosphorylation	GO:0005829 cytosol | GO:0080008 CUL4 RING ubiquitin ligase complex	GO:0016301 kinase activity | GO:0000166 nucleotide binding
comp2197_c0_seq1	3074	GO:0000398 nuclear mRNA splicing, via spliceosome	-	GO:0003723 RNA binding | GO:0000166 nucleotide binding
comp2199_c0_seq1	2226	-	-	GO:0005516 calmodulin binding
comp2203_c0_seq1	1237	GO:0009773 photosynthetic electron transport in photosystem I | GO:0019288 isopentenyl diphosphate biosynthetic process, mevalonate-independent pathway | GO:0045036 protein targeting to chloroplast	GO:0019013 viral nucleocapsid | GO:0005840 ribosome | GO:0009941 chloroplast envelope | GO:0009535 chloroplast thylakoid membrane | GO:0009570 chloroplast stroma	GO:0003723 RNA binding | GO:0000166 nucleotide binding
comp2204_c0_seq1	2499	-	GO:0005634 nucleus	-
comp2206_c0_seq1	1384	GO:0000395 nuclear mRNA 5'-splice site recognition | GO:0000387 spliceosomal snRNP assembly	GO:0019013 viral nucleocapsid | GO:0005685 U1 snRNP | GO:0071004 U2-type prespliceosome | GO:0000243 commitment complex	GO:0003729 mRNA binding | GO:0030619 U1 snRNA binding | GO:0008270 zinc ion binding
comp2207_c0_seq1	669	GO:0015979 photosynthesis	GO:0010287 plastoglobule | GO:0009538 photosystem I reaction center | GO:0016021 integral to membrane | GO:0009535 chloroplast thylakoid membrane	-
comp2211_c0_seq1	1560	GO:0055114 oxidation-reduction process	GO:0010287 plastoglobule | GO:0009535 chloroplast thylakoid membrane | GO:0005739 mitochondrion	GO:0032440 2-alkenal reductase [NAD(P)] activity | GO:0005198 structural molecule activity
comp2213_c0_seq1	2540	GO:0010267 production of ta-siRNAs involved in RNA interference | GO:0006406 mRNA export from nucleus | GO:0050832 defense response to fungus	GO:0009536 plastid | GO:0005634 nucleus	-
comp2216_c0_seq1	1050	GO:0030042 actin filament depolymerization	GO:0015629 actin cytoskeleton	GO:0003779 actin binding
comp2217_c0_seq1	1988	GO:0006623 protein targeting to vacuole | GO:0006816 calcium ion transport | GO:0009651 response to salt stress | GO:0015991 ATP hydrolysis coupled proton transport | GO:0000902 cell morphogenesis | GO:0007033 vacuole organization | GO:0007030 Golgi organization | GO:0048193 Golgi vesicle transport | GO:0006486 protein glycosylation | GO:0016049 cell growth | GO:0006119 oxidative phosphorylation	GO:0000325 plant-type vacuole | GO:0009507 chloroplast | GO:0005794 Golgi apparatus | GO:0000221 vacuolar proton-transporting V-type ATPase, V1 domain | GO:0005886 plasma membrane | GO:0005634 nucleus	GO:0046961 proton-transporting ATPase activity, rotational mechanism | GO:0020037 heme binding
comp2218_c0_seq1	1249	GO:0010162 seed dormancy | GO:0009845 seed germination | GO:0009933 meristem structural organization | GO:0048573 photoperiodism, flowering | GO:0009909 regulation of flower development | GO:0009640 photomorphogenesis | GO:0008380 RNA splicing | GO:0016567 protein ubiquitination | GO:0019915 lipid storage | GO:0050826 response to freezing | GO:0007067 mitosis | GO:0006397 mRNA processing | GO:001…	GO:0005634 nucleus	GO:0003723 RNA binding | GO:0008270 zinc ion binding | GO:0003677 DNA binding | GO:0000166 nucleotide binding
comp2219_c0_seq1	1766	-	GO:0005777 peroxisome | GO:0005886 plasma membrane	GO:0016798 hydrolase activity, acting on glycosyl bonds
comp2222_c0_seq1	1385	GO:0009407 toxin catabolic process | GO:0010583 response to cyclopentenone | GO:0046482 para-aminobenzoic acid metabolic process | GO:0030001 metal ion transport	GO:0005886 plasma membrane	GO:0005507 copper ion binding
comp2225_c0_seq1	4197	GO:0007018 microtubule-based movement	GO:0005886 plasma membrane | GO:0005871 kinesin complex | GO:0005874 microtubule | GO:0045298 tubulin complex	GO:0008017 microtubule binding | GO:0005524 ATP binding | GO:0003777 microtubule motor activity
comp2230_c0_seq1	1094	-	GO:0019013 viral nucleocapsid | GO:0030529 ribonucleoprotein complex | GO:0005634 nucleus | GO:0009536 plastid	GO:0003676 nucleic acid binding | GO:0000166 nucleotide binding
comp2232_c0_seq1	956	GO:0006412 translation | GO:0019288 isopentenyl diphosphate biosynthetic process, mevalonate-independent pathway | GO:0042254 ribosome biogenesis	GO:0005840 ribosome | GO:0009941 chloroplast envelope | GO:0009570 chloroplast stroma	GO:0019843 rRNA binding | GO:0003735 structural constituent of ribosome
comp2241_c0_seq1	839	-	GO:0005739 mitochondrion	-
comp2242_c0_seq1	2892	GO:0006007 glucose catabolic process | GO:0016049 cell growth | GO:0009651 response to salt stress | GO:0000902 cell morphogenesis | GO:0006816 calcium ion transport | GO:0007030 Golgi organization | GO:0006888 ER to Golgi vesicle-mediated transport | GO:0006886 intracellular protein transport	GO:0005829 cytosol | GO:0030127 COPII vesicle coat	GO:0008270 zinc ion binding | GO:0005215 transporter activity
comp2246_c0_seq1	2153	GO:0009954 proximal/distal pattern formation | GO:0048439 flower morphogenesis | GO:0010114 response to red light | GO:0010227 floral organ abscission	GO:0005737 cytoplasm | GO:0005634 nucleus	GO:0046982 protein heterodimerization activity | GO:0042803 protein homodimerization activity
comp2247_c0_seq1	2390	GO:0048444 floral organ morphogenesis | GO:0010077 maintenance of inflorescence meristem identity | GO:0001510 RNA methylation | GO:0045892 negative regulation of transcription, DNA-dependent	GO:0005730 nucleolus | GO:0005829 cytosol | GO:0009506 plasmodesma	GO:0005525 GTP binding
comp2249_c0_seq1	1150	GO:0009651 response to salt stress | GO:0010228 vegetative to reproductive phase transition of meristem	GO:0005829 cytosol | GO:0005739 mitochondrion	GO:0051087 chaperone binding
comp2250_c0_seq1	1138	GO:0048193 Golgi vesicle transport | GO:0030244 cellulose biosynthetic process	GO:0005886 plasma membrane	-
comp2251_c0_seq1	740	GO:0000911 cytokinesis by cell plate formation | GO:0001510 RNA methylation | GO:0006412 translation | GO:0010090 trichome morphogenesis | GO:0009965 leaf morphogenesis | GO:0042545 cell wall modification | GO:0009664 plant-type cell wall organization | GO:0042254 ribosome biogenesis	GO:0005618 cell wall | GO:0005730 nucleolus | GO:0022627 cytosolic small ribosomal subunit | GO:0009507 chloroplast | GO:0016020 membrane | GO:0005794 Golgi apparatus | GO:0005783 endoplasmic reticulum	GO:0003735 structural constituent of ribosome
comp2252_c0_seq1	2212	GO:0000398 nuclear mRNA splicing, via spliceosome	GO:0005634 nucleus | GO:0005829 cytosol	GO:0003723 RNA binding | GO:0000166 nucleotide binding
comp2259_c0_seq1	2483	GO:0031047 gene silencing by RNA | GO:0007000 nucleolus organization | GO:0006275 regulation of DNA replication | GO:0000911 cytokinesis by cell plate formation | GO:0051567 histone H3-K9 methylation | GO:0090309 positive regulation of methylation-dependent chromatin silencing | GO:0000724 double-strand break repair via homologous recombination | GO:0008283 cell proliferation | GO:0010424 DNA met…	GO:0010369 chromocenter | GO:0005634 nucleus | GO:0000785 chromatin	GO:0042393 histone binding | GO:0008270 zinc ion binding | GO:0010429 methyl-CpNpN binding | GO:0004842 ubiquitin-protein ligase activity | GO:0010385 double-stranded methylated DNA binding | GO:0008327 methyl-CpG binding | GO:0003682 chromatin binding | GO:0010428 methyl-CpNpG binding
comp2261_c0_seq1	1172	GO:0010155 regulation of proton transport | GO:0010218 response to far red light | GO:0009744 response to sucrose stimulus | GO:0035304 regulation of protein dephosphorylation | GO:0010114 response to red light | GO:0009765 photosynthesis, light harvesting | GO:0009637 response to blue light | GO:0009644 response to high light intensity | GO:0019344 cysteine biosynthetic process | GO:0006364 rRNA…	GO:0009941 chloroplast envelope | GO:0030076 light-harvesting complex | GO:0009535 chloroplast thylakoid membrane | GO:0010287 plastoglobule	GO:0046872 metal ion binding | GO:0016168 chlorophyll binding
comp2263_c0_seq1	830	GO:0006412 translation | GO:0042254 ribosome biogenesis	GO:0005840 ribosome | GO:0009507 chloroplast	GO:0003676 nucleic acid binding | GO:0003735 structural constituent of ribosome | GO:0046983 protein dimerization activity
comp2268_c0_seq1	2908	GO:0001510 RNA methylation | GO:0006468 protein phosphorylation | GO:0006364 rRNA processing | GO:0019243 methylglyoxal catabolic process to D-lactate | GO:0009069 serine family amino acid metabolic process	GO:0009536 plastid | GO:0005634 nucleus	GO:0003676 nucleic acid binding | GO:0004674 protein serine/threonine kinase activity | GO:0005524 ATP binding | GO:0008168 methyltransferase activity
comp2269_c0_seq1	1874	GO:0031087 deadenylation-independent decapping of nuclear-transcribed mRNA | GO:0017148 negative regulation of translation | GO:0010606 positive regulation of cytoplasmic mRNA processing body assembly | GO:0006487 protein N-linked glycosylation	GO:0005829 cytosol | GO:0000932 cytoplasmic mRNA processing body | GO:0009536 plastid	GO:0042803 protein homodimerization activity
comp2270_c0_seq1	3655	GO:0006979 response to oxidative stress | GO:0009651 response to salt stress | GO:0006816 calcium ion transport | GO:0007030 Golgi organization | GO:0006888 ER to Golgi vesicle-mediated transport | GO:0006886 intracellular protein transport	GO:0005829 cytosol | GO:0009536 plastid | GO:0030127 COPII vesicle coat	GO:0008270 zinc ion binding | GO:0005215 transporter activity
comp2274_c0_seq1	2111	-	GO:0016021 integral to membrane	-
comp2275_c0_seq1	2744	GO:0005982 starch metabolic process | GO:0009069 serine family amino acid metabolic process | GO:0010075 regulation of meristem growth | GO:0000096 sulfur amino acid metabolic process | GO:0006508 proteolysis | GO:0008652 cellular amino acid biosynthetic process | GO:0043086 negative regulation of catalytic activity | GO:0007020 microtubule nucleation | GO:0009832 plant-type cell wall biogenesis …	GO:0048196 middle lamella-containing extracellular matrix | GO:0005829 cytosol | GO:0005618 cell wall | GO:0005576 extracellular region | GO:0016020 membrane | GO:0008287 protein serine/threonine phosphatase complex	GO:0042802 identical protein binding | GO:0004722 protein serine/threonine phosphatase activity | GO:0004252 serine-type endopeptidase activity
comp2277_c0_seq1	2697	-	GO:0005634 nucleus	GO:0046872 metal ion binding
comp2281_c0_seq1	1603	GO:0009737 response to abscisic acid stimulus | GO:0006200 ATP catabolic process | GO:0080168 abscisic acid transport | GO:0015689 molybdate ion transport | GO:0015716 organic phosphonate transport | GO:0015748 organophosphate ester transport	GO:0016021 integral to membrane | GO:0005886 plasma membrane	GO:0015412 molybdate transmembrane-transporting ATPase activity | GO:0015416 organic phosphonate transmembrane-transporting ATPase activity | GO:0005524 ATP binding
comp2282_c0_seq1	1719	GO:0010048 vernalization response	GO:0005739 mitochondrion | GO:0005634 nucleus	GO:0008143 poly(A) RNA binding | GO:0000166 nucleotide binding
comp2284_c0_seq1	451	GO:0006412 translation | GO:0042254 ribosome biogenesis	GO:0005730 nucleolus | GO:0022625 cytosolic large ribosomal subunit | GO:0005739 mitochondrion	GO:0003735 structural constituent of ribosome
comp2285_c0_seq1	1799	-	GO:0009507 chloroplast	-
comp2286_c0_seq1	2137	GO:0034219 carbohydrate transmembrane transport | GO:0055114 oxidation-reduction process | GO:0009624 response to nematode | GO:0015858 nucleoside transport	GO:0016021 integral to membrane | GO:0009705 plant-type vacuole membrane | GO:0005794 Golgi apparatus | GO:0005886 plasma membrane	GO:0005337 nucleoside transmembrane transporter activity | GO:0032440 2-alkenal reductase [NAD(P)] activity | GO:0005351 sugar:hydrogen symporter activity
comp2287_c0_seq1	2220	GO:0050826 response to freezing | GO:0009220 pyrimidine ribonucleotide biosynthetic process | GO:0048825 cotyledon development | GO:0051301 cell division | GO:0009640 photomorphogenesis | GO:0010564 regulation of cell cycle process | GO:0009560 embryo sac egg cell differentiation | GO:0019915 lipid storage | GO:0010182 sugar mediated signaling pathway | GO:0009933 meristem structural organization…	GO:0009507 chloroplast | GO:0005739 mitochondrion	GO:0005524 ATP binding
comp2291_c0_seq1	1021	GO:0031348 negative regulation of defense response | GO:0009867 jasmonic acid mediated signaling pathway | GO:0009697 salicylic acid biosynthetic process | GO:0035304 regulation of protein dephosphorylation | GO:0009862 systemic acquired resistance, salicylic acid mediated signaling pathway | GO:0010363 regulation of plant-type hypersensitive response | GO:0006412 translation | GO:0010310 regulat…	GO:0022625 cytosolic large ribosomal subunit | GO:0005730 nucleolus	GO:0003735 structural constituent of ribosome | GO:0003824 catalytic activity
comp2293_c0_seq1	1555	GO:0006470 protein dephosphorylation | GO:0005983 starch catabolic process | GO:0007623 circadian rhythm | GO:0000023 maltose metabolic process | GO:0019252 starch biosynthetic process | GO:0019761 glucosinolate biosynthetic process | GO:0043085 positive regulation of catalytic activity	GO:0005739 mitochondrion | GO:0009570 chloroplast stroma	GO:0030247 polysaccharide binding | GO:0008138 protein tyrosine/serine/threonine phosphatase activity | GO:0019203 carbohydrate phosphatase activity
comp2294_c0_seq1	3070	GO:0009615 response to virus | GO:0016070 RNA metabolic process | GO:0009165 nucleotide biosynthetic process | GO:0046740 spread of virus in host, cell to cell | GO:0006446 regulation of translational initiation	GO:0005829 cytosol | GO:0009536 plastid | GO:0005634 nucleus | GO:0005840 ribosome	GO:0003743 translation initiation factor activity | GO:0003677 DNA binding
comp2295_c0_seq1	1445	GO:0000085 G2 phase of mitotic cell cycle | GO:0016579 protein deubiquitination | GO:0016571 histone methylation | GO:0010388 cullin deneddylation | GO:0009640 photomorphogenesis | GO:0016567 protein ubiquitination | GO:0010387 signalosome assembly | GO:0045893 positive regulation of transcription, DNA-dependent | GO:0000187 activation of MAPK activity	GO:0008180 signalosome | GO:0005829 cytosol	GO:0004708 MAP kinase kinase activity
comp2297_c0_seq1	731	GO:0009739 response to gibberellin stimulus	GO:0005576 extracellular region	-
comp2298_c0_seq1	818	GO:0006511 ubiquitin-dependent protein catabolic process | GO:0051788 response to misfolded protein | GO:0080129 proteasome core complex assembly | GO:0009853 photorespiration | GO:0006120 mitochondrial electron transport, NADH to ubiquinone | GO:0006744 ubiquinone biosynthetic process | GO:0006814 sodium ion transport | GO:0015992 proton transport | GO:0006118 electron transport	GO:0005747 mitochondrial respiratory chain complex I	GO:0008137 NADH dehydrogenase (ubiquinone) activity | GO:0050897 cobalt ion binding | GO:0009055 electron carrier activity
comp2301_c0_seq1	3550	GO:0009630 gravitropism | GO:0045492 xylan biosynthetic process | GO:0016926 protein desumoylation | GO:0016310 phosphorylation | GO:0007205 activation of protein kinase C activity by G-protein coupled receptor protein signaling pathway | GO:0050665 hydrogen peroxide biosynthetic process | GO:0006486 protein glycosylation | GO:0010228 vegetative to reproductive phase transition of meristem | GO:0…	GO:0009536 plastid | GO:0005886 plasma membrane	GO:0003951 NAD+ kinase activity | GO:0017050 D-erythro-sphingosine kinase activity | GO:0003964 RNA-directed DNA polymerase activity | GO:0004143 diacylglycerol kinase activity | GO:0003723 RNA binding | GO:0001729 ceramide kinase activity
comp2302_c0_seq1	811	GO:0048573 photoperiodism, flowering | GO:0070207 protein homotrimerization | GO:0010038 response to metal ion	GO:0009507 chloroplast	GO:0005507 copper ion binding
comp2304_c0_seq1	1073	GO:0009611 response to wounding | GO:0042542 response to hydrogen peroxide | GO:0009734 auxin mediated signaling pathway | GO:0006355 regulation of transcription, DNA-dependent | GO:0009651 response to salt stress | GO:0009753 response to jasmonic acid stimulus | GO:0009751 response to salicylic acid stimulus | GO:0051973 positive regulation of telomerase activity | GO:0010182 sugar mediated sign…	GO:0005737 cytoplasm | GO:0000123 histone acetyltransferase complex | GO:0005667 transcription factor complex	GO:0008270 zinc ion binding | GO:0004402 histone acetyltransferase activity | GO:0003712 transcription cofactor activity | GO:0005516 calmodulin binding
comp2306_c0_seq1	955	GO:0048453 sepal formation | GO:0016192 vesicle-mediated transport | GO:0048451 petal formation | GO:0072661 protein targeting to plasma membrane | GO:0009920 cell plate formation involved in plant-type cell wall biogenesis	GO:0009504 cell plate | GO:0016021 integral to membrane | GO:0009506 plasmodesma | GO:0005768 endosome | GO:0009507 chloroplast | GO:0005886 plasma membrane	-
comp2310_c0_seq1	3292	GO:0009630 gravitropism | GO:0007010 cytoskeleton organization | GO:0042176 regulation of protein catabolic process | GO:0051788 response to misfolded protein | GO:0006094 gluconeogenesis | GO:0006635 fatty acid beta-oxidation | GO:0010332 response to gamma radiation | GO:0043161 proteasomal ubiquitin-dependent protein catabolic process | GO:0009407 toxin catabolic process | GO:0080129 proteasome…	GO:0009507 chloroplast | GO:0005829 cytosol | GO:0008540 proteasome regulatory particle, base subcomplex | GO:0005886 plasma membrane | GO:0005634 nucleus	GO:0030234 enzyme regulator activity
comp2312_c0_seq1	1855	GO:0009944 polarity specification of adaxial/abaxial axis | GO:0009744 response to sucrose stimulus | GO:0010224 response to UV-B | GO:0009813 flavonoid biosynthetic process | GO:0010075 regulation of meristem growth | GO:0010014 meristem initiation | GO:0009887 organ morphogenesis | GO:0010051 xylem and phloem pattern formation | GO:0048439 flower morphogenesis | GO:0006346 methylation-dependent…	GO:0005576 extracellular region	-
comp2314_c0_seq1	2052	-	GO:0016020 membrane | GO:0016023 cytoplasmic membrane-bounded vesicle | GO:0005739 mitochondrion	-
comp2315_c0_seq1	2232	-	GO:0005634 nucleus	-
comp2318_c0_seq1	779	GO:0006123 mitochondrial electron transport, cytochrome c to oxygen | GO:0015992 proton transport	GO:0005751 mitochondrial respiratory chain complex IV	GO:0004129 cytochrome-c oxidase activity
comp2319_c0_seq1	1161	GO:0006333 chromatin assembly or disassembly | GO:0000398 nuclear mRNA splicing, via spliceosome | GO:0001510 RNA methylation	GO:0005634 nucleus	-
[truncated: 82,624 more rows]
