# Supplementary material for: De Novo Transcriptome Assembly from Inflorescence of Orchis italica: Analysis of Coding and Non-Coding Transcripts
Source: PLoS One. 2014 Jul 15;9(7):e102155. doi: 10.1371/journal.pone.0102155 (PMC4099010; doi:10.1371/journal.pone.0102155)
Supplement: Table S3 — Pfam domain annotation of the assembled unigenes of O. italica. (XLSX) [file pone.0102155.s003.xlsx]

## Sheet: DomainID
Query ID	Domain Hit	Domain short name	Domain coverage	e value
comp1_c0_seq1	pfam14211	DUF4323	99.21%	7e-21
comp2_c0_seq1	pfam00234	Tryp_alpha_amyl	93.24%	0.00000004
comp3_c0_seq1	pfam14212	DUF4324	42.11%	0.005
comp4_c0_seq1	pfam00125	Histone	93.33%	0.0000000000000000001
comp6_c0_seq1	pfam00012	HSP70	99.83%	0
comp7_c0_seq1	pfam00407	Bet_v_1	99.33%	2e-26
comp8_c0_seq1	pfam00240	ubiquitin	98.55%	9e-30
comp11_c0_seq1	pfam13668	Ferritin_2	99.27%	9e-43
comp12_c0_seq1	pfam00125	Histone	98.67%	0.0000000003
comp14_c0_seq1	pfam00125	Histone	93.33%	0.0000000000000000002
comp15_c0_seq1	pfam00125	Histone	98.67%	7e-30
comp16_c0_seq1	pfam00009	GTP_EFTU	97.28%	5e-65
comp17_c0_seq1	pfam00125	Histone	98.67%	0.00000000002
comp19_c0_seq1	pfam14212	DUF4324	98.95%	6e-48
comp20_c0_seq1	pfam02515	CoA_transf_3	56.98%	1e-29
comp21_c0_seq1	pfam00505	HMG_box	97.1%	0.0000000000000000003
comp22_c0_seq1	pfam00125	Histone	90.67%	4e-20
comp24_c0_seq1	pfam02800	Gp_dh_C	99.36%	2e-79
comp25_c0_seq1	pfam00125	Histone	90.67%	0.0000000000000000005
comp26_c0_seq1	pfam00125	Histone	98.67%	0.00000000003
comp27_c0_seq1	pfam00183	HSP90	99.81%	0
comp28_c0_seq1	pfam00230	MIP	94.95%	5e-71
comp29_c0_seq1	pfam00141	peroxidase	82.22%	2e-45
comp30_c0_seq1	pfam00125	Histone	98.67%	9e-29
comp31_c0_seq1	pfam00501	AMP-binding	99.76%	4e-77
comp32_c0_seq1	pfam00125	Histone	0.92	5e-26
comp34_c0_seq1	pfam00069	Pkinase	99.62%	1e-80
comp36_c0_seq1	pfam13417	GST_N_3	94.67%	0.000000000000005
comp37_c0_seq1	pfam01439	Metallothio_2	71.62%	0.0000000000000000002
comp38_c0_seq1	pfam07382	HC2	27.81%	0.005
comp40_c0_seq1	pfam02496	ABA_WDS	0.55	0.00000000000007
comp42_c0_seq1	pfam00682	HMGL-like	98.31%	4e-70
comp44_c0_seq1	pfam00125	Histone	98.67%	0.000000000002
comp46_c0_seq1	pfam00257	Dehydrin	39.42%	0.000000000009
comp47_c0_seq1	pfam07993	NAD_binding_4	99.59%	9e-65
comp48_c0_seq1	pfam00487	FA_desaturase	65.74%	0.00008
comp49_c0_seq1	pfam00234	Tryp_alpha_amyl	98.65%	0.00000003
comp51_c0_seq1	pfam00160	Pro_isomerase	99.31%	7e-45
comp53_c0_seq1	pfam00232	Glyco_hydro_1	99.34%	1e-179
comp54_c0_seq1	pfam00234	Tryp_alpha_amyl	98.65%	0.00000000000008
comp55_c0_seq1	pfam00240	ubiquitin	98.55%	2e-29
comp56_c0_seq1	pfam01370	Epimerase	98.28%	4e-22
comp57_c0_seq1	pfam00538	Linker_histone	96.1%	0.000000000000000001
comp58_c0_seq1	pfam00195	Chal_sti_synt_N	88.55%	2e-84
comp60_c0_seq1	pfam00304	Gamma-thionin	97.87%	0.0000000000004
comp61_c0_seq1	pfam01190	Pollen_Ole_e_I	97.89%	0.003
comp63_c0_seq1	pfam00195	Chal_sti_synt_N	92.07%	3e-129
comp64_c0_seq1	pfam00407	Bet_v_1	97.33%	3e-44
comp66_c0_seq1	pfam00125	Histone	98.67%	0.000000000002
comp69_c0_seq1	pfam00838	TCTP	99.39%	7e-58
comp70_c0_seq1	pfam00862	Sucrose_synth	99.64%	0
comp71_c0_seq1	pfam00221	Lyase_aromatic	98.95%	0
comp72_c0_seq1	pfam10539	Dev_Cell_Death	97.69%	8e-42
comp73_c0_seq1	pfam00125	Histone	98.67%	3e-29
comp74_c0_seq1	pfam00240	ubiquitin	33.33%	0.00004
comp75_c0_seq1	pfam00125	Histone	0.36	0.00001
comp77_c0_seq1	pfam12076	Wax2_C	99.39%	4e-72
comp78_c0_seq1	pfam02496	ABA_WDS	78.75%	0.000000000000000003
comp79_c0_seq1	pfam00232	Glyco_hydro_1	98.02%	4e-151
comp80_c0_seq1	pfam00240	ubiquitin	98.55%	9e-30
comp82_c0_seq1	pfam00232	Glyco_hydro_1	54.63%	1e-91
comp83_c0_seq1	pfam00262	Calreticulin	99.72%	4e-133
comp85_c0_seq1	pfam00481	PP2C	85.71%	1e-36
comp86_c0_seq1	pfam00538	Linker_histone	96.1%	0.000000000000000001
comp87_c0_seq1	pfam00091	Tubulin	99.52%	2e-57
comp88_c0_seq1	pfam00956	NAP	99.58%	2e-78
comp89_c0_seq1	pfam00232	Glyco_hydro_1	25.77%	5e-35
comp91_c0_seq1	pfam12481	DUF3700	99.56%	8e-115
comp92_c0_seq1	pfam03030	H_PPase	99.85%	0
comp93_c0_seq1	pfam00125	Histone	90.67%	0.00000000004
comp95_c0_seq1	pfam00183	HSP90	77.5%	0
comp96_c0_seq1	pfam00125	Histone	46.67%	0.000000000001
comp97_c0_seq1	pfam01015	Ribosomal_S3Ae	95.38%	6e-88
comp98_c0_seq1	pfam01775	Ribosomal_L18ae	70.91%	0.00000000000001
comp99_c0_seq1	pfam07714	Pkinase_Tyr	89.53%	0.00000000006
comp100_c0_seq1	pfam00125	Histone	98.67%	0.000000000007
comp101_c0_seq1	pfam00270	DEAD	99.41%	2e-48
comp104_c0_seq1	pfam01946	Thi4	99.56%	3e-104
comp105_c0_seq1	pfam01717	Meth_synt_2	97.84%	2e-149
comp107_c0_seq1	pfam03018	Dirigent	95.14%	2e-38
comp108_c0_seq1	pfam03297	Ribosomal_S25	65.71%	2e-33
comp109_c0_seq1	pfam03168	LEA_2	98.98%	0.0000000000000002
comp109_c1_seq1	pfam00150	Cellulase	69.89%	0.0000001
comp109_c2_seq1	pfam00076	RRM_1	98.57%	0.00000000000000002
comp111_c0_seq1	pfam01020	Ribosomal_L40e	88.46%	5e-21
comp113_c0_seq1	pfam01247	Ribosomal_L35Ae	98.95%	2e-51
comp114_c1_seq1	pfam01061	ABC2_membrane	99.52%	2e-36
comp115_c0_seq1	pfam00125	Histone	98.67%	2e-22
comp116_c0_seq1	pfam01536	SAM_decarbox	98.17%	3e-126
comp119_c1_seq1	pfam06432	GPI2	23.13%	0.003
comp121_c0_seq1	pfam00505	HMG_box	97.1%	2e-21
comp122_c0_seq1	pfam05221	AdoHcyase	99.77%	0
comp123_c0_seq1	pfam00252	Ribosomal_L16	99.22%	2e-28
comp124_c0_seq1	pfam00887	ACBP	71.26%	4e-25
comp125_c0_seq1	pfam00234	Tryp_alpha_amyl	98.65%	0.000000000007
comp128_c0_seq1	pfam00428	Ribosomal_60s	43.18%	0.0000006
comp129_c0_seq1	pfam00262	Calreticulin	99.16%	2e-127
comp130_c0_seq1	pfam00538	Linker_histone	85.71%	7e-20
comp131_c0_seq1	pfam00297	Ribosomal_L3	99.5%	5e-70
comp135_c0_seq1	pfam00274	Glycolytic	99.71%	0
comp136_c0_seq1	pfam00226	DnaJ	96.83%	4e-24
comp138_c0_seq1	pfam00226	DnaJ	96.83%	2e-24
comp139_c0_seq1	pfam00230	MIP	99.54%	7e-94
comp140_c0_seq1	pfam02298	Cu_bind_like	97.62%	2e-26
comp142_c0_seq1	pfam02469	Fasciclin	85.37%	0.008
comp143_c0_seq1	pfam00125	Histone	66.67%	2e-20
comp145_c0_seq1	pfam00504	Chloroa_b-bind	91.85%	0.0000007
comp146_c0_seq1	pfam14200	RicinB_lectin_2	97.09%	0.00000001
comp147_c0_seq1	pfam05755	REF	95.83%	6e-53
comp148_c0_seq1	pfam02772	S-AdoMet_synt_M	99.16%	2e-62
comp150_c0_seq1	pfam01190	Pollen_Ole_e_I	0.8	0.000000001
comp152_c0_seq1	pfam00900	Ribosomal_S4e	98.7%	2e-34
comp153_c0_seq1	pfam00230	MIP	99.54%	3e-95
comp155_c0_seq1	pfam02453	Reticulon	98.78%	4e-59
comp156_c0_seq1	pfam08534	Redoxin	99.3%	5e-28
comp157_c0_seq1	pfam02772	S-AdoMet_synt_M	99.16%	4e-61
comp158_c0_seq1	pfam12899	Glyco_hydro_100	99.77%	0
comp159_c0_seq1	pfam00141	peroxidase	92.78%	8e-42
comp160_c0_seq1	pfam00022	Actin	99.73%	0
comp162_c0_seq1	pfam01554	MatE	92.55%	7e-34
comp163_c0_seq1	pfam00403	HMA	96.77%	0.00000000002
comp165_c0_seq1	pfam00153	Mito_carr	85.42%	8e-23
comp166_c0_seq1	pfam00550	PP-binding	98.48%	0.00000001
comp167_c0_seq1	pfam04398	DUF538	99.07%	2e-31
comp168_c0_seq1	pfam02136	NTF2	99.14%	8e-31
comp170_c0_seq1	pfam14033	DUF4246	12.1%	0.001
comp171_c0_seq1	pfam14226	DIOX_N	99.12%	2e-28
comp174_c0_seq1	pfam00428	Ribosomal_60s	98.86%	0.00000000000002
comp176_c0_seq1	pfam04774	HABP4_PAI-RBP1	98.11%	3e-23
comp178_c0_seq1	pfam04146	YTH	99.26%	5e-58
comp180_c0_seq1	pfam00067	p450	94.36%	2e-48
comp181_c0_seq1	pfam00101	RuBisCO_small	97.98%	3e-42
comp183_c0_seq1	pfam00521	DNA_topoisoIV	98.83%	1e-119
comp184_c0_seq1	pfam00025	Arf	99.43%	1e-92
comp185_c0_seq1	pfam05514	HR_lesion	89.86%	2e-55
comp186_c0_seq1	pfam01158	Ribosomal_L36e	98.95%	4e-49
comp187_c0_seq1	pfam01253	SUI1	98.65%	0.0000000000000000003
comp188_c1_seq1	pfam02668	TauD	88.14%	0.000000000000003
comp189_c0_seq1	pfam00067	p450	97.61%	2e-106
comp190_c0_seq1	pfam01280	Ribosomal_L19e	99.32%	9e-66
comp191_c0_seq1	pfam14212	DUF4324	98.95%	4e-46
comp192_c0_seq1	pfam12848	ABC_tran_2	98.82%	1e-21
comp193_c0_seq1	pfam13419	HAD_2	99.43%	5e-22
comp194_c0_seq1	pfam08540	HMG_CoA_synt_C	99.65%	3e-118
comp196_c0_seq1	pfam08323	Glyco_transf_5	98.72%	1e-55
comp197_c0_seq1	pfam01248	Ribosomal_L7Ae	94.74%	2e-24
comp199_c2_seq1	pfam00026	Asp	98.1%	0.00000000002
comp200_c0_seq1	pfam01738	DLH	99.53%	2e-43
comp201_c0_seq1	pfam00118	Cpn60_TCP1	99.79%	9e-106
comp202_c0_seq1	pfam00076	RRM_1	98.57%	0.0000000000000000002
comp207_c0_seq1	pfam04862	DUF642	99.38%	2e-155
comp208_c0_seq1	pfam00013	KH_1	94.92%	0.0000000008
comp210_c0_seq1	pfam04758	Ribosomal_S30	98.11%	0.0000000000000003
comp211_c0_seq1	pfam00237	Ribosomal_L22	93.33%	2e-28
comp212_c0_seq1	pfam08675	RNA_bind	62.67%	0.009
comp214_c0_seq1	pfam00043	GST_C	79.35%	0.0000000000001
comp217_c0_seq1	pfam00004	AAA	99.24%	1e-44
comp220_c0_seq1	pfam00012	HSP70	99.83%	0
comp221_c0_seq1	pfam01198	Ribosomal_L31e	98.8%	1e-28
comp222_c0_seq1	pfam01918	Alba	97.01%	0.000000000000004
comp224_c0_seq1	pfam00076	RRM_1	98.57%	0.0000000000000000001
comp225_c0_seq1	pfam00012	HSP70	99.83%	0
comp226_c0_seq1	pfam13499	EF_hand_5	98.33%	0.000000000000008
comp228_c0_seq1	pfam00125	Histone	98.67%	0.000000000002
comp233_c0_seq1	pfam00179	UQ_con	99.28%	5e-51
comp235_c0_seq1	pfam00004	AAA	99.24%	9e-51
comp237_c1_seq1	pfam00011	HSP20	90.1%	8e-20
comp239_c0_seq1	pfam03143	GTP_EFTU_D3	17.58%	0.0007
comp240_c0_seq1	pfam01918	Alba	98.51%	0.000000003
comp241_c0_seq1	pfam00011	HSP20	83.17%	1e-24
comp243_c0_seq1	pfam01929	Ribosomal_L14e	98.63%	9e-24
comp244_c0_seq1	pfam05873	Mt_ATP-synt_D	91.25%	0.0000000005
comp245_c0_seq1	pfam12357	PLD_C	98.65%	8e-36
comp246_c0_seq1	pfam00234	Tryp_alpha_amyl	95.95%	0.0000000000000006
comp247_c0_seq1	pfam01450	IlvC	84.93%	2e-30
comp248_c0_seq1	pfam00125	Histone	98.67%	0.0000000000004
comp249_c0_seq1	pfam00076	RRM_1	98.57%	0.000000000000000001
comp250_c0_seq1	pfam05368	NmrA	97.41%	1e-75
comp251_c0_seq1	pfam00106	adh_short	80.84%	8e-21
comp252_c0_seq1	pfam00026	Asp	99.37%	3e-24
comp253_c0_seq1	pfam01201	Ribosomal_S8e	82.95%	1e-31
comp254_c0_seq1	pfam01157	Ribosomal_L21e	97.98%	2e-39
comp255_c0_seq1	pfam01294	Ribosomal_L13e	99.44%	1e-92
comp258_c0_seq1	pfam00230	MIP	99.54%	5e-90
comp259_c0_seq1	pfam02458	Transferase	99.31%	5e-65
comp260_c0_seq1	pfam00141	peroxidase	0.8	5e-59
comp264_c0_seq1	pfam00410	Ribosomal_S8	97.67%	8e-34
comp265_c0_seq1	pfam02298	Cu_bind_like	98.81%	5e-36
comp266_c0_seq1	pfam00238	Ribosomal_L14	99.18%	6e-39
comp267_c0_seq1	pfam01777	Ribosomal_L27e	98.82%	2e-29
comp269_c0_seq1	pfam00113	Enolase_C	99.32%	4e-168
comp271_c0_seq1	pfam06747	CHCH	77.14%	0.007
comp274_c0_seq1	pfam01187	MIF	98.25%	0.0000000000000000001
comp276_c0_seq1	pfam08392	FAE1_CUT1_RppA	99.66%	2e-157
comp277_c0_seq1	pfam01246	Ribosomal_L24e	98.59%	7e-32
comp280_c0_seq1	pfam00400	WD40	97.44%	0.00000002
comp282_c0_seq1	pfam00582	Usp	89.21%	0.000000005
comp284_c0_seq1	pfam00244	37694	99.58%	8e-136
comp285_c0_seq1	pfam00201	UDPGT	26.8%	0.000000000000000009
comp287_c0_seq1	pfam13417	GST_N_3	45.33%	0.004
comp290_c0_seq1	pfam03953	Tubulin_C	99.21%	7e-59
comp291_c0_seq1	pfam01599	Ribosomal_S27	97.87%	2e-23
comp292_c0_seq1	pfam00125	Histone	42.67%	0.000003
comp293_c0_seq1	pfam02847	MA3	98.23%	1e-33
comp295_c0_seq1	pfam00011	HSP20	99.01%	2e-25
comp296_c0_seq1	pfam00657	Lipase_GDSL	88.58%	0.000000003
comp297_c0_seq1	pfam00262	Calreticulin	16.43%	2e-28
comp298_c0_seq1	pfam12931	Sec16_C	78.47%	0.0000000009
comp299_c0_seq1	pfam00118	Cpn60_TCP1	99.79%	2e-104
comp302_c0_seq1	pfam00828	Ribosomal_L18e	99.18%	1e-30
comp303_c0_seq1	pfam00111	Fer2	96.1%	0.0000000000001
comp304_c0_seq1	pfam01198	Ribosomal_L31e	98.8%	4e-25
comp305_c0_seq1	pfam00189	Ribosomal_S3_C	98.82%	6e-24
comp307_c0_seq1	pfam00658	PABP	94.44%	2e-30
comp308_c0_seq1	pfam00031	Cystatin	85.87%	0.00000002
comp309_c0_seq1	pfam00240	ubiquitin	63.77%	0.000000000000000008
comp312_c0_seq1	pfam00935	Ribosomal_L44	97.4%	6e-33
comp314_c0_seq1	pfam01576	Myosin_tail_1	18.39%	0.00000001
comp315_c0_seq1	pfam00450	Peptidase_S10	99.52%	1e-122
comp316_c0_seq1	pfam00831	Ribosomal_L29	94.83%	0.000000000000007
comp317_c0_seq1	pfam01199	Ribosomal_L34e	97.87%	1e-40
comp318_c0_seq1	pfam08079	Ribosomal_L30_N	98.59%	0.0000000000000000001
comp322_c0_seq1	pfam00076	RRM_1	98.57%	0.0000000000000000003
comp323_c0_seq1	pfam00012	HSP70	44.31%	1e-106
comp324_c0_seq1	pfam00163	Ribosomal_S4	98.92%	5e-25
comp325_c0_seq1	pfam00009	GTP_EFTU	91.3%	1e-44
comp326_c0_seq1	pfam00304	Gamma-thionin	97.87%	3e-22
comp327_c0_seq1	pfam14204	Ribosomal_L18_c	98.92%	8e-38
comp330_c0_seq1	pfam00179	UQ_con	98.56%	2e-61
comp332_c0_seq1	pfam01592	NifU_N	97.62%	3e-55
comp333_c0_seq1	pfam00334	NDK	97.04%	6e-67
comp334_c0_seq1	pfam03953	Tubulin_C	99.21%	2e-60
comp335_c0_seq1	pfam00232	Glyco_hydro_1	99.56%	1e-138
comp336_c0_seq1	pfam00083	Sugar_tr	0.98	1e-48
comp337_c0_seq1	pfam14374	Ribos_L4_asso_C	98.75%	2e-36
comp339_c0_seq1	pfam00240	ubiquitin	86.96%	0.00001
comp340_c0_seq1	pfam00294	PfkB	96.64%	2e-59
comp342_c0_seq1	pfam04398	DUF538	95.37%	1e-31
comp343_c0_seq1	pfam08263	LRRNT_2	97.62%	0.0000000005
comp344_c0_seq1	pfam00254	FKBP_C	98.94%	8e-39
comp345_c0_seq1	pfam10250	O-FucT	95.87%	2e-89
comp346_c0_seq1	pfam00006	ATP-synt_ab	99.53%	2e-71
comp347_c0_seq1	pfam01092	Ribosomal_S6e	98.43%	2e-45
comp349_c0_seq1	pfam00240	ubiquitin	98.55%	7e-30
comp350_c0_seq1	pfam00076	RRM_1	98.57%	0.00000000000003
comp352_c0_seq1	pfam00125	Histone	65.33%	0.000000001
comp353_c0_seq1	pfam00244	37694	97.03%	2e-126
comp354_c0_seq1	pfam00638	Ran_BP1	81.15%	4e-33
comp357_c0_seq1	pfam00076	RRM_1	92.86%	0.0000000008
comp359_c0_seq1	pfam00234	Tryp_alpha_amyl	98.65%	0.00000001
comp361_c0_seq1	pfam00759	Glyco_hydro_9	99.77%	2e-179
comp364_c0_seq1	pfam00025	Arf	99.43%	4e-93
comp365_c0_seq1	pfam13414	TPR_11	98.55%	0.00000000002
comp366_c0_seq1	pfam01248	Ribosomal_L7Ae	93.68%	5e-21
comp367_c0_seq1	pfam00173	Cyt-b5	87.84%	0.0000000002
comp370_c0_seq1	pfam00833	Ribosomal_S17e	96.72%	4e-62
comp371_c0_seq1	pfam00549	Ligase_CoA	99.22%	0.0000000000000000001
comp373_c0_seq1	pfam10539	Dev_Cell_Death	99.23%	1e-57
comp374_c0_seq1	pfam08662	eIF2A	99.48%	7e-75
comp375_c0_seq1	pfam00428	Ribosomal_60s	98.86%	0.00000000002
comp377_c0_seq1	pfam01467	CTP_transf_2	99.32%	5e-21
comp379_c0_seq1	pfam00313	CSD	96.97%	2e-26
comp380_c0_seq1	pfam00456	Transketolase_N	98.8%	6e-145
comp381_c0_seq1	pfam03953	Tubulin_C	96.83%	1e-56
comp383_c0_seq1	pfam00657	Lipase_GDSL	99.54%	0.000005
comp386_c0_seq1	pfam00069	Pkinase	98.08%	5e-55
comp387_c0_seq1	pfam03088	Str_synth	98.88%	8e-28
comp389_c0_seq1	pfam00166	Cpn10	98.9%	7e-29
comp390_c0_seq1	pfam00213	OSCP	98.25%	1e-44
comp391_c0_seq1	pfam00240	ubiquitin	36.23%	0.000002
comp392_c0_seq1	pfam01777	Ribosomal_L27e	98.82%	2e-32
comp393_c0_seq1	pfam07992	Pyr_redox_2	99.65%	8e-59
comp394_c0_seq1	pfam00076	RRM_1	98.57%	8e-20
comp395_c0_seq1	pfam00071	Ras	99.38%	6e-60
comp396_c0_seq1	pfam00162	PGK	99.48%	0
comp397_c0_seq1	pfam00827	Ribosomal_L15e	99.48%	1e-107
comp398_c0_seq1	pfam10262	Rdx	60.53%	0.001
comp400_c0_seq1	pfam07145	PAM2	88.89%	0.006
comp401_c0_seq1	pfam01112	Asparaginase_2	99.32%	2e-74
comp402_c0_seq1	pfam08395	7tm_7	21.08%	0.006
comp403_c0_seq1	pfam00177	Ribosomal_S7	88.59%	2e-43
comp404_c0_seq1	pfam00118	Cpn60_TCP1	99.79%	4e-108
comp407_c0_seq1	pfam04969	CS	98.72%	0.00000000003
comp408_c0_seq1	pfam00450	Peptidase_S10	99.76%	8e-121
comp410_c0_seq1	pfam02826	2-Hacid_dh_C	99.43%	3e-55
comp411_c0_seq1	pfam02815	MIR	87.3%	0.00000000000001
comp412_c0_seq1	pfam01249	Ribosomal_S21e	98.77%	3e-38
comp413_c0_seq1	pfam04752	ChaC	98.88%	7e-65
comp414_c0_seq1	pfam00694	Aconitase_C	38.17%	0.00000000000004
comp415_c0_seq1	pfam13417	GST_N_3	94.67%	0.00000000008
comp417_c0_seq1	pfam00333	Ribosomal_S5	98.51%	6e-28
comp418_c0_seq1	pfam00076	RRM_1	97.14%	0.0000000000000000004
comp419_c0_seq1	pfam00450	Peptidase_S10	84.82%	2e-106
comp420_c0_seq1	pfam10539	Dev_Cell_Death	97.69%	7e-40
comp423_c0_seq1	pfam01287	eIF-5a	98.55%	0.0000000000000000004
comp425_c0_seq1	pfam13561	adh_short_C2	96.23%	0.00000000000000006
comp426_c0_seq1	pfam00240	ubiquitin	69.57%	0.0000000000000000001
comp427_c0_seq1	pfam01283	Ribosomal_S26e	56.64%	4e-36
comp428_c0_seq1	pfam00403	HMA	96.77%	0.0000000000005
comp430_c0_seq1	pfam00487	FA_desaturase	96.41%	2e-26
comp431_c0_seq1	pfam00232	Glyco_hydro_1	16.96%	3e-34
comp432_c0_seq1	pfam02458	Transferase	96.3%	2e-83
comp433_c0_seq1	pfam00230	MIP	63.76%	3e-57
comp434_c0_seq1	pfam00270	DEAD	98.82%	3e-45
comp435_c0_seq1	pfam00673	Ribosomal_L5_C	98.95%	8e-21
comp436_c0_seq1	pfam00026	Asp	72.78%	1e-85
comp438_c0_seq1	pfam02309	AUX_IAA	67.02%	1e-68
comp439_c0_seq1	pfam01849	NAC	0.98	0.0000000000009
comp440_c0_seq1	pfam03070	TENA_THI-4	0.9	0.000000000000000006
comp443_c0_seq1	pfam00393	6PGD	99.66%	3e-156
comp444_c0_seq1	pfam04739	AMPKBI	78.72%	6e-22
comp445_c0_seq1	pfam00013	KH_1	84.75%	0.000000000008
comp451_c0_seq1	pfam06495	Transformer	37.91%	0.001
comp452_c0_seq1	pfam01159	Ribosomal_L6e	99.07%	2e-34
comp453_c0_seq1	pfam00227	Proteasome	97.87%	8e-47
comp454_c0_seq1	pfam01849	NAC	0.96	0.00000000000000007
comp455_c0_seq1	pfam07724	AAA_2	98.81%	8e-80
comp456_c0_seq1	pfam00416	Ribosomal_S13	92.45%	3e-39
comp457_c0_seq1	pfam00141	peroxidase	93.89%	1e-39
comp458_c0_seq1	pfam13868	Trichoplein	28.65%	0.0002
comp459_c0_seq1	pfam01655	Ribosomal_L32e	90.91%	4e-51
comp461_c0_seq1	pfam01282	Ribosomal_S24e	98.8%	6e-36
comp463_c0_seq1	pfam02704	GASA	98.33%	2e-35
comp464_c0_seq1	pfam00076	RRM_1	98.57%	0.000000000000004
comp465_c0_seq1	pfam01612	DNA_pol_A_exo1	77.91%	0.007
comp466_c0_seq1	pfam00262	Calreticulin	52.92%	4e-75
comp467_c0_seq1	pfam00076	RRM_1	94.29%	0.0000000000003
comp468_c0_seq1	pfam00335	Tetraspannin	99.1%	2e-21
comp469_c0_seq1	pfam00504	Chloroa_b-bind	99.26%	4e-50
comp471_c0_seq1	pfam00122	E1-E2_ATPase	99.1%	1e-56
comp472_c0_seq1	pfam02020	W2	93.33%	0.00000000000002
comp473_c0_seq1	pfam01280	Ribosomal_L19e	99.32%	6e-67
comp474_c0_seq1	pfam00022	Actin	23.98%	4e-48
comp475_c0_seq1	pfam00210	Ferritin	99.3%	8e-24
comp476_c0_seq1	pfam01190	Pollen_Ole_e_I	98.95%	0.000000000000000001
comp478_c0_seq1	pfam00076	RRM_1	97.14%	0.00000000000000006
comp479_c0_seq1	pfam00171	Aldedh	99.56%	8e-130
comp481_c0_seq1	pfam06886	TPX2	84.21%	0.00000000000001
comp483_c0_seq1	pfam13414	TPR_11	92.75%	0.000000000000008
comp484_c0_seq1	pfam01779	Ribosomal_L29e	97.5%	3e-21
comp486_c0_seq1	pfam14259	RRM_6	98.55%	0.000000000003
comp489_c0_seq1	pfam00538	Linker_histone	75.32%	0.000000000000003
comp491_c0_seq1	pfam01370	Epimerase	99.57%	2e-42
comp492_c0_seq1	pfam00538	Linker_histone	77.92%	0.000002
comp493_c0_seq1	pfam00180	Iso_dh	99.71%	2e-86
comp494_c0_seq1	pfam00234	Tryp_alpha_amyl	98.65%	0.00000000006
comp495_c0_seq1	pfam00111	Fer2	98.7%	0.000000002
comp496_c0_seq1	pfam00166	Cpn10	98.9%	3e-22
comp497_c0_seq1	pfam00179	UQ_con	99.28%	4e-62
comp499_c0_seq1	pfam00240	ubiquitin	43.48%	0.000000000007
comp500_c0_seq1	pfam00567	TUDOR	89.83%	4e-21
comp505_c0_seq1	pfam01749	IBB	98.97%	1e-27
comp507_c0_seq1	pfam00022	Actin	77.38%	3e-141
comp509_c0_seq1	pfam01676	Metalloenzyme	99.29%	5e-126
comp511_c0_seq1	pfam00076	RRM_1	94.29%	0.0000002
comp512_c0_seq1	pfam00125	Histone	33.33%	0.00007
comp513_c0_seq1	pfam02469	Fasciclin	83.74%	0.00000000001
comp515_c0_seq1	pfam00201	UDPGT	65.4%	6e-32
comp517_c0_seq1	pfam00483	NTP_transferase	98.79%	4e-71
comp518_c0_seq1	pfam01063	Aminotran_4	91.34%	6e-28
comp519_c0_seq1	pfam00759	Glyco_hydro_9	99.77%	0
comp520_c0_seq1	pfam07732	Cu-oxidase_3	98.32%	2e-41
comp521_c0_seq1	pfam01779	Ribosomal_L29e	97.5%	2e-21
comp522_c0_seq1	pfam00121	TIM	99.59%	1e-87
comp523_c0_seq1	pfam01027	Bax1-I	91.22%	6e-28
comp524_c0_seq1	pfam01248	Ribosomal_L7Ae	97.89%	2e-24
comp525_c0_seq1	pfam14200	RicinB_lectin_2	97.09%	0.00006
comp526_c0_seq1	pfam01596	Methyltransf_3	99.51%	5e-97
comp527_c0_seq1	pfam00106	adh_short	82.04%	0.00000000006
comp528_c0_seq1	pfam00071	Ras	99.38%	1e-74
comp529_c0_seq1	pfam03124	EXS	24.33%	0.0007
comp530_c0_seq1	pfam00450	Peptidase_S10	99.76%	5e-134
comp532_c0_seq1	pfam00067	p450	93.93%	2e-68
comp534_c0_seq1	pfam03732	Retrotrans_gag	46.39%	0.0001
comp541_c0_seq1	pfam08523	MBF1	98.57%	3e-24
comp542_c0_seq1	pfam00012	HSP70	56.19%	6e-168
comp543_c0_seq1	pfam00012	HSP70	99.67%	0
comp544_c0_seq1	pfam02171	Piwi	99.66%	8e-97
comp545_c0_seq1	pfam00888	Cullin	99.83%	0
comp546_c0_seq1	pfam01716	MSP	99.59%	1e-103
comp547_c0_seq1	pfam00076	RRM_1	98.57%	0.0000000000000000004
comp548_c0_seq1	pfam05008	V-SNARE	98.73%	2e-25
comp550_c0_seq1	pfam01907	Ribosomal_L37e	98.15%	5e-29
comp551_c0_seq1	pfam00240	ubiquitin	92.75%	0.00000000001
comp552_c0_seq1	pfam03763	Remorin_C	75.89%	0.000000000000000003
comp553_c0_seq1	pfam00955	HCO3_cotransp	72.85%	5e-32
comp554_c0_seq1	pfam02966	DIM1	99.25%	4e-76
comp555_c0_seq1	pfam08079	Ribosomal_L30_N	97.18%	2e-25
comp556_c0_seq1	pfam04568	IATP	24.44%	0.007
comp557_c0_seq1	pfam01426	BAH	70.83%	0.0000000000009
comp558_c0_seq1	pfam00071	Ras	98.15%	2e-52
comp559_c0_seq1	pfam00504	Chloroa_b-bind	99.26%	6e-45
comp560_c0_seq1	pfam00349	Hexokinase_1	86.83%	9e-51
comp561_c0_seq1	pfam00076	RRM_1	94.29%	0.0000000000004
comp562_c0_seq1	pfam00828	Ribosomal_L18e	99.18%	3e-29
comp563_c0_seq1	pfam00658	PABP	94.44%	3e-30
comp564_c0_seq1	pfam00125	Histone	94.67%	0.0000000000000000007
comp565_c0_seq1	pfam01182	Glucosamine_iso	99.48%	7e-59
comp567_c0_seq1	pfam04715	Anth_synt_I_N	99.29%	2e-31
comp568_c0_seq1	pfam00009	GTP_EFTU	55.43%	1e-30
comp569_c0_seq1	pfam00013	KH_1	84.75%	0.000000003
comp570_c0_seq1	pfam00462	Glutaredoxin	98.33%	0.000000000000000003
comp571_c0_seq1	pfam02797	Chal_sti_synt_C	59.6%	7e-24
comp572_c0_seq1	pfam00176	SNF2_N	99.67%	7e-109
comp575_c0_seq1	pfam00026	Asp	72.78%	8e-92
comp576_c0_seq1	pfam00012	HSP70	66.56%	3e-118
comp577_c0_seq1	pfam00118	Cpn60_TCP1	99.79%	6e-144
comp580_c0_seq1	pfam05616	Neisseria_TspB	6.77%	0.00006
comp581_c0_seq1	pfam01090	Ribosomal_S19e	0.95	1e-66
comp582_c0_seq1	pfam00056	Ldh_1_N	99.3%	1e-45
comp583_c0_seq1	pfam00164	Ribosomal_S12	98.36%	4e-42
comp584_c0_seq1	pfam00153	Mito_carr	72.92%	0.0000000000000003
comp585_c0_seq1	pfam00183	HSP90	78.07%	5e-148
comp586_c0_seq1	pfam00076	RRM_1	98.57%	0.0000000000000002
comp587_c0_seq1	pfam01474	DAHP_synth_2	99.54%	0
comp589_c0_seq1	pfam00120	Gln-synt_C	98.07%	6e-61
comp592_c0_seq1	pfam01459	Porin_3	95.96%	8e-81
comp593_c0_seq1	pfam00314	Thaumatin	99.53%	4e-103
comp594_c0_seq1	pfam04969	CS	97.44%	0.0000000000000002
comp595_c0_seq1	pfam02171	Piwi	98.31%	7e-94
comp597_c0_seq1	pfam01780	Ribosomal_L37ae	98.89%	1e-46
comp598_c0_seq1	pfam01466	Skp1	98.72%	6e-38
comp599_c0_seq1	pfam00504	Chloroa_b-bind	86.67%	0.000004
comp601_c0_seq1	pfam01086	Clathrin_lg_ch	80.44%	0.0000003
comp602_c0_seq1	pfam02298	Cu_bind_like	95.24%	8e-35
comp603_c0_seq1	pfam00118	Cpn60_TCP1	99.79%	2e-146
comp606_c0_seq1	pfam00179	UQ_con	99.28%	3e-53
comp607_c0_seq1	pfam00082	Peptidase_S8	30.32%	0.0000000000000000003
comp608_c0_seq1	pfam01428	zf-AN1	86.05%	0.0000000005
comp609_c0_seq1	pfam00380	Ribosomal_S9	99.17%	2e-42
comp610_c0_seq1	pfam00076	RRM_1	91.43%	0.00000000000001
comp613_c0_seq1	pfam00428	Ribosomal_60s	98.86%	0.00000000000002
comp614_c0_seq1	pfam00076	RRM_1	98.57%	0.0000000000000000001
comp616_c0_seq1	pfam00125	Histone	0.92	0.00000000005
comp620_c0_seq1	pfam07797	DUF1639	0.98	0.0000000000000000003
comp621_c0_seq1	pfam00366	Ribosomal_S17	98.55%	2e-29
comp626_c0_seq1	pfam00276	Ribosomal_L23	97.78%	0.00000000001
comp627_c0_seq1	pfam00282	Pyridoxal_deC	99.73%	2e-98
comp629_c0_seq1	pfam02298	Cu_bind_like	98.81%	2e-29
comp630_c0_seq1	pfam02171	Piwi	99.66%	2e-106
comp631_c0_seq1	pfam00153	Mito_carr	96.88%	0.0000000000000004
comp635_c0_seq1	pfam10539	Dev_Cell_Death	99.23%	3e-61
comp637_c0_seq1	pfam00076	RRM_1	87.14%	0.000000000007
comp637_c1_seq1	pfam01370	Epimerase	99.57%	1e-49
comp638_c0_seq1	pfam00232	Glyco_hydro_1	99.12%	2e-158
comp640_c0_seq1	pfam00012	HSP70	97.83%	0
comp641_c0_seq1	pfam13893	RRM_5	98.21%	0.00002
comp642_c0_seq1	pfam02823	ATP-synt_DE_N	98.75%	5e-20
comp644_c0_seq1	pfam07889	DUF1664	97.6%	4e-51
comp646_c0_seq1	pfam00982	Glyco_transf_20	99.57%	0
comp650_c0_seq1	pfam00240	ubiquitin	60.87%	0.0000000000000002
comp653_c0_seq1	pfam01918	Alba	94.03%	0.00000000008
comp654_c0_seq1	pfam01176	eIF-1a	98.46%	2e-25
comp655_c0_seq1	pfam00571	CBS	98.25%	0.000000000006
comp656_c0_seq1	pfam00025	Arf	62.07%	3e-56
comp657_c0_seq1	pfam00240	ubiquitin	49.28%	0.0000000000002
comp658_c0_seq1	pfam00238	Ribosomal_L14	86.07%	7e-36
comp661_c0_seq1	pfam02781	G6PD_C	99.66%	1e-140
comp662_c0_seq1	pfam02705	K_trans	99.81%	5e-155
comp665_c0_seq1	pfam00244	37694	99.58%	1e-127
comp666_c0_seq1	pfam01200	Ribosomal_S28e	76.81%	5e-20
comp669_c0_seq1	pfam08766	DEK_C	98.15%	0.00000000000006
comp670_c0_seq1	pfam09072	TMA7	41.27%	0.000000001
comp673_c0_seq1	pfam01287	eIF-5a	65.22%	0.00000000000009
comp675_c0_seq1	pfam00657	Lipase_GDSL	86.76%	0.0000000002
comp676_c0_seq1	pfam07714	Pkinase_Tyr	93.8%	3e-61
comp677_c0_seq1	pfam13912	zf-C2H2_6	85.19%	0.0000002
comp678_c0_seq1	pfam00179	UQ_con	99.28%	1e-55
comp682_c0_seq1	pfam00195	Chal_sti_synt_N	36.56%	1e-35
comp683_c0_seq1	pfam04185	Phosphoesterase	99.72%	3e-97
comp685_c0_seq1	pfam00687	Ribosomal_L1	96.5%	5e-51
comp686_c0_seq1	pfam03141	Methyltransf_29	99.8%	0
comp687_c0_seq1	pfam01501	Glyco_transf_8	97.58%	5e-63
comp688_c0_seq1	pfam00227	Proteasome	95.74%	6e-43
comp689_c0_seq1	pfam00118	Cpn60_TCP1	99.17%	9e-129
comp690_c0_seq1	pfam00411	Ribosomal_S11	93.58%	3e-37
comp692_c0_seq1	pfam03405	FA_desaturase_2	99.39%	0
comp693_c0_seq1	pfam01027	Bax1-I	99.51%	5e-34
comp694_c0_seq1	pfam05770	Ins134_P3_kin	97.72%	2e-124
comp695_c0_seq1	pfam07058	Myosin_HC-like	99.72%	6e-126
comp697_c0_seq1	pfam00076	RRM_1	98.57%	0.000000000000004
comp699_c0_seq1	pfam07899	Frigida	98.98%	1e-69
comp701_c0_seq1	pfam00182	Glyco_hydro_19	97.41%	8e-60
comp702_c0_seq1	pfam00270	DEAD	98.22%	2e-40
comp703_c0_seq1	pfam00009	GTP_EFTU	17.93%	0.000000000004
comp704_c0_seq1	pfam06522	B12D	94.52%	3e-23
comp705_c0_seq1	pfam00168	C2	98.82%	0.000000000000001
comp707_c0_seq1	pfam13839	PC-Esterase	98.52%	1e-79
comp708_c0_seq1	pfam04043	PMEI	97.93%	0.00005
comp709_c0_seq1	pfam00736	EF1_GNE	95.4%	4e-26
comp710_c0_seq1	pfam02179	BAG	98.68%	0.000000001
comp713_c0_seq1	pfam00076	RRM_1	98.57%	0.0000000000005
comp714_c0_seq1	pfam14368	LTP_2	53.68%	0.0000000000002
comp715_c0_seq1	pfam08534	Redoxin	99.3%	7e-32
comp716_c0_seq1	pfam04281	Tom22	41.18%	0.0007
comp717_c0_seq1	pfam00542	Ribosomal_L12	97.06%	0.00000000000002
comp718_c0_seq1	pfam00467	KOW	96.88%	0.00000003
comp719_c0_seq1	pfam04758	Ribosomal_S30	98.11%	6e-20
comp720_c0_seq1	pfam03214	RGP	99.43%	1e-174
comp722_c0_seq1	pfam00112	Peptidase_C1	99.53%	1e-109
comp724_c0_seq1	pfam00410	Ribosomal_S8	97.67%	1e-33
comp725_c0_seq1	pfam01612	DNA_pol_A_exo1	94.19%	4e-45
comp726_c0_seq1	pfam00861	Ribosomal_L18p	25.21%	0.0000001
comp728_c0_seq1	pfam13833	EF_hand_6	98.11%	0.00000000002
comp729_c0_seq1	pfam00347	Ribosomal_L6	98.68%	0.00000000003
comp730_c0_seq1	pfam00860	Xan_ur_permease	99.74%	2e-62
comp734_c0_seq1	pfam01248	Ribosomal_L7Ae	98.95%	6e-30
comp735_c0_seq1	pfam04969	CS	98.72%	0.000000000003
comp736_c0_seq1	pfam02453	Reticulon	67.07%	3e-33
comp737_c0_seq1	pfam00080	Sod_Cu	94.29%	1e-54
comp740_c0_seq1	pfam04061	ORMDL	99.26%	2e-52
comp741_c0_seq1	pfam00106	adh_short	98.8%	2e-21
comp742_c0_seq1	pfam03141	Methyltransf_29	99.8%	0
comp743_c0_seq1	pfam01459	Porin_3	95.96%	4e-82
comp746_c0_seq1	pfam00705	PCNA_N	99.21%	5e-67
comp747_c0_seq1	pfam00504	Chloroa_b-bind	99.26%	2e-34
comp748_c0_seq1	pfam01798	Nop	99.33%	1e-69
comp754_c0_seq1	pfam00071	Ras	85.19%	1e-42
comp755_c0_seq1	pfam00004	AAA	98.47%	2e-46
comp758_c0_seq1	pfam04774	HABP4_PAI-RBP1	64.15%	0.0000000006
comp759_c0_seq1	pfam00085	Thioredoxin	92.31%	2e-25
comp760_c0_seq1	pfam01918	Alba	98.51%	0.000000005
comp761_c0_seq1	pfam00514	Arm	92.68%	0.00008
comp762_c0_seq1	pfam00067	p450	97.4%	2e-102
comp764_c0_seq1	pfam00571	CBS	73.68%	0.005
comp765_c0_seq1	pfam03953	Tubulin_C	47.62%	7e-22
comp767_c0_seq1	pfam03018	Dirigent	97.92%	6e-51
comp768_c0_seq1	pfam02990	EMP70	99.81%	0
comp770_c0_seq1	pfam01145	Band_7	98.87%	2e-21
comp771_c0_seq1	pfam00201	UDPGT	26.8%	0.000000000000000005
comp773_c0_seq1	pfam01215	COX5B	57.35%	3e-21
comp774_c0_seq1	pfam03168	LEA_2	98.98%	0.00002
comp775_c0_seq1	pfam01509	TruB_N	99.33%	1e-32
comp776_c0_seq1	pfam00091	Tubulin	99.52%	4e-57
comp777_c0_seq1	pfam04037	DUF382	99.22%	2e-71
comp778_c0_seq1	pfam00179	UQ_con	98.56%	3e-42
comp779_c0_seq1	pfam00505	HMG_box	89.86%	0.0000000000000000002
comp780_c0_seq1	pfam03552	Cellulose_synt	99.58%	0
comp782_c0_seq1	pfam00415	RCC1	0.98	0.0000000000003
comp785_c0_seq1	pfam03721	UDPG_MGDP_dh_N	99.47%	1e-62
comp787_c0_seq1	pfam01247	Ribosomal_L35Ae	97.89%	4e-51
comp788_c0_seq1	pfam00012	HSP70	99.67%	0
comp789_c0_seq1	pfam03947	Ribosomal_L2_C	99.23%	2e-46
comp790_c0_seq1	pfam08240	ADH_N	99.07%	1e-26
comp791_c0_seq1	pfam00504	Chloroa_b-bind	96.3%	2e-29
comp792_c0_seq1	pfam07946	DUF1682	99.07%	3e-70
comp793_c0_seq1	pfam04889	Cwf_Cwc_15	99.59%	3e-66
comp794_c0_seq1	pfam03468	XS	98.28%	7e-28
comp796_c0_seq1	pfam02319	E2F_TDP	98.51%	1e-21
comp798_c0_seq1	pfam05757	PsbQ	89.16%	3e-54
comp800_c0_seq1	pfam00076	RRM_1	97.14%	0.000000000000000006
comp801_c0_seq1	pfam02431	Chalcone	99.5%	2e-45
comp803_c0_seq1	pfam00368	HMG-CoA_red	99.46%	2e-179
comp804_c0_seq1	pfam00118	Cpn60_TCP1	99.17%	2e-152
comp805_c0_seq1	pfam00493	MCM	99.39%	2e-152
comp806_c0_seq1	pfam00203	Ribosomal_S19	72.84%	5e-26
comp808_c0_seq1	pfam01053	Cys_Met_Meta_PP	91.88%	5e-84
comp811_c0_seq1	pfam14443	DBC1	90.32%	7e-29
comp812_c0_seq1	pfam00657	Lipase_GDSL	98.17%	0.000000005
comp813_c0_seq1	pfam01157	Ribosomal_L21e	44.44%	0.000000000000008
comp815_c0_seq1	pfam00464	SHMT	96.32%	0
comp816_c0_seq1	pfam00069	Pkinase	98.46%	3e-68
comp817_c0_seq1	pfam05470	eIF-3c_N	99.83%	0
comp819_c0_seq1	pfam05512	AWPM-19	98.59%	1e-34
comp820_c0_seq1	pfam01428	zf-AN1	88.37%	0.00000000004
comp821_c0_seq1	pfam10602	RPN7	99.43%	1e-58
comp823_c0_seq1	pfam02784	Orn_Arg_deC_N	97.96%	3e-39
comp824_c0_seq1	pfam05091	eIF-3_zeta	99.81%	0
comp825_c0_seq1	pfam00657	Lipase_GDSL	67.12%	0.00000000002
comp826_c0_seq1	pfam00664	ABC_membrane	95.26%	2e-29
comp828_c0_seq1	pfam01370	Epimerase	99.57%	5e-45
comp829_c0_seq1	pfam07993	NAD_binding_4	99.59%	1e-64
comp832_c0_seq1	pfam00085	Thioredoxin	99.04%	2e-30
comp833_c0_seq1	pfam09135	Alb1	89.29%	0.0002
comp835_c0_seq1	pfam10427	Ago_hook	84.56%	0.000005
comp836_c0_seq1	pfam03717	PBP_dimer	55.09%	0.003
comp837_c0_seq1	pfam12678	zf-rbx1	73.97%	0.0000000002
comp838_c0_seq1	pfam02347	GDC-P	99.77%	0
comp839_c0_seq1	pfam00244	37694	99.15%	3e-136
comp840_c0_seq1	pfam05633	DUF793	99.74%	1e-120
comp841_c0_seq1	pfam00268	Ribonuc_red_sm	99.64%	5e-111
comp843_c0_seq1	pfam00012	HSP70	71.07%	3e-80
comp845_c0_seq1	pfam08442	ATP-grasp_2	99.5%	3e-61
comp846_c0_seq1	pfam00234	Tryp_alpha_amyl	98.65%	0.00002
comp847_c0_seq1	pfam01667	Ribosomal_S27e	98.18%	3e-25
comp848_c0_seq1	pfam00076	RRM_1	72.86%	0.00002
comp849_c0_seq1	pfam08240	ADH_N	99.07%	3e-26
comp850_c0_seq1	pfam13409	GST_N_2	97.06%	0.00000000000000001
comp851_c0_seq1	pfam03737	Methyltransf_6	94.81%	6e-39
comp853_c0_seq1	pfam00170	bZIP_1	90.62%	0.000000003
comp854_c0_seq1	pfam00025	Arf	99.43%	2e-63
comp855_c0_seq1	pfam00012	HSP70	99.5%	0
comp857_c0_seq1	pfam00528	BPD_transp_1	80.87%	0.0004
comp858_c0_seq1	pfam00067	p450	19.09%	0.000000000002
comp860_c0_seq1	pfam00076	RRM_1	98.57%	0.0000000000000000001
comp861_c0_seq1	pfam11904	GPCR_chapero_1	99.66%	1e-64
comp862_c0_seq1	pfam00132	Hexapep	91.67%	0.002
comp863_c0_seq1	pfam00112	Peptidase_C1	99.53%	2e-69
comp865_c0_seq1	pfam01798	Nop	97.32%	7e-63
comp867_c0_seq1	pfam00232	Glyco_hydro_1	39.65%	9e-43
comp868_c0_seq1	pfam00108	Thiolase_N	99.24%	1e-63
comp869_c0_seq1	pfam02776	TPP_enzyme_N	91.28%	6e-37
comp870_c0_seq1	pfam03810	IBN_N	98.59%	0.00000000000009
comp871_c0_seq1	pfam08392	FAE1_CUT1_RppA	99.66%	3e-171
comp873_c0_seq1	pfam00249	Myb_DNA-binding	89.36%	0.007
comp874_c0_seq1	pfam14259	RRM_6	89.86%	0.0002
comp875_c0_seq1	pfam12906	RINGv	97.87%	0.0000000000000000004
comp876_c0_seq1	pfam00004	AAA	98.47%	2e-47
comp877_c0_seq1	pfam00331	Glyco_hydro_10	97.73%	1e-57
comp878_c0_seq1	pfam03896	TRAP_alpha	66.55%	0.0000000000000009
comp879_c0_seq1	pfam07173	DUF1399	99.27%	1e-40
comp881_c0_seq1	pfam00125	Histone	61.33%	0.000000001
comp882_c0_seq1	pfam00120	Gln-synt_C	44.4%	0.00000000000000003
comp883_c0_seq1	pfam01991	vATP-synt_E	99.49%	1e-74
comp885_c0_seq1	pfam00582	Usp	97.84%	2e-24
comp885_c1_seq1	pfam12796	Ank_2	97.8%	3e-21
comp886_c0_seq1	pfam03169	OPT	99.84%	5e-142
comp887_c0_seq1	pfam00011	HSP20	79.21%	0.0000000000000000009
comp890_c0_seq1	pfam04819	DUF716	79.56%	0.0000000000000000003
comp891_c0_seq1	pfam00676	E1_dh	98.02%	3e-52
comp892_c0_seq1	pfam00454	PI3_PI4_kinase	89.7%	1e-35
comp893_c0_seq1	pfam03151	TPT	99.33%	1e-28
comp894_c0_seq1	pfam00226	DnaJ	98.41%	5e-27
comp895_c0_seq1	pfam00275	EPSP_synthase	99.76%	9e-132
comp896_c0_seq1	pfam09280	XPC-binding	98.31%	5e-22
comp897_c0_seq1	pfam00224	PK	99.71%	9e-166
comp898_c0_seq1	pfam03501	S10_plectin	96.88%	6e-50
comp900_c0_seq1	pfam01486	K-box	0.98	7e-31
comp901_c0_seq1	pfam00117	GATase	97.85%	4e-56
comp903_c0_seq1	pfam00171	Aldedh	85.62%	1e-118
comp904_c0_seq1	pfam01357	Pollen_allerg_1	98.78%	8e-31
comp907_c0_seq1	pfam01512	Complex1_51K	96.67%	6e-48
comp909_c0_seq1	pfam00085	Thioredoxin	98.08%	2e-33
comp911_c0_seq1	pfam07899	Frigida	92.15%	4e-90
comp913_c0_seq1	pfam13639	zf-RING_2	91.3%	0.0000000000002
comp914_c0_seq1	pfam00068	Phospholip_A2_1	35.34%	0.0000002
comp915_c0_seq1	pfam03357	Snf7	75.15%	4e-33
comp916_c0_seq1	pfam03552	Cellulose_synt	98.46%	0
comp917_c0_seq1	pfam00572	Ribosomal_L13	98.44%	1e-28
comp918_c0_seq1	pfam12796	Ank_2	67.03%	0.00000003
comp919_c0_seq1	pfam01423	LSM	95.45%	0.000000000000000002
comp920_c0_seq1	pfam14259	RRM_6	81.16%	0.0000001
comp921_c0_seq1	pfam00155	Aminotran_1_2	87.68%	3e-30
comp922_c0_seq1	pfam13499	EF_hand_5	98.33%	0.0000006
comp923_c0_seq1	pfam02866	Ldh_1_C	95.38%	1e-36
comp926_c0_seq1	pfam03439	Spt5-NGN	98.81%	1e-24
comp927_c0_seq1	pfam00829	Ribosomal_L21p	97.92%	2e-23
comp929_c0_seq1	pfam03171	2OG-FeII_Oxy	94.79%	1e-28
comp930_c0_seq1	pfam00036	efhand	96.55%	0.0006
comp932_c0_seq1	pfam05633	DUF793	98.97%	2e-145
comp933_c0_seq1	pfam10325	7TM_GPCR_Srz	19.92%	0.002
comp936_c0_seq1	pfam08240	ADH_N	97.22%	7e-27
comp937_c0_seq1	pfam00389	2-Hacid_dh	99.68%	6e-86
comp938_c0_seq1	pfam00227	Proteasome	99.47%	9e-52
comp939_c0_seq1	pfam00338	Ribosomal_S10	98.97%	1e-32
comp940_c0_seq1	pfam01016	Ribosomal_L27	98.75%	1e-40
comp941_c0_seq1	pfam00454	PI3_PI4_kinase	90.13%	6e-34
comp943_c0_seq1	pfam06507	Auxin_resp	98.8%	5e-34
comp945_c0_seq1	pfam07779	Cas1_AcylT	83.27%	7e-89
comp946_c0_seq1	pfam00173	Cyt-b5	98.65%	4e-27
comp949_c0_seq1	pfam00108	Thiolase_N	98.85%	8e-95
comp950_c0_seq1	pfam04570	DUF581	93.22%	1e-20
comp951_c0_seq1	pfam00076	RRM_1	98.57%	0.000000000000002
comp953_c0_seq1	pfam13499	EF_hand_5	98.33%	0.00000000000008
comp954_c0_seq1	pfam00191	Annexin	98.48%	0.00000000000000002
comp955_c0_seq1	pfam00244	37694	98.31%	5e-140
comp957_c0_seq1	pfam02878	PGM_PMM_I	99.28%	5e-33
comp958_c0_seq1	pfam01781	Ribosomal_L38e	98.55%	5e-31
comp961_c0_seq1	pfam03179	V-ATPase_G	99.05%	8e-38
comp962_c0_seq1	pfam03016	Exostosin	99.66%	6e-53
comp963_c0_seq1	pfam00226	DnaJ	98.41%	4e-27
comp964_c0_seq1	pfam01704	UDPGP	99.76%	0
comp965_c0_seq1	pfam00111	Fer2	96.1%	0.00000000000000001
comp966_c0_seq1	pfam06026	Rib_5-P_isom_A	98.84%	2e-73
comp967_c0_seq1	pfam04969	CS	98.72%	3e-21
comp968_c0_seq1	pfam03763	Remorin_C	98.21%	3e-27
comp969_c0_seq1	pfam13639	zf-RING_2	80.43%	0.0000000003
comp970_c0_seq1	pfam03953	Tubulin_C	15.87%	0.000009
comp971_c0_seq1	pfam06203	CCT	95.56%	0.0000000000000001
comp972_c0_seq1	pfam00011	HSP20	68.32%	5e-23
comp973_c0_seq1	pfam00722	Glyco_hydro_16	98.85%	1e-70
comp974_c0_seq1	pfam13519	VWA_2	82.56%	0.000001
comp975_c0_seq1	pfam00076	RRM_1	95.71%	0.0000000000000005
comp977_c0_seq1	pfam00137	ATP-synt_C	80.3%	0.000000000009
comp978_c0_seq1	pfam00043	GST_C	98.91%	0.00000000000000001
comp980_c0_seq1	pfam12329	TMF_DNA_bd	86.49%	0.000007
comp981_c0_seq1	pfam01776	Ribosomal_L22e	92.86%	6e-37
comp982_c0_seq1	pfam00160	Pro_isomerase	99.31%	2e-52
comp983_c0_seq1	pfam00082	Peptidase_S8	36.1%	0.00000000000000004
comp984_c0_seq1	pfam05199	GMC_oxred_C	97.12%	3e-26
comp987_c0_seq1	pfam01846	FF	0.98	0.0000000000002
comp988_c0_seq1	pfam00642	zf-CCCH	77.78%	0.002
comp996_c0_seq1	pfam03009	GDPD	98.74%	9e-37
comp997_c0_seq1	pfam00227	Proteasome	96.81%	6e-39
comp998_c0_seq1	pfam00221	Lyase_aromatic	28.93%	3e-52
comp999_c0_seq1	pfam10186	Atg14	68.73%	0.000000009
comp1000_c0_seq1	pfam08911	NUP50	98.48%	0.000000000000006
comp1001_c0_seq1	pfam00122	E1-E2_ATPase	99.1%	2e-46
comp1002_c0_seq1	pfam07724	AAA_2	98.81%	1e-81
comp1004_c0_seq1	pfam06203	CCT	97.78%	1e-20
comp1005_c0_seq1	pfam06818	Fez1	0.7	0.000003
comp1006_c0_seq1	pfam01486	K-box	0.99	1e-33
comp1007_c0_seq1	pfam05368	NmrA	97.84%	2e-66
comp1008_c0_seq1	pfam00069	Pkinase	83.08%	7e-22
comp1009_c0_seq1	pfam03647	Tmemb_14	98.96%	0.00000000000004
comp1011_c0_seq1	pfam00227	Proteasome	98.4%	4e-46
comp1012_c0_seq1	pfam01095	Pectinesterase	99.66%	3e-171
comp1013_c0_seq1	pfam11940	DUF3458	99.73%	7e-144
comp1014_c0_seq1	pfam00557	Peptidase_M24	87.98%	2e-22
comp1015_c0_seq1	pfam00224	PK	47.13%	2e-41
comp1016_c0_seq1	pfam00098	zf-CCHC	83.33%	0.0001
comp1017_c0_seq1	pfam13638	PIN_4	97.67%	0.00000000000000005
comp1018_c0_seq1	pfam00227	Proteasome	98.4%	3e-50
comp1019_c0_seq1	pfam00574	CLP_protease	94.51%	5e-78
comp1020_c0_seq1	pfam00026	Asp	16.14%	0.00007
comp1023_c0_seq1	pfam04053	Coatomer_WDAD	99.77%	1e-161
comp1025_c0_seq1	pfam10248	Mlf1IP	58.19%	0.00008
comp1026_c0_seq1	pfam00118	Cpn60_TCP1	99.79%	1e-148
comp1028_c0_seq1	pfam00071	Ras	99.38%	5e-56
comp1029_c0_seq1	pfam00043	GST_C	98.91%	0.00000000004
comp1030_c0_seq1	pfam00076	RRM_1	97.14%	9e-20
comp1032_c0_seq1	pfam00647	EF1G	90.48%	1e-40
comp1033_c0_seq1	pfam02213	GYF	89.47%	0.000000003
comp1034_c0_seq1	pfam00183	HSP90	84.31%	0
comp1036_c0_seq1	pfam00231	ATP-synt	99.31%	4e-80
comp1039_c0_seq1	pfam00262	Calreticulin	99.72%	8e-127
comp1040_c0_seq1	pfam00262	Calreticulin	29.53%	6e-25
comp1041_c0_seq1	pfam00828	Ribosomal_L18e	99.18%	1e-28
comp1042_c0_seq1	pfam00076	RRM_1	98.57%	0.000000000000000002
comp1043_c0_seq1	pfam00534	Glycos_transf_1	98.1%	3e-23
comp1046_c0_seq1	pfam00076	RRM_1	98.57%	0.000000000000004
comp1047_c0_seq1	pfam01595	DUF21	97.8%	2e-24
comp1050_c0_seq1	pfam00076	RRM_1	95.71%	0.00000000003
comp1051_c0_seq1	pfam00004	AAA	99.24%	2e-47
comp1052_c0_seq1	pfam04857	CAF1	99.57%	9e-90
comp1053_c0_seq1	pfam02469	Fasciclin	80.49%	0.0000000000000002
comp1054_c0_seq1	pfam00022	Actin	65.94%	1e-116
comp1055_c0_seq1	pfam00318	Ribosomal_S2	99.51%	3e-51
comp1058_c0_seq1	pfam00650	CRAL_TRIO	99.34%	2e-31
comp1059_c0_seq1	pfam00152	tRNA-synt_2	79.71%	2e-59
comp1060_c0_seq1	pfam05498	RALF	78.79%	0.000000000000000003
comp1062_c0_seq1	pfam00657	Lipase_GDSL	75.34%	0.000000001
comp1063_c0_seq1	pfam07859	Abhydrolase_3	99.03%	1e-51
comp1065_c0_seq1	pfam00071	Ras	99.38%	6e-74
comp1066_c0_seq1	pfam00330	Aconitase	99.78%	3e-62
comp1068_c0_seq1	pfam08442	ATP-grasp_2	98.51%	0.00000002
comp1070_c0_seq1	pfam12874	zf-met	0.96	0.0002
comp1072_c0_seq1	pfam03251	Tymo_45kd_70kd	15.72%	0.0003
comp1073_c0_seq1	pfam00314	Thaumatin	99.53%	2e-85
comp1075_c0_seq1	pfam05903	DUF862	98.68%	3e-47
comp1076_c0_seq1	pfam00313	CSD	96.97%	1e-26
comp1077_c0_seq1	pfam00091	Tubulin	31.9%	0.0000000000000004
comp1079_c0_seq1	pfam00274	Glycolytic	99.71%	0
comp1080_c0_seq1	pfam01301	Glyco_hydro_35	99.69%	9e-145
comp1081_c0_seq1	pfam02737	3HCDH_N	91.67%	6e-55
comp1082_c0_seq1	pfam00198	2-oxoacid_dh	99.53%	6e-80
comp1083_c0_seq1	pfam00673	Ribosomal_L5_C	97.89%	6e-39
comp1084_c0_seq1	pfam07738	Sad1_UNC	84.44%	6e-35
comp1086_c0_seq1	pfam05348	UMP1	96.92%	5e-32
comp1087_c0_seq1	pfam13855	LRR_8	98.33%	0.0000006
comp1088_c0_seq1	pfam00071	Ras	99.38%	1e-70
comp1090_c0_seq1	pfam03358	FMN_red	83.44%	0.0000000004
comp1092_c0_seq1	pfam01937	DUF89	99.37%	9e-69
comp1094_c0_seq1	pfam00850	Hist_deacetyl	98.67%	4e-93
comp1095_c0_seq1	pfam04258	Peptidase_A22B	99.31%	2e-84
comp1097_c0_seq1	pfam07992	Pyr_redox_2	95.05%	2e-59
comp1098_c0_seq1	pfam00083	Sugar_tr	49.44%	8e-47
comp1099_c0_seq1	pfam00311	PEPcase	99.87%	0
comp1100_c0_seq1	pfam12799	LRR_4	90.7%	0.00001
comp1101_c0_seq1	pfam08590	DUF1771	96.97%	0.0000000000002
comp1102_c0_seq1	pfam00365	PFK	86.74%	0.00000000000002
comp1104_c0_seq1	pfam12428	DUF3675	99.15%	3e-39
comp1105_c0_seq1	pfam00504	Chloroa_b-bind	97.78%	1e-39
comp1106_c0_seq1	pfam11523	DUF3223	97.37%	8e-24
comp1107_c0_seq1	pfam09229	Aha1_N	96.35%	0.0000000000000000001
comp1108_c0_seq1	pfam01053	Cys_Met_Meta_PP	99.48%	1e-152
comp1109_c0_seq1	pfam00569	ZZ	71.74%	0.0000005
comp1110_c0_seq1	pfam00294	PfkB	99.33%	4e-62
comp1111_c0_seq1	pfam00227	Proteasome	97.87%	3e-52
comp1113_c0_seq1	pfam11264	ThylakoidFormat	99.54%	2e-64
comp1114_c0_seq1	pfam00810	ER_lumen_recept	99.3%	3e-38
comp1115_c0_seq1	pfam00800	PDT	99.45%	5e-53
comp1117_c0_seq1	pfam02704	GASA	98.33%	6e-35
comp1121_c0_seq1	pfam13868	Trichoplein	72.49%	0.000000000000004
comp1123_c0_seq1	pfam04970	LRAT	95.2%	4e-31
comp1126_c0_seq1	pfam13414	TPR_11	98.55%	0.000000000003
comp1129_c0_seq1	pfam01063	Aminotran_4	98.7%	1e-33
comp1130_c0_seq1	pfam00637	Clathrin	99.3%	3e-34
comp1133_c0_seq1	pfam01412	ArfGap	96.58%	6e-41
comp1134_c0_seq1	pfam00736	EF1_GNE	96.55%	2e-23
comp1137_c0_seq1	pfam00224	PK	96.55%	1e-89
comp1140_c0_seq1	pfam03134	TB2_DP1_HVA22	78.72%	9e-24
comp1141_c0_seq1	pfam08267	Meth_synt_1	65.48%	1e-76
comp1142_c0_seq1	pfam00118	Cpn60_TCP1	99.17%	8e-145
comp1143_c0_seq1	pfam13921	Myb_DNA-bind_6	98.31%	0.0000000000008
comp1145_c0_seq1	pfam00168	C2	98.82%	0.0000000005
comp1146_c0_seq1	pfam01194	RNA_pol_N	98.33%	7e-33
comp1147_c0_seq1	pfam08083	PROCN	99.75%	0
comp1148_c0_seq1	pfam05116	S6PP	77.33%	0.00000000000002
comp1150_c0_seq1	pfam12756	zf-C2H2_2	0.98	4e-33
comp1151_c0_seq1	pfam01399	PCI	0.99	6e-21
comp1153_c0_seq1	pfam00173	Cyt-b5	94.59%	3e-29
comp1157_c0_seq1	pfam00076	RRM_1	98.57%	0.00000000001
comp1158_c0_seq1	pfam00439	Bromodomain	98.81%	0.0000000000000002
comp1160_c0_seq1	pfam00501	AMP-binding	99.76%	1e-74
comp1162_c0_seq1	pfam00076	RRM_1	97.14%	0.0000000001
comp1163_c0_seq1	pfam12708	Pectate_lyase_3	98.2%	0.00000001
comp1164_c0_seq1	pfam05383	La	71.19%	0.0000000000000008
comp1165_c0_seq1	pfam14368	LTP_2	83.16%	0.0000000000000000002
comp1167_c0_seq1	pfam05637	Glyco_transf_34	98.74%	1e-68
comp1168_c0_seq1	pfam00069	Pkinase	99.62%	4e-88
comp1171_c0_seq1	pfam03255	ACCA	99.31%	4e-70
comp1172_c0_seq1	pfam02482	Ribosomal_S30AE	97.87%	3e-21
comp1173_c0_seq1	pfam01486	K-box	0.93	3e-31
comp1177_c0_seq1	pfam02362	B3	98.97%	0.0000000000001
comp1178_c0_seq1	pfam01762	Galactosyl_T	99.49%	3e-47
comp1179_c0_seq2	pfam01679	Pmp3	94.12%	6e-23
comp1180_c0_seq1	pfam01103	Bac_surface_Ag	99.68%	4e-28
comp1181_c0_seq1	pfam01439	Metallothio_2	16.22%	0.000005
comp1185_c0_seq1	pfam07557	Shugoshin_C	88.46%	0.00007
comp1186_c0_seq1	pfam00022	Actin	35.42%	4e-66
comp1187_c0_seq1	pfam00464	SHMT	99.74%	0
comp1188_c0_seq1	pfam00011	HSP20	58.42%	0.0000000000000000003
comp1191_c0_seq1	pfam12752	SUZ	94.74%	0.000000007
comp1193_c0_seq1	pfam04177	TAP42	99.7%	1e-67
comp1194_c0_seq1	pfam00071	Ras	99.38%	2e-68
comp1195_c0_seq1	pfam02854	MIF4G	99.49%	2e-39
comp1197_c0_seq1	pfam00769	ERM	41.39%	0.0002
comp1199_c0_seq1	pfam00573	Ribosomal_L4	92.63%	3e-47
comp1201_c0_seq1	pfam00122	E1-E2_ATPase	99.55%	3e-60
comp1203_c0_seq1	pfam01251	Ribosomal_S7e	99.47%	4e-93
comp1204_c0_seq1	pfam08644	SPT16	99.34%	2e-59
comp1206_c0_seq1	pfam00179	UQ_con	92.09%	2e-47
comp1208_c0_seq1	pfam03951	Gln-synt_N	76.19%	0.0000000000002
comp1209_c0_seq1	pfam02990	EMP70	85.33%	3e-169
comp1210_c0_seq1	pfam04548	AIG1	98.58%	1e-42
comp1211_c0_seq1	pfam03154	Atrophin-1	10.52%	0.0003
comp1212_c0_seq1	pfam00253	Ribosomal_S14	96.23%	0.000000000003
comp1213_c0_seq1	pfam00122	E1-E2_ATPase	92.34%	4e-55
comp1216_c0_seq1	pfam00403	HMA	95.16%	0.000004
comp1218_c0_seq1	pfam02401	LYTB	98.57%	6e-71
comp1219_c0_seq1	pfam08553	VID27	52.14%	1e-40
comp1220_c0_seq1	pfam00225	Kinesin	99.69%	1e-108
comp1221_c0_seq1	pfam10369	ALS_ss_C	98.67%	3e-29
comp1222_c0_seq1	pfam00227	Proteasome	97.87%	1e-45
comp1223_c0_seq1	pfam00483	NTP_transferase	95.95%	9e-50
comp1224_c0_seq1	pfam01912	eIF-6	99.49%	2e-94
comp1225_c0_seq1	pfam06273	eIF-4B	17.34%	0.00006
comp1226_c0_seq1	pfam00903	Glyoxalase	99.17%	1e-26
comp1230_c0_seq1	pfam04862	DUF642	94.12%	1e-128
comp1232_c0_seq1	pfam06624	RAMP4	98.41%	0.00000004
comp1233_c0_seq1	pfam08395	7tm_7	44.86%	0.003
comp1234_c0_seq1	pfam03171	2OG-FeII_Oxy	98.96%	3e-28
comp1235_c0_seq1	pfam08326	ACC_central	97.74%	0
comp1236_c0_seq1	pfam00067	p450	39.48%	2e-42
comp1239_c0_seq1	pfam00025	Arf	99.43%	7e-55
comp1240_c0_seq1	pfam00285	Citrate_synt	99.72%	2e-137
comp1241_c0_seq1	pfam03345	DDOST_48kD	96.91%	1e-119
comp1243_c0_seq1	pfam00270	DEAD	98.82%	4e-47
comp1244_c0_seq1	pfam14368	LTP_2	95.79%	0.0000009
comp1246_c0_seq1	pfam08541	ACP_syn_III_C	86.67%	0.0000005
comp1248_c0_seq1	pfam02492	cobW	99.44%	2e-38
comp1249_c0_seq1	pfam00153	Mito_carr	84.38%	0.000000000000002
comp1250_c0_seq1	pfam00832	Ribosomal_L39	95.35%	6e-21
comp1252_c0_seq1	pfam12850	Metallophos_2	97.95%	2e-25
comp1254_c0_seq1	pfam01167	Tub	99.59%	3e-91
comp1255_c0_seq1	pfam03106	WRKY	96.67%	1e-31
comp1256_c0_seq1	pfam00069	Pkinase	99.62%	2e-86
comp1257_c0_seq1	pfam07992	Pyr_redox_2	98.59%	9e-65
comp1258_c0_seq1	pfam06888	Put_Phosphatase	99.15%	3e-91
comp1259_c0_seq1	pfam01281	Ribosomal_L9_N	83.33%	0.00000000006
comp1260_c0_seq1	pfam03242	LEA_3	98.94%	5e-20
comp1261_c0_seq1	pfam01025	GrpE	93.33%	4e-45
comp1262_c0_seq1	pfam00428	Ribosomal_60s	97.73%	0.0000000003
comp1263_c0_seq1	pfam11976	Rad60-SLD	98.61%	2e-23
comp1264_c0_seq1	pfam00120	Gln-synt_C	88.42%	8e-57
comp1269_c0_seq1	pfam00254	FKBP_C	95.74%	1e-27
comp1270_c0_seq1	pfam01263	Aldose_epim	99.67%	1e-51
comp1271_c0_seq1	pfam01602	Adaptin_N	99.23%	3e-126
comp1272_c0_seq1	pfam00722	Glyco_hydro_16	95.98%	2e-64
comp1274_c0_seq1	pfam01126	Heme_oxygenase	97.06%	0.000002
comp1276_c0_seq1	pfam00179	UQ_con	97.12%	2e-51
comp1278_c0_seq1	pfam00038	Filament	25.32%	0.0007
comp1279_c0_seq1	pfam00091	Tubulin	21.43%	0.0000000001
comp1280_c0_seq1	pfam00025	Arf	12.07%	0.000002
comp1281_c0_seq1	pfam02915	Rubrerythrin	99.27%	2e-39
comp1283_c0_seq1	pfam01429	MBD	89.33%	0.000000009
comp1284_c0_seq1	pfam00067	p450	99.13%	6e-91
comp1285_c0_seq1	pfam02507	PSI_PsaF	98.74%	3e-84
comp1287_c0_seq1	pfam10250	O-FucT	98.41%	1e-76
comp1288_c0_seq1	pfam00241	Cofilin_ADF	99.21%	5e-42
comp1291_c0_seq1	pfam00201	UDPGT	27.2%	3e-22
comp1293_c0_seq1	pfam00155	Aminotran_1_2	98.6%	1e-51
comp1294_c0_seq1	pfam04144	SCAMP	99.44%	3e-63
comp1296_c0_seq1	pfam02365	NAM	98.46%	4e-47
comp1297_c0_seq1	pfam00403	HMA	96.77%	0.0000004
comp1299_c0_seq1	pfam00153	Mito_carr	97.92%	3e-27
comp1300_c0_seq1	pfam00109	ketoacyl-synt	99.59%	3e-57
comp1302_c0_seq1	pfam02020	W2	89.33%	0.000000001
comp1303_c0_seq1	pfam00201	UDPGT	0.31	0.0000000000000001
comp1307_c0_seq1	pfam01055	Glyco_hydro_31	99.77%	8e-174
comp1309_c0_seq1	pfam11718	CPSF73-100_C	99.04%	3e-48
comp1311_c0_seq1	pfam13041	PPR_2	0.98	0.0000000005
comp1312_c0_seq1	pfam02298	Cu_bind_like	90.48%	1e-30
comp1313_c0_seq1	pfam01852	START	99.51%	3e-59
comp1318_c0_seq1	pfam01501	Glyco_transf_8	99.6%	5e-57
comp1321_c0_seq1	pfam00903	Glyoxalase	99.17%	3e-25
comp1322_c0_seq1	pfam03083	MtN3_slv	62.07%	0.000000000000000002
comp1323_c0_seq1	pfam00125	Histone	98.67%	0.000000000004
comp1324_c0_seq1	pfam13833	EF_hand_6	92.45%	0.0000000003
comp1325_c0_seq1	pfam07541	EIF_2_alpha	98.21%	9e-39
comp1326_c0_seq1	pfam03634	TCP	52.46%	9e-31
comp1327_c0_seq1	pfam02096	60KD_IMP	96.89%	5e-57
comp1328_c0_seq1	pfam01423	LSM	98.48%	0.00000000000003
comp1330_c0_seq1	pfam00118	Cpn60_TCP1	99.38%	7e-108
comp1332_c0_seq1	pfam04725	PsbR	98.99%	3e-45
comp1333_c0_seq1	pfam02629	CoA_binding	98.96%	8e-35
comp1336_c0_seq1	pfam13499	EF_hand_5	93.33%	0.0000001
comp1337_c0_seq1	pfam00076	RRM_1	98.57%	8e-20
comp1338_c0_seq1	pfam08541	ACP_syn_III_C	85.56%	0.0000000000006
comp1339_c0_seq1	pfam00664	ABC_membrane	99.27%	2e-43
comp1340_c0_seq1	pfam03552	Cellulose_synt	14.94%	2e-69
comp1341_c0_seq1	pfam00013	KH_1	98.31%	0.000000001
comp1342_c0_seq1	pfam00080	Sod_Cu	99.29%	2e-60
comp1343_c0_seq1	pfam00675	Peptidase_M16	97.99%	3e-50
comp1347_c0_seq1	pfam00584	SecE	96.43%	0.00001
comp1349_c0_seq1	pfam00443	UCH	99.04%	8e-83
comp1350_c0_seq1	pfam03283	PAE	99.72%	6e-147
comp1352_c0_seq1	pfam02364	Glucan_synthase	96.33%	0
comp1354_c0_seq1	pfam01576	Myosin_tail_1	77.88%	2e-31
comp1356_c0_seq1	pfam00085	Thioredoxin	98.08%	7e-32
comp1357_c0_seq1	pfam00226	DnaJ	96.83%	3e-25
comp1361_c0_seq1	pfam01190	Pollen_Ole_e_I	98.95%	0.000000000000000001
comp1364_c0_seq1	pfam00332	Glyco_hydro_17	99.03%	9e-92
comp1365_c0_seq1	pfam08477	Miro	93.1%	0.00000000000001
comp1366_c0_seq1	pfam03083	MtN3_slv	97.7%	3e-29
comp1367_c0_seq1	pfam07891	DUF1666	97.98%	4e-38
comp1368_c0_seq1	pfam14309	DUF4378	99.38%	4e-37
comp1369_c0_seq1	pfam00067	p450	97.83%	5e-54
comp1370_c0_seq1	pfam00125	Histone	94.67%	0.00000000002
comp1371_c0_seq1	pfam00125	Histone	74.67%	0.0000000000001
comp1372_c0_seq1	pfam02990	EMP70	99.81%	0
comp1373_c0_seq1	pfam00501	AMP-binding	99.76%	2e-93
comp1374_c0_seq1	pfam00069	Pkinase	99.62%	1e-58
comp1375_c0_seq1	pfam00171	Aldedh	99.78%	0
comp1377_c0_seq1	pfam05529	Bap31	96.88%	0.00000001
comp1378_c0_seq1	pfam00232	Glyco_hydro_1	25.77%	8e-27
comp1379_c0_seq1	pfam00160	Pro_isomerase	99.31%	5e-33
comp1380_c0_seq1	pfam00069	Pkinase	94.23%	0.00000000000007
comp1381_c0_seq1	pfam01398	JAB	94.87%	0.000000003
comp1382_c0_seq1	pfam00076	RRM_1	98.57%	0.0000000000000000006
comp1383_c0_seq1	pfam00891	Methyltransf_2	97.07%	3e-94
comp1384_c0_seq1	pfam07774	DUF1620	99.54%	4e-54
comp1385_c0_seq1	pfam00314	Thaumatin	99.53%	8e-88
comp1386_c0_seq1	pfam00319	SRF-TF	98.04%	5e-22
comp1388_c0_seq1	pfam00009	GTP_EFTU	90.76%	6e-47
comp1389_c0_seq1	pfam00183	HSP90	94.71%	1e-164
comp1392_c0_seq1	pfam01873	eIF-5_eIF-2B	99.2%	4e-51
comp1393_c0_seq1	pfam00335	Tetraspannin	23.98%	0.0000000005
comp1394_c0_seq1	pfam13561	adh_short_C2	99.58%	3e-76
comp1395_c0_seq1	pfam00800	PDT	99.45%	2e-64
comp1396_c0_seq1	pfam05739	SNARE	98.39%	0.00000000003
comp1397_c0_seq1	pfam01956	DUF106	86.9%	4e-29
comp1398_c0_seq1	pfam00171	Aldedh	93.46%	1e-72
comp1399_c0_seq1	pfam08777	RRM_3	89.22%	0.0000000000000002
comp1400_c0_seq1	pfam08766	DEK_C	92.59%	0.000009
comp1401_c0_seq1	pfam00664	ABC_membrane	94.53%	9e-50
comp1402_c0_seq1	pfam12265	CAF1C_H4-bd	98.63%	0.00000000000002
comp1404_c0_seq1	pfam12165	DUF3594	98.54%	2e-67
comp1406_c0_seq1	pfam01237	Oxysterol_BP	99.7%	3e-112
comp1407_c0_seq1	pfam01251	Ribosomal_S7e	99.47%	8e-95
comp1408_c0_seq1	pfam05562	WCOR413	99.46%	1e-72
comp1411_c0_seq1	pfam02201	SWIB	98.68%	2e-29
comp1412_c0_seq1	pfam12807	eIF3_p135	98.82%	3e-39
comp1413_c0_seq1	pfam00141	peroxidase	99.44%	1e-45
comp1414_c0_seq1	pfam01189	Nol1_Nop2_Fmu	98.56%	2e-82
comp1416_c0_seq1	pfam00179	UQ_con	61.87%	0.000000008
comp1417_c0_seq1	pfam14379	Myb_CC_LHEQLE	90.2%	0.00000001
comp1418_c0_seq1	pfam00258	Flavodoxin_1	55.63%	0.0000005
comp1419_c0_seq1	pfam05199	GMC_oxred_C	97.12%	5e-27
comp1420_c0_seq1	pfam03029	ATP_bind_1	97.45%	3e-69
comp1421_c0_seq1	pfam14204	Ribosomal_L18_c	98.92%	4e-45
comp1423_c0_seq1	pfam02544	Steroid_dh	97.33%	4e-28
comp1424_c0_seq1	pfam02519	Auxin_inducible	71.72%	1e-21
comp1425_c0_seq1	pfam01092	Ribosomal_S6e	32.28%	0.0000000000004
comp1426_c0_seq1	pfam00484	Pro_CA	97.99%	6e-44
comp1427_c0_seq1	pfam00390	malic	99.45%	1e-85
comp1428_c0_seq1	pfam00650	CRAL_TRIO	98.03%	0.0000000000000000006
comp1429_c0_seq1	pfam00227	Proteasome	98.94%	8e-49
comp1431_c0_seq1	pfam01412	ArfGap	89.74%	1e-37
comp1432_c0_seq1	pfam04520	Senescence_reg	98.63%	8e-37
comp1434_c0_seq1	pfam00012	HSP70	17.39%	0.0000000000002
comp1435_c0_seq1	pfam01434	Peptidase_M41	99.53%	1e-84
comp1436_c0_seq1	pfam00400	WD40	97.44%	0.000000003
comp1437_c0_seq1	pfam09358	UBA_e1_C	83.06%	9e-37
comp1439_c0_seq1	pfam02714	DUF221	99.69%	2e-93
comp1440_c0_seq1	pfam03552	Cellulose_synt	99.44%	0
comp1441_c0_seq1	pfam03446	NAD_binding_2	99.39%	8e-47
comp1443_c0_seq1	pfam13943	WPP	0.93	5e-32
comp1445_c0_seq1	pfam00106	adh_short	98.2%	1e-29
comp1446_c0_seq1	pfam01250	Ribosomal_S6	96.74%	0.000009
comp1447_c0_seq1	pfam01042	Ribonuc_L-PSP	0.9	2e-39
comp1448_c0_seq1	pfam00006	ATP-synt_ab	99.53%	5e-76
comp1449_c0_seq1	pfam00009	GTP_EFTU	98.91%	1e-63
comp1450_c0_seq1	pfam05199	GMC_oxred_C	97.12%	3e-28
comp1451_c0_seq1	pfam00171	Aldedh	99.78%	4e-131
comp1452_c0_seq1	pfam00623	RNA_pol_Rpb1_2	96.36%	1e-38
comp1453_c0_seq1	pfam00076	RRM_1	94.29%	0.0000000003
comp1454_c0_seq1	pfam00085	Thioredoxin	98.08%	5e-35
comp1455_c0_seq1	pfam00076	RRM_1	97.14%	0.00000000000006
comp1457_c0_seq1	pfam08317	Spc7	37.69%	0.000005
comp1459_c0_seq1	pfam02792	Mago_nashi	99.3%	9e-83
comp1460_c0_seq1	pfam00076	RRM_1	98.57%	0.0000000000000002
comp1462_c0_seq1	pfam00344	SecY	99.71%	3e-97
comp1463_c0_seq1	pfam08646	Rep_fac-A_C	99.32%	3e-44
comp1464_c0_seq1	pfam07714	Pkinase_Tyr	96.51%	1e-59
comp1465_c0_seq1	pfam01817	CM_2	36.71%	0.001
comp1467_c0_seq1	pfam13602	ADH_zinc_N_2	99.22%	0.000000000000007
comp1468_c0_seq1	pfam00254	FKBP_C	98.94%	5e-40
comp1470_c0_seq1	pfam05832	DUF846	98.58%	2e-45
comp1471_c0_seq1	pfam02221	E1_DerP2_DerF2	96.97%	9e-24
comp1473_c0_seq1	pfam02171	Piwi	99.66%	2e-105
comp1474_c0_seq1	pfam00156	Pribosyltran	99.19%	1e-20
comp1475_c0_seq1	pfam00400	WD40	82.05%	0.000000007
comp1480_c0_seq1	pfam00481	PP2C	97.22%	1e-52
comp1481_c0_seq1	pfam09430	DUF2012	96.52%	1e-28
comp1482_c0_seq1	pfam00106	adh_short	98.8%	3e-39
comp1484_c0_seq1	pfam00044	Gp_dh_N	99.32%	2e-65
comp1487_c0_seq1	pfam00410	Ribosomal_S8	96.9%	0.00000000000000001
comp1489_c0_seq1	pfam00013	KH_1	98.31%	0.0000000003
comp1490_c0_seq1	pfam10539	Dev_Cell_Death	99.23%	2e-41
comp1491_c0_seq1	pfam08132	AdoMetDC_leader	33.33%	0.00002
comp1493_c0_seq1	pfam09280	XPC-binding	94.92%	1e-21
comp1494_c0_seq1	pfam02867	Ribonuc_red_lgC	99.81%	0
comp1495_c0_seq1	pfam00448	SRP54	98.98%	3e-59
comp1496_c0_seq1	pfam00069	Pkinase	96.15%	9e-39
comp1498_c0_seq1	pfam07814	WAPL	82.92%	4e-56
comp1500_c0_seq1	pfam01641	SelR	99.19%	1e-58
comp1502_c0_seq1	pfam00928	Adap_comp_sub	95.9%	2e-75
comp1503_c0_seq1	pfam00009	GTP_EFTU	97.28%	2e-38
comp1504_c0_seq1	pfam00481	PP2C	99.6%	8e-57
comp1505_c0_seq1	pfam01529	zf-DHHC	93.41%	5e-47
comp1506_c0_seq1	pfam00957	Synaptobrevin	76.4%	1e-28
comp1507_c0_seq1	pfam00199	Catalase	99.74%	0
comp1509_c0_seq2	pfam04419	4F5	94.74%	0.0007
comp1512_c0_seq1	pfam00171	Aldedh	78.43%	7e-153
comp1513_c0_seq1	pfam01423	LSM	98.48%	0.0000000000001
comp1514_c0_seq1	pfam00071	Ras	99.38%	2e-80
comp1516_c0_seq1	pfam01127	Sdh_cyt	65.04%	0.00000001
comp1517_c0_seq1	pfam00107	ADH_zinc_N	96.95%	0.00000000000000003
comp1518_c0_seq1	pfam00069	Pkinase	99.62%	5e-68
comp1522_c0_seq1	pfam00270	DEAD	95.86%	6e-52
comp1525_c0_seq1	pfam00244	37694	9.75%	0.00000000002
comp1527_c0_seq1	pfam00224	PK	96.84%	1e-83
comp1529_c0_seq1	pfam00235	Profilin	98.35%	3e-43
comp1530_c0_seq1	pfam00091	Tubulin	32.38%	4e-21
comp1531_c0_seq1	pfam00010	HLH	80.77%	0.005
comp1532_c0_seq1	pfam01092	Ribosomal_S6e	58.27%	2e-21
comp1533_c0_seq1	pfam04774	HABP4_PAI-RBP1	75.47%	0.0000000000000000004
comp1534_c0_seq1	pfam00160	Pro_isomerase	98.61%	9e-43
comp1536_c0_seq1	pfam00847	AP2	98.11%	0.000000000001
comp1538_c0_seq1	pfam00664	ABC_membrane	99.64%	4e-41
comp1539_c0_seq1	pfam06217	GAGA_bind	99.67%	7e-69
comp1540_c0_seq1	pfam00171	Aldedh	82.57%	9e-141
comp1541_c0_seq1	pfam01255	Prenyltransf	98.65%	1e-61
comp1542_c0_seq1	pfam00466	Ribosomal_L10	0.75	0.0000000000002
comp1543_c0_seq1	pfam00134	Cyclin_N	99.21%	2e-50
comp1548_c0_seq1	pfam03358	FMN_red	45.03%	0.001
comp1549_c0_seq1	pfam00850	Hist_deacetyl	99.33%	5e-93
comp1550_c0_seq1	pfam00069	Pkinase	99.62%	1e-52
comp1551_c0_seq1	pfam06547	DUF1117	55.65%	0.000000000000000004
comp1552_c0_seq1	pfam00225	Kinesin	99.69%	4e-113
comp1554_c0_seq1	pfam05093	CIAPIN1	96.91%	2e-30
comp1557_c0_seq1	pfam01565	FAD_binding_4	65.47%	0.000000000000004
comp1558_c0_seq1	pfam00201	UDPGT	66.2%	1e-32
comp1559_c0_seq1	pfam00658	PABP	93.06%	9e-30
comp1560_c0_seq1	pfam02605	PsaL	99.35%	3e-48
comp1561_c0_seq1	pfam00270	DEAD	75.15%	2e-33
comp1562_c0_seq1	pfam03947	Ribosomal_L2_C	99.23%	2e-46
comp1563_c0_seq1	pfam03016	Exostosin	99.66%	7e-64
comp1564_c0_seq1	pfam00004	AAA	99.24%	9e-42
comp1565_c0_seq1	pfam02777	Sod_Fe_C	99.06%	6e-44
comp1566_c0_seq1	pfam00179	UQ_con	99.28%	3e-52
comp1568_c0_seq1	pfam00642	zf-CCCH	92.59%	0.006
comp1569_c0_seq1	pfam00350	Dynamin_N	99.4%	2e-29
comp1571_c0_seq1	pfam03531	SSrecog	99.06%	9e-92
comp1573_c0_seq1	pfam00504	Chloroa_b-bind	31.11%	0.01
comp1574_c0_seq1	pfam00383	dCMP_cyt_deam_1	98.08%	2e-30
comp1575_c0_seq1	pfam00166	Cpn10	96.7%	0.0000000000001
comp1576_c0_seq1	pfam00069	Pkinase	99.62%	7e-76
comp1578_c0_seq1	pfam00076	RRM_1	97.14%	0.0000000000000003
comp1580_c0_seq1	pfam02889	Sec63	99.35%	4e-115
comp1582_c0_seq1	pfam04107	GCS2	93.08%	2e-81
comp1583_c0_seq1	pfam08372	PRT_C	99.36%	1e-97
comp1585_c0_seq1	pfam00270	DEAD	26.04%	0.0000000000004
comp1586_c0_seq1	pfam03468	XS	89.66%	0.00000000000002
comp1589_c0_seq1	pfam00240	ubiquitin	94.2%	0.000000000000006
comp1590_c0_seq1	pfam00082	Peptidase_S8	34.3%	0.00000000000000001
comp1591_c0_seq1	pfam13424	TPR_12	96.15%	0.00003
comp1592_c0_seq1	pfam08069	Ribosomal_S13_N	98.33%	1e-31
comp1593_c0_seq1	pfam09298	DUF1969	99.01%	2e-34
comp1594_c0_seq1	pfam14211	DUF4323	84.92%	0.00000000000000001
comp1595_c0_seq1	pfam00226	DnaJ	96.83%	7e-28
comp1596_c0_seq1	pfam00013	KH_1	93.22%	0.0000000002
comp1597_c0_seq1	pfam09440	eIF3_N	99.25%	1e-39
comp1598_c0_seq1	pfam04614	Pex19	72.54%	6e-37
comp1599_c0_seq1	pfam03223	V-ATPase_C	99.73%	3e-125
comp1601_c0_seq1	pfam00646	F-box	0.75	0.00001
comp1602_c0_seq1	pfam02201	SWIB	98.68%	6e-29
comp1603_c0_seq1	pfam00664	ABC_membrane	95.26%	1e-37
comp1604_c0_seq1	pfam03514	GRAS	99.46%	4e-141
comp1605_c0_seq1	pfam00808	CBFD_NFYB_HMF	96.92%	0.000000000000000001
comp1607_c0_seq1	pfam00224	PK	51.44%	8e-63
comp1610_c0_seq1	pfam01269	Fibrillarin	99.13%	9e-133
comp1611_c0_seq1	pfam10604	Polyketide_cyc2	99.29%	0.0000000000006
comp1612_c0_seq1	pfam13414	TPR_11	92.75%	0.0000000000004
comp1613_c0_seq1	pfam00022	Actin	86.65%	6e-159
comp1614_c0_seq1	pfam00270	DEAD	98.82%	1e-44
comp1616_c0_seq1	pfam00400	WD40	74.36%	0.003
comp1617_c0_seq1	pfam00924	MS_channel	75.25%	0.00000000000001
comp1618_c0_seq1	pfam10037	MRP-S27	24.94%	0.004
comp1619_c0_seq1	pfam00076	RRM_1	84.29%	0.0000000003
comp1620_c0_seq1	pfam00808	CBFD_NFYB_HMF	98.46%	0.00000000000000002
comp1621_c0_seq1	pfam00106	adh_short	98.2%	1e-21
comp1622_c0_seq1	pfam00970	FAD_binding_6	97.98%	4e-35
comp1623_c0_seq1	pfam00400	WD40	97.44%	0.000001
comp1630_c0_seq1	pfam01565	FAD_binding_4	95.68%	1e-28
comp1632_c0_seq1	pfam01061	ABC2_membrane	99.05%	1e-43
comp1633_c0_seq1	pfam00069	Pkinase	98.46%	7e-70
comp1634_c0_seq1	pfam04939	RRS1	84.15%	3e-48
comp1635_c0_seq1	pfam03181	BURP	98.61%	2e-78
comp1636_c0_seq1	pfam00046	Homeobox	96.49%	0.00000000000005
comp1637_c0_seq1	pfam01435	Peptidase_M48	99.1%	1e-51
comp1638_c0_seq1	pfam00155	Aminotran_1_2	99.16%	3e-29
comp1639_c0_seq1	pfam08718	GLTP	97.97%	4e-52
comp1641_c0_seq1	pfam00890	FAD_binding_2	95.51%	6e-110
comp1642_c0_seq1	pfam08241	Methyltransf_11	92.39%	0.00000004
comp1643_c0_seq1	pfam00069	Pkinase	0.4	3e-28
comp1644_c0_seq1	pfam05694	SBP56	99.57%	0
comp1645_c0_seq1	pfam07899	Frigida	11.95%	0.000009
comp1646_c0_seq1	pfam01221	Dynein_light	96.51%	2e-42
comp1647_c0_seq1	pfam00450	Peptidase_S10	98.07%	1e-144
comp1648_c0_seq1	pfam00244	37694	99.58%	6e-136
comp1650_c0_seq1	pfam01699	Na_Ca_ex	87.41%	0.000000000003
comp1651_c0_seq1	pfam00179	UQ_con	99.28%	5e-55
comp1652_c0_seq1	pfam07899	Frigida	92.49%	9e-78
comp1653_c0_seq1	pfam00098	zf-CCHC	83.33%	0.00008
comp1654_c0_seq1	pfam01423	LSM	98.48%	0.000000000000008
comp1655_c0_seq1	pfam00493	MCM	99.39%	6e-151
comp1656_c0_seq1	pfam00221	Lyase_aromatic	48.01%	2e-75
comp1659_c0_seq1	pfam00505	HMG_box	98.55%	0.0000000000000006
comp1663_c0_seq1	pfam00756	Esterase	99.59%	2e-49
comp1664_c0_seq1	pfam13147	Amidohydro_4	99.67%	0.000000000003
comp1666_c0_seq1	pfam00106	adh_short	79.64%	0.0000000000000008
comp1667_c0_seq1	pfam03352	Adenine_glyco	99.44%	2e-77
comp1668_c0_seq1	pfam03911	Sec61_beta	90.24%	0.0000000000006
comp1669_c0_seq1	pfam00255	GSHPx	99.07%	3e-43
comp1671_c0_seq1	pfam10607	CLTH	99.31%	3e-33
comp1672_c0_seq1	pfam00626	Gelsolin	98.68%	0.00000000003
comp1674_c0_seq1	pfam02320	UCR_hinge	86.15%	2e-22
comp1676_c0_seq1	pfam02514	CobN-Mg_chel	99.81%	0
comp1677_c0_seq1	pfam12047	DNMT1-RFD	91.61%	3e-23
comp1678_c0_seq1	pfam01571	GCV_T	99.53%	2e-65
comp1679_c0_seq1	pfam06596	PsbX	97.44%	0.000000002
comp1680_c0_seq1	pfam02458	Transferase	97.22%	7e-29
comp1681_c0_seq1	pfam05383	La	98.31%	0.0000000000000000003
comp1682_c0_seq1	pfam12254	DNA_pol_alpha_N	94.03%	0.000000000000002
comp1683_c0_seq1	pfam10262	Rdx	55.26%	0.000000002
comp1684_c0_seq1	pfam03464	eRF1_2	99.22%	6e-39
comp1685_c0_seq1	pfam00240	ubiquitin	71.01%	7e-21
comp1686_c0_seq1	pfam05368	NmrA	97.84%	7e-83
comp1687_c0_seq1	pfam07123	PsbW	71.32%	0.000000001
comp1689_c0_seq1	pfam01145	Band_7	99.44%	4e-24
comp1690_c0_seq1	pfam00141	peroxidase	99.44%	3e-44
comp1691_c0_seq1	pfam00025	Arf	58.62%	4e-54
comp1693_c0_seq1	pfam00230	MIP	19.72%	0.0000000000000000005
comp1695_c0_seq1	pfam10497	zf-4CXXC_R1	99.05%	7e-50
comp1696_c0_seq1	pfam10349	WWbp	48.65%	0.00001
comp1697_c0_seq1	pfam00168	C2	96.47%	8e-25
comp1698_c0_seq1	pfam01408	GFO_IDH_MocA	99.17%	2e-25
comp1699_c0_seq1	pfam05641	Agenet	81.82%	0.0000006
comp1700_c0_seq1	pfam00171	Aldedh	99.78%	0
comp1701_c0_seq1	pfam00407	Bet_v_1	98.67%	4e-24
comp1702_c0_seq1	pfam10961	DUF2763	63.74%	0.000000000000000004
comp1703_c0_seq1	pfam00667	FAD_binding_1	98.62%	3e-75
comp1704_c0_seq1	pfam03949	Malic_M	99.61%	2e-93
comp1705_c0_seq1	pfam03169	OPT	99.84%	1e-154
comp1710_c0_seq1	pfam00650	CRAL_TRIO	98.68%	3e-28
comp1711_c0_seq1	pfam00759	Glyco_hydro_9	97.03%	1e-143
comp1712_c0_seq1	pfam00198	2-oxoacid_dh	99.53%	2e-55
comp1713_c0_seq1	pfam00270	DEAD	99.41%	8e-54
comp1714_c0_seq1	pfam00230	MIP	94.95%	0.00000000000007
comp1715_c0_seq1	pfam10282	Lactonase	18.9%	1e-22
comp1716_c0_seq1	pfam13266	DUF4057	99.66%	3e-127
comp1717_c0_seq1	pfam00501	AMP-binding	99.76%	8e-81
comp1720_c0_seq1	pfam07714	Pkinase_Tyr	97.29%	3e-60
comp1721_c0_seq1	pfam00407	Bet_v_1	97.33%	2e-23
comp1722_c0_seq1	pfam00227	Proteasome	99.47%	1e-52
comp1723_c0_seq1	pfam04424	DUF544	98.35%	7e-36
comp1724_c0_seq1	pfam01248	Ribosomal_L7Ae	97.89%	2e-24
comp1725_c0_seq1	pfam08211	dCMP_cyt_deam_2	71.77%	8e-23
comp1726_c0_seq1	pfam08241	Methyltransf_11	98.91%	2e-20
comp1727_c0_seq1	pfam04398	DUF538	99.07%	1e-37
comp1728_c0_seq1	pfam00574	CLP_protease	90.66%	1e-36
comp1729_c0_seq1	pfam00175	NAD_binding_1	99.06%	1e-26
comp1730_c0_seq1	pfam05698	Trigger_C	99.38%	2e-21
comp1731_c0_seq1	pfam03227	GILT	98.17%	1e-29
comp1732_c0_seq1	pfam11265	Med25_VWA	94.25%	7e-51
comp1733_c0_seq1	pfam00403	HMA	85.48%	0.000000002
comp1735_c0_seq1	pfam00875	DNA_photolyase	92.07%	4e-41
comp1736_c0_seq1	pfam01399	PCI	0.98	2e-20
comp1739_c0_seq1	pfam00153	Mito_carr	95.83%	5e-25
comp1740_c0_seq1	pfam00270	DEAD	99.41%	1e-45
comp1741_c0_seq1	pfam12609	DUF3774	98.72%	0.00000000007
comp1742_c0_seq1	pfam01965	DJ-1_PfpI	98.59%	1e-30
comp1743_c0_seq1	pfam01576	Myosin_tail_1	93.71%	4e-27
comp1744_c0_seq1	pfam00179	UQ_con	64.75%	0.000000002
comp1746_c0_seq1	pfam01823	MACPF	99.52%	4e-30
comp1747_c0_seq1	pfam07994	NAD_binding_5	99.74%	7e-168
comp1749_c0_seq1	pfam01501	Glyco_transf_8	84.68%	4e-61
comp1750_c0_seq1	pfam01014	Uricase	98.62%	8e-42
comp1751_c0_seq1	pfam06212	GRIM-19	93.08%	5e-53
comp1752_c0_seq1	pfam00443	UCH	99.68%	2e-62
comp1753_c0_seq1	pfam06507	Auxin_resp	98.8%	2e-37
comp1757_c0_seq1	pfam00891	Methyltransf_2	98.33%	5e-58
comp1758_c0_seq1	pfam00650	CRAL_TRIO	80.26%	2e-24
comp1759_c0_seq1	pfam07777	MFMR	25.93%	0.009
comp1760_c0_seq1	pfam02679	ComA	97.96%	9e-70
comp1761_c0_seq1	pfam00180	Iso_dh	99.71%	7e-152
comp1762_c0_seq1	pfam01757	Acyl_transf_3	50.31%	0.0002
comp1764_c0_seq1	pfam01399	PCI	0.99	0.00000000000002
comp1765_c0_seq1	pfam01423	LSM	57.58%	0.000000004
comp1766_c0_seq1	pfam00232	Glyco_hydro_1	99.34%	1e-144
comp1767_c0_seq1	pfam13943	WPP	0.98	2e-42
comp1768_c0_seq1	pfam03181	BURP	98.61%	3e-75
comp1769_c0_seq1	pfam06232	ATS3	92.06%	3e-50
comp1770_c0_seq1	pfam14290	DUF4370	74.79%	6e-79
comp1771_c0_seq1	pfam07714	Pkinase_Tyr	99.61%	9e-67
comp1773_c0_seq1	pfam00641	zf-RanBP	96.55%	0.000003
comp1775_c0_seq1	pfam12076	Wax2_C	99.39%	5e-67
comp1776_c0_seq1	pfam00650	CRAL_TRIO	0.75	0.00000000000000005
comp1777_c0_seq1	pfam00364	Biotin_lipoyl	95.89%	2e-23
comp1778_c0_seq1	pfam04096	Nucleoporin2	59.85%	8e-28
comp1779_c0_seq1	pfam00311	PEPcase	99.87%	0
comp1780_c0_seq1	pfam00338	Ribosomal_S10	98.97%	2e-40
comp1781_c0_seq1	pfam06858	NOG1	98.28%	1e-24
comp1782_c0_seq1	pfam03302	VSP	33.25%	0.000002
comp1783_c0_seq1	pfam05701	DUF827	99.38%	6e-90
comp1784_c0_seq1	pfam01486	K-box	0.98	3e-35
comp1785_c0_seq1	pfam00636	Ribonuclease_3	97.8%	7e-20
comp1786_c0_seq1	pfam00068	Phospholip_A2_1	22.41%	0.00003
comp1787_c0_seq1	pfam03181	BURP	95.37%	2e-72
comp1788_c0_seq1	pfam03949	Malic_M	99.61%	3e-95
comp1790_c0_seq1	pfam02207	zf-UBR	98.59%	0.0000000000000000008
comp1791_c0_seq1	pfam06298	PsbY	88.89%	0.000008
comp1793_c0_seq1	pfam00085	Thioredoxin	97.12%	2e-38
comp1794_c0_seq1	pfam00574	CLP_protease	96.15%	2e-58
comp1795_c0_seq1	pfam03348	Serinc	94.86%	8e-116
comp1796_c0_seq1	pfam07724	AAA_2	98.21%	8e-30
comp1797_c0_seq1	pfam07714	Pkinase_Tyr	54.65%	2e-30
comp1797_c1_seq1	pfam07714	Pkinase_Tyr	27.52%	0.0002
comp1798_c0_seq1	pfam00191	Annexin	98.48%	9e-22
comp1799_c0_seq1	pfam00225	Kinesin	92.33%	2e-67
comp1800_c0_seq1	pfam03083	MtN3_slv	98.85%	4e-23
comp1803_c0_seq1	pfam13646	HEAT_2	98.86%	0.00003
comp1804_c0_seq1	pfam01992	vATP-synt_AC39	97.31%	3e-84
comp1805_c0_seq1	pfam03469	XH	99.24%	1e-48
comp1806_c0_seq1	pfam07714	Pkinase_Tyr	97.29%	4e-43
comp1810_c0_seq1	pfam00575	S1	97.3%	0.0000000000000000001
comp1811_c0_seq1	pfam04669	Polysacc_synt_4	88.06%	1e-25
comp1812_c0_seq1	pfam00403	HMA	80.65%	0.000000006
comp1813_c0_seq1	pfam01529	zf-DHHC	75.45%	4e-32
comp1814_c0_seq1	pfam01813	ATP-synt_D	99.48%	2e-59
comp1815_c0_seq1	pfam07859	Abhydrolase_3	90.34%	1e-46
comp1817_c0_seq1	pfam03871	RNA_pol_Rpb5_N	90.22%	1e-21
comp1819_c0_seq1	pfam13639	zf-RING_2	91.3%	0.0000000000007
comp1821_c0_seq1	pfam12936	Kri1_C	86.02%	2e-31
comp1822_c0_seq1	pfam00632	HECT	86.91%	6e-78
comp1823_c0_seq1	pfam13923	zf-C3HC4_2	93.33%	0.0000000000006
comp1824_c0_seq1	pfam14368	LTP_2	81.05%	0.0000000003
comp1826_c0_seq1	pfam01370	Epimerase	98.71%	3e-39
comp1827_c0_seq1	pfam14368	LTP_2	88.42%	0.000000000000000004
comp1828_c0_seq1	pfam03635	Vps35	99.87%	0
comp1829_c0_seq1	pfam00550	PP-binding	80.3%	0.000001
comp1830_c0_seq1	pfam00069	Pkinase	95.77%	6e-30
comp1831_c0_seq1	pfam00935	Ribosomal_L44	97.4%	5e-33
comp1832_c0_seq1	pfam07765	KIP1	98.65%	4e-42
comp1834_c0_seq1	pfam00883	Peptidase_M17	99.68%	6e-144
comp1835_c0_seq1	pfam01217	Clat_adaptor_s	87.32%	0.0000000000007
comp1836_c0_seq1	pfam03321	GH3	99.81%	7e-177
comp1837_c0_seq1	pfam02309	AUX_IAA	99.47%	3e-75
comp1839_c0_seq1	pfam01480	PWI	98.65%	2e-26
comp1841_c0_seq1	pfam00448	SRP54	98.47%	3e-88
comp1842_c0_seq1	pfam00085	Thioredoxin	91.35%	0.008
comp1843_c0_seq1	pfam12734	CYSTM	70.27%	0.002
comp1844_c0_seq1	pfam13639	zf-RING_2	91.3%	0.000000000000006
comp1845_c0_seq1	pfam00639	Rotamase	98.94%	2e-21
comp1847_c0_seq1	pfam01105	EMP24_GP25L	99.44%	2e-31
comp1848_c0_seq1	pfam08038	Tom7	97.62%	0.0000000000003
comp1849_c0_seq1	pfam00180	Iso_dh	99.14%	3e-108
comp1850_c0_seq1	pfam00504	Chloroa_b-bind	99.26%	5e-50
comp1852_c0_seq1	pfam10839	DUF2647	90.14%	2e-28
comp1854_c0_seq1	pfam00091	Tubulin	32.86%	0.00000000000000009
comp1855_c0_seq1	pfam03124	EXS	23.74%	0.008
comp1856_c0_seq1	pfam03501	S10_plectin	96.88%	1e-48
comp1857_c0_seq1	pfam00004	AAA	99.24%	5e-47
comp1858_c0_seq1	pfam00168	C2	98.82%	0.0000000000005
comp1860_c0_seq1	pfam13178	DUF4005	86.67%	0.000000003
comp1861_c0_seq1	pfam10250	O-FucT	95.87%	1e-100
comp1862_c0_seq1	pfam00118	Cpn60_TCP1	98.75%	2e-145
comp1863_c0_seq1	pfam00316	FBPase	98.77%	2e-144
comp1865_c0_seq1	pfam03081	Exo70	99.72%	4e-110
comp1866_c0_seq1	pfam04398	DUF538	96.3%	4e-33
comp1867_c0_seq1	pfam04667	Endosulfine	83.91%	7e-22
comp1869_c0_seq1	pfam03079	ARD	99.36%	2e-68
comp1872_c0_seq1	pfam00657	Lipase_GDSL	99.54%	0.000000000001
comp1873_c0_seq1	pfam08442	ATP-grasp_2	98.51%	0.0000000000005
comp1875_c0_seq1	pfam00069	Pkinase	99.23%	6e-52
comp1876_c0_seq1	pfam00235	Profilin	99.17%	2e-52
comp1877_c0_seq1	pfam00069	Pkinase	99.62%	3e-62
comp1878_c0_seq1	pfam00722	Glyco_hydro_16	99.43%	2e-63
comp1879_c0_seq1	pfam10604	Polyketide_cyc2	92.14%	0.00000000000000004
comp1880_c0_seq1	pfam00650	CRAL_TRIO	98.68%	1e-31
comp1881_c0_seq1	pfam03357	Snf7	94.67%	3e-39
comp1882_c0_seq1	pfam05701	DUF827	94.42%	0.0000000000002
comp1883_c0_seq1	pfam06972	DUF1296	0.8	0.0000000000000008
comp1886_c0_seq1	pfam00804	Syntaxin	99.03%	0.000000000000002
comp1887_c0_seq1	pfam01480	PWI	89.19%	0.000000000000005
comp1889_c0_seq1	pfam02271	UCR_14kD	0.6	3e-20
comp1890_c0_seq1	pfam02229	PC4	98.77%	3e-29
comp1892_c0_seq1	pfam01214	CK_II_beta	98.91%	2e-97
comp1893_c0_seq1	pfam01576	Myosin_tail_1	82.07%	0.0000000000000002
comp1894_c0_seq1	pfam00481	PP2C	93.65%	2e-37
comp1895_c0_seq1	pfam04564	U-box	98.63%	0.000000000000000006
comp1896_c0_seq1	pfam13641	Glyco_tranf_2_3	98.25%	6e-22
comp1898_c0_seq1	pfam05670	DUF814	93.33%	3e-24
comp1899_c0_seq1	pfam00642	zf-CCCH	88.89%	0.00000006
comp1900_c0_seq1	pfam00831	Ribosomal_L29	91.38%	0.0000000000001
comp1902_c0_seq1	pfam02201	SWIB	98.68%	2e-29
comp1903_c0_seq1	pfam00657	Lipase_GDSL	99.54%	3e-24
comp1906_c0_seq1	pfam00069	Pkinase	99.62%	3e-86
comp1907_c0_seq1	pfam06418	CTP_synth_N	99.64%	3e-114
comp1908_c0_seq1	pfam02531	PsaD	99.28%	5e-79
comp1911_c0_seq1	pfam07967	zf-C3HC	91.67%	6e-34
comp1912_c0_seq1	pfam00004	AAA	99.24%	1e-28
comp1913_c0_seq1	pfam00564	PB1	98.81%	0.000000000000009
comp1915_c0_seq1	pfam01370	Epimerase	99.57%	1e-45
comp1916_c0_seq1	pfam00190	Cupin_1	99.28%	2e-25
comp1917_c0_seq1	pfam00562	RNA_pol_Rpb2_6	99.73%	1e-123
comp1918_c0_seq1	pfam13793	Pribosyltran_N	99.15%	4e-63
comp1920_c0_seq1	pfam03399	SAC3_GANP	97.42%	4e-23
comp1921_c0_seq1	pfam00046	Homeobox	96.49%	0.000000000000009
comp1922_c0_seq1	pfam01344	Kelch_1	95.65%	0.000004
comp1923_c0_seq1	pfam00295	Glyco_hydro_28	80.31%	4e-36
comp1924_c0_seq1	pfam01466	Skp1	98.72%	3e-38
comp1925_c0_seq1	pfam12110	Nup96	99.31%	3e-65
comp1926_c0_seq1	pfam01873	eIF-5_eIF-2B	96.8%	6e-44
comp1927_c0_seq1	pfam03018	Dirigent	97.92%	5e-52
comp1928_c0_seq1	pfam00179	UQ_con	98.56%	7e-52
comp1929_c0_seq1	pfam00574	CLP_protease	97.8%	3e-88
comp1930_c0_seq1	pfam01192	RNA_pol_Rpb6	96.49%	0.00000000000000004
comp1931_c0_seq1	pfam01423	LSM	96.97%	0.0000000000000003
comp1933_c0_seq1	pfam00069	Pkinase	73.85%	1e-37
comp1934_c0_seq1	pfam00221	Lyase_aromatic	23.9%	2e-50
comp1935_c0_seq1	pfam00282	Pyridoxal_deC	77.48%	9e-23
comp1936_c0_seq1	pfam00004	AAA	99.24%	5e-44
comp1937_c0_seq1	pfam13646	HEAT_2	97.73%	0.0000009
comp1940_c0_seq1	pfam01805	Surp	92.59%	0.000004
comp1941_c0_seq1	pfam03194	LUC7	92.46%	5e-70
comp1942_c0_seq1	pfam00366	Ribosomal_S17	98.55%	0.0000000000000000003
comp1943_c0_seq1	pfam00162	PGK	99.74%	0
comp1946_c0_seq1	pfam02806	Alpha-amylase_C	95.65%	0.00000000000000002
comp1948_c0_seq1	pfam05553	DUF761	92.11%	0.00000000003
comp1949_c0_seq1	pfam01632	Ribosomal_L35p	98.36%	8e-20
comp1950_c0_seq1	pfam02731	SKIP_SNW	99.37%	9e-60
comp1953_c0_seq1	pfam07766	LETM1	99.63%	3e-109
comp1954_c0_seq1	pfam00847	AP2	94.34%	0.000000000001
comp1955_c0_seq1	pfam04627	ATP-synt_Eps	95.92%	0.0000000000000006
comp1956_c0_seq1	pfam00085	Thioredoxin	99.04%	1e-33
comp1957_c0_seq1	pfam04844	Ovate	0.9	1e-23
comp1958_c0_seq1	pfam02364	Glucan_synthase	98.17%	0
comp1960_c0_seq1	pfam03719	Ribosomal_S5_C	95.95%	0.0000000000000000002
comp1961_c0_seq1	pfam00493	MCM	99.39%	5e-137
comp1963_c0_seq1	pfam13359	DDE_4	99.35%	9e-35
comp1966_c0_seq1	pfam13360	PQQ_2	89.74%	0.00000007
comp1967_c0_seq1	pfam12697	Abhydrolase_6	95.07%	0.00000000000000001
comp1968_c0_seq1	pfam08491	SE	99.64%	1e-135
comp1970_c0_seq1	pfam00635	Motile_Sperm	99.08%	2e-31
comp1971_c0_seq1	pfam00564	PB1	97.62%	0.000000000001
comp1972_c0_seq1	pfam00270	DEAD	99.41%	2e-50
comp1973_c0_seq1	pfam00046	Homeobox	96.49%	0.0000000000000001
comp1975_c0_seq1	pfam01263	Aldose_epim	99.67%	1e-45
comp1976_c0_seq1	pfam06957	COPI_C	85.99%	3e-149
comp1977_c0_seq1	pfam13414	TPR_11	91.3%	0.000001
comp1979_c0_seq1	pfam00225	Kinesin	99.69%	4e-122
comp1980_c0_seq1	pfam00107	ADH_zinc_N	67.94%	0.001
comp1982_c0_seq1	pfam00676	E1_dh	99.67%	4e-108
comp1983_c0_seq1	pfam08555	DUF1754	91.11%	0.0000005
comp1984_c0_seq1	pfam04716	ETC_C1_NDUFA5	98.25%	0.000000000000000003
comp1985_c0_seq1	pfam00450	Peptidase_S10	66.75%	3e-65
comp1986_c0_seq1	pfam00034	Cytochrom_C	95.06%	0.000000007
comp1987_c0_seq1	pfam13041	PPR_2	0.96	0.000008
comp1988_c0_seq1	pfam13012	MitMem_reg	99.13%	1e-33
comp1989_c0_seq1	pfam01486	K-box	0.64	0.0000000000000000006
comp1990_c0_seq1	pfam02779	Transket_pyr	98.84%	5e-44
comp1992_c0_seq1	pfam09425	CCT_2	88.89%	0.000000001
comp1993_c0_seq1	pfam03141	Methyltransf_29	99.8%	0
comp1995_c0_seq1	pfam04053	Coatomer_WDAD	23.31%	0.0006
comp1996_c0_seq1	pfam00069	Pkinase	93.85%	2e-72
comp1997_c0_seq1	pfam00291	PALP	99.32%	1e-47
comp1998_c0_seq1	pfam07859	Abhydrolase_3	99.52%	3e-41
comp1999_c0_seq1	pfam01803	LIM_bind	99.13%	1e-68
comp2001_c0_seq1	pfam00168	C2	98.82%	0.0000000000000009
comp2002_c0_seq1	pfam04554	Extensin_2	33.33%	0.0000006
comp2005_c0_seq1	pfam00789	UBX	97.44%	0.000000000000000003
comp2008_c0_seq1	pfam11931	DUF3449	99.47%	2e-80
comp2011_c0_seq1	pfam13499	EF_hand_5	0.8	0.000001
comp2013_c0_seq1	pfam00046	Homeobox	96.49%	0.00000000000000006
comp2014_c0_seq1	pfam00076	RRM_1	98.57%	0.0000000003
comp2015_c0_seq1	pfam03552	Cellulose_synt	21.79%	3e-93
comp2017_c0_seq1	pfam02431	Chalcone	0.99	7e-64
comp2018_c0_seq1	pfam07002	Copine	99.32%	3e-57
comp2019_c0_seq1	pfam00717	Peptidase_S24	91.3%	0.0000000002
comp2021_c0_seq1	pfam05757	PsbQ	18.72%	0.00001
comp2022_c0_seq1	pfam10252	PP28	79.27%	8e-20
comp2023_c0_seq1	pfam00270	DEAD	99.41%	4e-51
comp2024_c0_seq1	pfam01165	Ribosomal_S21	83.02%	0.000000002
comp2025_c0_seq1	pfam01145	Band_7	93.79%	2e-24
comp2026_c0_seq1	pfam00076	RRM_1	98.57%	0.000000000002
comp2028_c0_seq1	pfam00493	MCM	99.69%	1e-156
comp2030_c0_seq1	pfam02919	Topoisom_I_N	99.53%	5e-121
comp2032_c0_seq1	pfam03030	H_PPase	99.85%	0
comp2033_c0_seq1	pfam00406	ADK	99.46%	4e-44
comp2034_c0_seq1	pfam00173	Cyt-b5	97.3%	0.0000004
comp2036_c0_seq1	pfam01557	FAA_hydrolase	99.03%	3e-58
comp2038_c0_seq1	pfam08240	ADH_N	97.22%	1e-26
comp2039_c0_seq1	pfam02466	Tim17	70.31%	0.0000002
comp2040_c0_seq1	pfam06549	DUF1118	68.1%	0.005
comp2041_c0_seq1	pfam01652	IF4E	99.38%	2e-68
comp2042_c0_seq1	pfam00574	CLP_protease	90.11%	7e-73
comp2043_c0_seq1	pfam08766	DEK_C	98.15%	0.0000000004
comp2045_c0_seq1	pfam01182	Glucosamine_iso	98.95%	7e-68
comp2046_c0_seq1	pfam06423	GWT1	75.19%	0.004
comp2047_c0_seq1	pfam00862	Sucrose_synth	99.64%	0
comp2048_c0_seq1	pfam11833	DUF3353	98.45%	1e-54
comp2049_c0_seq1	pfam00013	KH_1	69.49%	0.005
comp2051_c0_seq1	pfam06814	Lung_7-TM_R	97.56%	2e-48
comp2052_c0_seq1	pfam00069	Pkinase	99.62%	9e-68
comp2057_c0_seq1	pfam00400	WD40	71.79%	0.001
comp2058_c0_seq1	pfam00578	AhpC-TSA	99.19%	2e-41
comp2059_c0_seq1	pfam06813	Nodulin-like	83.06%	1e-79
comp2060_c0_seq1	pfam10248	Mlf1IP	55.93%	0.001
comp2061_c0_seq1	pfam00303	Thymidylat_synt	99.62%	2e-124
comp2063_c0_seq1	pfam06549	DUF1118	0.75	4e-24
comp2064_c0_seq1	pfam13417	GST_N_3	98.67%	0.000000000000006
comp2065_c0_seq1	pfam02416	MttA_Hcf106	92.45%	0.000000000000006
comp2066_c0_seq1	pfam04674	Phi_1	99.63%	1e-115
comp2067_c0_seq1	pfam13414	TPR_11	98.55%	0.00004
comp2068_c0_seq1	pfam00202	Aminotran_3	91.72%	1e-62
comp2069_c0_seq1	pfam00572	Ribosomal_L13	99.22%	2e-61
comp2070_c0_seq1	pfam00642	zf-CCCH	92.59%	0.000003
comp2072_c0_seq1	pfam10436	BCDHK_Adom3	99.39%	8e-61
comp2074_c0_seq1	pfam07765	KIP1	98.65%	4e-40
comp2075_c0_seq1	pfam00179	UQ_con	99.28%	3e-42
comp2076_c0_seq1	pfam02737	3HCDH_N	99.44%	2e-63
comp2077_c0_seq1	pfam00582	Usp	97.84%	0.0000000000000000003
comp2078_c0_seq1	pfam00176	SNF2_N	86.05%	4e-84
comp2080_c0_seq1	pfam12799	LRR_4	88.37%	0.000001
comp2081_c0_seq1	pfam01241	PSI_PSAK	71.79%	0.0000000000000003
comp2082_c0_seq1	pfam10373	EST1_DNA_bind	99.64%	1e-58
comp2085_c0_seq1	pfam00069	Pkinase	99.62%	1e-73
comp2088_c0_seq1	pfam07899	Frigida	94.2%	5e-51
comp2089_c0_seq1	pfam01459	Porin_3	99.63%	2e-79
comp2090_c0_seq1	pfam03619	Solute_trans_a	98.16%	2e-93
comp2092_c0_seq1	pfam00658	PABP	81.94%	6e-26
comp2095_c0_seq1	pfam01423	LSM	98.48%	0.000000000000002
comp2096_c0_seq1	pfam00582	Usp	60.43%	0.007
comp2097_c0_seq1	pfam14309	DUF4378	99.38%	0.0000000000000000001
comp2098_c0_seq1	pfam14259	RRM_6	98.55%	0.00000000004
comp2099_c0_seq1	pfam00076	RRM_1	94.29%	0.000000000007
comp2100_c0_seq1	pfam00764	Arginosuc_synth	99.22%	2e-158
comp2101_c0_seq1	pfam01429	MBD	85.33%	0.000005
comp2102_c0_seq1	pfam01625	PMSR	97.96%	2e-65
comp2103_c0_seq1	pfam02861	Clp_N	98.11%	0.0000003
comp2104_c0_seq1	pfam04367	DUF502	92.59%	1e-27
comp2105_c1_seq1	pfam13301	DUF4079	84.72%	0.0000002
comp2106_c0_seq1	pfam02466	Tim17	99.22%	4e-32
comp2108_c0_seq1	pfam00069	Pkinase	73.46%	2e-35
comp2109_c0_seq1	pfam13868	Trichoplein	18.34%	0.007
comp2110_c0_seq1	pfam00467	KOW	96.88%	0.00000004
comp2112_c0_seq1	pfam00076	RRM_1	98.57%	0.000000000000002
comp2113_c0_seq1	pfam01603	B56	99.75%	5e-157
comp2114_c0_seq1	pfam01909	NTP_transf_2	52.17%	0.003
comp2115_c0_seq1	pfam00443	UCH	99.36%	8e-26
comp2117_c0_seq1	pfam12171	zf-C2H2_jaz	96.3%	0.00000007
comp2119_c0_seq1	pfam00487	FA_desaturase	99.6%	2e-33
comp2123_c0_seq1	pfam03141	Methyltransf_29	99.8%	0
comp2124_c0_seq1	pfam09173	eIF2_C	98.86%	7e-40
comp2126_c0_seq1	pfam05631	DUF791	99.72%	0
comp2127_c0_seq1	pfam12353	eIF3g	99.21%	2e-31
comp2128_c0_seq1	pfam00544	Pec_lyase_C	99.5%	4e-66
comp2130_c0_seq1	pfam04573	SPC22	99.43%	3e-59
comp2131_c0_seq1	pfam02084	Bindin	34.31%	0.00002
comp2132_c0_seq1	pfam00107	ADH_zinc_N	96.18%	6e-25
comp2133_c0_seq1	pfam00643	zf-B_box	78.57%	0.000005
comp2134_c0_seq1	pfam03879	Cgr1	43.81%	0.0004
comp2136_c0_seq1	pfam01169	UPF0016	98.72%	0.0000000000000000001
comp2137_c0_seq1	pfam05631	DUF791	37.57%	1e-50
comp2139_c0_seq1	pfam00641	zf-RanBP	89.66%	0.000007
comp2140_c0_seq1	pfam01596	Methyltransf_3	97.06%	2e-76
comp2143_c0_seq1	pfam00010	HLH	84.62%	0.00000003
comp2144_c0_seq1	pfam00069	Pkinase	99.62%	6e-74
comp2145_c0_seq1	pfam00069	Pkinase	99.62%	5e-23
comp2146_c0_seq1	pfam00501	AMP-binding	99.76%	1e-106
comp2147_c0_seq1	pfam00403	HMA	83.87%	0.0003
comp2148_c0_seq1	pfam13868	Trichoplein	89.4%	0.00000000000000001
comp2149_c0_seq1	pfam00004	AAA	96.95%	0.00000000000000003
comp2151_c0_seq1	pfam00494	SQS_PSY	98.85%	4e-79
comp2152_c0_seq1	pfam00675	Peptidase_M16	97.99%	7e-37
comp2153_c0_seq1	pfam00004	AAA	98.47%	2e-47
comp2154_c0_seq1	pfam00923	Transaldolase	80.74%	1e-40
comp2156_c0_seq1	pfam00160	Pro_isomerase	98.61%	2e-50
comp2157_c0_seq1	pfam05753	TRAP_beta	92.27%	2e-44
comp2158_c0_seq1	pfam04696	Pinin_SDK_memA	97.71%	8e-21
comp2159_c0_seq1	pfam00076	RRM_1	98.57%	0.00000000000009
comp2161_c0_seq1	pfam01253	SUI1	94.59%	0.0000000000000000006
comp2162_c0_seq1	pfam08392	FAE1_CUT1_RppA	85.17%	2e-120
comp2163_c0_seq1	pfam00076	RRM_1	98.57%	0.000000000000001
comp2165_c0_seq1	pfam00400	WD40	94.87%	0.0000003
comp2166_c0_seq1	pfam00249	Myb_DNA-binding	97.87%	0.000000000003
comp2167_c0_seq1	pfam04398	DUF538	99.07%	4e-31
comp2168_c0_seq1	pfam05383	La	98.31%	0.0000000000000000009
comp2169_c0_seq1	pfam06454	DUF1084	99.29%	2e-137
comp2172_c0_seq1	pfam00494	SQS_PSY	98.85%	4e-48
comp2173_c0_seq1	pfam00270	DEAD	99.41%	2e-53
comp2175_c0_seq1	pfam01661	Macro	99.15%	4e-44
comp2176_c0_seq1	pfam01650	Peptidase_C13	99.61%	2e-119
comp2177_c0_seq1	pfam03358	FMN_red	82.12%	0.00000000002
comp2179_c0_seq1	pfam04928	PAP_central	99.71%	2e-109
comp2182_c0_seq1	pfam04564	U-box	97.26%	0.0000000002
comp2183_c0_seq1	pfam00384	Molybdopterin	99.72%	1e-85
comp2184_c0_seq1	pfam13905	Thioredoxin_8	97.87%	2e-24
comp2186_c0_seq1	pfam00166	Cpn10	98.9%	3e-29
comp2187_c0_seq1	pfam00244	37694	44.49%	1e-55
comp2188_c0_seq1	pfam00067	p450	94.14%	2e-48
comp2189_c0_seq1	pfam14368	LTP_2	76.84%	0.00000000000002
comp2193_c0_seq1	pfam02897	Peptidase_S9_N	99.27%	5e-93
comp2194_c0_seq1	pfam00069	Pkinase	93.46%	1e-41
comp2195_c0_seq1	pfam00125	Histone	57.33%	0.00000000005
comp2196_c0_seq1	pfam00400	WD40	94.87%	0.0000003
comp2197_c0_seq1	pfam00076	RRM_1	97.14%	0.0000000000000005
comp2199_c0_seq1	pfam13178	DUF4005	83.81%	5e-20
comp2201_c0_seq1	pfam03031	NIF	61.44%	0.0000000000000000001
comp2203_c0_seq1	pfam00076	RRM_1	98.57%	0.000000000000000001
comp2204_c0_seq1	pfam12796	Ank_2	92.31%	0.00001
comp2206_c0_seq1	pfam06220	zf-U1	97.37%	0.000000000000000002
comp2207_c0_seq1	pfam03244	PSI_PsaH	61.43%	2e-34
comp2210_c0_seq1	pfam13456	RVT_3	93.18%	0.000008
comp2211_c0_seq1	pfam04755	PAP_fibrillin	98.98%	9e-51
comp2213_c0_seq1	pfam11957	efThoc1	98.79%	5e-114
comp2214_c0_seq1	pfam00069	Pkinase	72.31%	6e-36
comp2216_c0_seq1	pfam00241	Cofilin_ADF	99.21%	7e-40
comp2217_c0_seq1	pfam03224	V-ATPase_H_N	94.87%	1e-72
comp2218_c0_seq1	pfam00642	zf-CCCH	96.3%	0.00002
comp2219_c0_seq1	pfam04227	Indigoidine_A	99.66%	8e-147
comp2221_c0_seq1	pfam00069	Pkinase	99.62%	2e-70
comp2222_c0_seq1	pfam00403	HMA	98.39%	0.0000000002
comp2225_c0_seq1	pfam00225	Kinesin	99.69%	2e-108
comp2226_c0_seq1	pfam04398	DUF538	98.15%	2e-29
comp2229_c0_seq1	pfam00069	Pkinase	98.08%	3e-42
comp2230_c0_seq1	pfam00076	RRM_1	98.57%	0.000000000000007
comp2231_c0_seq1	pfam00334	NDK	99.26%	3e-67
comp2232_c0_seq1	pfam01196	Ribosomal_L17	98.97%	4e-45
comp2235_c0_seq1	pfam01370	Epimerase	99.57%	1e-69
comp2237_c0_seq1	pfam00155	Aminotran_1_2	99.72%	2e-90
comp2238_c0_seq1	pfam00069	Pkinase	96.15%	1e-47
comp2241_c0_seq1	pfam11779	DUF3317	87.93%	0.00000000000000004
comp2242_c0_seq1	pfam04811	Sec23_trunk	99.17%	2e-58
comp2246_c0_seq1	pfam07707	BACK	77.23%	0.00000000004
comp2247_c0_seq1	pfam01926	MMR_HSR1	67.52%	0.00000000000002
comp2248_c0_seq1	pfam05843	Suf	28.04%	0.0009
comp2249_c0_seq1	pfam02179	BAG	69.74%	0.000000000002
comp2250_c0_seq1	pfam13881	Rad60-SLD_2	99.1%	2e-43
comp2251_c0_seq1	pfam00312	Ribosomal_S15	96.39%	9e-22
comp2252_c0_seq1	pfam00076	RRM_1	98.57%	0.0000000000000001
comp2253_c0_seq1	pfam00782	DSPc	87.02%	0.000000000000000002
comp2257_c0_seq1	pfam05817	Ribophorin_II	96.23%	9e-164
comp2259_c0_seq1	pfam02182	YDG_SRA	94.81%	1e-58
comp2260_c0_seq1	pfam08241	Methyltransf_11	97.83%	4e-22
comp2261_c0_seq1	pfam00504	Chloroa_b-bind	96.3%	3e-41
comp2263_c0_seq1	pfam01016	Ribosomal_L27	98.75%	5e-43
comp2264_c0_seq1	pfam05627	AvrRpt-cleavage	94.87%	0.000000009
comp2268_c0_seq1	pfam01728	FtsJ	99.44%	1e-50
comp2269_c0_seq1	pfam12701	LSM14	97.53%	3e-35
comp2270_c0_seq1	pfam04811	Sec23_trunk	99.59%	5e-74
comp2273_c0_seq1	pfam00244	37694	9.32%	0.0000000003
comp2274_c0_seq1	pfam04819	DUF716	99.27%	2e-44
comp2275_c0_seq1	pfam00082	Peptidase_S8	35.02%	0.000000000000000003
comp2276_c0_seq1	pfam02902	Peptidase_C48	85.65%	5e-28
comp2277_c0_seq1	pfam08373	RAP	98.25%	0.0000000000002
comp2278_c0_seq1	pfam00261	Tropomyosin	27.85%	0.007
comp2280_c0_seq1	pfam02463	SMC_N	20.91%	0.000000000002
comp2281_c0_seq1	pfam01061	ABC2_membrane	0.9	1e-28
comp2282_c0_seq1	pfam00076	RRM_1	85.71%	0.0000000000005
comp2283_c0_seq1	pfam00587	tRNA-synt_2b	62.57%	2e-22
comp2284_c0_seq1	pfam00238	Ribosomal_L14	75.41%	4e-30
comp2285_c0_seq1	pfam13297	Telomere_Sde2_2	98.33%	1e-23
comp2286_c0_seq1	pfam00083	Sugar_tr	49.44%	3e-48
comp2287_c0_seq1	pfam13041	PPR_2	0.94	0.000000000005
comp2289_c0_seq1	pfam01086	Clathrin_lg_ch	27.11%	0.005
comp2290_c0_seq1	pfam05116	S6PP	99.6%	3e-101
comp2291_c0_seq1	pfam01246	Ribosomal_L24e	91.55%	7e-27
comp2293_c0_seq1	pfam00782	DSPc	58.78%	0.00000000001
comp2294_c0_seq1	pfam02854	MIF4G	99.49%	2e-45
comp2295_c0_seq1	pfam01399	PCI	0.98	0.00000000001
comp2296_c0_seq1	pfam05109	Herpes_BLLF1	19.64%	0.009
comp2297_c0_seq1	pfam02704	GASA	96.67%	2e-29
comp2298_c0_seq1	pfam05071	NDUFA12	0.98	2e-30
comp2299_c0_seq1	pfam07714	Pkinase_Tyr	99.61%	2e-68
comp2301_c0_seq1	pfam00781	DAGK_cat	93.7%	0.0000000000001
comp2302_c0_seq1	pfam03091	CutA1	99.02%	2e-44
comp2304_c0_seq1	pfam00651	BTB	97.03%	0.000000004
comp2306_c0_seq1	pfam00957	Synaptobrevin	73.03%	9e-28
comp2307_c0_seq1	pfam00483	NTP_transferase	99.19%	4e-72
comp2308_c0_seq1	pfam00179	UQ_con	99.28%	3e-44
comp2310_c0_seq1	pfam13646	HEAT_2	95.45%	0.000000003
comp2312_c0_seq1	pfam03080	DUF239	99.57%	3e-110
comp2314_c0_seq1	pfam04750	Far-17a_AIG1	54.68%	0.0000001
comp2315_c0_seq1	pfam09750	DRY_EERY	72.73%	0.0000000000000000003
comp2317_c0_seq1	pfam14211	DUF4323	83.33%	2e-26
comp2318_c0_seq1	pfam02046	COX6A	93.1%	0.005
comp2319_c0_seq1	pfam10217	DUF2039	94.57%	2e-36
comp2321_c0_seq1	pfam03999	MAP65_ASE1	77.38%	8e-62
comp2322_c0_seq1	pfam02800	Gp_dh_C	99.36%	5e-70
comp2323_c0_seq1	pfam01839	FG-GAP	76.67%	0.008
comp2325_c0_seq1	pfam01180	DHO_dh	99.31%	2e-35
comp2326_c0_seq1	pfam01124	MAPEG	95.93%	2e-22
comp2327_c0_seq1	pfam00069	Pkinase	99.62%	4e-75
comp2328_c0_seq1	pfam00828	Ribosomal_L18e	97.54%	4e-25
comp2329_c0_seq1	pfam10447	EXOSC1	93.06%	0.005
comp2330_c0_seq1	pfam11919	DUF3437	91.01%	3e-26
comp2331_c0_seq1	pfam00596	Aldolase_II	98.34%	6e-30
comp2332_c0_seq1	pfam01095	Pectinesterase	99.33%	2e-118
comp2333_c0_seq1	pfam00644	PARP	99.51%	6e-87
comp2334_c0_seq1	pfam07889	DUF1664	96.8%	9e-39
comp2335_c0_seq1	pfam00076	RRM_1	98.57%	0.00000000000002
comp2337_c0_seq1	pfam04570	DUF581	88.14%	3e-22
comp2338_c0_seq1	pfam01502	PRA-CH	97.33%	1e-31
comp2340_c0_seq1	pfam03604	DNA_RNApol_7kD	96.88%	0.00000000000009
comp2341_c0_seq1	pfam07766	LETM1	39.18%	0.000000005
comp2342_c0_seq1	pfam05212	DUF707	99.66%	2e-174
comp2343_c0_seq1	pfam13085	Fer2_3	98.13%	2e-37
comp2344_c0_seq1	pfam03870	RNA_pol_Rpb8	99.27%	1e-53
comp2345_c0_seq1	pfam02714	DUF221	99.69%	1e-105
comp2346_c0_seq1	pfam04427	Brix	99.43%	2e-39
comp2348_c0_seq1	pfam00439	Bromodomain	98.81%	0.0000000000000000001
comp2349_c0_seq1	pfam10275	Peptidase_C65	99.58%	2e-87
comp2350_c0_seq1	pfam03469	XH	99.24%	6e-50
comp2351_c0_seq1	pfam13246	Hydrolase_like2	97.8%	0.000000000006
comp2352_c0_seq1	pfam00071	Ras	99.38%	9e-57
comp2353_c0_seq1	pfam00013	KH_1	88.14%	0.0000007
comp2355_c0_seq1	pfam02776	TPP_enzyme_N	97.09%	2e-53
comp2356_c0_seq1	pfam05542	DUF760	97.65%	2e-25
comp2357_c0_seq1	pfam00005	ABC_tran	99.16%	0.00000000000000008
comp2359_c0_seq1	pfam13356	DUF4102	98.86%	3e-27
comp2360_c0_seq1	pfam07189	SF3b10	98.73%	1e-38
comp2362_c0_seq1	pfam04564	U-box	95.89%	3e-22
comp2366_c0_seq1	pfam00581	Rhodanese	96.23%	0.0000000000000001
comp2368_c0_seq1	pfam02225	PA	89.58%	0.0000000002
comp2371_c0_seq1	pfam01428	zf-AN1	97.67%	0.00000000001
comp2372_c0_seq1	pfam00300	His_Phos_1	96.75%	0.00000000000000005
comp2373_c0_seq1	pfam00227	Proteasome	98.94%	1e-34
comp2374_c0_seq1	pfam01453	B_lectin	89.91%	0.000000000000003
comp2377_c0_seq1	pfam02705	K_trans	99.81%	0
comp2378_c0_seq1	pfam13178	DUF4005	88.57%	0.0000000000002
comp2380_c0_seq1	pfam00179	UQ_con	66.91%	0.0000000003
comp2381_c0_seq1	pfam03153	TFIIA	99.4%	3e-44
comp2382_c0_seq1	pfam00127	Copper-bind	88.89%	1e-38
comp2383_c0_seq1	pfam12230	PRP21_like_P	99.57%	2e-58
comp2384_c0_seq1	pfam05185	PRMT5	55.51%	0.00000000009
comp2385_c0_seq1	pfam07264	EI24	64.88%	0.006
comp2386_c0_seq1	pfam01423	LSM	92.42%	0.0000000000003
comp2387_c0_seq1	pfam02167	Cytochrom_C1	99.54%	3e-101
comp2388_c0_seq1	pfam00076	RRM_1	72.86%	0.0000004
comp2389_c0_seq1	pfam01851	PC_rep	94.29%	0.0004
comp2390_c0_seq1	pfam03248	Rer1	99.43%	1e-76
comp2393_c0_seq1	pfam02037	SAP	91.43%	0.000000004
comp2394_c0_seq1	pfam01650	Peptidase_C13	87.6%	1e-40
comp2395_c0_seq1	pfam13166	AAA_13	30.01%	0.000000001
comp2396_c0_seq1	pfam01699	Na_Ca_ex	95.56%	0.0000000000000000001
comp2397_c0_seq1	pfam00004	AAA	99.24%	7e-42
comp2398_c0_seq1	pfam07263	DMP1	49.61%	0.0000007
comp2399_c0_seq1	pfam06548	Kinesin-related	99.59%	2e-100
comp2401_c0_seq1	pfam00443	UCH	94.25%	1e-44
comp2405_c0_seq1	pfam00122	E1-E2_ATPase	99.1%	6e-53
comp2406_c0_seq1	pfam00933	Glyco_hydro_3	96.62%	9e-52
comp2407_c0_seq1	pfam00538	Linker_histone	96.1%	0.000000000002
comp2408_c0_seq1	pfam00069	Pkinase	93.08%	0.00000003
comp2410_c0_seq1	pfam01425	Amidase	42.69%	5e-38
comp2412_c0_seq1	pfam00501	AMP-binding	94.17%	4e-86
comp2413_c0_seq1	pfam00314	Thaumatin	90.09%	1e-91
comp2414_c0_seq1	pfam00082	Peptidase_S8	33.57%	0.000000000000002
comp2417_c0_seq1	pfam03619	Solute_trans_a	99.26%	2e-101
comp2418_c0_seq1	pfam03619	Solute_trans_a	98.53%	5e-98
comp2419_c0_seq1	pfam04554	Extensin_2	96.49%	0.000000000000002
comp2420_c0_seq1	pfam02469	Fasciclin	99.19%	0.00000000000000002
comp2421_c0_seq1	pfam00400	WD40	82.05%	0.00001
comp2422_c0_seq1	pfam00056	Ldh_1_N	98.59%	6e-51
comp2424_c0_seq1	pfam00493	MCM	98.47%	3e-146
comp2425_c0_seq1	pfam00136	DNA_pol_B	99.56%	2e-106
comp2427_c0_seq1	pfam10294	Methyltransf_16	93.53%	3e-20
comp2428_c0_seq1	pfam01985	CRS1_YhbY	98.81%	0.0000000000000009
comp2429_c0_seq1	pfam00153	Mito_carr	0.75	0.000000000000001
comp2430_c0_seq1	pfam14438	SM-ATX	82.3%	0.0000000000000002
comp2431_c0_seq1	pfam00004	AAA	99.24%	2e-20
comp2432_c0_seq1	pfam12710	HAD	46.71%	0.01
comp2435_c0_seq1	pfam12428	DUF3675	98.31%	3e-47
comp2436_c0_seq1	pfam00762	Ferrochelatase	99.68%	2e-115
comp2437_c0_seq1	pfam00504	Chloroa_b-bind	99.26%	4e-39
comp2441_c0_seq1	pfam00153	Mito_carr	82.29%	0.000000000008
comp2442_c0_seq1	pfam08372	PRT_C	99.36%	5e-88
comp2443_c0_seq1	pfam01597	GCV_H	98.36%	4e-47
comp2444_c0_seq1	pfam13646	HEAT_2	97.73%	0.00000003
comp2447_c0_seq1	pfam00012	HSP70	82.94%	0
comp2448_c0_seq1	pfam04059	RRM_2	98.97%	8e-51
comp2449_c0_seq1	pfam00642	zf-CCCH	92.59%	0.0000002
comp2450_c0_seq1	pfam02297	COX6B	96.97%	5e-22
comp2451_c0_seq1	pfam03097	BRO1	99.73%	2e-105
comp2453_c0_seq1	pfam00076	RRM_1	94.29%	0.0000007
comp2454_c0_seq1	pfam04857	CAF1	95.74%	8e-75
comp2455_c0_seq1	pfam04387	PTPLA	99.38%	6e-73
comp2456_c0_seq1	pfam01643	Acyl-ACP_TE	99.6%	8e-109
comp2457_c0_seq1	pfam12265	CAF1C_H4-bd	98.63%	0.000000000000000002
comp2458_c0_seq1	pfam02373	JmjC	79.82%	0.00000000000001
comp2459_c0_seq1	pfam12043	DUF3527	97.83%	6e-56
comp2461_c0_seq1	pfam01386	Ribosomal_L25p	96.55%	0.0000003
comp2462_c0_seq1	pfam00854	PTR2	97.31%	8e-58
comp2463_c0_seq1	pfam06071	YchF-GTPase_C	98.81%	4e-47
comp2464_c0_seq1	pfam05911	DUF869	70.66%	5e-61
comp2466_c0_seq1	pfam00125	Histone	0.4	0.000001
comp2467_c0_seq1	pfam01591	6PF2K	72.6%	6e-57
comp2468_c0_seq1	pfam11886	DUF3406	99.27%	5e-133
comp2469_c0_seq1	pfam00274	Glycolytic	99.71%	0
comp2470_c0_seq1	pfam00928	Adap_comp_sub	94.78%	1e-31
comp2472_c0_seq1	pfam01237	Oxysterol_BP	99.4%	6e-120
comp2473_c0_seq1	pfam05761	5_nucleotid	98.44%	6e-143
comp2474_c0_seq1	pfam00682	HMGL-like	98.31%	2e-70
comp2475_c0_seq1	pfam02800	Gp_dh_C	99.36%	6e-61
comp2476_c0_seq1	pfam01762	Galactosyl_T	99.49%	9e-48
comp2477_c0_seq1	pfam03141	Methyltransf_29	99.8%	0
comp2479_c0_seq1	pfam07714	Pkinase_Tyr	95.35%	9e-38
comp2480_c0_seq1	pfam01433	Peptidase_M1	99.74%	5e-141
comp2481_c0_seq1	pfam09793	AD	61.11%	0.0000000000000002
comp2482_c0_seq1	pfam11891	DUF3411	98.88%	4e-45
comp2485_c0_seq1	pfam01248	Ribosomal_L7Ae	98.95%	2e-23
comp2486_c0_seq1	pfam00632	HECT	96.64%	1e-98
comp2487_c0_seq1	pfam04551	GcpE	72.17%	4e-101
comp2488_c0_seq1	pfam01370	Epimerase	97.42%	1e-26
comp2490_c0_seq1	pfam02463	SMC_N	36.06%	0.0000000001
comp2494_c0_seq1	pfam05739	SNARE	98.39%	0.00000000003
comp2496_c0_seq1	pfam01576	Myosin_tail_1	6.64%	0.00001
comp2497_c0_seq1	pfam13839	PC-Esterase	99.26%	1e-85
comp2499_c0_seq1	pfam09409	PUB	94.12%	4e-21
comp2500_c0_seq1	pfam00481	PP2C	99.6%	5e-63
comp2503_c0_seq1	pfam03145	Sina	99.49%	9e-76
comp2504_c0_seq1	pfam02238	COX7a	98.21%	0.000000000000001
comp2505_c0_seq1	pfam13414	TPR_11	98.55%	0.00002
comp2506_c0_seq1	pfam02810	SEC-C	94.74%	0.000000007
comp2507_c0_seq1	pfam00108	Thiolase_N	99.62%	2e-81
comp2512_c0_seq1	pfam00069	Pkinase	99.62%	5e-78
comp2513_c0_seq1	pfam13207	AAA_17	28.95%	0.000009
comp2514_c0_seq1	pfam00128	Alpha-amylase	98.09%	0.0000000000003
comp2515_c0_seq1	pfam00013	KH_1	98.31%	0.00000001
comp2516_c0_seq1	pfam00076	RRM_1	94.29%	0.0000000000001
comp2517_c0_seq1	pfam07223	DUF1421	25.21%	0.007
comp2518_c0_seq1	pfam00504	Chloroa_b-bind	99.26%	0.000000000000006
comp2520_c0_seq1	pfam13714	PEP_mutase	99.58%	2e-50
comp2521_c0_seq1	pfam13499	EF_hand_5	98.33%	0.00000000001
comp2522_c0_seq1	pfam05180	zf-DNL	74.24%	4e-21
comp2523_c0_seq1	pfam13424	TPR_12	80.77%	0.00006
comp2524_c0_seq1	pfam01145	Band_7	97.74%	3e-26
comp2525_c0_seq1	pfam03009	GDPD	99.58%	2e-25
comp2526_c0_seq1	pfam14211	DUF4323	82.54%	0.0000000006
comp2527_c0_seq1	pfam09180	ProRS-C_1	98.53%	1e-22
comp2528_c0_seq1	pfam01602	Adaptin_N	99.81%	2e-159
comp2529_c0_seq1	pfam00046	Homeobox	96.49%	0.0000000000000000009
comp2530_c0_seq1	pfam00205	TPP_enzyme_M	99.26%	4e-32
comp2531_c0_seq1	pfam04811	Sec23_trunk	81.33%	0.000000000000000001
comp2532_c0_seq1	pfam07002	Copine	99.32%	2e-56
comp2534_c0_seq1	pfam08920	SF3b1	98.59%	4e-33
comp2535_c0_seq1	pfam13640	2OG-FeII_Oxy_3	98.92%	0.000000006
comp2537_c0_seq1	pfam01434	Peptidase_M41	99.53%	8e-88
comp2538_c0_seq1	pfam00400	WD40	97.44%	0.0000000008
comp2539_c0_seq1	pfam00198	2-oxoacid_dh	98.58%	1e-52
comp2540_c0_seq1	pfam04791	LMBR1	94.99%	2e-60
comp2541_c0_seq1	pfam00125	Histone	0.92	0.0000000000007
comp2542_c0_seq1	pfam00083	Sugar_tr	49.22%	3e-40
comp2543_c0_seq1	pfam01786	AOX	99.53%	1e-102
comp2547_c0_seq1	pfam00928	Adap_comp_sub	99.63%	3e-101
comp2548_c0_seq1	pfam03547	Mem_trans	99.69%	2e-62
comp2549_c0_seq1	pfam00707	IF3_C	98.85%	9e-24
comp2553_c0_seq1	pfam08523	MBF1	98.57%	0.0000000000000000002
comp2554_c0_seq1	pfam01490	Aa_trans	97.29%	3e-83
comp2556_c0_seq1	pfam00355	Rieske	97.98%	0.0000000000000002
comp2557_c0_seq1	pfam02230	Abhydrolase_2	98.59%	8e-41
comp2559_c0_seq1	pfam01490	Aa_trans	92.61%	1e-104
comp2560_c0_seq1	pfam00270	DEAD	99.41%	9e-52
comp2562_c0_seq1	pfam00646	F-box	77.08%	0.00009
comp2563_c0_seq1	pfam10409	PTEN_C2	96.9%	0.0000000000003
comp2564_c0_seq1	pfam01546	Peptidase_M20	99.03%	2e-59
comp2565_c0_seq1	pfam04756	OST3_OST6	84.78%	3e-34
comp2566_c0_seq1	pfam14180	DOCK_C2	97.75%	1e-41
comp2568_c0_seq1	pfam12174	RST	95.71%	5e-25
comp2569_c0_seq1	pfam03159	XRN_N	99.58%	2e-107
comp2570_c0_seq1	pfam00201	UDPGT	39.2%	9e-20
comp2571_c0_seq1	pfam04733	Coatomer_E	99.31%	5e-125
comp2572_c0_seq1	pfam06507	Auxin_resp	91.57%	7e-36
comp2574_c0_seq1	pfam00926	DHBP_synthase	99.48%	4e-92
comp2575_c0_seq1	pfam00847	AP2	66.04%	0.000001
comp2577_c0_seq1	pfam00226	DnaJ	98.41%	9e-26
comp2578_c0_seq1	pfam07651	ANTH	99.64%	2e-68
comp2579_c0_seq1	pfam13419	HAD_2	98.3%	0.0000000000001
comp2580_c0_seq1	pfam05564	Auxin_repressed	99.16%	8e-40
comp2581_c0_seq1	pfam01398	JAB	99.15%	7e-39
comp2583_c0_seq1	pfam05879	RHD3	96.5%	0
comp2584_c0_seq1	pfam00249	Myb_DNA-binding	91.49%	0.00001
comp2586_c0_seq1	pfam00892	EamA	76.98%	0.00002
comp2587_c0_seq1	pfam01852	START	46.34%	4e-33
comp2588_c0_seq1	pfam04418	DUF543	98.61%	0.000000000000000002
comp2590_c0_seq1	pfam09416	UPF1_Zn_bind	99.34%	1e-85
comp2591_c0_seq1	pfam12874	zf-met	0.92	0.00001
comp2592_c0_seq1	pfam00227	Proteasome	99.47%	2e-55
comp2593_c0_seq1	pfam00005	ABC_tran	99.16%	0.000000000000000001
comp2594_c0_seq1	pfam00270	DEAD	98.82%	8e-45
comp2595_c0_seq1	pfam02036	SCP2	0.85	0.0000000000001
comp2596_c0_seq1	pfam00175	NAD_binding_1	97.17%	1e-27
comp2597_c0_seq1	pfam12763	efhand_3	83.65%	0.000008
comp2598_c0_seq1	pfam01411	tRNA-synt_2c	99.64%	0
comp2599_c0_seq1	pfam00232	Glyco_hydro_1	58.59%	4e-101
comp2600_c0_seq1	pfam08603	CAP_C	99.36%	2e-66
comp2602_c0_seq1	pfam00270	DEAD	99.41%	8e-57
comp2603_c0_seq1	pfam11904	GPCR_chapero_1	94.48%	2e-72
comp2604_c0_seq1	pfam13868	Trichoplein	48.14%	0.0000000008
comp2605_c0_seq1	pfam13639	zf-RING_2	86.96%	0.000000000001
comp2605_c1_seq1	pfam00179	UQ_con	99.28%	1e-28
comp2606_c0_seq1	pfam01805	Surp	94.44%	0.000000000001
comp2607_c1_seq1	pfam00108	Thiolase_N	16.03%	0.000000000004
comp2608_c0_seq1	pfam01412	ArfGap	99.15%	1e-40
comp2609_c0_seq1	pfam00097	zf-C3HC4	97.5%	0.000000002
comp2610_c0_seq1	pfam10249	NDUFB10	44.53%	0.000004
comp2611_c0_seq1	pfam00255	GSHPx	99.07%	1e-48
comp2613_c0_seq1	pfam04502	DUF572	99.69%	1e-99
comp2617_c0_seq1	pfam07992	Pyr_redox_2	99.65%	2e-47
comp2620_c0_seq1	pfam00153	Mito_carr	90.62%	8e-24
comp2621_c0_seq1	pfam02990	EMP70	93.82%	0
comp2622_c0_seq1	pfam04258	Peptidase_A22B	98.97%	2e-85
comp2623_c0_seq1	pfam01077	NIR_SIR	93.51%	8e-36
comp2624_c0_seq1	pfam00790	VHS	94.85%	0.0000000000000000002
comp2625_c0_seq1	pfam01190	Pollen_Ole_e_I	74.74%	0.000000000001
comp2626_c0_seq1	pfam13923	zf-C3HC4_2	75.56%	0.000002
comp2629_c0_seq1	pfam00574	CLP_protease	96.7%	4e-65
comp2632_c0_seq1	pfam01429	MBD	0.84	0.00000004
comp2635_c0_seq1	pfam01218	Coprogen_oxidas	98.99%	2e-144
comp2636_c0_seq1	pfam00026	Asp	99.05%	5e-21
comp2638_c0_seq1	pfam02866	Ldh_1_C	99.42%	3e-50
comp2639_c0_seq1	pfam04146	YTH	99.26%	2e-55
comp2640_c0_seq1	pfam00719	Pyrophosphatase	98.08%	7e-69
comp2641_c0_seq1	pfam00013	KH_1	96.61%	0.000000000002
comp2642_c0_seq1	pfam00298	Ribosomal_L11	97.1%	0.000000000000003
comp2643_c0_seq1	pfam00676	E1_dh	99.01%	5e-103
comp2644_c0_seq1	pfam10174	Cast	22.87%	0.000002
comp2647_c0_seq1	pfam08395	7tm_7	55.95%	0.002
comp2648_c0_seq1	pfam00149	Metallophos	99.46%	3e-24
comp2649_c0_seq1	pfam00888	Cullin	99.83%	0
comp2652_c0_seq1	pfam13462	Thioredoxin_4	90.59%	0.00006
comp2653_c0_seq1	pfam13658	UCH37_bd	70.83%	0.000000003
comp2655_c1_seq1	pfam02701	zf-Dof	84.13%	8e-35
comp2656_c0_seq1	pfam01423	LSM	96.97%	0.000000000000002
comp2657_c0_seq1	pfam02297	COX6B	96.97%	1e-23
comp2658_c0_seq1	pfam00612	IQ	80.95%	0.0006
comp2660_c0_seq1	pfam13041	PPR_2	0.98	0.0000001
comp2661_c0_seq1	pfam13414	TPR_11	98.55%	0.00000000002
comp2662_c0_seq1	pfam00847	AP2	96.23%	0.00000000003
comp2663_c0_seq1	pfam06886	TPX2	98.25%	0.000000000000000003
comp2664_c0_seq1	pfam00855	PWWP	86.49%	0.000000005
comp2665_c0_seq1	pfam01363	FYVE	88.24%	1e-22
comp2667_c0_seq1	pfam03914	CBF	98.68%	8e-47
comp2668_c0_seq1	pfam01073	3Beta_HSD	52.14%	0.000000003
comp2669_c0_seq1	pfam00684	DnaJ_CXXCXGXG	98.46%	0.000002
comp2673_c0_seq1	pfam01179	Cu_amine_oxid	99.27%	3e-153
comp2675_c0_seq1	pfam00160	Pro_isomerase	99.31%	1e-48
comp2676_c0_seq1	pfam00171	Aldedh	99.78%	4e-160
comp2677_c0_seq1	pfam01217	Clat_adaptor_s	98.59%	1e-44
comp2679_c0_seq1	pfam05002	SGS	71.79%	7e-25
comp2680_c0_seq1	pfam00786	PBD	62.71%	0.0003
comp2682_c0_seq1	pfam00891	Methyltransf_2	97.91%	1e-63
comp2683_c0_seq1	pfam00295	Glyco_hydro_28	83.69%	6e-39
comp2684_c0_seq1	pfam08321	PPP5	98.95%	1e-36
comp2685_c0_seq1	pfam01871	AMMECR1	99.42%	2e-47
comp2688_c0_seq1	pfam00903	Glyoxalase	98.33%	7e-22
comp2689_c0_seq1	pfam01370	Epimerase	99.57%	2e-51
comp2691_c0_seq1	pfam01264	Chorismate_synt	94.22%	4e-149
comp2692_c0_seq1	pfam00112	Peptidase_C1	98.12%	2e-89
comp2693_c0_seq1	pfam04845	PurA	59.63%	0.000000000000000002
comp2695_c0_seq1	pfam02453	Reticulon	35.37%	0.000000000000000009
comp2699_c0_seq1	pfam00225	Kinesin	99.69%	5e-117
comp2700_c0_seq1	pfam00069	Pkinase	93.08%	5e-45
comp2703_c0_seq1	pfam13537	GATase_7	97.5%	2e-50
comp2704_c0_seq1	pfam00330	Aconitase	99.57%	1e-123
comp2706_c0_seq1	pfam00867	XPG_I	98.86%	3e-34
comp2707_c0_seq1	pfam04193	PQ-loop	98.36%	0.00000000000001
comp2710_c0_seq1	pfam00847	AP2	94.34%	0.000000000004
comp2711_c0_seq1	pfam08381	BRX	96.61%	4e-24
comp2716_c0_seq1	pfam03109	ABC1	99.15%	8e-32
comp2718_c0_seq1	pfam08367	M16C_assoc	99.6%	1e-64
comp2720_c0_seq1	pfam01655	Ribosomal_L32e	90.91%	1e-51
comp2722_c0_seq1	pfam14144	DOG1	98.73%	9e-38
comp2723_c0_seq1	pfam02410	Oligomerisation	95.96%	1e-23
comp2725_c0_seq1	pfam06201	PITH	99.34%	2e-46
comp2728_c0_seq1	pfam12907	zf-met2	97.5%	0.0000000000000000005
comp2729_c0_seq1	pfam00179	UQ_con	76.26%	2e-30
comp2730_c0_seq1	pfam13417	GST_N_3	98.67%	0.000000000000000008
comp2731_c0_seq1	pfam07001	BAT2_N	42.33%	0.000000003
comp2733_c0_seq1	pfam10175	MPP6	95.19%	0.00005
comp2734_c0_seq1	pfam05383	La	98.31%	8e-22
comp2736_c0_seq1	pfam03763	Remorin_C	89.29%	3e-40
comp2738_c0_seq1	pfam07136	DUF1385	18.72%	0.006
comp2739_c0_seq1	pfam13923	zf-C3HC4_2	95.56%	0.000000002
comp2740_c0_seq1	pfam00664	ABC_membrane	63.14%	0.0000000000000002
comp2741_c0_seq1	pfam01842	ACT	68.18%	0.005
comp2744_c0_seq1	pfam11916	Vac14_Fig4_bd	98.9%	5e-80
comp2745_c0_seq1	pfam01722	BolA	98.61%	1e-21
comp2747_c0_seq1	pfam01509	TruB_N	99.33%	1e-32
comp2748_c0_seq1	pfam08240	ADH_N	98.15%	3e-28
comp2749_c0_seq1	pfam01544	CorA	60.14%	0.000001
comp2750_c0_seq1	pfam00063	Myosin_head	99.85%	0
comp2751_c0_seq1	pfam00481	PP2C	97.22%	4e-60
comp2753_c0_seq1	pfam13424	TPR_12	88.46%	0.007
comp2754_c0_seq1	pfam03208	PRA1	96.73%	2e-38
comp2755_c0_seq1	pfam04842	DUF639	95.75%	2e-164
comp2756_c0_seq1	pfam01344	Kelch_1	95.65%	0.000000007
comp2757_c0_seq1	pfam13764	E3_UbLigase_R4	99.87%	0
comp2758_c0_seq1	pfam10509	GalKase_gal_bdg	96.15%	2e-20
comp2759_c0_seq1	pfam14259	RRM_6	91.3%	0.00005
comp2761_c0_seq1	pfam00232	Glyco_hydro_1	8.59%	0.000000000004
comp2763_c0_seq1	pfam13359	DDE_4	99.35%	7e-34
comp2764_c0_seq1	pfam00328	His_Phos_2	99.08%	2e-44
comp2767_c0_seq1	pfam11926	DUF3444	92.66%	7e-72
comp2768_c0_seq1	pfam00808	CBFD_NFYB_HMF	98.46%	3e-24
comp2769_c0_seq1	pfam01370	Epimerase	99.57%	0.00000000003
comp2770_c0_seq1	pfam01678	DAP_epimerase	99.16%	9e-33
comp2771_c0_seq1	pfam00069	Pkinase	99.62%	1e-58
comp2772_c0_seq1	pfam00076	RRM_1	97.14%	0.000000000000008
comp2773_c0_seq1	pfam00009	GTP_EFTU	98.37%	9e-52
comp2774_c0_seq1	pfam00118	Cpn60_TCP1	99.79%	2e-144
comp2775_c0_seq1	pfam00082	Peptidase_S8	39.71%	1e-21
comp2776_c0_seq1	pfam02213	GYF	91.23%	0.000000000007
comp2777_c0_seq1	pfam00069	Pkinase	99.62%	3e-57
comp2778_c0_seq1	pfam00076	RRM_1	92.86%	0.000000000001
comp2779_c0_seq1	pfam00996	GDI	97.95%	0
comp2780_c0_seq1	pfam02365	NAM	99.23%	1e-58
comp2781_c0_seq1	pfam00190	Cupin_1	79.14%	0.00000000001
comp2782_c0_seq1	pfam00481	PP2C	82.14%	4e-36
comp2784_c0_seq1	pfam00400	WD40	89.74%	0.000001
comp2785_c0_seq1	pfam00179	UQ_con	22.3%	0.0000001
comp2786_c0_seq1	pfam05678	VQ	74.19%	0.00004
comp2787_c0_seq1	pfam00076	RRM_1	94.29%	0.000000000006
comp2788_c0_seq1	pfam01722	BolA	91.67%	0.00000000000006
comp2789_c0_seq1	pfam00719	Pyrophosphatase	99.36%	5e-61
comp2790_c0_seq1	pfam07767	Nop53	99.48%	1e-30
comp2791_c0_seq1	pfam05004	IFRD	99.03%	1e-41
comp2792_c0_seq1	pfam00072	Response_reg	96.4%	0.0000000000000000004
comp2793_c0_seq1	pfam00364	Biotin_lipoyl	69.86%	0.0000004
comp2795_c0_seq1	pfam03469	XH	93.18%	4e-46
comp2796_c0_seq1	pfam04695	Pex14_N	87.34%	0.0000000000000000001
comp2797_c0_seq1	pfam03151	TPT	99.33%	2e-29
comp2798_c0_seq1	pfam05701	DUF827	54.13%	0.0000000000000001
comp2801_c1_seq1	pfam00476	DNA_pol_A	79.11%	4e-49
comp2802_c0_seq1	pfam00134	Cyclin_N	99.21%	6e-51
comp2803_c0_seq1	pfam02298	Cu_bind_like	46.43%	0.000000000001
comp2805_c0_seq1	pfam00231	ATP-synt	99.31%	4e-77
comp2808_c0_seq1	pfam13001	Ecm29	99.6%	8e-122
comp2809_c0_seq1	pfam01987	AIM24	97.57%	3e-33
comp2810_c0_seq1	pfam01268	FTHFS	99.82%	0
comp2812_c0_seq1	pfam00248	Aldo_ket_red	97.83%	6e-71
comp2813_c0_seq1	pfam02845	CUE	95.24%	0.0000001
comp2814_c0_seq1	pfam13837	Myb_DNA-bind_4	92.86%	0.0000000005
comp2816_c0_seq1	pfam00153	Mito_carr	95.83%	1e-23
comp2817_c0_seq1	pfam03552	Cellulose_synt	64.53%	0
comp2818_c0_seq1	pfam01070	FMN_dh	99.67%	1e-141
comp2819_c0_seq1	pfam03080	DUF239	49.57%	8e-49
comp2821_c0_seq1	pfam12838	Fer4_7	97.92%	0.000000000006
comp2822_c0_seq1	pfam10243	MIP-T3	43.28%	0.00002
comp2823_c0_seq1	pfam01436	NHL	96.43%	0.0003
comp2824_c0_seq1	pfam03350	UPF0114	99.19%	7e-32
comp2825_c0_seq1	pfam01176	eIF-1a	98.46%	3e-25
comp2826_c0_seq1	pfam13414	TPR_11	82.61%	0.00005
comp2828_c0_seq1	pfam02453	Reticulon	93.9%	0.0000000000000006
comp2829_c0_seq1	pfam06814	Lung_7-TM_R	99.65%	2e-117
[truncated: 30,011 more rows]
