# Supplementary material for: De Novo Transcriptome Assembly from Inflorescence of Orchis italica: Analysis of Coding and Non-Coding Transcripts
Source: PLoS One. 2014 Jul 15;9(7):e102155. doi: 10.1371/journal.pone.0102155 (PMC4099010; doi:10.1371/journal.pone.0102155)
Supplement: Table S4 — FPKM counts of the assembled unigenes of O. italica. (XLSX) [file pone.0102155.s004.xlsx]

## Sheet: Sheet1
transcript_id	gene_id	length	effective_length	expected_count	TPM	FPKM	IsoPct
comp0_c0_seq1	comp0_c0	597	597	958638.48	25581.58	20357.49	100
comp2_c0_seq1	comp2_c0	514	514	274417.27	8664.84	6895.37	100
comp23_c0_seq1	comp23_c0	299	299	92086.96	5535.14	4404.79	100
comp10_c0_seq1	comp10_c0	325	325	86281.41	4675.28	3720.53	100
comp76_c0_seq1	comp76_c0	271	271	61433.55	4185.14	3330.48	100
comp80_c0_seq1	comp80_c0	456	456	108905.86	3943.77	3138.4	100
comp38_c0_seq1	comp38_c0	249	249	45414.73	3456.04	2750.28	100
comp86_c0_seq1	comp86_c0	1274	1274	278038.67	3278.31	2608.84	100
comp117_c0_seq1	comp117_c0	865	865	172427.75	3067.4	2440.99	100
comp8_c0_seq1	comp8_c0	456	456	78768.36	2852.41	2269.91	100
comp14_c0_seq1	comp14_c0	985	985	180179.27	2788.99	2219.44	100
comp7_c0_seq1	comp7_c0	745	745	129738.77	2712.93	2158.92	100
comp48_c0_seq1	comp48_c0	841	841	142567.01	2614.23	2080.37	100
comp6_c0_seq1	comp6_c0	2578	2578	452315.6	2570.11	2045.26	100
comp4_c0_seq1	comp4_c0	965	965	155714.33	2463.63	1960.52	100
comp49_c0_seq1	comp49_c0	599	599	89391.46	2376.57	1891.24	100
comp46_c0_seq1	comp46_c0	1140	1140	174127.06	2308.1	1836.75	100
comp27_c0_seq1	comp27_c0	2592	2592	391412.41	2211.75	1760.08	100
comp32_c0_seq1	comp32_c0	729	729	102277.32	2189.92	1742.71	100
comp141_c0_seq1	comp141_c0	230	230	25266.75	2139.05	1702.23	100
comp1_c0_seq1	comp1_c0	4633	4633	680877.42	2129.85	1694.91	100
comp51_c0_seq1	comp51_c0	843	843	115599.68	2114.31	1682.54	100
comp12_c0_seq1	comp12_c0	920	920	125066.73	2082.4	1657.15	100
comp26_c0_seq1	comp26_c0	884	884	119295.27	2073.2	1649.83	100
comp106_c0_seq1	comp106_c0	296	296	34010.87	2070.42	1647.61	100
comp55_c0_seq1	comp55_c0	775	775	98956.9	1982.31	1577.5	100
comp29_c0_seq1	comp29_c0	1353	1353	178428.34	1975.18	1571.82	100
comp18_c0_seq1	comp18_c0	966	966	124950.79	1974.72	1571.45	100
comp15_c0_seq1	comp15_c0	711	711	86305.86	1899.13	1511.3	100
comp36_c0_seq1	comp36_c0	1093	1093	133132.1	1845.07	1468.29	100
comp3_c0_seq1	comp3_c0	7686	7686	963510.79	1807.18	1438.13	100
comp16_c0_seq1	comp16_c0	1770	1770	215302.84	1801.8	1433.85	100
comp45_c0_seq1	comp45_c0	659	659	72870.9	1742.95	1387.02	100
comp57_c0_seq1	comp57_c0	1104	1104	127093.3	1742.8	1386.9	100
comp68_c0_seq1	comp68_c0	288	288	27609.38	1739.98	1384.65	100
comp100_c0_seq1	comp100_c0	553	553	58922.95	1713.02	1363.2	100
comp164_c0_seq1	comp164_c0	277	277	25277.42	1674.17	1332.28	100
comp28_c0_seq1	comp28_c0	1259	1259	135457.16	1617.16	1286.91	100
comp11_c0_seq1	comp11_c0	1289	1289	138572.45	1613.93	1284.34	100
comp40_c0_seq1	comp40_c0	740	740	74794.2	1575.52	1253.78	100
comp25_c0_seq1	comp25_c0	574	574	55849.82	1557.2	1239.2	100
comp71_c0_seq1	comp71_c0	2467	2467	260240.68	1546.94	1231.04	100
comp34_c0_seq1	comp34_c0	2329	2329	235958.94	1487.95	1184.09	100
comp37_c0_seq1	comp37_c0	625	625	57491.06	1457.99	1160.25	100
comp469_c0_seq1	comp469_c0	1176	1176	113504.74	1455.95	1158.63	100
comp63_c0_seq1	comp63_c0	1494	1494	143020.04	1427.42	1135.93	100
comp31_c0_seq1	comp31_c0	2038	2038	191230.49	1383.4	1100.89	100
comp30_c0_seq1	comp30_c0	911	911	79225.29	1333.1	1060.86	100
comp22_c0_seq1	comp22_c0	631	631	52149.91	1308.62	1041.38	100
comp21_c0_seq1	comp21_c0	1193	1193	102712.47	1297.73	1032.72	100
comp130_c0_seq1	comp130_c0	924	924	78203.49	1296.08	1031.4	100
comp163_c0_seq1	comp163_c0	914	914	74644.94	1251.61	996.01	100
comp42_c0_seq1	comp42_c0	2317	2317	192955.21	1223.24	973.44	100
comp118_c0_seq1	comp118_c0	692	692	52972.55	1200.74	955.54	100
comp56_c0_seq1	comp56_c0	1460	1460	117052.61	1196.65	952.28	100
comp53_c0_seq1	comp53_c0	2011	2011	162915.89	1194.88	950.87	100
comp87_c0_seq1	comp87_c0	1736	1736	138465.91	1182.3	940.86	100
comp144_c0_seq1	comp144_c0	449	449	32011.39	1180.13	939.14	100
comp78_c0_seq1	comp78_c0	774	774	56709.87	1137.61	905.29	100
comp24_c0_seq1	comp24_c0	1662	1662	125508.61	1121.2	892.23	100
comp246_c0_seq1	comp246_c0	406	406	26856.59	1113.52	886.13	100
comp83_c0_seq1	comp83_c0	1960	1960	145691.03	1097.25	873.18	100
comp82_c0_seq1	comp82_c0	862	862	59377.84	1060.26	843.74	100
comp85_c0_seq1	comp85_c0	1698	1698	121133.68	1058.32	842.2	100
comp75_c0_seq1	comp75_c0	570	570	37247.63	1046.7	832.95	100
comp88_c0_seq1	comp88_c0	1562	1562	109742.41	1045.67	832.13	100
comp104_c0_seq1	comp104_c0	1347	1347	93880.01	1044.09	830.87	100
comp175_c0_seq1	comp175_c0	497	497	31036.22	1018.2	810.27	100
comp54_c0_seq1	comp54_c0	876	876	57633.49	1011.43	804.88	100
comp360_c0_seq1	comp360_c0	337	337	19240.58	997.24	793.59	100
comp99_c0_seq1	comp99_c0	1738	1738	116454.01	993.16	790.35	100
comp73_c0_seq1	comp73_c0	512	512	31002.97	983.27	782.48	100
comp172_c0_seq1	comp172_c0	265	265	13896.13	974.52	775.51	100
comp406_c0_seq1	comp406_c0	209	209	9669.37	934.8	743.9	100
comp311_c0_seq1	comp311_c0	393	393	21499.12	926.31	737.14	100
comp109_c2_seq1	comp109_c2	2014	2014	126473.7	926.18	737.04	100
comp150_c0_seq1	comp150_c0	855	855	51331.7	924.66	735.84	100
comp69_c0_seq1	comp69_c0	946	946	56810.7	918.13	730.63	100
comp70_c0_seq1	comp70_c0	2947	2947	182148.27	902.65	718.32	100
comp58_c0_seq1	comp58_c0	2353	2353	144537.02	901.9	717.72	100
comp124_c0_seq1	comp124_c0	541	541	29995.7	893.84	711.31	100
comp17_c0_seq1	comp17_c0	1231	1231	71847.3	878.28	698.92	100
comp188_c1_seq1	comp188_c1	1179	1179	66862.99	855.37	680.69	100
comp93_c0_seq1	comp93_c0	892	892	49033.1	843.93	671.59	100
comp72_c0_seq1	comp72_c0	1921	1921	107955.39	830.1	660.58	100
comp170_c0_seq1	comp170_c0	1081	1081	58958.52	826.72	657.89	100
comp97_c0_seq1	comp97_c0	1292	1292	70688.25	821.29	653.57	100
comp353_c0_seq1	comp353_c0	1570	1570	85816.21	813.36	647.26	100
comp136_c0_seq1	comp136_c0	1880	1880	102137.54	803.07	639.07	100
comp881_c0_seq1	comp881_c0	383	383	17959.32	797.83	634.9	100
comp720_c0_seq1	comp720_c0	1536	1536	81599.3	791.22	629.64	100
comp119_c1_seq1	comp119_c1	649	649	32145.89	781.95	622.27	100
comp60_c0_seq1	comp60_c0	674	674	33322.02	777.5	618.73	100
comp349_c0_seq1	comp349_c0	406	406	18667.46	773.99	615.93	100
comp157_c0_seq1	comp157_c0	1653	1653	86036.38	772.93	615.09	100
comp89_c0_seq1	comp89_c0	825	825	40386.91	756.08	601.68	100
comp115_c0_seq1	comp115_c0	778	778	37848.1	755	600.82	100
comp145_c0_seq1	comp145_c0	904	904	44352.91	752.51	598.84	100
comp146_c0_seq1	comp146_c0	1116	1116	55198.12	748.31	595.5	100
comp108_c0_seq1	comp108_c0	796	796	38363.37	746.54	594.08	100
comp122_c0_seq1	comp122_c0	1856	1856	93633.12	746.04	593.69	100
comp111_c0_seq1	comp111_c0	700	700	33087.39	740.61	589.37	100
comp77_c0_seq1	comp77_c0	2151	2151	107872.89	738.18	587.43	100
comp211_c0_seq1	comp211_c0	916	916	44113.19	737.94	587.24	100
comp152_c0_seq1	comp152_c0	1309	1309	64115.37	734.77	584.72	100
comp59_c0_seq1	comp59_c0	761	761	35614.84	727.71	579.1	100
comp192_c0_seq1	comp192_c0	2396	2396	118264.72	724.37	576.45	100
comp101_c0_seq1	comp101_c0	1654	1654	80471.08	722.48	574.94	100
comp135_c0_seq1	comp135_c0	1506	1506	72422.9	716.82	570.44	100
comp240_c0_seq1	comp240_c0	926	926	42506.02	702.83	559.3	100
comp214_c0_seq1	comp214_c0	527	527	22688.35	696.41	554.19	100
comp381_c0_seq1	comp381_c0	1264	1264	58506.29	695.57	553.53	100
comp225_c0_seq1	comp225_c0	2962	2962	139517.65	687.82	547.36	100
comp66_c0_seq1	comp66_c0	748	748	33037.62	687.82	547.36	100
comp107_c0_seq1	comp107_c0	785	785	34815.76	687.8	547.34	100
comp426_c0_seq1	comp426_c0	209	209	7046.12	681.2	542.09	100
comp142_c0_seq1	comp142_c0	1486	1486	67853.78	681.02	541.95	100
comp449_c0_seq1	comp449_c0	309	309	11800.24	680.68	541.67	100
comp271_c0_seq1	comp271_c0	816	816	35644.68	675.26	537.36	100
comp287_c0_seq1	comp287_c0	316	316	11900.66	667.62	531.28	100
comp61_c0_seq1	comp61_c0	1206	1206	53201.81	664.55	528.84	100
comp253_c0_seq1	comp253_c0	1081	1081	47280.17	662.96	527.58	100
comp226_c0_seq1	comp226_c0	903	903	38754.45	658.3	523.87	100
comp143_c0_seq1	comp143_c0	353	353	13434.18	658.13	523.73	100
comp228_c0_seq1	comp228_c0	611	611	25270.59	657.19	522.98	100
comp153_c0_seq1	comp153_c0	1330	1330	58302.49	657.1	522.91	100
comp171_c0_seq1	comp171_c0	1674	1674	73873.29	655.02	521.25	100
comp156_c0_seq1	comp156_c0	815	815	34083.86	646.54	514.51	100
comp116_c0_seq1	comp116_c0	2156	2156	94155.38	642.77	511.51	100
comp113_c0_seq1	comp113_c0	864	864	35907.48	639.57	508.96	100
comp451_c0_seq1	comp451_c0	338	338	12262.05	633.25	503.93	100
comp96_c0_seq1	comp96_c0	354	354	12949.37	632.21	503.11	100
comp121_c0_seq1	comp121_c0	1148	1148	47964.3	631.1	502.22	100
comp98_c0_seq1	comp98_c0	977	977	40200.45	627.7	499.51	100
comp128_c0_seq1	comp128_c0	769	769	30933.14	624.91	497.29	100
comp167_c0_seq1	comp167_c0	952	952	38806.02	622.93	495.72	100
comp199_c2_seq1	comp199_c2	1724	1724	72309.48	621.87	494.88	100
comp131_c0_seq1	comp131_c0	1421	1421	59060.48	621.1	494.26	100
comp309_c0_seq1	comp309_c0	379	379	13786.51	620.16	493.51	100
comp139_c0_seq1	comp139_c0	1535	1535	63843.42	619.47	492.97	100
comp123_c0_seq1	comp123_c0	1084	1084	42901.35	599.8	477.31	100
comp765_c0_seq1	comp765_c0	229	229	7041.32	599.66	477.2	100
comp138_c0_seq1	comp138_c0	2627	2627	107576.74	599.59	477.15	100
comp176_c0_seq1	comp176_c0	1672	1672	67372.21	598.12	475.97	100
comp64_c0_seq1	comp64_c0	1448	1448	57376.36	591.64	470.82	100
comp74_c0_seq1	comp74_c0	354	354	12117.69	591.61	470.8	100
comp269_c0_seq1	comp269_c0	1916	1916	76592.65	590.53	469.93	100
comp79_c0_seq1	comp79_c0	2181	2181	87398.57	589.61	469.2	100
comp252_c0_seq1	comp252_c0	2109	2109	83931.27	586.12	466.43	100
comp264_c0_seq1	comp264_c0	743	743	27758.13	582.15	463.26	100
comp237_c1_seq1	comp237_c1	1113	1113	42585.3	578.97	460.73	100
comp244_c0_seq1	comp244_c0	1156	1156	44281.56	578.39	460.27	100
comp174_c0_seq1	comp174_c0	1552	1552	60037.19	575.9	458.29	100
comp181_c0_seq1	comp181_c0	991	991	37351.33	574.43	457.12	100
comp112_c0_seq1	comp112_c0	803	803	29786.44	574.16	456.91	100
comp342_c0_seq1	comp342_c0	622	622	22463.22	572.72	455.76	100
comp2974_c0_seq1	comp2974_c0	650	650	23494.13	570.53	454.02	100
comp92_c0_seq1	comp92_c0	2921	2921	113932.69	569.74	453.39	100
comp254_c0_seq1	comp254_c0	830	830	30625.37	569.61	453.29	100
comp331_c0_seq1	comp331_c0	824	824	30324.59	568.45	452.36	100
comp160_c0_seq1	comp160_c0	1851	1851	71011.82	567.38	451.52	100
comp4605_c0_seq1	comp4605_c0	434	434	14777.46	566.7	450.97	100
comp202_c0_seq1	comp202_c0	956	956	35173.19	562.09	447.3	100
comp259_c0_seq1	comp259_c0	1752	1752	66458.16	562.09	447.3	100
comp200_c0_seq1	comp200_c0	1232	1232	45359.38	554.01	440.87	100
comp218_c0_seq1	comp218_c0	1050	1050	38283.3	553.64	440.58	100
comp1308_c0_seq1	comp1308_c0	1246	1246	45309.21	546.86	435.18	100
comp1323_c0_seq1	comp1323_c0	736	736	25804.4	546.78	435.12	100
comp295_c0_seq1	comp295_c0	1013	1013	36096.72	542.31	431.56	100
comp212_c0_seq1	comp212_c0	1307	1307	46955.44	538.98	428.91	100
comp337_c0_seq1	comp337_c0	1500	1500	54034.93	537.05	427.38	100
comp189_c0_seq1	comp189_c0	2572	2572	93780.88	534.15	425.07	100
comp302_c0_seq1	comp302_c0	954	954	33279.48	533.02	424.17	100
comp318_c0_seq1	comp318_c0	1139	1139	40107.02	532.12	423.46	100
comp190_c0_seq1	comp190_c0	1179	1179	41514.36	531.09	422.63	100
comp555_c0_seq1	comp555_c0	368	368	11294.16	526.25	418.79	100
comp350_c0_seq1	comp350_c0	2317	2317	82710.95	524.35	417.27	100
comp180_c0_seq1	comp180_c0	2208	2208	78229.21	521.11	414.7	100
comp95_c0_seq1	comp95_c0	2812	2812	99344.16	516.47	411	100
comp210_c0_seq1	comp210_c0	550	550	17629.5	515.67	410.37	100
comp431_c0_seq1	comp431_c0	643	643	20957.52	515.05	409.87	100
comp132_c0_seq1	comp132_c0	473	473	14805.64	514.02	409.05	100
comp215_c0_seq1	comp215_c0	1830	1830	63524.74	513.59	408.71	100
comp201_c0_seq1	comp201_c0	2349	2349	81974.45	512.41	407.77	100
comp224_c0_seq1	comp224_c0	2791	2791	96868.94	507.47	403.84	100
comp359_c0_seq1	comp359_c0	798	798	26105.02	506.62	403.16	100
comp834_c0_seq1	comp834_c0	634	634	20242.85	505.3	402.11	100
comp148_c0_seq1	comp148_c0	1928	1928	65818.06	504.19	401.23	100
comp187_c0_seq1	comp187_c0	932	932	30668.15	503.6	400.76	100
comp285_c0_seq1	comp285_c0	1816	1816	61710.96	502.9	400.2	100
comp284_c0_seq1	comp284_c0	1245	1245	41572.06	502.18	399.63	100
comp297_c0_seq1	comp297_c0	951	951	31127.21	500.22	398.07	100
comp1850_c0_seq1	comp1850_c0	493	493	15086.77	499.53	397.52	100
comp140_c0_seq1	comp140_c0	846	846	27320.23	497.78	396.12	100
comp248_c0_seq1	comp248_c0	950	950	30771.27	495.06	393.96	100
comp125_c0_seq1	comp125_c0	987	987	31639.86	488.69	388.9	100
comp147_c0_seq1	comp147_c0	1360	1360	44273.49	487.46	387.91	100
comp250_c0_seq1	comp250_c0	1366	1366	44117.35	483.51	384.77	100
comp243_c0_seq1	comp243_c0	768	768	23873.86	482.98	384.35	100
comp327_c0_seq1	comp327_c0	1227	1227	39346.53	482.63	384.07	100
comp421_c0_seq1	comp421_c0	1035	1035	32859.51	482.52	383.98	100
comp158_c0_seq1	comp158_c0	2153	2153	70378.15	481.14	382.89	100
comp256_c0_seq1	comp256_c0	497	497	14658.52	480.9	382.69	100
comp316_c0_seq1	comp316_c0	703	703	21415.89	477.12	379.69	100
comp466_c0_seq1	comp466_c0	587	587	17497.2	475.8	378.63	100
comp323_c0_seq1	comp323_c0	1145	1145	35987.33	474.82	377.86	100
comp129_c0_seq1	comp129_c0	3253	3253	105833.06	474.19	377.35	100
comp290_c0_seq1	comp290_c0	1947	1947	62415.5	473.31	376.66	100
comp105_c0_seq1	comp105_c0	2747	2747	88574.63	471.62	375.31	100
comp334_c0_seq1	comp334_c0	1930	1930	61511.11	470.7	374.57	100
comp304_c0_seq1	comp304_c0	671	671	20013.86	469.28	373.45	100
comp194_c0_seq1	comp194_c0	1690	1690	53215.02	467.21	371.8	100
comp430_c0_seq1	comp430_c0	1705	1705	53371.84	464.31	369.49	100
comp391_c0_seq1	comp391_c0	253	253	6162.02	459.15	365.39	100
comp296_c0_seq1	comp296_c0	1711	1711	52856.6	458.16	364.6	100
comp213_c0_seq1	comp213_c0	666	666	19357.17	457.63	364.18	100
comp703_c0_seq1	comp703_c0	247	247	5932.11	456.29	363.11	100
comp173_c0_seq1	comp173_c0	894	894	26490.25	454.84	361.96	100
comp398_c0_seq1	comp398_c0	1102	1102	33100.61	454.77	361.9	100
comp356_c0_seq1	comp356_c0	471	471	12958.94	452.11	359.78	100
comp277_c0_seq1	comp277_c0	996	996	29532.91	451.76	359.51	100
comp317_c0_seq1	comp317_c0	852	852	24968.93	451.48	359.29	100
comp394_c0_seq1	comp394_c0	552	552	15410.53	448.93	357.25	100
comp330_c0_seq1	comp330_c0	740	740	21291.04	448.49	356.9	100
comp220_c0_seq1	comp220_c0	2553	2553	77925.74	447.23	355.9	100
comp196_c0_seq1	comp196_c0	2940	2940	89830.27	446.24	355.12	100
comp91_c0_seq1	comp91_c0	1375	1375	40662.57	442.59	352.21	100
comp162_c0_seq1	comp162_c0	2196	2196	65944.23	441.75	351.54	100
comp258_c0_seq1	comp258_c0	1611	1611	47856.88	441.58	351.41	100
comp184_c0_seq1	comp184_c0	1231	1231	36022.4	440.35	350.42	100
comp339_c0_seq1	comp339_c0	656	656	18283.09	439.51	349.75	100
comp324_c0_seq1	comp324_c0	1027	1027	29505.17	436.85	347.64	100
comp335_c0_seq1	comp335_c0	1928	1928	57026.89	436.85	347.64	100
comp423_c0_seq1	comp423_c0	864	864	24459.14	435.66	346.69	100
comp299_c0_seq1	comp299_c0	2065	2065	60463.51	431.51	343.39	100
comp970_c0_seq1	comp970_c0	281	281	6613.76	430.07	342.25	100
comp207_c0_seq1	comp207_c0	1317	1317	37503.63	427.06	339.85	100
comp266_c0_seq1	comp266_c0	767	767	21057.89	426.61	339.49	100
comp568_c0_seq1	comp568_c0	922	922	25560.88	424.61	337.9	100
comp701_c0_seq1	comp701_c0	1320	1320	37322.12	423.98	337.4	100
comp2640_c0_seq1	comp2640_c0	1168	1168	32290.29	417.19	331.99	100
comp155_c0_seq1	comp155_c0	1168	1168	32166.25	415.59	330.72	100
comp633_c0_seq1	comp633_c0	499	499	12644.86	412.94	328.61	100
comp392_c0_seq1	comp392_c0	774	774	20521	411.65	327.59	100
comp3362_c0_seq1	comp3362_c0	461	461	11485.43	410.72	326.84	100
comp452_c0_seq1	comp452_c0	1154	1154	31357.34	410.33	326.53	100
comp629_c0_seq1	comp629_c0	783	783	20695.92	409.99	326.26	100
comp551_c0_seq1	comp551_c0	950	950	25456.28	409.55	325.92	100
comp370_c0_seq1	comp370_c0	713	713	18578.51	407.56	324.33	100
comp197_c0_seq1	comp197_c0	1409	1409	38215.73	405.47	322.67	100
comp1022_c0_seq1	comp1022_c0	1067	1067	28407.41	403.87	321.4	100
comp255_c0_seq1	comp255_c0	1157	1157	30936.3	403.71	321.27	100
comp185_c0_seq1	comp185_c0	1059	1059	28139.34	403.27	320.92	100
comp427_c0_seq1	comp427_c0	900	900	23623.15	402.71	320.47	100
comp276_c0_seq1	comp276_c0	2110	2110	57123.39	398.72	317.3	100
comp2420_c0_seq1	comp2420_c0	1605	1605	42949.23	397.84	316.6	100
comp442_c0_seq1	comp442_c0	1086	1086	28471.08	397.27	316.15	100
comp249_c0_seq1	comp249_c0	1246	1246	32831.63	396.26	315.34	100
comp354_c0_seq1	comp354_c0	1267	1267	33358.62	395.61	314.82	100
comp346_c0_seq1	comp346_c0	2098	2098	56051.16	393.54	313.17	100
comp532_c0_seq1	comp532_c0	1785	1785	47336.25	392.7	312.5	100
comp361_c0_seq1	comp361_c0	2468	2468	65732.79	390.57	310.81	100
comp159_c0_seq1	comp159_c0	1569	1569	41127.87	390.06	310.41	100
comp312_c0_seq1	comp312_c0	782	782	19619.12	389.2	309.72	100
comp559_c0_seq1	comp559_c0	1063	1063	27253.93	389.02	309.58	100
comp274_c0_seq1	comp274_c0	750	750	18733.4	388.89	309.47	100
comp267_c0_seq1	comp267_c0	901	901	22733.18	387.08	308.03	100
comp177_c0_seq1	comp177_c0	1107	1107	28272.18	386.58	307.63	100
comp320_c0_seq1	comp320_c0	1415	1415	36510.52	385.66	306.9	100
comp476_c0_seq1	comp476_c0	1098	1098	27881.32	384.54	306.01	100
comp393_c0_seq1	comp393_c0	1664	1664	42402.09	378.32	301.06	100
comp247_c0_seq1	comp247_c0	2197	2197	56342.21	377.25	300.21	100
comp222_c0_seq1	comp222_c0	1630	1630	41342.18	376.85	299.89	100
comp4669_c0_seq1	comp4669_c0	431	431	9690.57	374.64	298.13	100
comp241_c0_seq1	comp241_c0	758	758	18236.84	374.23	297.81	100
comp679_c0_seq1	comp679_c0	270	270	5453.56	373.3	297.07	100
comp221_c0_seq1	comp221_c0	824	824	19899.15	373.02	296.84	100
comp280_c0_seq1	comp280_c0	1626	1626	40763.55	372.53	296.45	100
comp265_c0_seq1	comp265_c0	805	805	19356.14	372.11	296.12	100
comp208_c0_seq1	comp208_c0	1403	1403	34898.78	371.93	295.98	100
comp193_c0_seq1	comp193_c0	1255	1255	31018.04	371.55	295.67	100
comp183_c0_seq1	comp183_c0	4884	4884	124603.89	369.49	294.03	100
comp44_c0_seq1	comp44_c0	648	648	15083.97	367.54	292.49	100
comp571_c0_seq1	comp571_c0	558	558	12754.42	367.07	292.11	100
comp587_c0_seq1	comp587_c0	2086	2086	51968.04	367.04	292.08	100
comp829_c0_seq1	comp829_c0	3783	3783	95432.06	366.7	291.81	100
comp522_c0_seq1	comp522_c0	1159	1159	28121.37	366.3	291.5	100
comp2720_c0_seq1	comp2720_c0	617	617	14226.05	365.97	291.23	100
comp658_c0_seq1	comp658_c0	409	409	8902.47	365.93	291.2	100
comp401_c0_seq1	comp401_c0	1456	1456	35301.95	361.93	288.02	100
comp463_c0_seq1	comp463_c0	713	713	16454.6	360.97	287.25	100
comp367_c0_seq1	comp367_c0	1196	1196	28638.22	360.88	287.18	100
comp347_c0_seq1	comp347_c0	1207	1207	28753.05	358.84	285.56	100
comp1558_c0_seq1	comp1558_c0	2544	2544	61823.87	356.1	283.38	100
comp650_c0_seq1	comp650_c0	310	310	6189.96	355.62	283	100
comp166_c0_seq1	comp166_c0	1673	1673	40009.38	354.97	282.48	100
comp178_c0_seq1	comp178_c0	2859	2859	69394.21	354.71	282.27	100
comp206_c0_seq1	comp206_c0	233	233	4246.46	353.23	281.09	100
comp454_c0_seq1	comp454_c0	947	947	21775.26	351.52	279.73	100
comp235_c0_seq1	comp235_c0	3121	3121	75153.14	351.25	279.52	100
comp570_c0_seq1	comp570_c0	680	680	15194.97	351.11	279.41	100
comp443_c0_seq1	comp443_c0	2119	2119	50451.2	350.61	279.01	100
comp566_c0_seq1	comp566_c0	830	830	18782.66	349.34	278	100
comp114_c1_seq1	comp114_c1	6552	6552	157973.19	348.06	276.98	100
comp239_c0_seq1	comp239_c0	532	532	11426.67	347.01	276.15	100
comp340_c0_seq1	comp340_c0	1430	1430	33190.48	346.75	275.94	100
comp464_c0_seq1	comp464_c0	2145	2145	50402.79	345.9	275.26	100
comp322_c0_seq1	comp322_c0	2400	2400	56551	345.78	275.17	100
comp621_c0_seq1	comp621_c0	925	925	20857.47	345.27	274.76	100
comp513_c0_seq1	comp513_c0	1621	1621	37527.89	344.06	273.8	100
comp282_c0_seq1	comp282_c0	1503	1503	34683.84	344	273.75	100
comp260_c0_seq1	comp260_c0	1722	1722	39876.55	343.36	273.24	100
comp325_c0_seq1	comp325_c0	2976	2976	69949.37	343.19	273.11	100
comp165_c0_seq1	comp165_c0	1695	1695	39043.41	341.74	271.95	100
comp682_c0_seq1	comp682_c0	520	520	10955.08	341.39	271.67	100
comp305_c0_seq1	comp305_c0	1191	1191	26893.05	340.38	270.87	100
comp3061_c0_seq1	comp3061_c0	617	617	13186	339.21	269.94	100
comp397_c0_seq1	comp397_c0	1090	1090	24277.28	337.44	268.53	100
comp390_c0_seq1	comp390_c0	1074	1074	23852.74	336.78	268	100
comp387_c0_seq1	comp387_c0	1846	1846	41973.16	336.3	267.63	100
comp562_c0_seq1	comp562_c0	866	866	18914.05	336.05	267.43	100
comp497_c0_seq1	comp497_c0	950	950	20835.92	335.22	266.76	100
comp1856_c0_seq1	comp1856_c0	1100	1100	24329.82	334.91	266.52	100
comp498_c0_seq1	comp498_c0	1076	1076	23729.43	334.37	266.09	100
comp526_c0_seq1	comp526_c0	1176	1176	26008.92	333.62	265.49	100
comp495_c0_seq1	comp495_c0	914	914	19748.73	331.14	263.51	100
comp873_c0_seq1	comp873_c0	846	846	18169.57	331.05	263.45	100
comp402_c0_seq1	comp402_c0	451	451	9013.34	330.58	263.07	100
comp465_c0_seq1	comp465_c0	1361	1361	30043.85	330.53	263.04	100
comp47_c0_seq1	comp47_c0	3137	3137	70900.44	329.65	262.33	100
comp432_c0_seq1	comp432_c0	1575	1575	34891.12	329.6	262.29	100
comp546_c0_seq1	comp546_c0	1403	1403	30730.09	327.5	260.62	100
comp413_c0_seq1	comp413_c0	1221	1221	26436.05	325.95	259.38	100
comp453_c0_seq1	comp453_c0	1117	1117	23850.61	323.03	257.06	100
comp233_c0_seq1	comp233_c0	1019	1019	21633.67	322.98	257.02	100
comp344_c0_seq1	comp344_c0	2289	2289	50211.83	322.32	256.5	100
comp467_c0_seq1	comp467_c0	1632	1632	35398.42	322.26	256.45	100
comp456_c0_seq1	comp456_c0	841	841	17548.18	321.78	256.07	100
comp332_c0_seq1	comp332_c0	1015	1015	21385.9	320.62	255.15	100
comp308_c0_seq1	comp308_c0	1155	1155	24399.5	318.99	253.85	100
comp251_c0_seq1	comp251_c0	1447	1447	30841.07	318.25	253.26	100
comp455_c0_seq1	comp455_c0	3396	3396	74081.41	317.69	252.81	100
comp626_c0_seq1	comp626_c0	1110	1110	23286.41	317.5	252.66	100
comp613_c0_seq1	comp613_c0	864	864	17808.37	317.2	252.42	100
comp857_c0_seq1	comp857_c0	1501	1501	31894	316.77	252.08	100
comp512_c0_seq1	comp512_c0	321	321	5742.08	315.93	251.41	100
comp407_c0_seq1	comp407_c0	998	998	20695.33	315.9	251.39	100
comp598_c0_seq1	comp598_c0	992	992	20475.6	314.56	250.32	100
comp186_c0_seq1	comp186_c0	763	763	15423.61	314.25	250.07	100
comp728_c0_seq1	comp728_c0	416	416	7790.18	313.9	249.79	100
comp357_c0_seq1	comp357_c0	1409	1409	29571.72	313.75	249.68	100
comp1927_c0_seq1	comp1927_c0	863	863	17585.86	313.62	249.58	100
comp364_c0_seq1	comp364_c0	995	995	20429.98	312.85	248.96	100
comp542_c0_seq1	comp542_c0	1321	1321	27474.1	311.86	248.17	100
comp484_c0_seq1	comp484_c0	592	592	11473.99	309.07	245.95	100
comp540_c0_seq1	comp540_c0	855	855	17027.8	306.73	244.09	100
comp435_c0_seq1	comp435_c0	1004	1004	20220.34	306.68	244.05	100
comp380_c0_seq1	comp380_c0	2608	2608	54562.78	306.38	243.81	100
comp776_c0_seq1	comp776_c0	1179	1179	23918.8	305.99	243.5	100
comp499_c0_seq1	comp499_c0	394	394	7105.92	305.24	242.91	100
comp806_c0_seq1	comp806_c0	814	814	16010.48	304.11	242.01	100
comp654_c0_seq1	comp654_c0	781	781	15282.62	303.59	241.59	100
comp880_c0_seq1	comp880_c0	442	442	8083.87	303.5	241.52	100
comp527_c0_seq1	comp527_c0	1802	1802	36867.28	302.86	241.01	100
comp653_c0_seq1	comp653_c0	871	871	17007.88	300.32	238.99	100
comp291_c0_seq1	comp291_c0	502	502	9247.65	299.95	238.69	100
comp374_c0_seq1	comp374_c0	2653	2653	54317.41	299.71	238.5	100
comp580_c0_seq1	comp580_c0	602	602	11334.82	299.68	238.48	100
comp1680_c0_seq1	comp1680_c0	1903	1903	38530.63	299.17	238.07	100
comp168_c0_seq1	comp168_c0	1317	1317	26263.6	299.07	237.99	100
comp373_c0_seq1	comp373_c0	1558	1558	31297.12	299.01	237.95	100
comp483_c0_seq1	comp483_c0	2387	2387	48549.88	298.52	237.56	100
comp1768_c0_seq1	comp1768_c0	1123	1123	22153.47	298.35	237.42	100
comp4358_c0_seq1	comp4358_c0	498	498	9109.37	298.17	237.28	100
comp593_c0_seq1	comp593_c0	983	983	19207.54	297.96	237.11	100
comp673_c0_seq1	comp673_c0	438	438	7849.68	297.83	237.01	100
comp475_c0_seq1	comp475_c0	1064	1064	20858.92	297.44	236.7	100
comp217_c0_seq1	comp217_c0	1769	1769	35448.21	296.83	236.21	100
comp558_c0_seq1	comp558_c0	1155	1155	22631.24	295.87	235.45	100
comp640_c0_seq1	comp640_c0	2039	2039	40890.02	295.66	235.28	100
comp635_c0_seq1	comp635_c0	1466	1466	28896.42	294.15	234.08	100
comp1040_c0_seq1	comp1040_c0	313	313	5179.08	294	233.96	100
comp371_c0_seq1	comp371_c0	2390	2390	47656.29	292.65	232.89	100
comp293_c0_seq1	comp293_c0	3173	3173	63229.89	290.59	231.24	100
comp581_c0_seq1	comp581_c0	841	841	15814.9	290	230.77	100
comp417_c0_seq1	comp417_c0	1163	1163	22342.09	289.97	230.75	100
comp727_c0_seq1	comp727_c0	719	719	13274.67	288.55	229.63	100
comp245_c0_seq1	comp245_c0	3008	3008	59223.05	287.41	228.72	100
comp336_c0_seq1	comp336_c0	1921	1921	37032.24	284.75	226.6	100
comp446_c0_seq1	comp446_c0	698	698	12656.3	284.18	226.15	100
comp338_c0_seq1	comp338_c0	843	843	15516.99	283.81	225.85	100
comp1434_c0_seq1	comp1434_c0	475	475	8210.34	283.67	225.74	100
comp669_c0_seq1	comp669_c0	3715	3715	72426.71	283.48	225.59	100
comp491_c0_seq1	comp491_c0	1992	1992	38107.1	282.24	224.6	100
comp767_c0_seq1	comp767_c0	828	828	15058.4	280.8	223.46	100
comp550_c0_seq1	comp550_c0	649	649	11522.15	280.28	223.04	100
comp2001_c0_seq1	comp2001_c0	1766	1766	33392.98	280.11	222.91	100
comp819_c0_seq1	comp819_c0	880	880	16035.93	280.05	222.86	100
comp534_c0_seq1	comp534_c0	1246	1246	23188.15	279.87	222.72	100
comp414_c0_seq1	comp414_c0	1111	1111	20510.23	279.38	222.32	100
comp461_c0_seq1	comp461_c0	788	788	14199.27	279.35	222.31	100
comp507_c0_seq1	comp507_c0	1097	1097	20220.04	279.15	222.14	100
comp472_c0_seq1	comp472_c0	1708	1708	32103.34	278.78	221.85	100
comp415_c0_seq1	comp415_c0	1116	1116	20487.67	277.75	221.03	100
comp333_c0_seq1	comp333_c0	804	804	14415.11	277.49	220.82	100
comp670_c0_seq1	comp670_c0	525	525	8988.13	277.08	220.49	100
comp412_c0_seq1	comp412_c0	739	739	13124.38	276.87	220.33	100
comp632_c0_seq1	comp632_c0	489	489	8274.35	276.53	220.06	100
comp433_c0_seq1	comp433_c0	666	666	11677.95	276.08	219.7	100
comp689_c0_seq1	comp689_c0	2069	2069	38662.2	275.37	219.14	100
comp515_c0_seq1	comp515_c0	1308	1308	23947.39	274.66	218.57	100
comp6061_c0_seq1	comp6061_c0	561	561	9582.69	274.13	218.15	100
comp717_c0_seq1	comp717_c0	848	848	15070.08	273.88	217.95	100
comp616_c0_seq1	comp616_c0	734	734	12883.66	273.81	217.89	100
comp3504_c0_seq1	comp3504_c0	439	439	7225.99	273.44	217.6	100
comp718_c0_seq1	comp718_c0	780	780	13727.62	273.08	217.31	100
comp389_c0_seq1	comp389_c0	1323	1323	23960.68	271.55	216.09	100
comp535_c0_seq1	comp535_c0	712	712	12352.44	271.39	215.97	100
comp1011_c0_seq1	comp1011_c0	1300	1300	23490.63	271.16	215.79	100
comp1279_c0_seq1	comp1279_c0	325	325	4993.14	270.56	215.31	100
comp3582_c0_seq1	comp3582_c0	309	309	4667.5	269.24	214.26	100
comp352_c0_seq1	comp352_c0	521	521	8651.59	269.02	214.08	100
comp714_c0_seq1	comp714_c0	574	574	9639.56	268.77	213.88	100
comp343_c0_seq1	comp343_c0	1077	1077	19071.67	268.48	213.65	100
comp518_c0_seq1	comp518_c0	1722	1722	31175.52	268.44	213.62	100
comp779_c0_seq1	comp779_c0	956	956	16732.86	267.4	212.79	100
comp459_c0_seq1	comp459_c0	939	939	16400.74	267.17	212.61	100
comp403_c0_seq1	comp403_c0	992	992	17381.39	267.02	212.49	100
comp496_c0_seq1	comp496_c0	725	725	12390.05	266.89	212.39	100
comp345_c0_seq1	comp345_c0	2269	2269	41117.35	266.33	211.94	100
comp627_c0_seq1	comp627_c0	1817	1817	32674.54	266.12	211.78	100
comp493_c0_seq1	comp493_c0	1681	1681	30135.72	266.05	211.72	100
comp410_c0_seq1	comp410_c0	1573	1573	28092.25	265.73	211.46	100
comp19_c0_seq1	comp19_c0	2074	2074	37296.49	264.98	210.87	100
comp713_c0_seq1	comp713_c0	1789	1789	31933.97	264.31	210.33	100
comp326_c0_seq1	comp326_c0	594	594	9784.12	262.56	208.94	100
comp690_c0_seq1	comp690_c0	860	860	14645.52	262.17	208.63	100
comp460_c0_seq1	comp460_c0	647	647	10724.08	261.75	208.3	100
comp396_c0_seq1	comp396_c0	1803	1803	31841.3	261.42	208.04	100
comp736_c0_seq1	comp736_c0	627	627	10342.76	261.37	207.99	100
comp583_c0_seq1	comp583_c0	818	818	13807.26	260.88	207.6	100
comp609_c0_seq1	comp609_c0	815	815	13744.88	260.73	207.49	100
comp5805_c0_seq1	comp5805_c0	972	972	16579.67	260.3	207.14	100
comp366_c0_seq1	comp366_c0	1088	1088	18646.12	259.67	206.65	100
comp692_c0_seq1	comp692_c0	1530	1530	26622.3	259.19	206.26	100
comp638_c0_seq1	comp638_c0	2193	2193	38573.62	258.76	205.92	100
comp734_c0_seq1	comp734_c0	671	671	11011.59	258.2	205.47	100
comp785_c0_seq1	comp785_c0	2140	2140	37530.78	258.18	205.46	100
comp777_c0_seq1	comp777_c0	2178	2178	38193.84	258.03	205.34	100
comp457_c0_seq1	comp457_c0	1087	1087	18485.22	257.68	205.06	100
comp656_c0_seq1	comp656_c0	581	581	9359.21	257.44	204.87	100
comp626_c1_seq1	comp626_c1	301	301	4310.21	256.92	204.45	100
comp420_c0_seq1	comp420_c0	2157	2157	37450.97	255.55	203.36	100
comp665_c0_seq1	comp665_c0	1453	1453	24850.93	255.33	203.19	100
comp929_c0_seq1	comp929_c0	1295	1295	22029.22	255.32	203.18	100
comp601_c0_seq1	comp601_c0	1373	1373	23394.49	255.03	202.95	100
comp575_c0_seq1	comp575_c0	1542	1542	26330.06	254.27	202.35	100
comp511_c0_seq1	comp511_c0	1341	1341	22728.18	253.96	202.1	100
comp307_c0_seq1	comp307_c0	2644	2644	45815.53	253.68	201.87	100
comp474_c0_seq1	comp474_c0	736	736	11969.61	253.63	201.84	100
comp565_c0_seq1	comp565_c0	1252	1252	21103.85	253.43	201.68	100
comp411_c0_seq1	comp411_c0	1225	1225	20616.8	253.32	201.59	100
comp519_c0_seq1	comp519_c0	2121	2121	36387.26	252.63	201.04	100
comp436_c0_seq1	comp436_c0	2009	2009	34282.68	251.7	200.3	100
comp839_c0_seq1	comp839_c0	1293	1293	21666.36	251.52	200.16	100
comp762_c0_seq1	comp762_c0	2106	2106	35934.06	251.31	199.99	100
comp1926_c0_seq1	comp1926_c0	1456	1456	24510.07	251.29	199.97	100
comp642_c0_seq1	comp642_c0	1079	1079	17837.08	250.6	199.43	100
comp724_c0_seq1	comp724_c0	828	828	13432.77	250.49	199.34	100
comp541_c0_seq1	comp541_c0	927	927	15124.44	249.79	198.78	100
comp847_c0_seq1	comp847_c0	570	570	8880.47	249.55	198.59	100
comp882_c0_seq1	comp882_c0	602	602	9365.65	247.62	197.05	100
comp4615_c0_seq1	comp4615_c0	1022	1022	16609.65	247.2	196.72	100
comp400_c0_seq1	comp400_c0	1078	1078	17556.06	246.9	196.48	100
comp473_c0_seq1	comp473_c0	1076	1076	17458.64	246.01	195.77	100
comp655_c0_seq1	comp655_c0	1449	1449	23814.14	245.39	195.27	100
comp1122_c0_seq1	comp1122_c0	269	269	3543.33	243.71	193.94	100
comp813_c0_seq1	comp813_c0	502	502	7496.27	243.14	193.49	100
comp3785_c0_seq1	comp3785_c0	2248	2248	37142.45	242.89	193.29	100
comp745_c0_seq1	comp745_c0	1356	1356	21982.4	242.78	193.2	100
comp528_c0_seq1	comp528_c0	1226	1226	19738.09	242.32	192.83	100
comp481_c0_seq1	comp481_c0	2097	2097	34243.81	240.55	191.42	100
comp2589_c0_seq1	comp2589_c0	399	399	5661.83	239.61	190.68	100
comp509_c0_seq1	comp509_c0	2499	2499	40764.95	239.14	190.3	100
comp425_c0_seq1	comp425_c0	1333	1333	21218.67	238.58	189.86	100
comp1141_c0_seq1	comp1141_c0	766	766	11685.94	237.08	188.67	100
comp700_c0_seq1	comp700_c0	1768	1768	28284.35	236.98	188.59	100
comp1485_c0_seq1	comp1485_c0	417	417	5896.68	236.93	188.55	100
comp439_c0_seq1	comp439_c0	948	948	14693.55	236.93	188.55	100
comp505_c0_seq1	comp505_c0	2145	2145	34471.85	236.57	188.26	100
comp1020_c0_seq1	comp1020_c0	762	762	11583.36	236.34	188.08	100
comp812_c0_seq1	comp812_c0	1495	1495	23671.18	236.09	187.88	100
comp597_c0_seq1	comp597_c0	678	678	10119.62	234.59	186.68	100
comp576_c0_seq1	comp576_c0	3219	3219	51757.74	234.4	186.53	100
comp544_c0_seq1	comp544_c0	3344	3344	53763.76	234.21	186.38	100
comp1041_c0_seq1	comp1041_c0	885	885	13461.01	233.65	185.94	100
comp849_c0_seq1	comp849_c0	1556	1556	24403.03	233.46	185.78	100
comp592_c0_seq1	comp592_c0	1350	1350	20969.14	232.67	185.15	100
comp620_c0_seq1	comp620_c0	1042	1042	15938.81	232.38	184.93	100
comp480_c0_seq1	comp480_c0	3676	3676	58658.52	232.07	184.68	100
comp800_c0_seq1	comp800_c0	983	983	14944.7	231.83	184.49	100
comp486_c0_seq1	comp486_c0	1763	1763	27530.18	231.34	184.1	100
comp693_c0_seq1	comp693_c0	993	993	15029.66	230.65	183.55	100
comp646_c0_seq1	comp646_c0	3555	3555	56260.85	230.29	183.26	100
comp789_c0_seq1	comp789_c0	1110	1110	16875.96	230.09	183.1	100
comp896_c0_seq1	comp896_c0	1687	1687	26128.06	229.82	182.89	100
comp1332_c0_seq1	comp1332_c0	596	596	8580.39	229.4	182.55	100
comp980_c0_seq1	comp980_c0	280	280	3506.75	229.08	182.3	100
comp314_c0_seq1	comp314_c0	1699	1699	26229.52	229.02	182.25	100
comp851_c0_seq1	comp851_c0	805	805	11909.52	228.95	182.2	100
comp722_c0_seq1	comp722_c0	1863	1863	28846.11	228.94	182.19	100
comp585_c0_seq1	comp585_c0	2847	2847	44556.59	228.73	182.02	100
comp992_c0_seq2	comp992_c0	2011	2011	31171.01	228.62	181.93	100
comp900_c0_seq1	comp900_c0	1059	1059	15896.23	227.81	181.29	100
comp529_c0_seq1	comp529_c0	755	755	11001.48	226.73	180.43	100
comp761_c0_seq1	comp761_c0	1540	1540	23440.78	226.68	180.39	100
comp479_c0_seq1	comp479_c0	1746	1746	26685.13	226.5	180.25	100
comp608_c0_seq1	comp608_c0	1031	1031	15337.52	226.15	179.97	100
comp468_c0_seq1	comp468_c0	1135	1135	16977.82	226.09	179.92	100
comp419_c0_seq1	comp419_c0	4347	4347	67409.69	224.94	179	100
comp606_c0_seq1	comp606_c0	851	851	12414.81	224.77	178.87	100
comp563_c0_seq1	comp563_c0	1212	1212	18054.06	224.34	178.53	100
comp438_c0_seq1	comp438_c0	1499	1499	22527.94	224.06	178.3	100
comp1585_c0_seq1	comp1585_c0	421	421	5636.68	223.97	178.23	100
comp729_c0_seq1	comp729_c0	1072	1072	15767.96	223.07	177.51	100
comp1421_c0_seq1	comp1421_c0	677	677	9592.63	222.73	177.25	100
comp375_c0_seq1	comp375_c0	742	742	10573.67	222.08	176.73	100
comp523_c0_seq1	comp523_c0	1101	1101	16088.53	221.26	176.07	100
comp1105_c0_seq1	comp1105_c0	1247	1247	18314.48	220.86	175.76	100
comp3273_c0_seq1	comp3273_c0	683	683	9600.49	220.77	175.68	100
comp704_c0_seq1	comp704_c0	682	682	9584.91	220.76	175.68	100
comp589_c0_seq1	comp589_c0	1361	1361	20040.87	220.48	175.46	100
comp3738_c0_seq1	comp3738_c0	1530	1530	22615.19	220.18	175.22	100
comp1983_c0_seq1	comp1983_c0	963	963	13868.84	219.91	175	100
comp1312_c0_seq1	comp1312_c0	816	816	11606.45	219.87	174.97	100
comp1328_c0_seq1	comp1328_c0	719	719	10114.66	219.86	174.96	100
comp556_c0_seq1	comp556_c0	731	731	10257.68	218.98	174.26	100
comp954_c0_seq1	comp954_c0	1395	1395	20397.88	218.69	174.03	100
comp846_c0_seq1	comp846_c0	1014	1014	14537.46	218.18	173.62	100
comp1029_c0_seq1	comp1029_c0	1185	1185	17141.67	218.12	173.58	100
comp1055_c0_seq1	comp1055_c0	1225	1225	17701.55	217.5	173.09	100
comp708_c0_seq1	comp708_c0	957	957	13623.24	217.46	173.06	100
comp510_c0_seq1	comp510_c0	665	665	9182.79	217.45	173.05	100
comp697_c0_seq1	comp697_c0	2067	2067	30411.96	216.83	172.55	100
comp726_c0_seq1	comp726_c0	443	443	5778.81	216.39	172.2	100
comp547_c0_seq1	comp547_c0	1019	1019	14488.28	216.3	172.13	100
comp434_c0_seq1	comp434_c0	2486	2486	36669.81	216.27	172.1	100
comp524_c0_seq1	comp524_c0	715	715	9869.82	215.85	171.77	100
comp917_c0_seq1	comp917_c0	996	996	14085.94	215.47	171.47	100
comp6545_c0_seq1	comp6545_c0	1719	1719	24970.14	215.4	171.41	100
comp1910_c0_seq1	comp1910_c0	311	311	3760.03	215.16	171.22	100
comp678_c0_seq1	comp678_c0	892	892	12496.06	215.07	171.15	100
comp6215_c0_seq1	comp6215_c0	1790	1790	25978.98	214.89	171.01	100
comp923_c0_seq1	comp923_c0	1543	1543	22245.76	214.68	170.84	100
comp1157_c0_seq1	comp1157_c0	1235	1235	17585.97	214.24	170.49	100
comp4854_c0_seq1	comp4854_c0	1055	1055	14828.47	213.36	169.79	100
comp517_c0_seq1	comp517_c0	2106	2106	30464.45	213.06	169.55	100
comp1530_c0_seq1	comp1530_c0	217	217	2316.33	212.45	169.06	100
comp377_c0_seq1	comp377_c0	1450	1450	20601.31	212.13	168.81	100
comp707_c0_seq1	comp707_c0	1714	1714	24331.92	210.52	167.53	100
comp7225_c0_seq1	comp7225_c0	744	744	10052.55	210.51	167.52	100
comp1508_c0_seq1	comp1508_c0	872	872	11921.38	210.24	167.31	100
comp4874_c0_seq1	comp4874_c0	1660	1660	23488.62	210.09	167.19	100
comp1042_c0_seq1	comp1042_c0	1383	1383	19361.35	209.46	166.69	100
comp662_c0_seq1	comp662_c0	2866	2866	41068.56	209.4	166.63	100
comp1073_c0_seq1	comp1073_c0	1015	1015	13927.8	208.81	166.17	100
comp514_c0_seq1	comp514_c0	864	864	11723.37	208.81	166.17	100
comp990_c0_seq1	comp990_c0	440	440	5495.1	207.39	165.04	100
comp725_c0_seq1	comp725_c0	3061	3061	43491.53	207.34	165	100
comp891_c0_seq1	comp891_c0	3603	3603	51301.43	207.14	164.84	100
comp828_c0_seq1	comp828_c0	1880	1880	26336.22	207.07	164.78	100
comp594_c0_seq1	comp594_c0	1007	1007	13671.49	206.7	164.49	100
comp641_c0_seq1	comp641_c0	1479	1479	20493.4	206.7	164.49	100
comp838_c0_seq1	comp838_c0	3500	3500	49702.54	206.7	164.49	100
comp525_c0_seq1	comp525_c0	1753	1753	24447.5	206.65	164.45	100
comp2581_c0_seq1	comp2581_c0	1469	1469	20335.13	206.56	164.38	100
comp365_c0_seq1	comp365_c0	1834	1834	25580.23	206.35	164.21	100
comp5339_c0_seq1	comp5339_c0	800	800	10642.45	205.98	163.91	100
comp1234_c0_seq1	comp1234_c0	1464	1464	20203.67	205.96	163.9	100
comp1542_c0_seq1	comp1542_c0	415	415	5090.16	205.68	163.68	100
comp907_c0_seq1	comp907_c0	1936	1936	26907.9	205.25	163.33	100
comp659_c0_seq1	comp659_c0	687	687	8970.97	204.97	163.11	100
comp771_c0_seq1	comp771_c0	1887	1887	26153.55	204.85	163.01	100
comp2702_c0_seq1	comp2702_c0	762	762	10030.78	204.66	162.87	100
comp5101_c0_seq1	comp5101_c0	613	613	7877.69	204.12	162.44	100
comp1501_c0_seq1	comp1501_c0	775	775	10181.01	203.95	162.3	100
comp569_c0_seq1	comp569_c0	2531	2531	35166.53	203.62	162.04	100
comp1191_c0_seq1	comp1191_c0	1026	1026	13731.5	203.52	161.96	100
comp579_c0_seq1	comp579_c0	1026	1026	13731.89	203.52	161.96	100
comp968_c0_seq1	comp968_c0	1010	1010	13493.01	203.36	161.83	100
comp823_c0_seq1	comp823_c0	3124	3124	43516.54	203.19	161.69	100
comp1426_c0_seq1	comp1426_c0	911	911	12065.29	203.02	161.56	100
comp804_c0_seq1	comp804_c0	2093	2093	28826.83	202.89	161.46	100
comp1163_c0_seq1	comp1163_c0	1803	1803	24711.32	202.88	161.45	100
comp984_c0_seq1	comp984_c0	2116	2116	29042.31	202.12	160.85	100
comp1258_c0_seq1	comp1258_c0	1034	1034	13736.61	201.92	160.69	100
comp1140_c0_seq1	comp1140_c0	1498	1498	20281.21	201.85	160.63	100
comp836_c0_seq1	comp836_c0	1140	1140	15201.34	201.5	160.35	100
comp1461_c0_seq1	comp1461_c0	435	435	5264.47	201.35	160.23	100
comp448_c0_seq1	comp448_c0	941	941	12375.98	201.15	160.07	100
comp791_c0_seq1	comp791_c0	1093	1093	14509.66	201.09	160.02	100
comp1027_c0_seq1	comp1027_c0	833	833	10848.93	201	159.95	100
comp603_c0_seq1	comp603_c0	1983	1983	26888.92	200.09	159.23	100
comp1054_c0_seq1	comp1054_c0	974	974	12753.38	199.79	158.99	100
comp1529_c0_seq1	comp1529_c0	889	889	11530.8	199.18	158.51	100
comp554_c0_seq1	comp554_c0	885	885	11461.89	198.95	158.32	100
comp686_c0_seq1	comp686_c0	3484	3484	47563.92	198.73	158.15	100
comp520_c0_seq1	comp520_c0	2471	2471	33415.12	198.3	157.8	100
comp1216_c0_seq1	comp1216_c0	1793	1793	24007.21	198.24	157.76	100
comp981_c0_seq1	comp981_c0	722	722	9157.72	198.16	157.69	100
comp709_c0_seq1	comp709_c0	1350	1350	17838.24	197.93	157.51	100
comp1186_c0_seq1	comp1186_c0	775	775	9880.06	197.92	157.5	100
comp315_c0_seq1	comp315_c0	3625	3625	49296.44	197.82	157.42	100
comp1930_c0_seq1	comp1930_c0	720	720	9100.3	197.51	157.18	100
comp1741_c0_seq1	comp1741_c0	719	719	9083.35	197.45	157.12	100
comp521_c0_seq1	comp521_c0	732	732	9252.07	197.22	156.94	100
comp607_c0_seq1	comp607_c0	2936	2936	39640.12	197.19	156.92	100
comp552_c0_seq1	comp552_c0	1208	1208	15810.65	197.15	156.89	100
comp630_c0_seq1	comp630_c0	3322	3322	44938.7	197.09	156.84	100
comp1004_c0_seq1	comp1004_c0	1274	1274	16680.12	196.67	156.51	100
comp748_c0_seq1	comp748_c0	2288	2288	30485.24	195.78	155.8	100
comp1002_c0_seq1	comp1002_c0	3258	3258	43682.19	195.41	155.51	100
comp614_c0_seq1	comp614_c0	1306	1306	16983.64	195.1	155.26	100
comp478_c0_seq1	comp478_c0	3127	3127	41807.55	195.02	155.19	100
comp1625_c0_seq1	comp1625_c0	280	280	2983.53	194.9	155.1	100
comp740_c0_seq1	comp740_c0	1123	1123	14449.74	194.6	154.86	100
comp582_c0_seq1	comp582_c0	1703	1703	22315.56	194.37	154.68	100
comp893_c0_seq1	comp893_c0	1451	1451	18834.93	193.8	154.22	100
comp887_c0_seq1	comp887_c0	847	847	10629.11	193.42	153.92	100
comp492_c0_seq1	comp492_c0	1342	1342	17315.94	193.33	153.85	100
comp817_c0_seq1	comp817_c0	3211	3211	42556.02	193.22	153.76	100
comp747_c0_seq1	comp747_c0	1146	1146	14654.28	193.17	153.72	100
comp577_c0_seq1	comp577_c0	2032	2032	26606.49	193.06	153.64	100
comp742_c0_seq1	comp742_c0	3081	3081	40762.76	193.04	153.62	100
comp1223_c0_seq1	comp1223_c0	1497	1497	19374.64	192.97	153.56	100
comp2002_c0_seq1	comp2002_c0	582	582	7015.57	192.6	153.27	100
comp610_c0_seq1	comp610_c0	1671	1671	21609.82	191.97	152.76	100
comp962_c0_seq1	comp962_c0	2015	2015	26139.67	191.33	152.25	100
comp605_c0_seq1	comp605_c0	668	668	8115.79	191.24	152.18	100
comp1077_c0_seq1	comp1077_c0	505	505	5934.75	191.19	152.15	100
comp584_c0_seq1	comp584_c0	1446	1446	18494.87	190.99	151.99	100
comp799_c0_seq1	comp799_c0	2078	2078	26910.76	190.82	151.85	100
comp383_c0_seq1	comp383_c0	1390	1390	17720.45	190.7	151.76	100
comp1166_c0_seq1	comp1166_c0	874	874	10827.3	190.48	151.58	100
comp737_c0_seq1	comp737_c0	1013	1013	12667.5	190.31	151.45	100
comp1025_c0_seq1	comp1025_c0	1617	1617	20672.07	190.01	151.21	100
comp715_c0_seq1	comp715_c0	1126	1126	14142.22	189.92	151.14	100
comp1537_c0_seq1	comp1537_c0	525	525	6157.07	189.8	151.04	100
comp735_c0_seq1	comp735_c0	1009	1009	12571.76	189.67	150.94	100
comp404_c0_seq1	comp404_c0	2286	2286	29498.95	189.61	150.89	100
comp561_c0_seq1	comp561_c0	1754	1754	22346.13	188.78	150.22	100
comp6438_c0_seq1	comp6438_c0	592	592	7007.04	188.75	150.2	100
comp2803_c0_seq1	comp2803_c0	339	339	3663.91	188.53	150.03	100
comp1686_c0_seq1	comp1686_c0	1130	1130	14077.13	188.34	149.88	100
comp1153_c0_seq1	comp1153_c0	798	798	9689.98	188.05	149.65	100
comp3399_c0_seq1	comp3399_c0	1582	1582	19958.86	187.68	149.35	100
comp721_c0_seq1	comp721_c0	535	535	6210.81	187.42	149.15	100
comp885_c1_seq1	comp885_c1	1537	1537	19315	187.16	148.94	100
comp675_c0_seq1	comp675_c0	1054	1054	12979.49	186.95	148.77	100
comp1032_c0_seq1	comp1032_c0	1504	1504	18857.49	186.9	148.74	100
comp895_c0_seq1	comp895_c0	2169	2169	27505.5	186.61	148.51	100
comp1428_c0_seq1	comp1428_c0	1628	1628	20431.48	186.48	148.4	100
comp827_c0_seq1	comp827_c0	1273	1273	15778	186.19	148.17	100
comp1425_c0_seq1	comp1425_c0	210	210	1936.89	185.99	148.01	100
comp1528_c0_seq1	comp1528_c0	550	550	6336.78	185.35	147.5	100
comp676_c0_seq1	comp676_c0	2421	2421	30577.69	185.3	147.46	100
comp998_c0_seq1	comp998_c0	1121	1121	13714.21	185.04	147.26	100
comp379_c0_seq1	comp379_c0	1177	1177	14418.29	184.78	147.05	100
comp801_c0_seq1	comp801_c0	936	936	11303.51	184.77	147.03	100
comp773_c0_seq1	comp773_c0	1046	1046	12694.68	184.33	146.69	100
comp794_c0_seq1	comp794_c0	1910	1910	23826.4	184.3	146.66	100
comp993_c0_seq1	comp993_c0	371	371	3992.03	184.21	146.59	100
comp916_c0_seq1	comp916_c0	4220	4220	53483.88	183.92	146.36	100
comp938_c0_seq1	comp938_c0	1509	1509	18614.49	183.86	146.31	100
comp833_c0_seq1	comp833_c0	696	696	8161.56	183.83	146.29	100
comp572_c0_seq1	comp572_c0	3839	3839	48549.41	183.79	146.25	100
comp1371_c0_seq1	comp1371_c0	423	423	4650.37	183.76	146.23	100
comp760_c0_seq1	comp760_c0	900	900	10772.96	183.65	146.15	100
comp661_c0_seq1	comp661_c0	2323	2323	28980.86	183.24	145.82	100
comp1097_c0_seq1	comp1097_c0	1951	1951	24206.56	183.18	145.77	100
comp7553_c0_seq1	comp7553_c0	1216	1216	14780.51	183.03	145.65	100
comp1205_c0_seq1	comp1205_c0	383	383	4119.06	182.99	145.62	100
comp1364_c0_seq1	comp1364_c0	1623	1623	19984.05	182.98	145.61	100
comp958_c0_seq1	comp958_c0	613	613	7061.4	182.97	145.61	100
comp599_c0_seq1	comp599_c0	1146	1146	13874.39	182.89	145.54	100
comp1570_c0_seq1	comp1570_c0	374	374	3998.88	182.76	145.43	100
comp1180_c0_seq1	comp1180_c0	2617	2617	32642.27	182.65	145.35	100
comp489_c0_seq1	comp489_c0	1513	1513	18504.22	182.27	145.05	100
comp926_c0_seq1	comp926_c0	4318	4318	54042.2	181.56	144.48	100
comp1197_c0_seq1	comp1197_c0	1688	1688	20652.26	181.54	144.47	100
comp687_c0_seq1	comp687_c0	2824	2824	34998.33	181.16	144.16	100
comp798_c0_seq1	comp798_c0	1092	1092	13023.11	180.66	143.77	100
comp1088_c0_seq1	comp1088_c0	1235	1235	14813.9	180.47	143.62	100
comp937_c0_seq1	comp937_c0	2284	2284	28044.45	180.43	143.58	100
comp1302_c0_seq1	comp1302_c0	770	770	8930.71	180.16	143.37	100
comp892_c0_seq1	comp892_c0	2861	2861	35217.65	179.88	143.15	100
comp1194_c0_seq1	comp1194_c0	1048	1048	12386.14	179.49	142.83	100
comp530_c0_seq1	comp530_c0	1694	1694	20466.77	179.25	142.65	100
comp850_c0_seq1	comp850_c0	990	990	11635.57	179.14	142.56	100
comp1276_c0_seq1	comp1276_c0	825	825	9553.38	178.85	142.32	100
comp764_c0_seq1	comp764_c0	2657	2657	32443.32	178.74	142.24	100
comp1053_c0_seq1	comp1053_c0	1700	1700	20471.98	178.64	142.16	100
comp782_c0_seq1	comp782_c0	2049	2049	24790.39	178.35	141.93	100
comp1260_c0_seq1	comp1260_c0	606	606	6795.02	178.33	141.91	100
comp428_c0_seq1	comp428_c0	1213	1213	14351.28	178.17	141.79	100
comp494_c0_seq1	comp494_c0	749	749	8570.2	178.17	141.78	100
comp644_c0_seq1	comp644_c0	1473	1473	17583.44	178.1	141.73	100
comp1396_c0_seq1	comp1396_c0	890	890	10306.34	177.81	141.5	100
comp854_c0_seq1	comp854_c0	1042	1042	12159.33	177.28	141.07	100
comp904_c0_seq1	comp904_c0	1334	1334	15770.38	177.18	141	100
comp2498_c0_seq1	comp2498_c0	378	378	3926.09	177.16	140.99	100
comp1169_c0_seq1	comp1169_c0	336	336	3405.34	177.14	140.97	100
comp1262_c0_seq1	comp1262_c0	793	793	9056.84	176.97	140.83	100
comp1534_c0_seq1	comp1534_c0	1036	1036	12049.7	176.76	140.66	100
comp458_c0_seq1	comp458_c0	3423	3423	41502.06	176.55	140.49	100
comp595_c0_seq1	comp595_c0	3250	3250	39363.32	176.53	140.48	100
comp1086_c0_seq1	comp1086_c0	761	761	8637.44	176.49	140.45	100
comp1018_c0_seq1	comp1018_c0	1448	1448	17093.74	176.26	140.27	100
comp1070_c0_seq1	comp1070_c0	1408	1408	16598.3	176.24	140.25	100
comp1685_c0_seq1	comp1685_c0	696	696	7822.78	176.2	140.22	100
comp710_c0_seq1	comp710_c0	1372	1372	16114.75	175.8	139.9	100
comp1303_c0_seq1	comp1303_c0	1748	1748	20685.62	175.37	139.56	100
comp1321_c0_seq1	comp1321_c0	1144	1144	13244.42	174.91	139.19	100
comp824_c0_seq1	comp824_c0	2067	2067	24525.69	174.86	139.15	100
comp1100_c0_seq1	comp1100_c0	2128	2128	25237.58	174.62	138.96	100
comp712_c0_seq1	comp712_c0	590	590	6456.16	174.56	138.92	100
comp1297_c0_seq1	comp1297_c0	1626	1626	19085.74	174.42	138.8	100
comp787_c0_seq1	comp787_c0	708	708	7876.56	174.12	138.57	100
comp1005_c0_seq1	comp1005_c0	1142	1142	13140.46	173.86	138.35	100
comp914_c0_seq1	comp914_c0	725	725	8070.84	173.85	138.35	100
comp1208_c0_seq1	comp1208_c0	313	313	3062.26	173.84	138.34	100
comp538_c0_seq1	comp538_c0	690	690	7634.91	173.61	138.16	100
comp1212_c0_seq1	comp1212_c0	555	555	5992.18	173.5	138.07	100
comp1295_c0_seq1	comp1295_c0	1257	1257	14500.26	173.4	137.99	100
comp2284_c0_seq1	comp2284_c0	451	451	4717.01	173.01	137.68	100
comp1007_c0_seq1	comp1007_c0	1322	1322	15250.27	172.97	137.65	100
comp897_c0_seq1	comp897_c0	1987	1987	23239.47	172.57	137.33	100
comp841_c0_seq1	comp841_c0	1700	1700	19704.85	171.95	136.83	100
comp4216_c0_seq1	comp4216_c0	1573	1573	18175.28	171.92	136.81	100
comp955_c0_seq1	comp955_c0	1421	1421	16328.26	171.71	136.65	100
comp1691_c0_seq1	comp1691_c0	310	310	2983.41	171.4	136.4	100
comp1149_c0_seq1	comp1149_c0	739	739	8111.63	171.12	136.18	100
comp4282_c0_seq1	comp4282_c0	547	547	5806.85	170.9	136	100
comp758_c0_seq1	comp758_c0	1146	1146	12952.37	170.74	135.87	100
comp1604_c0_seq1	comp1604_c0	2183	2183	25326.89	170.7	135.84	100
comp1342_c0_seq1	comp1342_c0	1050	1050	11795.42	170.58	135.75	100
comp759_c0_seq1	comp759_c0	766	766	8392.25	170.26	135.49	100
comp820_c0_seq1	comp820_c0	985	985	10954.89	169.57	134.94	100
comp949_c0_seq1	comp949_c0	2021	2021	23205.25	169.33	134.75	100
comp832_c0_seq1	comp832_c0	842	842	9216.49	168.79	134.32	100
comp1173_c0_seq1	comp1173_c0	1093	1093	12177.27	168.76	134.3	100
comp4904_c0_seq1	comp4904_c0	251	251	2240.94	168.74	134.28	100
comp81_c0_seq1	comp81_c0	1476	1476	16692.33	168.72	134.26	100
comp1908_c0_seq1	comp1908_c0	1003	1003	11107.58	168.65	134.21	100
comp1581_c0_seq1	comp1581_c0	1575	1575	17770.62	167.87	133.59	100
comp1407_c0_seq1	comp1407_c0	1085	1085	12006.59	167.7	133.45	100
comp2785_c0_seq1	comp2785_c0	230	230	1977.44	167.41	133.22	100
comp560_c0_seq1	comp560_c0	1740	1740	19649.98	167.38	133.2	100
comp972_c0_seq1	comp972_c0	473	473	4815.74	167.19	133.05	100
comp1203_c0_seq1	comp1203_c0	1043	1043	11477.8	167.17	133.03	100
comp6659_c0_seq1	comp6659_c0	774	774	8330.73	167.12	132.99	100
comp1008_c0_seq1	comp1008_c0	3085	3085	35317.51	167.03	132.92	100
comp808_c0_seq1	comp808_c0	1743	1743	19619.44	166.82	132.76	100
comp5563_c0_seq1	comp5563_c0	1072	1072	11784.35	166.71	132.67	100
comp7306_c0_seq1	comp7306_c0	1416	1416	15793.52	166.7	132.66	100
comp677_c0_seq1	comp677_c0	2081	2081	23524.72	166.56	132.55	100
comp1960_c0_seq1	comp1960_c0	1306	1306	14434.03	165.81	131.95	100
comp796_c0_seq1	comp796_c0	1762	1762	19669.66	165.38	131.61	100
comp10235_c0_seq1	comp10235_c0	985	985	10682.21	165.35	131.58	100
comp869_c0_seq1	comp869_c0	2130	2130	23894.13	165.17	131.44	100
comp685_c0_seq1	comp685_c0	1324	1324	14581.27	165.12	131.4	100
comp1239_c0_seq1	comp1239_c0	1178	1178	12874.32	164.85	131.18	100
comp746_c0_seq1	comp746_c0	1238	1238	13562.65	164.81	131.15	100
comp1036_c0_seq1	comp1036_c0	1353	1353	14887.04	164.8	131.14	100
comp4230_c0_seq1	comp4230_c0	2103	2103	23520.92	164.74	131.1	100
comp1293_c0_seq1	comp1293_c0	2066	2066	23086.87	164.68	131.05	100
comp688_c0_seq1	comp688_c0	1034	1034	11202.17	164.67	131.04	100
comp1533_c0_seq1	comp1533_c0	607	607	6284.07	164.62	131	100
comp876_c0_seq1	comp876_c0	1935	1935	21554.79	164.5	130.91	100
comp1471_c0_seq1	comp1471_c0	754	754	7966.46	164.42	130.84	100
comp1419_c0_seq1	comp1419_c0	2289	2289	25592.38	164.28	130.73	100
comp500_c0_seq1	comp500_c0	3616	3616	40813.18	164.19	130.66	100
comp1232_c0_seq1	comp1232_c0	541	541	5509.52	164.18	130.65	100
comp543_c0_seq1	comp543_c0	2410	2410	26904.24	163.81	130.36	100
comp1014_c0_seq1	comp1014_c0	1698	1698	18732.64	163.66	130.24	100
comp1178_c0_seq1	comp1178_c0	1747	1747	19280.26	163.55	130.15	100
comp1146_c0_seq1	comp1146_c0	911	911	9686.44	162.99	129.71	100
comp1117_c0_seq1	comp1117_c0	795	795	8362.5	162.95	129.68	100
comp1447_c0_seq1	comp1447_c0	894	894	9483.2	162.83	129.58	100
comp898_c0_seq1	comp898_c0	972	972	10370.5	162.82	129.57	100
comp816_c0_seq1	comp816_c0	1897	1897	20870.68	162.58	129.38	100
comp1225_c0_seq1	comp1225_c0	2156	2156	23773.33	162.29	129.15	100
comp1846_c0_seq1	comp1846_c0	305	305	2767.75	162.27	129.13	100
comp1903_c0_seq1	comp1903_c0	1230	1230	13237.17	161.95	128.88	100
comp983_c0_seq1	comp983_c0	2807	2807	31085.79	161.9	128.84	100
comp1747_c0_seq1	comp1747_c0	1947	1947	21290.66	161.45	128.48	100
comp1563_c0_seq1	comp1563_c0	1760	1760	19167.5	161.35	128.4	100
comp997_c0_seq1	comp997_c0	1045	1045	11062.6	160.8	127.96	100
comp5172_c0_seq1	comp5172_c0	1772	1772	19221.01	160.67	127.86	100
comp2121_c0_seq1	comp2121_c0	270	270	2345.45	160.55	127.76	100
comp2607_c1_seq1	comp2607_c1	237	237	1974.03	160.47	127.7	100
comp1192_c0_seq1	comp1192_c0	569	569	5697.72	160.43	127.67	100
comp770_c0_seq1	comp770_c0	1515	1515	16302.39	160.36	127.61	100
comp1286_c0_seq1	comp1286_c0	801	801	8295.95	160.35	127.6	100
comp1028_c0_seq1	comp1028_c0	1384	1384	14829.36	160.31	127.57	100
comp553_c0_seq1	comp553_c0	2806	2806	30759.74	160.26	127.54	100
comp1230_c0_seq1	comp1230_c0	1867	1867	20155.06	159.61	127.02	100
comp1406_c0_seq1	comp1406_c0	1871	1871	20192.89	159.56	126.97	100
comp564_c0_seq1	comp564_c0	1134	1134	11961.19	159.44	126.88	100
comp1954_c0_seq1	comp1954_c0	1411	1411	15008.12	159	126.53	100
comp1016_c0_seq1	comp1016_c0	1314	1314	13916.1	158.84	126.41	100
comp940_c0_seq1	comp940_c0	832	832	8562.64	158.85	126.41	100
comp1034_c0_seq1	comp1034_c0	2644	2644	28665.39	158.72	126.31	100
comp2077_c0_seq1	comp2077_c0	946	946	9820.09	158.7	126.29	100
comp774_c0_seq1	comp774_c0	1427	1427	15129.18	158.4	126.06	100
comp2316_c0_seq1	comp2316_c0	205	205	1593	158.29	125.96	100
comp596_c0_seq1	comp596_c0	202	202	1557.29	158.03	125.76	100
comp867_c0_seq1	comp867_c0	1037	1037	10781.81	158	125.73	100
comp408_c0_seq1	comp408_c0	1934	1934	20685.15	157.95	125.69	100
comp444_c0_seq1	comp444_c0	1713	1713	18224.46	157.78	125.56	100
comp939_c0_seq1	comp939_c0	862	862	8835.95	157.78	125.56	100
comp1611_c0_seq1	comp1611_c0	1366	1366	14388.79	157.7	125.49	100
comp1076_c0_seq1	comp1076_c0	905	905	9293.04	157.48	125.32	100
comp4538_c0_seq1	comp4538_c0	2793	2793	30082.78	157.48	125.32	100
comp471_c0_seq1	comp471_c0	3693	3693	39963.83	157.37	125.23	100
comp698_c0_seq1	comp698_c0	1776	1776	18863.08	157.31	125.18	100
comp874_c0_seq1	comp874_c0	2903	2903	31248.81	157.25	125.14	100
comp1278_c0_seq1	comp1278_c0	1351	1351	14174.89	157.16	125.06	100
comp1383_c0_seq1	comp1383_c0	1393	1393	14625.16	157.04	124.97	100
comp1063_c0_seq1	comp1063_c0	1224	1224	12767.42	157.01	124.95	100
comp1108_c0_seq1	comp1108_c0	2062	2062	21948.97	156.88	124.84	100
comp2187_c0_seq1	comp2187_c0	510	510	4914.01	156.54	124.58	100
comp3479_c0_seq1	comp3479_c0	1898	1898	20100.85	156.5	124.54	100
comp778_c0_seq1	comp778_c0	1477	1477	15482.02	156.37	124.44	100
comp1521_c0_seq1	comp1521_c0	785	785	7904.39	156.15	124.27	100
comp842_c0_seq1	comp842_c0	1149	1149	11853.54	155.82	124	100
comp1068_c0_seq1	comp1068_c0	1475	1475	15376.68	155.53	123.77	100
comp768_c0_seq1	comp768_c0	2455	2455	26012.17	155.4	123.66	100
comp790_c0_seq1	comp790_c0	1784	1784	18714.56	155.34	123.62	100
comp2892_c0_seq1	comp2892_c0	320	320	2811.27	155.27	123.57	100
comp826_c0_seq1	comp826_c0	5143	5143	55125.08	155.13	123.45	100
comp1814_c0_seq1	comp1814_c0	1249	1249	12873.88	154.99	123.34	100
comp3580_c0_seq1	comp3580_c0	1513	1513	15730.79	154.95	123.31	100
comp1486_c0_seq1	comp1486_c0	1824	1824	19098.02	154.93	123.29	100
comp1798_c0_seq1	comp1798_c0	1013	1013	10310.14	154.9	123.26	100
comp557_c0_seq1	comp557_c0	3203	3203	33939.03	154.48	122.94	100
comp1079_c0_seq1	comp1079_c0	1652	1652	17171.53	154.36	122.84	100
comp1106_c0_seq1	comp1106_c0	1271	1271	13052.91	154.29	122.78	100
comp1151_c0_seq1	comp1151_c0	1934	1934	20193.66	154.2	122.71	100
comp996_c0_seq1	comp996_c0	1531	1531	15845.09	154.16	122.68	100
comp975_c0_seq1	comp975_c0	1008	1008	10205.13	154.13	122.65	100
comp1012_c0_seq1	comp1012_c0	2058	2058	21491.66	153.92	122.49	100
comp1777_c0_seq1	comp1777_c0	1186	1186	12102.14	153.86	122.44	100
comp11283_c0_seq1	comp11283_c0	300	300	2568.95	153.77	122.37	100
comp805_c0_seq1	comp805_c0	2482	2482	26023.5	153.73	122.34	100
comp672_c0_seq1	comp672_c0	1045	1045	10567.08	153.59	122.23	100
comp1556_c0_seq1	comp1556_c0	837	837	8327.72	153.49	122.15	100
comp922_c0_seq1	comp922_c0	1079	1079	10903.55	153.19	121.91	100
comp1072_c0_seq1	comp1072_c0	445	445	4109.75	153.09	121.83	100
comp860_c0_seq1	comp860_c0	1579	1579	16234.66	152.96	121.72	100
comp1998_c0_seq1	comp1998_c0	1090	1090	11003.07	152.94	121.7	100
comp674_c0_seq1	comp674_c0	521	521	4893.01	152.15	121.08	100
comp1343_c0_seq1	comp1343_c0	2191	2191	22604.83	151.78	120.79	100
comp927_c0_seq1	comp927_c0	1369	1369	13877.81	151.75	120.76	100
comp918_c0_seq1	comp918_c0	2610	2610	27034.64	151.69	120.71	100
comp1187_c0_seq1	comp1187_c0	1881	1881	19292.37	151.6	120.64	100
comp1291_c0_seq1	comp1291_c0	1307	1307	13196.9	151.48	120.55	100
comp2398_c0_seq1	comp2398_c0	1239	1239	12472.23	151.43	120.5	100
comp1455_c0_seq1	comp1455_c0	2087	2087	21418.39	151.2	120.32	100
comp1606_c0_seq1	comp1606_c0	635	635	6067.08	151.18	120.31	100
comp8180_c0_seq1	comp8180_c0	775	775	7543.02	151.1	120.25	100
comp920_c0_seq1	comp920_c0	1887	1887	19292.16	151.1	120.25	100
comp894_c0_seq1	comp894_c0	2015	2015	20634.99	151.03	120.19	100
comp1424_c0_seq1	comp1424_c0	918	918	9046.48	150.98	120.15	100
comp3522_c0_seq1	comp3522_c0	210	210	1571.67	150.92	120.1	100
comp1277_c0_seq1	comp1277_c0	985	985	9748.23	150.89	120.08	100
comp792_c0_seq1	comp792_c0	1813	1813	18477	150.83	120.03	100
comp1160_c0_seq1	comp1160_c0	2152	2152	22023.94	150.64	119.88	100
comp1294_c0_seq1	comp1294_c0	1076	1076	10668.87	150.34	119.64	100
comp2004_c0_seq1	comp2004_c0	361	361	3151.64	150.28	119.59	100
comp719_c0_seq1	comp719_c0	563	563	5273.74	150.26	119.58	100
comp1648_c0_seq1	comp1648_c0	1365	1365	13685.34	150.1	119.45	100
comp5322_c0_seq1	comp5322_c0	1427	1427	14335.05	150.09	119.44	100
comp10224_c0_seq1	comp10224_c0	206	206	1519.74	149.96	119.34	100
comp855_c0_seq1	comp855_c0	2587	2587	26427.24	149.63	119.07	100
comp1733_c0_seq1	comp1733_c0	1314	1314	13100.14	149.53	118.99	100
comp973_c0_seq1	comp973_c0	1237	1237	12294.94	149.53	118.99	100
comp1595_c0_seq1	comp1595_c0	1518	1518	15230.97	149.51	118.98	100
comp1285_c0_seq1	comp1285_c0	828	828	8006.57	149.3	118.81	100
comp930_c0_seq1	comp930_c0	902	902	8773.69	149.21	118.74	100
comp1182_c0_seq1	comp1182_c0	1508	1508	15063.47	148.89	118.48	100
comp862_c0_seq1	comp862_c0	1404	1404	13970.96	148.78	118.4	100
comp548_c0_seq1	comp548_c0	1423	1423	14162.75	148.72	118.35	100
comp871_c0_seq1	comp871_c0	2128	2128	21481.97	148.64	118.28	100
comp908_c0_seq1	comp908_c0	543	543	5008.76	148.64	118.28	100
comp1722_c0_seq1	comp1722_c0	1263	1263	12480.15	148.5	118.17	100
comp1123_c0_seq1	comp1123_c0	1191	1191	11705.35	148.15	117.9	100
comp1916_c0_seq1	comp1916_c0	908	908	8770	148.09	117.85	100
comp1970_c0_seq1	comp1970_c0	1040	1040	10136.44	148.09	117.85	100
comp1432_c0_seq1	comp1432_c0	1175	1175	11513.7	147.82	117.63	100
comp1110_c0_seq1	comp1110_c0	1451	1451	14361.78	147.77	117.6	100
comp1255_c0_seq1	comp1255_c0	2701	2701	27231.89	147.53	117.4	100
comp948_c0_seq1	comp948_c0	617	617	5730.39	147.42	117.31	100
comp1096_c0_seq1	comp1096_c0	454	454	4045	147.23	117.16	100
comp1487_c0_seq1	comp1487_c0	1365	1365	13423.46	147.23	117.16	100
comp1651_c0_seq1	comp1651_c0	922	922	8845.12	146.93	116.93	100
comp1866_c0_seq1	comp1866_c0	621	621	5736.66	146.52	116.6	100
comp303_c0_seq1	comp303_c0	749	749	7043.6	146.43	116.53	100
comp1046_c0_seq1	comp1046_c0	888	888	8462.51	146.36	116.47	100
comp1300_c0_seq1	comp1300_c0	1844	1844	18244.88	146.35	116.46	100
comp1652_c0_seq1	comp1652_c0	2006	2006	19902.34	146.35	116.46	100
comp1934_c0_seq1	comp1934_c0	364	364	3099.26	146.32	116.44	100
comp1505_c0_seq1	comp1505_c0	1930	1930	19091.3	146.09	116.26	100
comp1188_c0_seq1	comp1188_c0	405	405	3511.91	146.03	116.21	100
comp631_c0_seq1	comp631_c0	1625	1625	15945.29	145.81	116.04	100
comp788_c0_seq1	comp788_c0	2714	2714	27047.94	145.81	116.03	100
comp1659_c0_seq1	comp1659_c0	1770	1770	17384.99	145.49	115.78	100
comp1565_c0_seq1	comp1565_c0	1162	1162	11178.64	145.21	115.56	100
comp2822_c0_seq1	comp2822_c0	1265	1265	12222.53	145.19	115.54	100
comp9240_c0_seq1	comp9240_c0	1872	1872	18372.04	145.09	115.46	100
comp1324_c0_seq1	comp1324_c0	975	975	9265.45	144.99	115.38	100
comp1199_c0_seq1	comp1199_c0	1163	1163	11165.94	144.92	115.32	100
comp1019_c0_seq1	comp1019_c0	1462	1462	14190.72	144.87	115.28	100
comp418_c0_seq1	comp418_c0	1737	1737	16975.2	144.86	115.28	100
comp825_c0_seq1	comp825_c0	1721	1721	16809.72	144.83	115.25	100
comp1507_c0_seq1	comp1507_c0	1951	1951	19109.33	144.6	115.07	100
comp963_c0_seq1	comp963_c0	1770	1770	17277.92	144.59	115.07	100
comp2878_c0_seq1	comp2878_c0	694	694	6397.04	144.55	115.03	100
comp1636_c0_seq1	comp1636_c0	1416	1416	13688.23	144.48	114.98	100
comp1170_c0_seq1	comp1170_c0	456	456	3982.12	144.2	114.76	100
comp1647_c0_seq1	comp1647_c0	1678	1678	16285.72	144.04	114.63	100
comp1429_c0_seq1	comp1429_c0	1323	1323	12705.58	143.99	114.59	100
comp1150_c0_seq1	comp1150_c0	1750	1750	17000.92	143.96	114.56	100
comp1357_c0_seq1	comp1357_c0	1313	1313	12591.75	143.84	114.47	100
comp18810_c0_seq1	comp18810_c0	297	297	2372.95	143.84	114.47	100
comp15331_c0_seq1	comp15331_c0	248	248	1879.43	143.79	114.43	100
comp837_c0_seq1	comp837_c0	1509	1509	14539.46	143.61	114.28	100
comp1561_c0_seq1	comp1561_c0	841	841	7822.99	143.45	114.15	100
comp445_c0_seq1	comp445_c0	5111	5111	50644.49	143.43	114.14	100
comp5963_c0_seq1	comp5963_c0	1634	1634	15775.2	143.43	114.14	100
comp1696_c0_seq1	comp1696_c0	971	971	9123.48	143.39	114.11	100
comp660_c0_seq1	comp660_c0	1833	1833	17765.56	143.39	114.11	100
comp965_c0_seq1	comp965_c0	877	877	8176.29	143.31	114.05	100
comp1854_c0_seq1	comp1854_c0	386	386	3249.44	143.02	113.81	100
comp1858_c0_seq1	comp1858_c0	1121	1121	10597.76	142.99	113.79	100
comp1059_c0_seq1	comp1059_c0	2931	2931	28671.83	142.88	113.7	100
comp1107_c0_seq1	comp1107_c0	1377	1377	13119.55	142.58	113.47	100
comp1967_c0_seq1	comp1967_c0	1607	1607	15403.1	142.49	113.4	100
comp1949_c0_seq1	comp1949_c0	747	747	6834.19	142.49	113.39	100
comp1800_c0_seq1	comp1800_c0	748	748	6836.85	142.34	113.27	100
comp951_c0_seq1	comp951_c0	1235	1235	11662.43	142.08	113.06	100
comp1506_c0_seq1	comp1506_c0	1278	1278	12082.18	141.99	112.99	100
comp7122_c0_seq1	comp7122_c0	270	270	2073.79	141.95	112.96	100
comp2070_c0_seq1	comp2070_c0	567	567	5016.59	141.81	112.85	100
comp7668_c0_seq1	comp7668_c0	638	638	5715.03	141.67	112.74	100
comp1265_c0_seq1	comp1265_c0	413	413	3482.86	141.53	112.63	100
comp1464_c0_seq1	comp1464_c0	1949	1949	18681.28	141.51	112.62	100
comp3053_c0_seq1	comp3053_c0	267	267	2036.58	141.44	112.55	100
comp1458_c0_seq1	comp1458_c0	389	389	3242.6	141.41	112.54	100
comp865_c0_seq1	comp865_c0	2059	2059	19748.6	141.36	112.5	100
comp2447_c0_seq1	comp2447_c0	1641	1641	15612.31	141.32	112.46	100
comp821_c0_seq1	comp821_c0	1435	1435	13549.76	141.04	112.24	100
comp1281_c0_seq1	comp1281_c0	1656	1656	15720.64	140.96	112.18	100
comp1377_c0_seq1	comp1377_c0	1203	1203	11253.01	140.93	112.15	100
comp1272_c0_seq1	comp1272_c0	1285	1285	12036.54	140.65	111.92	100
comp2025_c0_seq1	comp2025_c0	1275	1275	11934.62	140.6	111.89	100
comp1283_c0_seq1	comp1283_c0	2182	2182	20844.3	140.55	111.85	100
comp1762_c0_seq1	comp1762_c0	988	988	9106.39	140.5	111.81	100
comp1387_c0_seq1	comp1387_c0	443	443	3752.04	140.5	111.8	100
comp1065_c0_seq1	comp1065_c0	1070	1070	9901.89	140.36	111.7	100
comp1518_c0_seq1	comp1518_c0	3093	3093	29730.87	140.24	111.6	100
comp909_c0_seq1	comp909_c0	2052	2052	19508.19	140.13	111.52	100
comp1844_c0_seq1	comp1844_c0	1422	1422	13334.71	140.13	111.51	100
comp1400_c0_seq1	comp1400_c0	1918	1918	18176.42	139.99	111.4	100
comp2098_c0_seq1	comp2098_c0	1479	1479	13870.34	139.9	111.33	100
comp567_c0_seq1	comp567_c0	1327	1327	12358.79	139.62	111.11	100
comp974_c0_seq1	comp974_c0	1641	1641	15424.78	139.62	111.11	100
comp793_c0_seq1	comp793_c0	1217	1217	11279.04	139.55	111.05	100
comp1060_c0_seq1	comp1060_c0	801	801	7213.39	139.42	110.95	100
comp545_c0_seq1	comp545_c0	3152	3152	30090.85	139.23	110.8	100
comp1099_c0_seq1	comp1099_c0	3664	3664	35067.31	139.2	110.77	100
comp1886_c0_seq1	comp1886_c0	1129	1129	10394.5	139.2	110.77	100
comp4331_c0_seq1	comp4331_c0	309	309	2412.79	139.18	110.76	100
comp1484_c0_seq1	comp1484_c0	1647	1647	15424.1	139.09	110.69	100
comp6672_c0_seq1	comp6672_c0	1256	1256	11621.72	139.09	110.69	100
comp1597_c0_seq1	comp1597_c0	1763	1763	16527.35	138.88	110.52	100
comp440_c0_seq1	comp440_c0	1700	1700	15915.98	138.88	110.52	100
comp1416_c0_seq1	comp1416_c0	975	975	8874.25	138.87	110.51	100
comp1386_c0_seq1	comp1386_c0	1369	1369	12683.26	138.68	110.36	100
comp1739_c0_seq1	comp1739_c0	1542	1542	14357.14	138.65	110.33	100
comp1583_c0_seq1	comp1583_c0	3745	3745	35698.67	138.59	110.29	100
comp1067_c0_seq1	comp1067_c0	1459	1459	13542.7	138.55	110.25	100
comp1398_c0_seq1	comp1398_c0	1755	1755	16398.49	138.45	110.18	100
comp1491_c0_seq1	comp1491_c0	210	210	1441.46	138.42	110.15	100
comp1665_c0_seq1	comp1665_c0	799	799	7138.63	138.35	110.1	100
comp1808_c0_seq1	comp1808_c0	458	458	3839.56	138.34	110.09	100
comp1811_c0_seq1	comp1811_c0	1429	1429	13227.15	138.29	110.05	100
comp903_c0_seq1	comp903_c0	1878	1878	17558.78	138.21	109.99	100
comp1134_c0_seq1	comp1134_c0	1133	1133	10354.41	138.15	109.94	100
comp868_c0_seq1	comp868_c0	1939	1939	18108.96	137.91	109.75	100
comp1365_c0_seq1	comp1365_c0	1202	1202	10999.52	137.88	109.72	100
comp1899_c0_seq1	comp1899_c0	1604	1604	14870.97	137.84	109.69	100
comp1591_c0_seq1	comp1591_c0	1492	1492	13759	137.51	109.43	100
comp835_c0_seq1	comp835_c0	3652	3652	34520.8	137.48	109.41	100
comp1257_c0_seq1	comp1257_c0	1805	1805	16742.11	137.3	109.26	100
comp1500_c0_seq1	comp1500_c0	603	603	5198.2	137.18	109.17	100
comp861_c0_seq1	comp861_c0	1992	1992	18521.61	137.18	109.17	100
comp2042_c0_seq1	comp2042_c0	1376	1376	12608	137.13	109.12	100
comp863_c0_seq1	comp863_c0	1720	1720	15904.09	137.11	109.11	100
comp1165_c0_seq1	comp1165_c0	861	861	7664.08	137.02	109.04	100
comp957_c0_seq1	comp957_c0	2100	2100	19519.06	136.91	108.95	100
comp1445_c0_seq1	comp1445_c0	1315	1315	11996.1	136.82	108.88	100
comp10446_c0_seq1	comp10446_c0	291	291	2197.18	136.66	108.75	100
comp1142_c0_seq1	comp1142_c0	2101	2101	19476.61	136.55	108.66	100
comp1989_c0_seq1	comp1989_c0	568	568	4838.39	136.5	108.63	100
comp1009_c0_seq1	comp1009_c0	1259	1259	11431.94	136.48	108.61	100
comp695_c0_seq1	comp695_c0	2630	2630	24511.15	136.46	108.59	100
comp1710_c0_seq1	comp1710_c0	1574	1574	14426.69	136.37	108.52	100
comp919_c0_seq1	comp919_c0	819	819	7225.17	136.33	108.49	100
comp1775_c0_seq1	comp1775_c0	2274	2274	21077.6	136.22	108.4	100
comp683_c0_seq1	comp683_c0	1965	1965	18116.16	136.08	108.29	100
comp1789_c0_seq1	comp1789_c0	768	768	6725.7	136.06	108.28	100
comp931_c0_seq1	comp931_c0	1112	1112	9998.07	136.06	108.27	100
comp2273_c0_seq1	comp2273_c0	240	240	1702.06	136.04	108.26	100
comp2149_c0_seq1	comp2149_c0	1850	1850	17014.72	136.02	108.25	100
comp1340_c0_seq1	comp1340_c0	1730	1730	15866.52	135.96	108.2	100
comp1592_c0_seq1	comp1592_c0	887	887	7850.53	135.94	108.18	100
comp1765_c0_seq1	comp1765_c0	1362	1362	12352.58	135.8	108.06	100
comp1635_c0_seq1	comp1635_c0	2203	2203	20333.74	135.77	108.04	100
comp1503_c0_seq1	comp1503_c0	5587	5587	52380.2	135.56	107.88	100
comp840_c0_seq1	comp840_c0	1630	1630	14871.19	135.56	107.87	100
comp1104_c0_seq1	comp1104_c0	1306	1306	11794.58	135.49	107.82	100
comp7718_c0_seq1	comp7718_c0	1177	1177	10571.66	135.48	107.82	100
comp885_c0_seq1	comp885_c0	774	774	6753.09	135.47	107.8	100
comp1661_c0_seq1	comp1661_c0	593	593	5028.5	135.2	107.59	100
comp1568_c0_seq1	comp1568_c0	1231	1231	11050.72	135.09	107.5	100
comp1162_c0_seq1	comp1162_c0	1133	1133	10122.83	135.06	107.48	100
comp899_c0_seq1	comp899_c0	927	927	8176.28	135.04	107.46	100
comp1909_c0_seq1	comp1909_c0	696	696	5990.76	134.94	107.38	100
comp1145_c0_seq1	comp1145_c0	1747	1747	15898.76	134.87	107.33	100
comp1575_c0_seq1	comp1575_c0	707	707	6089.9	134.84	107.3	100
comp1411_c0_seq1	comp1411_c0	1364	1364	12258.54	134.55	107.08	100
comp1133_c0_seq1	comp1133_c0	1724	1724	15640.99	134.52	107.05	100
comp1701_c0_seq1	comp1701_c0	760	760	6572.29	134.48	107.02	100
comp1066_c0_seq1	comp1066_c0	1929	1929	17557.43	134.43	106.97	100
comp1560_c0_seq1	comp1560_c0	972	972	8551	134.25	106.83	100
comp33_c0_seq1	comp33_c0	408	408	3256.62	134.25	106.83	100
comp1305_c0_seq1	comp1305_c0	1311	1311	11720.25	134.1	106.72	100
comp1610_c0_seq1	comp1610_c0	1450	1450	13014.93	134.01	106.64	100
comp1114_c0_seq1	comp1114_c0	1456	1456	13061.88	133.92	106.57	100
comp1254_c0_seq1	comp1254_c0	2197	2197	19998.86	133.91	106.56	100
comp699_c0_seq1	comp699_c0	2098	2098	19070.61	133.9	106.55	100
comp711_c0_seq1	comp711_c0	869	869	7563.01	133.88	106.54	100
comp911_c0_seq1	comp911_c0	2309	2309	21033.18	133.81	106.49	100
comp890_c0_seq1	comp890_c0	1269	1269	11287.15	133.64	106.35	100
comp702_c0_seq1	comp702_c0	2069	2069	18749.6	133.54	106.27	100
comp2454_c0_seq1	comp2454_c0	903	903	7860.9	133.53	106.26	100
comp1135_c0_seq1	comp1135_c0	1148	1148	10142.97	133.46	106.2	100
comp6037_c0_seq1	comp6037_c0	623	623	5236.26	133.27	106.05	100
comp2131_c0_seq1	comp2131_c0	1038	1038	9095.79	133.16	105.96	100
comp1900_c0_seq1	comp1900_c0	911	911	7911.09	133.12	105.93	100
comp1443_c0_seq1	comp1443_c0	1059	1059	9264.48	132.77	105.66	100
comp666_c0_seq1	comp666_c0	782	782	6690.63	132.73	105.62	100
comp1669_c0_seq1	comp1669_c0	827	827	7092.15	132.43	105.38	100
comp1532_c0_seq1	comp1532_c0	831	831	7127.47	132.39	105.36	100
comp1562_c0_seq1	comp1562_c0	1146	1146	10042.85	132.38	105.35	100
comp1488_c0_seq1	comp1488_c0	780	780	6654.56	132.38	105.34	100
comp615_c0_seq1	comp615_c0	366	366	2820.92	132.3	105.29	100
comp2920_c0_seq1	comp2920_c0	300	300	2209.73	132.27	105.26	100
comp637_c1_seq1	comp637_c1	1812	1812	16190.17	132.24	105.24	100
comp1453_c0_seq1	comp1453_c0	1096	1096	9562.48	132.14	105.16	100
comp268_c0_seq1	comp268_c0	917	917	7907.43	132.12	105.14	100
comp2202_c0_seq1	comp2202_c0	285	285	2067.65	132.05	105.09	100
comp953_c0_seq1	comp953_c0	961	961	8309.08	132.05	105.08	100
comp1333_c0_seq1	comp1333_c0	1341	1341	11812.46	131.99	105.03	100
comp1378_c0_seq1	comp1378_c0	672	672	5635.04	131.91	104.97	100
comp1263_c0_seq1	comp1263_c0	669	669	5604.57	131.85	104.92	100
comp1222_c0_seq1	comp1222_c0	1387	1387	12218.17	131.79	104.87	100
comp803_c0_seq1	comp803_c0	2290	2290	20539.38	131.79	104.87	100
comp2110_c0_seq1	comp2110_c0	784	784	6658.17	131.72	104.82	100
comp1287_c0_seq1	comp1287_c0	2076	2076	18554.75	131.7	104.8	100
comp1143_c0_seq1	comp1143_c0	2082	2082	18590.6	131.56	104.69	100
comp1202_c0_seq1	comp1202_c0	376	376	2896.78	131.55	104.68	100
comp1862_c0_seq1	comp1862_c0	1884	1884	16761.29	131.5	104.64	100
comp2452_c0_seq1	comp2452_c0	704	704	5909.71	131.46	104.61	100
comp1571_c0_seq1	comp1571_c0	2416	2416	21626.9	131.34	104.52	100
comp1477_c0_seq1	comp1477_c0	1578	1578	13912.75	131.17	104.38	100
comp1058_c0_seq1	comp1058_c0	2560	2560	22894.98	131.03	104.27	100
comp2630_c0_seq1	comp2630_c0	822	822	6965.01	130.91	104.17	100
comp961_c0_seq1	comp961_c0	1164	1164	10095.03	130.9	104.17	100
comp7329_c0_seq1	comp7329_c0	1188	1188	10309.65	130.84	104.12	100
comp2964_c0_seq1	comp2964_c0	211	211	1371.09	130.78	104.08	100
comp1413_c0_seq1	comp1413_c0	1322	1322	11526.65	130.74	104.04	100
comp1288_c0_seq1	comp1288_c0	930	930	7941.64	130.71	104.02	100
comp1654_c0_seq1	comp1654_c0	803	803	6775.94	130.61	103.94	100
comp2200_c0_seq1	comp2200_c0	519	519	4170.14	130.24	103.64	100
comp2140_c0_seq1	comp2140_c0	1033	1033	8824.81	129.85	103.34	100
comp1388_c0_seq1	comp1388_c0	2104	2104	18542.94	129.81	103.3	100
comp1459_c0_seq1	comp1459_c0	860	860	7249.17	129.77	103.27	100
comp109_c0_seq1	comp109_c0	1210	1210	10419.09	129.69	103.21	100
comp1158_c0_seq1	comp1158_c0	2569	2569	22726.02	129.6	103.13	100
comp915_c0_seq1	comp915_c0	1158	1158	9932.34	129.5	103.05	100
comp967_c0_seq1	comp967_c0	1362	1362	11776.4	129.46	103.02	100
comp1392_c0_seq1	comp1392_c0	1385	1385	11953.37	129.12	102.76	100
comp1322_c0_seq1	comp1322_c0	584	584	4716.48	128.99	102.65	100
comp1113_c0_seq1	comp1113_c0	1455	1455	12570.02	128.97	102.63	100
comp1084_c0_seq1	comp1084_c0	2070	2070	18109.11	128.92	102.59	100
comp1051_c0_seq1	comp1051_c0	1799	1799	15635.1	128.66	102.39	100
comp4378_c0_seq1	comp4378_c0	2368	2368	20726.66	128.49	102.25	100
comp853_c0_seq1	comp853_c0	1360	1360	11663.8	128.42	102.2	100
comp1052_c0_seq1	comp1052_c0	1261	1261	10773.26	128.4	102.18	100
comp1456_c0_seq1	comp1456_c0	520	520	4113.33	128.18	102.01	100
comp1658_c0_seq1	comp1658_c0	649	649	5267.86	128.14	101.97	100
comp2019_c0_seq1	comp2019_c0	1036	1036	8734.3	128.13	101.96	100
comp1924_c0_seq1	comp1924_c0	1040	1040	8766.8	128.08	101.92	100
comp1244_c0_seq1	comp1244_c0	1091	1091	9221.42	128.05	101.9	100
comp982_c0_seq1	comp982_c0	3213	3213	28221.65	128.05	101.9	100
comp6558_c0_seq1	comp6558_c0	1847	1847	15986.3	128.02	101.87	100
comp1350_c0_seq1	comp1350_c0	1504	1504	12912.95	127.99	101.85	100
comp2556_c0_seq1	comp2556_c0	1231	1231	10468.31	127.97	101.83	100
comp1080_c0_seq1	comp1080_c0	2857	2857	24994.41	127.85	101.74	100
comp1375_c0_seq1	comp1375_c0	1816	1816	15665.94	127.67	101.6	100
comp3418_c0_seq1	comp3418_c0	468	468	3632.93	127.68	101.6	100
comp8713_c0_seq1	comp8713_c0	1545	1545	13242.53	127.63	101.56	100
comp1318_c0_seq1	comp1318_c0	1566	1566	13424.83	127.58	101.52	100
comp944_c0_seq1	comp944_c0	210	210	1328.32	127.55	101.51	100
comp843_c0_seq1	comp843_c0	3336	3336	29132.98	127.22	101.24	100
comp1629_c0_seq1	comp1629_c0	979	979	8153.08	127.03	101.09	100
comp811_c0_seq1	comp811_c0	4806	4806	42082.08	126.84	100.94	100
comp883_c0_seq1	comp883_c0	1160	1160	9746.42	126.84	100.94	100
comp1689_c0_seq1	comp1689_c0	1374	1374	11641.6	126.81	100.91	100
comp2297_c0_seq1	comp2297_c0	731	731	5937.62	126.75	100.87	100
comp814_c0_seq1	comp814_c0	742	742	6031.99	126.69	100.82	100
comp1618_c0_seq1	comp1618_c0	627	627	5011.04	126.63	100.77	100
comp1177_c0_seq1	comp1177_c0	1216	1216	10224	126.6	100.75	100
comp1341_c0_seq1	comp1341_c0	2710	2710	23446.66	126.59	100.74	100
comp9390_c0_seq1	comp9390_c0	676	676	5437.51	126.46	100.64	100
comp1468_c0_seq1	comp1468_c0	953	953	7885.79	126.44	100.62	100
comp1525_c0_seq1	comp1525_c0	457	457	3500.41	126.44	100.62	100
comp1465_c0_seq1	comp1465_c0	1020	1020	8476.92	126.42	100.61	100
comp1083_c0_seq1	comp1083_c0	1186	1186	9942.85	126.41	100.59	100
comp2515_c0_seq1	comp2515_c0	1411	1411	11889.9	125.96	100.24	100
comp1541_c0_seq1	comp1541_c0	1746	1746	14825.09	125.83	100.14	100
comp3970_c0_seq1	comp3970_c0	309	309	2179.96	125.75	100.07	100
comp1929_c0_seq1	comp1929_c0	1339	1339	11228.81	125.66	100	100
comp1218_c0_seq1	comp1218_c0	1944	1944	16540.17	125.63	99.97	100
comp2591_c0_seq1	comp2591_c0	577	577	4531.94	125.62	99.97	100
comp2232_c0_seq1	comp2232_c0	956	956	7852.93	125.49	99.87	100
comp1311_c0_seq1	comp1311_c0	2548	2548	21806.96	125.4	99.8	100
comp901_c0_seq1	comp901_c0	1546	1546	13018.2	125.38	99.78	100
comp1512_c0_seq1	comp1512_c0	1414	1414	11853.22	125.3	99.71	100
comp1593_c0_seq1	comp1593_c0	1574	1574	13242.8	125.18	99.62	100
comp1826_c0_seq1	comp1826_c0	1704	1704	14378.47	125.16	99.6	100
comp2952_c0_seq1	comp2952_c0	1223	1223	10169.08	125.16	99.6	100
comp741_c0_seq1	comp741_c0	2148	2148	18241.63	125.01	99.48	100
comp2166_c0_seq1	comp2166_c0	998	998	8178.64	124.84	99.35	100
comp1985_c0_seq1	comp1985_c0	860	860	6957.46	124.54	99.11	100
comp1336_c0_seq1	comp1336_c0	929	929	7553.43	124.46	99.05	100
comp878_c0_seq1	comp878_c0	1275	1275	10565.35	124.47	99.05	100
comp1984_c0_seq1	comp1984_c0	1056	1056	8646.83	124.29	98.91	100
comp933_c0_seq1	comp933_c0	401	401	2952	124.2	98.83	100
comp1744_c0_seq1	comp1744_c0	800	800	6402.82	123.92	98.62	100
comp1992_c0_seq1	comp1992_c0	1038	1038	8465.19	123.92	98.62	100
comp1584_c0_seq1	comp1584_c0	761	761	6062.85	123.88	98.58	100
comp1634_c0_seq1	comp1634_c0	1685	1685	14056.47	123.79	98.51	100
comp1252_c0_seq1	comp1252_c0	1152	1152	9436.66	123.71	98.45	100
comp1493_c0_seq1	comp1493_c0	1356	1356	11200.48	123.7	98.44	100
comp1705_c0_seq1	comp1705_c0	2544	2544	21471.46	123.67	98.42	100
comp3595_c0_seq1	comp3595_c0	791	791	6306.75	123.57	98.33	100
comp1873_c0_seq1	comp1873_c0	1826	1826	15240.53	123.5	98.28	100
comp2360_c0_seq1	comp2360_c0	1127	1127	9204.73	123.5	98.28	100
comp1026_c0_seq1	comp1026_c0	2083	2083	17459	123.49	98.27	100
comp977_c0_seq1	comp977_c0	1208	1208	9896.44	123.4	98.2	100
comp3103_c0_seq1	comp3103_c0	357	357	2551.44	123.3	98.12	100
comp2087_c0_seq1	comp2087_c0	602	602	4662.34	123.27	98.09	100
comp1446_c0_seq1	comp1446_c0	1014	1014	8210.89	123.23	98.06	100
comp1098_c0_seq1	comp1098_c0	3281	3281	27742.01	123.22	98.05	100
comp1326_c0_seq1	comp1326_c0	2788	2788	23493.63	123.21	98.05	100
comp1574_c0_seq1	comp1574_c0	1181	1181	9624.55	122.91	97.81	100
comp1000_c0_seq1	comp1000_c0	2172	2172	18124.57	122.79	97.72	100
comp1566_c0_seq1	comp1566_c0	874	874	6961.78	122.48	97.46	100
comp1729_c0_seq1	comp1729_c0	1443	1443	11833.42	122.46	97.45	100
comp3052_c0_seq1	comp3052_c0	549	549	4176.79	122.42	97.42	100
comp1853_c0_seq1	comp1853_c0	345	345	2429.23	122.36	97.37	100
comp877_c0_seq1	comp877_c0	3495	3495	29358.54	122.27	97.3	100
comp6849_c0_seq1	comp6849_c0	1631	1631	13412.48	122.18	97.23	100
comp3809_c0_seq1	comp3809_c0	268	268	1766.29	122.07	97.14	100
comp1877_c0_seq1	comp1877_c0	1466	1466	11982.76	121.98	97.07	100
comp2176_c0_seq1	comp2176_c0	1900	1900	15683.03	121.97	97.06	100
comp1590_c0_seq1	comp1590_c0	2751	2751	22923.75	121.88	96.99	100
comp1827_c0_seq1	comp1827_c0	864	864	6843.04	121.89	96.99	100
comp1749_c0_seq1	comp1749_c0	2126	2126	17579.64	121.75	96.89	100
comp784_c0_seq1	comp784_c0	2242	2242	18563.59	121.73	96.87	100
comp988_c0_seq1	comp988_c0	1498	1498	12216.61	121.59	96.76	100
comp1596_c0_seq1	comp1596_c0	2167	2167	17902.95	121.58	96.75	100
comp1325_c0_seq1	comp1325_c0	1341	1341	10877.58	121.54	96.72	100
comp815_c0_seq1	comp815_c0	2033	2033	16749.57	121.48	96.67	100
comp1457_c0_seq1	comp1457_c0	2033	2033	16747.06	121.46	96.66	100
comp1619_c0_seq1	comp1619_c0	1166	1166	9380.59	121.42	96.62	100
comp2095_c0_seq1	comp2095_c0	335	335	2324.74	121.37	96.59	100
comp11407_c0_seq1	comp11407_c0	203	203	1203.22	121.24	96.48	100
comp1397_c0_seq1	comp1397_c0	1049	1049	8373.83	121.22	96.47	100
comp743_c0_seq1	comp743_c0	1373	1373	11116.4	121.18	96.43	100
comp1172_c0_seq1	comp1172_c0	1520	1520	12358.47	121.15	96.41	100
comp2118_c0_seq1	comp2118_c0	1924	1924	15762.51	121.01	96.3	100
comp1292_c0_seq1	comp1292_c0	2665	2665	22025.25	120.97	96.27	100
comp1531_c0_seq1	comp1531_c0	1497	1497	12142.63	120.94	96.24	100
comp1251_c0_seq1	comp1251_c0	713	713	5502.56	120.71	96.06	100
comp1017_c0_seq1	comp1017_c0	3454	3454	28630.91	120.68	96.04	100
comp1337_c0_seq1	comp1337_c0	1084	1084	8632.62	120.69	96.04	100
comp1620_c0_seq1	comp1620_c0	886	886	6955.27	120.58	95.96	100
comp1372_c0_seq1	comp1372_c0	2432	2432	19978.17	120.51	95.9	100
comp1536_c0_seq1	comp1536_c0	1641	1641	13303.46	120.42	95.83	100
comp2092_c0_seq1	comp2092_c0	903	903	7088.3	120.41	95.82	100
comp1006_c0_seq1	comp1006_c0	1276	1276	10226.07	120.38	95.79	100
comp485_c0_seq1	comp485_c0	400	400	2851.43	120.32	95.75	100
comp1221_c0_seq1	comp1221_c0	1915	1915	15596.23	120.31	95.74	100
comp1224_c0_seq1	comp1224_c0	1437	1437	11569.14	120.25	95.69	100
comp1982_c0_seq1	comp1982_c0	1473	1473	11862.23	120.15	95.62	100
comp2256_c0_seq1	comp2256_c0	1295	1295	10367.22	120.16	95.62	100
comp1130_c0_seq1	comp1130_c0	5796	5796	48176.51	120.14	95.61	100
comp2069_c0_seq1	comp2069_c0	1367	1367	10968.68	120.12	95.59	100
comp1937_c0_seq1	comp1937_c0	1535	1535	12370.27	120.03	95.52	100
comp987_c0_seq1	comp987_c0	3889	3889	32097.61	119.92	95.43	100
comp1785_c0_seq1	comp1785_c0	1191	1191	9466.18	119.81	95.35	100
comp1015_c0_seq1	comp1015_c0	1011	1011	7935.51	119.47	95.07	100
comp2207_c0_seq1	comp2207_c0	669	669	5068.18	119.23	94.88	100
comp1233_c0_seq1	comp1233_c0	3839	3839	31493.86	119.22	94.87	100
comp1586_c0_seq1	comp1586_c0	2377	2377	19295.43	119.15	94.82	100
comp1889_c0_seq1	comp1889_c0	857	857	6629.55	119.12	94.8	100
comp9600_c0_seq1	comp9600_c0	527	527	3876.72	118.99	94.69	100
comp1495_c0_seq1	comp1495_c0	2428	2428	19691.47	118.98	94.68	100
comp17117_c0_seq1	comp17117_c0	329	329	2227.85	118.92	94.63	100
comp1869_c0_seq1	comp1869_c0	980	980	7632.36	118.78	94.53	100
comp2923_c0_seq1	comp2923_c0	1637	1637	13088.03	118.77	94.52	100
comp1664_c0_seq1	comp1664_c0	1973	1973	15842.43	118.5	94.3	100
comp2161_c0_seq1	comp2161_c0	591	591	4387.2	118.4	94.22	100
comp2505_c0_seq1	comp2505_c0	1298	1298	10230.5	118.29	94.13	100
comp2971_c0_seq1	comp2971_c0	279	279	1801.77	118.24	94.09	100
comp2653_c0_seq1	comp2653_c0	1105	1105	8626.03	118.17	94.04	100
comp1721_c0_seq1	comp1721_c0	704	704	5306.17	118.03	93.93	100
comp971_c0_seq1	comp971_c0	1461	1461	11552.44	118.02	93.92	100
comp2132_c0_seq1	comp2132_c0	1215	1215	9514.26	117.92	93.84	100
comp1614_c0_seq1	comp1614_c0	2908	2908	23471.89	117.91	93.83	100
comp1050_c0_seq1	comp1050_c0	1430	1430	11285.06	117.9	93.82	100
comp1786_c0_seq1	comp1786_c0	926	926	7127.95	117.86	93.79	100
comp1126_c0_seq1	comp1126_c0	2778	2778	22379.29	117.8	93.74	100
comp1382_c0_seq1	comp1382_c0	1811	1811	14410.55	117.77	93.72	100
comp4327_c0_seq1	comp4327_c0	815	815	6207.35	117.75	93.7	100
comp1543_c0_seq1	comp1543_c0	1641	1641	12996.18	117.64	93.62	100
comp1851_c0_seq1	comp1851_c0	965	965	7433.4	117.61	93.59	100
comp109_c1_seq1	comp109_c1	1448	1448	11402	117.57	93.56	100
comp1454_c0_seq1	comp1454_c0	854	854	6518.49	117.57	93.56	100
comp1448_c0_seq1	comp1448_c0	2382	2382	19075.33	117.54	93.54	100
comp1399_c0_seq1	comp1399_c0	1765	1765	14000.38	117.51	93.51	100
comp5289_c0_seq1	comp5289_c0	658	658	4897.91	117.35	93.38	100
comp755_c0_seq1	comp755_c0	1937	1937	15381.88	117.27	93.32	100
comp1013_c0_seq1	comp1013_c0	3246	3246	26101.68	117.21	93.27	100
comp716_c0_seq1	comp716_c0	792	792	5977.18	116.95	93.07	100
comp11878_c0_seq1	comp11878_c0	1425	1425	11152.27	116.94	93.06	100
comp950_c0_seq1	comp950_c0	980	980	7513.58	116.94	93.06	100
comp2177_c0_seq1	comp2177_c0	1443	1443	11297.91	116.92	93.04	100
comp1683_c0_seq1	comp1683_c0	1042	1042	8017.46	116.89	93.02	100
comp1109_c0_seq1	comp1109_c0	3138	3138	25139.78	116.85	92.99	100
comp1522_c0_seq1	comp1522_c0	1916	1916	15139.78	116.73	92.89	100
comp1767_c0_seq1	comp1767_c0	2071	2071	16394.31	116.65	92.83	100
comp2580_c0_seq1	comp2580_c0	663	663	4905.1	116.54	92.74	100
comp3180_c0_seq1	comp3180_c0	750	750	5613	116.52	92.73	100
comp943_c0_seq1	comp943_c0	2793	2793	22240.57	116.43	92.65	100
comp1791_c0_seq1	comp1791_c0	991	991	7568.08	116.39	92.62	100
comp2066_c0_seq1	comp2066_c0	1153	1153	8881.97	116.33	92.57	100
comp2599_c0_seq1	comp2599_c0	988	988	7539.57	116.33	92.57	100
comp1374_c0_seq1	comp1374_c0	2711	2711	21547.1	116.29	92.54	100
comp2747_c0_seq1	comp2747_c0	2569	2569	20384.54	116.24	92.5	100
comp1736_c0_seq1	comp1736_c0	1788	1788	14032.81	116.21	92.48	100
comp1880_c0_seq1	comp1880_c0	2656	2656	21053.25	116.03	92.34	100
comp1373_c0_seq1	comp1373_c0	2671	2671	21168.75	116	92.31	100
comp637_c0_seq1	comp637_c0	1420	1420	11018.76	115.96	92.28	100
comp11736_c0_seq1	comp11736_c0	279	279	1766	115.89	92.23	100
comp966_c0_seq1	comp966_c0	1247	1247	9607.23	115.86	92.2	100
comp818_c0_seq1	comp818_c0	1847	1847	14461.73	115.81	92.16	100
comp1243_c0_seq1	comp1243_c0	1751	1751	13671.78	115.7	92.07	100
comp1249_c0_seq1	comp1249_c0	1638	1638	12755.5	115.68	92.06	100
comp1451_c0_seq1	comp1451_c0	2051	2051	16096.33	115.68	92.06	100
comp1693_c0_seq1	comp1693_c0	421	421	2911	115.67	92.05	100
comp2595_c0_seq1	comp2595_c0	655	655	4802.86	115.65	92.03	100
comp1724_c0_seq1	comp1724_c0	670	670	4922.03	115.6	91.99	100
comp2298_c0_seq1	comp2298_c0	818	818	6116.77	115.57	91.97	100
comp1242_c0_seq1	comp1242_c0	1567	1567	12166.93	115.55	91.95	100
comp1474_c0_seq1	comp1474_c0	1090	1090	8313.03	115.55	91.95	100
comp1616_c0_seq1	comp1616_c0	2542	2542	20040.81	115.53	91.93	100
comp1010_c0_seq1	comp1010_c0	722	722	5327.81	115.29	91.74	100
comp1259_c0_seq1	comp1259_c0	1047	1047	7945.53	115.25	91.72	100
comp2281_c0_seq1	comp2281_c0	1603	1603	12412.2	115.12	91.61	100
comp1039_c0_seq1	comp1039_c0	1515	1515	11702.59	115.11	91.6	100
comp1405_c0_seq1	comp1405_c0	4435	4435	35194.95	115.08	91.58	100
comp1613_c0_seq1	comp1613_c0	1212	1212	9259.49	115.06	91.56	100
comp2022_c0_seq1	comp2022_c0	891	891	6668.98	114.92	91.45	100
comp1356_c0_seq1	comp1356_c0	1998	1998	15560.94	114.9	91.43	100
comp5496_c0_seq1	comp5496_c0	217	217	1252.44	114.87	91.41	100
comp2357_c0_seq1	comp2357_c0	1407	1407	10799.1	114.75	91.32	100
comp1270_c0_seq1	comp1270_c0	1444	1444	11095.27	114.74	91.31	100
comp6906_c0_seq1	comp6906_c0	878	878	6554.01	114.74	91.31	100
comp1210_c0_seq1	comp1210_c0	2026	2026	15758.86	114.7	91.28	100
comp2158_c0_seq1	comp2158_c0	1525	1525	11731.84	114.61	91.21	100
comp1111_c0_seq1	comp1111_c0	1125	1125	8524.7	114.59	91.19	100
comp1769_c0_seq1	comp1769_c0	1189	1189	9034.83	114.56	91.16	100
comp2154_c0_seq1	comp2154_c0	1833	1833	14186.07	114.5	91.12	100
comp19184_c0_seq1	comp19184_c0	266	266	1634.93	114.1	90.8	100
comp2355_c0_seq1	comp2355_c0	2275	2275	17649.01	114.01	90.73	100
comp1835_c0_seq1	comp1835_c0	1221	1221	9245.45	113.99	90.71	100
comp941_c0_seq1	comp941_c0	2313	2313	17947.92	113.98	90.71	100
comp3151_c0_seq1	comp3151_c0	317	317	2038.68	113.92	90.66	100
comp2374_c0_seq1	comp2374_c0	1004	1004	7508.28	113.88	90.62	100
comp1047_c0_seq1	comp1047_c0	2053	2053	15859.24	113.86	90.61	100
comp6697_c0_seq1	comp6697_c0	623	623	4471.98	113.81	90.57	100
comp9132_c0_seq1	comp9132_c0	1869	1869	14384.93	113.79	90.55	100
comp780_c0_seq1	comp780_c0	4122	4122	32281.72	113.69	90.47	100
comp1269_c0_seq1	comp1269_c0	701	701	5086.11	113.67	90.45	100
comp1760_c0_seq1	comp1760_c0	1239	1239	9361.01	113.65	90.44	100
comp9803_c0_seq1	comp9803_c0	202	202	1118.91	113.55	90.36	100
comp2349_c0_seq1	comp2349_c0	1506	1506	11470.59	113.53	90.35	100
comp1481_c0_seq1	comp1481_c0	954	954	7078.27	113.37	90.22	100
comp1890_c0_seq1	comp1890_c0	681	681	4909.28	113.25	90.13	100
comp2380_c0_seq1	comp2380_c0	778	778	5673.81	113.18	90.07	100
comp2017_c0_seq1	comp2017_c0	1492	1492	11321.49	113.15	90.05	100
comp6145_c0_seq1	comp6145_c0	954	954	7052.48	112.95	89.89	100
comp2517_c0_seq1	comp2517_c0	1178	1178	8818.38	112.91	89.85	100
comp1248_c0_seq1	comp1248_c0	1293	1293	9724.9	112.9	89.84	100
comp1955_c0_seq1	comp1955_c0	653	653	4664.72	112.7	89.69	100
comp1460_c0_seq1	comp1460_c0	1844	1844	14048.82	112.69	89.68	100
comp2221_c0_seq1	comp2221_c0	1366	1366	10269.18	112.55	89.56	100
comp1784_c0_seq1	comp1784_c0	1396	1396	10499.06	112.48	89.51	100
comp1875_c0_seq1	comp1875_c0	1584	1584	11976.83	112.47	89.5	100
comp1997_c0_seq1	comp1997_c0	1453	1453	10942.82	112.43	89.47	100
comp1449_c0_seq1	comp1449_c0	1966	1966	14967.09	112.37	89.42	100
comp2474_c0_seq1	comp2474_c0	2266	2266	17308.71	112.27	89.34	100
comp2682_c0_seq1	comp2682_c0	1371	1371	10273.68	112.17	89.26	100
comp1725_c0_seq1	comp1725_c0	1308	1308	9777.26	112.14	89.24	100
comp1554_c0_seq1	comp1554_c0	1543	1543	11616.36	112.1	89.21	100
comp1776_c0_seq1	comp1776_c0	1640	1640	12375.52	112.09	89.2	100
comp2437_c0_seq1	comp2437_c0	1190	1190	8839.91	111.99	89.12	100
comp2378_c0_seq1	comp2378_c0	1870	1870	14162.26	111.97	89.1	100
comp1075_c0_seq1	comp1075_c0	1344	1344	10030.75	111.82	88.98	100
comp1690_c0_seq1	comp1690_c0	1756	1756	13241.97	111.73	88.92	100
comp1626_c0_seq1	comp1626_c0	1825	1825	13780.45	111.73	88.91	100
comp1102_c0_seq1	comp1102_c0	2329	2329	17707.81	111.66	88.86	100
comp2541_c0_seq1	comp2541_c0	1180	1180	8725.72	111.53	88.75	100
comp602_c0_seq1	comp602_c0	2236	2236	16949.35	111.45	88.69	100
comp1256_c0_seq1	comp1256_c0	2127	2127	16098.36	111.44	88.68	100
comp2332_c0_seq1	comp2332_c0	2222	2222	16824.59	111.35	88.61	100
comp3550_c0_seq1	comp3550_c0	1066	1066	7821.87	111.32	88.58	100
comp739_c0_seq1	comp739_c0	416	416	2759.96	111.21	88.5	100
comp1347_c0_seq1	comp1347_c0	779	779	5582.37	111.2	88.49	100
comp2422_c0_seq1	comp2422_c0	1934	1934	14559.54	111.18	88.47	100
comp1672_c0_seq1	comp1672_c0	3168	3168	24134.9	111.1	88.41	100
comp1728_c0_seq1	comp1728_c0	1520	1520	11326.49	111.03	88.36	100
comp2195_c0_seq1	comp2195_c0	418	418	2770.32	111	88.33	100
comp1599_c0_seq1	comp1599_c0	1926	1926	14472.62	110.99	88.32	100
comp913_c0_seq1	comp913_c0	1578	1578	11772.04	110.99	88.32	100
comp875_c0_seq1	comp875_c0	3867	3867	29513.63	110.9	88.26	100
comp1121_c0_seq1	comp1121_c0	3303	3303	25081.2	110.64	88.05	100
comp1876_c0_seq1	comp1876_c0	897	897	6467.16	110.64	88.05	100
comp1514_c0_seq1	comp1514_c0	1059	1059	7717.89	110.61	88.02	100
comp8931_c0_seq1	comp8931_c0	1277	1277	9404.09	110.61	88.02	100
comp17007_c0_seq1	comp17007_c0	277	277	1669.48	110.57	87.99	100
comp2103_c0_seq1	comp2103_c0	1239	1239	9096.24	110.44	87.89	100
comp3116_c0_seq1	comp3116_c0	643	643	4487.26	110.28	87.76	100
comp2632_c0_seq1	comp2632_c0	1540	1540	11374.18	109.99	87.53	100
comp2065_c0_seq1	comp2065_c0	751	751	5305.1	109.97	87.51	100
comp1780_c0_seq1	comp1780_c0	912	912	6531.69	109.78	87.36	100
comp5585_c0_seq1	comp5585_c0	685	685	4783.76	109.65	87.26	100
comp1168_c0_seq1	comp1168_c0	1979	1979	14692.27	109.56	87.18	100
comp2037_c0_seq1	comp2037_c0	719	719	5034.9	109.44	87.09	100
comp1401_c0_seq1	comp1401_c0	2453	2453	18302.31	109.43	87.08	100
comp1499_c0_seq1	comp1499_c0	877	877	6242.55	109.42	87.07	100
comp1702_c0_seq1	comp1702_c0	499	499	3349.1	109.37	87.04	100
comp3328_c0_seq1	comp3328_c0	214	214	1169.62	109.38	87.04	100
comp2302_c0_seq1	comp2302_c0	811	811	5725.25	109.18	86.89	100
comp3640_c0_seq1	comp3640_c0	315	315	1938.5	109.18	86.88	100
comp1793_c0_seq1	comp1793_c0	1660	1660	12202.57	109.14	86.86	100
comp2483_c0_seq1	comp2483_c0	1212	1212	8770.07	108.98	86.72	100
comp1431_c0_seq1	comp1431_c0	1966	1966	14442.72	108.43	86.29	100
comp4579_c0_seq1	comp4579_c0	1125	1125	8066.04	108.42	86.28	100
comp1576_c0_seq1	comp1576_c0	2651	2651	19619.36	108.34	86.21	100
comp3292_c0_seq1	comp3292_c0	1301	1301	9383.02	108.22	86.12	100
comp1773_c0_seq1	comp1773_c0	1399	1399	10121.98	108.2	86.1	100
comp1415_c0_seq1	comp1415_c0	2188	2188	16053.84	107.95	85.9	100
comp2222_c0_seq1	comp2222_c0	1385	1385	9989.52	107.91	85.87	100
comp2321_c0_seq1	comp2321_c0	2040	2040	14922.46	107.84	85.82	100
comp4396_c0_seq1	comp4396_c0	463	463	3029.92	107.81	85.79	100
comp18665_c0_seq1	comp18665_c0	652	652	4452.8	107.76	85.76	100
comp2218_c0_seq1	comp2218_c0	1249	1249	8950.23	107.75	85.75	100
comp932_c0_seq1	comp932_c0	2361	2361	17327.52	107.75	85.74	100
comp969_c0_seq1	comp969_c0	1232	1232	8806	107.55	85.59	100
comp2340_c0_seq1	comp2340_c0	722	722	4967.39	107.49	85.54	100
comp945_c0_seq1	comp945_c0	2423	2423	17736.19	107.39	85.46	100
comp1748_c0_seq1	comp1748_c0	1108	1108	7858.57	107.35	85.43	100
comp1001_c0_seq1	comp1001_c0	3967	3967	29301.23	107.29	85.38	100
comp6932_c0_seq1	comp6932_c0	461	461	2999.97	107.28	85.37	100
comp1829_c0_seq1	comp1829_c0	767	767	5291.54	107.2	85.31	100
comp1831_c0_seq1	comp1831_c0	728	728	4990.34	107.01	85.16	100
comp2419_c0_seq1	comp2419_c0	2583	2583	18865.08	106.98	85.13	100
comp1220_c0_seq1	comp1220_c0	2954	2954	21615.03	106.86	85.03	100
comp1394_c0_seq1	comp1394_c0	1781	1781	12840.79	106.77	84.97	100
comp2153_c0_seq1	comp2153_c0	1851	1851	13359.46	106.74	84.94	100
comp1361_c0_seq1	comp1361_c0	810	810	5585.46	106.66	84.88	100
comp1274_c0_seq1	comp1274_c0	1322	1322	9399.48	106.61	84.84	100
comp2143_c0_seq1	comp2143_c0	1426	1426	10175.42	106.62	84.84	100
comp2642_c0_seq1	comp2642_c0	721	721	4919	106.6	84.83	100
comp2190_c0_seq1	comp2190_c0	202	202	1049.98	106.55	84.79	100
comp2661_c0_seq1	comp2661_c0	2666	2666	19395.53	106.48	84.74	100
comp1646_c0_seq1	comp1646_c0	970	970	6762.02	106.4	84.67	100
comp2162_c0_seq1	comp2162_c0	1146	1146	8071.93	106.4	84.67	100
comp3128_c0_seq1	comp3128_c0	1872	1872	13472.85	106.4	84.67	100
comp2261_c0_seq1	comp2261_c0	1172	1172	8249.16	106.19	84.51	100
comp2041_c0_seq1	comp2041_c0	1190	1190	8381.24	106.18	84.49	100
comp1137_c0_seq1	comp1137_c0	2091	2091	15067	106.15	84.47	100
comp2051_c0_seq1	comp2051_c0	1889	1889	13563.25	106.12	84.45	100
comp1475_c0_seq1	comp1475_c0	1989	1989	14299.96	106.08	84.42	100
comp1821_c0_seq1	comp1821_c0	2399	2399	17338.13	106.06	84.4	100
comp1101_c0_seq1	comp1101_c0	2730	2730	19771.24	105.94	84.31	100
comp2777_c0_seq1	comp2777_c0	1482	1482	10526.53	105.95	84.31	100
comp1964_c0_seq1	comp1964_c0	842	842	5782.12	105.89	84.27	100
comp1703_c0_seq1	comp1703_c0	2819	2819	20418.23	105.88	84.26	100
comp3704_c0_seq1	comp3704_c0	915	915	6307.74	105.64	84.07	100
comp1676_c0_seq1	comp1676_c0	4560	4560	33225.34	105.62	84.05	100
comp1795_c0_seq1	comp1795_c0	1682	1682	11971.46	105.62	84.05	100
comp2075_c0_seq1	comp2075_c0	1336	1336	9408.94	105.54	83.99	100
comp1094_c0_seq1	comp1094_c0	1824	1824	13000.38	105.46	83.93	100
comp2096_c0_seq1	comp2096_c0	1208	1208	8451.24	105.38	83.86	100
comp1695_c0_seq1	comp1695_c0	1875	1875	13354.3	105.29	83.79	100
comp10900_c0_seq1	comp10900_c0	1085	1085	7535.91	105.26	83.76	100
comp731_c0_seq1	comp731_c0	2705	2705	19433.41	105.12	83.65	100
comp1735_c0_seq1	comp1735_c0	1810	1810	12847.18	105.05	83.6	100
comp4433_c0_seq1	comp4433_c0	500	500	3217.44	104.83	83.42	100
comp1087_c0_seq1	comp1087_c0	1481	1481	10404.13	104.79	83.39	100
comp3369_c0_seq1	comp3369_c0	1686	1686	11903.39	104.77	83.37	100
comp17531_c0_seq1	comp17531_c0	491	491	3148.92	104.75	83.36	100
comp2280_c0_seq1	comp2280_c0	780	780	5260.33	104.64	83.27	100
comp1694_c0_seq1	comp1694_c0	776	776	5228.41	104.59	83.23	100
comp2529_c0_seq1	comp2529_c0	1502	1502	10535.79	104.57	83.22	100
comp1641_c0_seq1	comp1641_c0	2601	2601	18551.89	104.46	83.13	100
comp1548_c0_seq1	comp1548_c0	611	611	4015.43	104.43	83.1	100
comp1349_c0_seq1	comp1349_c0	1710	1710	12037.26	104.4	83.08	100
comp1201_c0_seq1	comp1201_c0	4146	4146	29811.44	104.37	83.06	100
comp1678_c0_seq1	comp1678_c0	1595	1595	11186.2	104.29	83	100
comp191_c0_seq1	comp191_c0	3323	3323	23757.89	104.16	82.89	100
comp2499_c0_seq1	comp2499_c0	1517	1517	10600.73	104.13	82.87	100
comp1379_c0_seq1	comp1379_c0	1604	1604	11229.46	104.09	82.83	100
comp2476_c0_seq1	comp2476_c0	1789	1789	12554.61	103.91	82.69	100
comp1193_c0_seq1	comp1193_c0	1765	1765	12370.29	103.83	82.62	100
comp1855_c0_seq1	comp1855_c0	1935	1935	13600.4	103.8	82.6	100
comp3881_c0_seq1	comp3881_c0	511	511	3259.4	103.6	82.45	100
comp999_c0_seq1	comp999_c0	1979	1979	13889.89	103.57	82.42	100
comp1527_c0_seq1	comp1527_c0	2067	2067	14518.98	103.51	82.38	100
comp9333_c0_seq1	comp9333_c0	357	357	2141	103.47	82.34	100
comp2216_c0_seq1	comp2216_c0	1050	1050	7146.48	103.35	82.24	100
comp17665_c0_seq1	comp17665_c0	396	396	2419.42	103.31	82.21	100
comp8515_c0_seq1	comp8515_c0	1299	1299	8942.29	103.31	82.21	100
comp1834_c0_seq1	comp1834_c0	2101	2101	14716.55	103.17	82.1	100
comp1195_c0_seq1	comp1195_c0	6233	6233	44501.19	103.12	82.06	100
comp2165_c0_seq1	comp2165_c0	1531	1531	10591.99	103.05	82.01	100
comp1633_c0_seq1	comp1633_c0	2175	2175	15228.66	103.03	81.99	100
comp8324_c0_seq1	comp8324_c0	2242	2242	15710.93	103.02	81.99	100
comp386_c0_seq1	comp386_c0	3031	3031	21388.09	102.99	81.96	100
comp2170_c0_seq1	comp2170_c0	1409	1409	9706.26	102.98	81.95	100
comp1714_c0_seq1	comp1714_c0	1076	1076	7303.98	102.92	81.9	100
comp3204_c0_seq1	comp3204_c0	1566	1566	10816.87	102.79	81.8	100
comp4009_c0_seq1	comp4009_c0	255	255	1393.7	102.78	81.79	100
comp2263_c0_seq1	comp2263_c0	830	830	5525.46	102.77	81.78	100
comp2665_c0_seq1	comp2665_c0	2399	2399	16792.83	102.72	81.75	100
comp2111_c0_seq1	comp2111_c0	551	551	3516	102.63	81.68	100
comp2088_c0_seq1	comp2088_c0	1772	1772	12276.13	102.61	81.66	100
comp1516_c0_seq1	comp1516_c0	993	993	6681.55	102.54	81.6	100
comp1071_c0_seq1	comp1071_c0	849	849	5645.55	102.47	81.54	100
comp1871_c0_seq1	comp1871_c0	1223	1223	8300.79	102.17	81.31	100
comp2504_c0_seq1	comp2504_c0	795	795	5243.27	102.17	81.31	100
comp2189_c0_seq1	comp2189_c0	934	934	6233.59	102.13	81.27	100
comp1171_c0_seq1	comp1171_c0	2987	2987	20889.2	102.1	81.25	100
comp1824_c0_seq1	comp1824_c0	850	850	5628.97	102.04	81.2	100
comp2147_c0_seq1	comp2147_c0	825	825	5449.17	102.01	81.18	100
comp2105_c1_seq1	comp2105_c1	1084	1084	7279.93	101.78	81	100
comp2828_c0_seq1	comp2828_c0	1829	1829	12574.6	101.72	80.95	100
comp1698_c0_seq1	comp1698_c0	1585	1585	10835.44	101.69	80.92	100
comp1116_c0_seq1	comp1116_c0	837	837	5515.01	101.65	80.89	100
comp1261_c0_seq1	comp1261_c0	1629	1629	11136.25	101.58	80.83	100
comp1030_c0_seq1	comp1030_c0	2149	2149	14826.79	101.56	80.82	100
comp1819_c0_seq1	comp1819_c0	706	706	4574.34	101.44	80.72	100
comp2479_c0_seq1	comp2479_c0	1084	1084	7253.13	101.41	80.7	100
comp1742_c0_seq1	comp1742_c0	1557	1557	10597.69	101.32	80.63	100
comp1911_c0_seq1	comp1911_c0	3215	3215	22343.43	101.32	80.63	100
comp2786_c0_seq1	comp2786_c0	1525	1525	10369.28	101.3	80.61	100
comp9879_c0_seq1	comp9879_c0	890	890	5868.67	101.25	80.57	100
comp2545_c0_seq1	comp2545_c0	595	595	3778.16	101.2	80.53	100
comp1638_c0_seq1	comp1638_c0	1723	1723	11754.88	101.15	80.5	100
comp1884_c0_seq1	comp1884_c0	1139	1139	7615.54	101.04	80.41	100
comp586_c0_seq1	comp586_c0	2362	2362	16228.1	100.87	80.27	100
comp3020_c0_seq1	comp3020_c0	1573	1573	10661.05	100.84	80.25	100
comp1803_c0_seq1	comp1803_c0	2411	2411	16562.51	100.8	80.21	100
comp979_c0_seq1	comp979_c0	1915	1915	13055.38	100.71	80.14	100
comp2660_c0_seq1	comp2660_c0	2000	2000	13648.49	100.67	80.11	100
comp3308_c0_seq1	comp3308_c0	998	998	6592.45	100.63	80.08	100
comp2386_c0_seq1	comp2386_c0	921	921	6044.69	100.53	80	100
comp1621_c0_seq1	comp1621_c0	1598	1598	10801.03	100.51	79.98	100
comp2941_c0_seq1	comp2941_c0	863	863	5627.33	100.36	79.86	100
comp1204_c0_seq1	comp1204_c0	4044	4044	27927.48	100.28	79.8	100
comp1354_c0_seq1	comp1354_c0	3316	3316	22811.81	100.23	79.76	100
comp2856_c0_seq1	comp2856_c0	2530	2530	17296	100.19	79.73	100
comp1663_c0_seq1	comp1663_c0	1250	1250	8325.24	100.14	79.69	100
comp1987_c0_seq1	comp1987_c0	1606	1606	10805.01	100.02	79.6	100
comp3275_c0_seq1	comp3275_c0	417	417	2489.45	100.03	79.6	100
comp2972_c0_seq1	comp2972_c0	408	408	2423	99.88	79.49	100
comp2516_c0_seq1	comp2516_c0	1729	1729	11643.26	99.83	79.45	100
comp1759_c0_seq1	comp1759_c0	871	871	5653.37	99.83	79.44	100
comp1463_c0_seq1	comp1463_c0	2219	2219	15058.69	99.8	79.42	100
comp1213_c0_seq1	comp1213_c0	3331	3331	22806.11	99.75	79.38	100
comp1687_c0_seq1	comp1687_c0	904	904	5878.71	99.74	79.37	100
comp1872_c0_seq1	comp1872_c0	1462	1462	9765.04	99.69	79.33	100
comp1082_c0_seq1	comp1082_c0	2248	2248	15218.57	99.52	79.2	100
comp2260_c0_seq1	comp2260_c0	1517	1517	10132.17	99.53	79.2	100
comp2550_c0_seq1	comp2550_c0	971	971	6331.34	99.51	79.19	100
comp4459_c0_seq1	comp4459_c0	395	395	2323.24	99.5	79.18	100
comp1655_c0_seq1	comp1655_c0	2927	2927	19937.44	99.49	79.17	100
comp2721_c0_seq1	comp2721_c0	450	450	2705.09	99.47	79.16	100
comp3481_c0_seq1	comp3481_c0	1494	1494	9964.13	99.45	79.14	100
comp1731_c0_seq1	comp1731_c0	997	997	6502.13	99.36	79.07	100
comp2064_c0_seq1	comp2064_c0	1036	1036	6772.93	99.35	79.06	100
comp694_c0_seq1	comp694_c0	1670	1670	11158.27	99.18	78.93	100
comp1539_c0_seq1	comp1539_c0	1447	1447	9610.59	99.17	78.92	100
comp2144_c0_seq1	comp2144_c0	1896	1896	12722.37	99.16	78.91	100
comp2269_c0_seq1	comp2269_c0	1874	1874	12555.59	99.05	78.82	100
comp1766_c0_seq1	comp1766_c0	1900	1900	12728.96	98.99	78.78	100
comp2133_c0_seq1	comp2133_c0	1197	1197	7863.34	99	78.78	100
comp2695_c0_seq1	comp2695_c0	629	629	3929.98	98.96	78.75	100
comp2306_c0_seq1	comp2306_c0	955	955	6182.16	98.9	78.71	100
comp1482_c0_seq1	comp1482_c0	1485	1485	9837.57	98.81	78.63	100
comp3304_c0_seq1	comp3304_c0	651	651	4074.39	98.77	78.6	100
comp1787_c0_seq1	comp1787_c0	748	748	4737.74	98.64	78.49	100
comp1607_c0_seq1	comp1607_c0	1491	1491	9859.41	98.61	78.47	100
comp2570_c0_seq1	comp2570_c0	1746	1746	11612.22	98.56	78.44	100
comp8538_c0_seq1	comp8538_c0	1688	1688	11213.67	98.57	78.44	100
comp1942_c0_seq1	comp1942_c0	719	719	4533.75	98.55	78.43	100
comp3280_c0_seq1	comp3280_c0	1472	1472	9711.17	98.43	78.33	100
comp7801_c0_seq1	comp7801_c0	994	994	6420.08	98.42	78.32	100
comp3477_c0_seq1	comp3477_c0	236	236	1203.74	98.41	78.31	100
comp1605_c0_seq1	comp1605_c0	889	889	5689.39	98.28	78.21	100
comp1167_c0_seq1	comp1167_c0	1786	1786	11840.96	98.17	78.13	100
comp1609_c0_seq1	comp1609_c0	829	829	5270.93	98.16	78.12	100
comp1572_c0_seq1	comp1572_c0	1270	1270	8288.36	98.05	78.03	100
comp4032_c0_seq1	comp4032_c0	913	913	5839.08	98.02	78	100
comp2432_c0_seq1	comp2432_c0	1272	1272	8296.52	97.98	77.97	100
comp2048_c0_seq1	comp2048_c0	1254	1254	8170.86	97.96	77.95	100
comp2397_c0_seq1	comp2397_c0	1582	1582	10413.02	97.91	77.92	100
comp2740_c0_seq1	comp2740_c0	1559	1559	10255.48	97.91	77.92	100
comp2759_c0_seq1	comp2759_c0	1316	1316	8591.72	97.91	77.92	100
comp1948_c0_seq1	comp1948_c0	784	784	4948.98	97.9	77.91	100
comp1804_c0_seq1	comp1804_c0	1943	1943	12876.98	97.86	77.87	100
comp2171_c0_seq1	comp2171_c0	1687	1687	11114.57	97.76	77.8	100
comp2605_c1_seq1	comp2605_c1	1270	1270	8264.3	97.77	77.8	100
comp1540_c0_seq1	comp1540_c0	1351	1351	8813.71	97.72	77.76	100
comp1420_c0_seq1	comp1420_c0	1805	1805	11902.24	97.61	77.67	100
comp2100_c0_seq1	comp2100_c0	2058	2058	13628.95	97.61	77.67	100
comp11213_c0_seq1	comp11213_c0	1260	1260	8180.74	97.58	77.66	100
comp2117_c0_seq1	comp2117_c0	605	605	3710.36	97.56	77.63	100
comp2304_c0_seq1	comp2304_c0	1073	1073	6901.75	97.54	77.62	100
comp2839_c0_seq1	comp2839_c0	3280	3280	21925.62	97.41	77.52	100
comp2300_c0_seq1	comp2300_c0	1613	1613	10559	97.3	77.43	100
comp1720_c0_seq1	comp1720_c0	1653	1653	10825.82	97.26	77.4	100
comp1476_c0_seq1	comp1476_c0	2420	2420	16033.55	97.21	77.36	100
comp928_c0_seq1	comp928_c0	1629	1629	10648.85	97.13	77.3	100
comp2156_c0_seq1	comp2156_c0	1143	1143	7346.59	97.11	77.28	100
comp2331_c0_seq1	comp2331_c0	1965	1965	12922.92	97.07	77.25	100
comp2237_c0_seq1	comp2237_c0	1821	1821	11931.94	96.96	77.16	100
comp2205_c0_seq1	comp2205_c0	613	613	3741.11	96.94	77.14	100
comp1782_c0_seq1	comp1782_c0	1141	1141	7318.14	96.91	77.12	100
comp5539_c0_seq1	comp5539_c0	473	473	2790.81	96.89	77.11	100
comp9313_c0_seq1	comp9313_c0	1286	1286	8298.58	96.89	77.1	100
comp1219_c0_seq1	comp1219_c0	2285	2285	15053.93	96.81	77.04	100
comp1815_c0_seq1	comp1815_c0	1133	1133	7256.02	96.81	77.04	100
comp2994_c0_seq1	comp2994_c0	1519	1519	9868.48	96.8	77.04	100
comp2754_c0_seq1	comp2754_c0	1027	1027	6526.84	96.64	76.9	100
comp2128_c0_seq1	comp2128_c0	1641	1641	10663.36	96.52	76.81	100
comp3098_c0_seq1	comp3098_c0	777	777	4831.75	96.52	76.81	100
comp1264_c0_seq1	comp1264_c0	809	809	5039.69	96.37	76.69	100
comp2469_c0_seq1	comp2469_c0	1541	1541	9964.08	96.29	76.63	100
comp2770_c0_seq1	comp2770_c0	1358	1358	8728.48	96.25	76.59	100
comp1973_c0_seq1	comp1973_c0	1769	1769	11486.3	96.18	76.54	100
comp1494_c0_seq1	comp1494_c0	3241	3241	21382.46	96.17	76.53	100
comp2916_c0_seq1	comp2916_c0	258	258	1324.1	96.16	76.52	100
comp1753_c0_seq1	comp1753_c0	3115	3115	20528.47	96.13	76.5	100
comp1913_c0_seq1	comp1913_c0	2556	2556	16769.84	96.13	76.5	100
comp2081_c0_seq1	comp2081_c0	639	639	3883.97	96.11	76.49	100
comp5282_c0_seq1	comp5282_c0	418	418	2397.99	96.08	76.46	100
comp1313_c0_seq1	comp1313_c0	3180	3180	20938.54	96.01	76.4	100
comp2739_c0_seq1	comp2739_c0	1118	1118	7094.05	95.99	76.39	100
comp845_c0_seq1	comp845_c0	1919	1919	12456.23	95.88	76.3	100
comp1770_c0_seq1	comp1770_c0	1304	1304	8332.24	95.87	76.29	100
comp1062_c0_seq1	comp1062_c0	1443	1443	9259.68	95.83	76.26	100
comp1941_c0_seq1	comp1941_c0	1872	1872	12131.38	95.81	76.24	100
comp4503_c0_seq1	comp4503_c0	413	413	2354.86	95.7	76.15	100
comp1667_c0_seq1	comp1667_c0	2290	2290	14903.77	95.63	76.1	100
comp3155_c0_seq1	comp3155_c0	1481	1481	9493.82	95.62	76.09	100
comp1395_c0_seq1	comp1395_c0	1854	1854	11985.91	95.61	76.08	100
comp1778_c0_seq1	comp1778_c0	853	853	5294.04	95.61	76.08	100
comp4987_c0_seq1	comp4987_c0	331	331	1803.97	95.58	76.06	100
comp775_c0_seq1	comp775_c0	2526	2526	16472.28	95.57	76.05	100
comp1740_c0_seq1	comp1740_c0	1682	1682	10828.08	95.54	76.03	100
comp1975_c0_seq1	comp1975_c0	1678	1678	10791.91	95.45	75.96	100
comp2352_c0_seq1	comp2352_c0	1103	1103	6954.09	95.45	75.96	100
comp2802_c0_seq1	comp2802_c0	1678	1678	10784.64	95.39	75.91	100
comp2157_c0_seq1	comp2157_c0	991	991	6201.92	95.38	75.9	100
comp730_c0_seq1	comp730_c0	2756	2756	17971.86	95.37	75.9	100
comp2780_c0_seq1	comp2780_c0	1221	1221	7734.14	95.36	75.89	100
comp921_c0_seq1	comp921_c0	1986	1986	12826.75	95.3	75.84	100
comp1978_c0_seq1	comp1978_c0	1280	1280	8122.08	95.29	75.83	100
comp2124_c0_seq1	comp2124_c0	2108	2108	13638.41	95.29	75.83	100
comp1564_c0_seq1	comp1564_c0	3943	3943	25853.4	95.25	75.8	100
comp1757_c0_seq1	comp1757_c0	1308	1308	8304.11	95.24	75.79	100
comp2533_c0_seq1	comp2533_c0	616	616	3693.41	95.19	75.75	100
comp1894_c0_seq1	comp1894_c0	1989	1989	12830.8	95.18	75.74	100
comp2033_c0_seq1	comp2033_c0	1547	1547	9868.33	94.98	75.58	100
comp11284_c0_seq1	comp11284_c0	1513	1513	9622.77	94.78	75.43	100
comp2318_c0_seq1	comp2318_c0	779	779	4753.95	94.7	75.36	100
comp1226_c0_seq1	comp1226_c0	1587	1587	10102.9	94.69	75.35	100
comp1870_c0_seq1	comp1870_c0	1814	1814	11598.81	94.63	75.31	100
comp14276_c0_seq1	comp14276_c0	589	589	3486.59	94.45	75.16	100
comp2014_c0_seq1	comp2014_c0	1128	1128	7046.01	94.45	75.16	100
comp3177_c0_seq1	comp3177_c0	464	464	2659.86	94.41	75.13	100
comp12900_c0_seq1	comp12900_c0	1276	1276	8019.52	94.4	75.12	100
comp1928_c0_seq1	comp1928_c0	1053	1053	6547.56	94.4	75.12	100
comp3939_c0_seq1	comp3939_c0	443	443	2520.34	94.37	75.1	100
comp1849_c0_seq1	comp1849_c0	1463	1463	9241.51	94.28	75.02	100
comp2223_c0_seq1	comp2223_c0	1040	1040	6453.22	94.28	75.02	100
comp3044_c0_seq1	comp3044_c0	1110	1110	6912.12	94.24	75	100
comp2264_c0_seq1	comp2264_c0	1169	1169	7299.09	94.22	74.98	100
comp1557_c0_seq1	comp1557_c0	2371	2371	15213.62	94.19	74.96	100
comp11996_c0_seq1	comp11996_c0	1750	1750	11117.03	94.14	74.91	100
comp1402_c0_seq1	comp1402_c0	1843	1843	11715.97	94.03	74.83	100
comp2344_c0_seq1	comp2344_c0	1139	1139	7067.72	93.77	74.62	100
comp4071_c0_seq1	comp4071_c0	824	824	4990.09	93.54	74.44	100
comp3644_c0_seq1	comp3644_c0	1879	1879	11883.56	93.49	74.4	100
comp4314_c0_seq1	comp4314_c0	311	311	1633.85	93.49	74.4	100
comp3775_c0_seq1	comp3775_c0	1876	1876	11860.12	93.46	74.37	100
comp1038_c0_seq1	comp1038_c0	2918	2918	18660.84	93.41	74.34	100
comp2287_c0_seq1	comp2287_c0	2220	2220	14094.99	93.37	74.3	100
comp1090_c0_seq1	comp1090_c0	1186	1186	7336.68	93.27	74.23	100
comp20909_c0_seq1	comp20909_c0	482	482	2744.15	93.23	74.2	100
comp1129_c0_seq1	comp1129_c0	2155	2155	13645.9	93.2	74.17	100
comp2626_c0_seq1	comp2626_c0	1256	1256	7784.17	93.16	74.14	100
comp2825_c0_seq1	comp2825_c0	643	643	3790.91	93.17	74.14	100
comp14939_c0_seq1	comp14939_c0	484	484	2751.16	93.03	74.03	100
comp1986_c0_seq1	comp1986_c0	885	885	5346.48	92.8	73.85	100
comp4511_c0_seq1	comp4511_c0	556	556	3211.39	92.8	73.85	100
comp2798_c0_seq1	comp2798_c0	1639	1639	10232.4	92.74	73.8	100
comp1783_c0_seq1	comp1783_c0	2757	2757	17475.38	92.7	73.77	100
comp1976_c0_seq1	comp1976_c0	4257	4257	27179.25	92.64	73.72	100
comp2127_c0_seq1	comp2127_c0	1393	1393	8625.9	92.62	73.71	100
comp2445_c0_seq1	comp2445_c0	1476	1476	9163.71	92.62	73.71	100
comp1470_c0_seq1	comp1470_c0	877	877	5282.12	92.58	73.68	100
comp1450_c0_seq1	comp1450_c0	2222	2222	13980.79	92.53	73.63	100
comp1805_c0_seq1	comp1805_c0	2118	2118	13283.31	92.36	73.5	100
comp9285_c0_seq1	comp9285_c0	489	489	2762.49	92.32	73.47	100
comp1790_c0_seq1	comp1790_c0	1839	1839	11473.04	92.29	73.44	100
comp1389_c0_seq1	comp1389_c0	2872	2872	18125.95	92.22	73.39	100
comp2060_c0_seq1	comp2060_c0	1373	1373	8458.8	92.21	73.38	100
comp2315_c0_seq1	comp2315_c0	2232	2232	13996.39	92.2	73.38	100
comp2337_c0_seq1	comp2337_c0	842	842	5033.75	92.19	73.36	100
comp1861_c0_seq1	comp1861_c0	2587	2587	16280.06	92.18	73.35	100
comp6648_c0_seq1	comp6648_c0	1071	1071	6507.24	92.15	73.33	100
comp2102_c0_seq1	comp2102_c0	1031	1031	6248.94	92.14	73.32	100
comp2333_c0_seq1	comp2333_c0	3250	3250	20499.01	91.93	73.16	100
comp3512_c0_seq1	comp3512_c0	334	334	1754.13	91.92	73.15	100
comp1836_c0_seq1	comp1836_c0	2197	2197	13727.08	91.91	73.14	100
comp1436_c0_seq1	comp1436_c0	1472	1472	9065.7	91.89	73.13	100
comp3276_c0_seq1	comp3276_c0	1996	1996	12433.56	91.9	73.13	100
comp2494_c0_seq1	comp2494_c0	1324	1324	8112.18	91.86	73.1	100
comp3517_c0_seq1	comp3517_c0	299	299	1527.21	91.8	73.05	100
comp2101_c0_seq1	comp2101_c0	1483	1483	9116.22	91.69	72.96	100
comp2970_c0_seq1	comp2970_c0	939	939	5618.87	91.53	72.84	100
comp2838_c0_seq1	comp2838_c0	1051	1051	6334.26	91.51	72.82	100
comp1623_c0_seq1	comp1623_c0	1810	1810	11188.03	91.49	72.8	100
comp2490_c0_seq1	comp2490_c0	2683	2683	16767.31	91.46	72.78	100
comp1156_c0_seq1	comp1156_c0	363	363	1930.58	91.45	72.77	100
comp3097_c0_seq1	comp3097_c0	1653	1653	10178.22	91.44	72.77	100
comp1752_c0_seq1	comp1752_c0	3987	3987	25087.23	91.39	72.73	100
comp1480_c0_seq1	comp1480_c0	2861	2861	17865.08	91.25	72.62	100
comp2668_c0_seq1	comp2668_c0	1329	1329	8086.11	91.21	72.58	100
comp3495_c0_seq1	comp3495_c0	1691	1691	10393.66	91.2	72.57	100
comp1246_c0_seq1	comp1246_c0	912	912	5425	91.18	72.56	100
comp2874_c0_seq1	comp2874_c0	1780	1780	10955.79	91.15	72.54	100
comp1473_c0_seq1	comp1473_c0	2565	2565	15949.66	91.1	72.49	100
comp2605_c0_seq1	comp2605_c0	1383	1383	8419.81	91.09	72.49	100
comp3154_c0_seq1	comp3154_c0	731	731	4262.36	90.99	72.41	100
comp1802_c0_seq1	comp1802_c0	1837	1837	11295.36	90.96	72.39	100
comp2373_c0_seq1	comp2373_c0	1280	1280	7744.44	90.86	72.31	100
comp1674_c0_seq1	comp1674_c0	697	697	4037.5	90.8	72.26	100
comp1771_c0_seq1	comp1771_c0	3035	3035	18864.87	90.72	72.19	100
comp2628_c0_seq1	comp2628_c0	865	865	5098	90.69	72.17	100
comp2108_c0_seq1	comp2108_c0	3386	3386	21078.77	90.67	72.15	100
comp3296_c0_seq1	comp3296_c0	2082	2082	12799.08	90.58	72.08	100
comp1589_c0_seq1	comp1589_c0	2122	2122	13044.24	90.52	72.03	100
comp1799_c0_seq1	comp1799_c0	2976	2976	18441.39	90.48	72	100
comp3271_c0_seq1	comp3271_c0	348	348	1815.31	90.48	72	100
comp1081_c0_seq1	comp1081_c0	2587	2587	15971.41	90.43	71.96	100
comp870_c0_seq1	comp870_c0	3753	3753	23291.82	90.23	71.8	100
comp2327_c0_seq1	comp2327_c0	2368	2368	14534.85	90.11	71.71	100
comp1598_c0_seq1	comp1598_c0	1380	1380	8306.86	90.07	71.68	100
comp298_c0_seq1	comp298_c0	3010	3010	18565.78	90.04	71.65	100
comp2123_c0_seq1	comp2123_c0	2607	2607	16021.23	90	71.62	100
comp2362_c0_seq1	comp2362_c0	3041	3041	18748.1	89.98	71.6	100
comp3358_c0_seq1	comp3358_c0	1222	1222	7303.61	89.97	71.6	100
comp2235_c0_seq1	comp2235_c0	1792	1792	10887.64	89.96	71.59	100
comp1751_c0_seq1	comp1751_c0	999	999	5898.84	89.95	71.58	100
comp1339_c0_seq1	comp1339_c0	4487	4487	27834.55	89.94	71.57	100
comp1940_c0_seq1	comp1940_c0	4656	4656	28845.77	89.78	71.45	100
comp1384_c0_seq1	comp1384_c0	3654	3654	22553.21	89.77	71.44	100
comp2939_c0_seq1	comp2939_c0	1393	1393	8354.42	89.7	71.39	100
comp1115_c0_seq1	comp1115_c0	2901	2901	17811.58	89.7	71.38	100
comp1617_c0_seq1	comp1617_c0	2675	2675	16385.61	89.65	71.34	100
comp3457_c0_seq1	comp3457_c0	552	552	3071.73	89.48	71.21	100
comp1307_c0_seq1	comp1307_c0	3171	3171	19448.67	89.44	71.17	100
comp1881_c0_seq1	comp1881_c0	1349	1349	8054.45	89.44	71.17	100
comp3446_c0_seq1	comp3446_c0	1590	1590	9561.67	89.44	71.17	100
comp2274_c0_seq1	comp2274_c0	2111	2111	12813.79	89.4	71.14	100
comp2656_c0_seq1	comp2656_c0	612	612	3444	89.4	71.14	100
comp2727_c0_seq1	comp2727_c0	2245	2245	13638.68	89.31	71.07	100
comp1381_c0_seq1	comp1381_c0	1434	1434	8570.7	89.28	71.05	100
comp2748_c0_seq1	comp2748_c0	1474	1474	8813.61	89.21	70.99	100
comp2817_c0_seq1	comp2817_c0	1430	1430	8535.24	89.17	70.96	100
comp1806_c0_seq1	comp1806_c0	1805	1805	10871.14	89.15	70.95	100
comp2902_c0_seq1	comp2902_c0	1834	1834	11053.12	89.16	70.95	100
comp2336_c0_seq1	comp2336_c0	1091	1091	6417.78	89.12	70.92	100
comp3768_c0_seq1	comp3768_c0	1160	1160	6837.18	88.98	70.81	100
comp4532_c0_seq1	comp4532_c0	377	377	1965.42	88.97	70.8	100
comp2310_c0_seq1	comp2310_c0	3292	3292	20095.28	88.95	70.79	100
comp2535_c0_seq1	comp2535_c0	1341	1341	7957.75	88.92	70.76	100
comp1418_c0_seq1	comp1418_c0	430	430	2292.37	88.86	70.72	100
comp1813_c0_seq1	comp1813_c0	2748	2748	16692.01	88.85	70.7	100
comp3080_c0_seq1	comp3080_c0	959	959	5574.98	88.79	70.66	100
comp2891_c0_seq1	comp2891_c0	671	671	3784.31	88.73	70.61	100
comp2872_c0_seq1	comp2872_c0	1523	1523	9062.67	88.66	70.55	100
comp1240_c0_seq1	comp1240_c0	1932	1932	11590.99	88.6	70.51	100
comp2368_c0_seq1	comp2368_c0	2505	2505	15140.82	88.6	70.51	100
comp3793_c0_seq1	comp3793_c0	1065	1065	6218.41	88.58	70.49	100
comp3084_c0_seq1	comp3084_c0	1050	1050	6121.49	88.53	70.45	100
comp2462_c0_seq1	comp2462_c0	2188	2188	13164.23	88.52	70.44	100
comp1393_c0_seq1	comp1393_c0	1486	1486	8817.13	88.49	70.42	100
comp2583_c0_seq1	comp2583_c0	2859	2859	17305.39	88.46	70.39	100
comp1559_c0_seq1	comp1559_c0	1860	1860	11121.59	88.42	70.36	100
comp1345_c0_seq1	comp1345_c0	1003	1003	5813.15	88.26	70.24	100
comp2151_c0_seq1	comp2151_c0	1948	1948	11645.02	88.26	70.24	100
comp13642_c0_seq1	comp13642_c0	1377	1377	8120.21	88.25	70.23	100
comp1671_c0_seq1	comp1671_c0	1036	1036	6014.32	88.23	70.21	100
comp1812_c0_seq1	comp1812_c0	1091	1091	6353.3	88.22	70.21	100
comp8385_c0_seq1	comp8385_c0	800	800	4557.65	88.21	70.2	100
comp9971_c0_seq1	comp9971_c0	2544	2544	15306.23	88.16	70.16	100
comp1788_c0_seq1	comp1788_c0	2463	2463	14797.44	88.11	70.11	100
comp2199_c0_seq1	comp2199_c0	2226	2226	13328.48	88.05	70.07	100
comp2343_c0_seq1	comp2343_c0	1348	1348	7923.01	88.05	70.07	100
comp3298_c0_seq1	comp3298_c0	1148	1148	6677.05	87.85	69.91	100
comp1271_c0_seq1	comp1271_c0	3103	3103	18668.89	87.77	69.85	100
comp2738_c0_seq1	comp2738_c0	649	649	3603.6	87.66	69.76	100
comp964_c0_seq1	comp964_c0	1808	1808	10700.31	87.6	69.71	100
comp1489_c0_seq1	comp1489_c0	1912	1912	11333.21	87.57	69.69	100
comp1883_c0_seq1	comp1883_c0	3109	3109	18657.84	87.55	69.67	100
comp2032_c0_seq1	comp2032_c0	3093	3093	18550.82	87.5	69.63	100
comp2106_c0_seq1	comp2106_c0	1122	1122	6489.02	87.47	69.61	100
comp2905_c0_seq1	comp2905_c0	1611	1611	9473.54	87.41	69.56	100
comp3008_c0_seq1	comp3008_c0	2120	2120	12571.62	87.32	69.49	100
comp2036_c0_seq1	comp2036_c0	1062	1062	6108.08	87.27	69.45	100
comp2577_c0_seq1	comp2577_c0	1438	1438	8393.71	87.18	69.38	100
comp3829_c0_seq1	comp3829_c0	500	500	2673.93	87.12	69.33	100
comp1956_c0_seq1	comp1956_c0	1595	1595	9338.79	87.07	69.29	100
comp2549_c0_seq1	comp2549_c0	1303	1303	7558.02	87.03	69.26	100
comp1498_c0_seq1	comp1498_c0	3326	3326	19857.9	86.98	69.22	100
comp2532_c0_seq1	comp2532_c0	1825	1825	10726.14	86.96	69.21	100
comp2183_c0_seq1	comp2183_c0	2590	2590	15360.64	86.87	69.13	100
comp2201_c0_seq1	comp2201_c0	2101	2101	12390.28	86.87	69.13	100
comp1602_c0_seq1	comp1602_c0	999	999	5695.95	86.85	69.12	100
comp12912_c0_seq1	comp12912_c0	528	528	2835.01	86.83	69.1	100
comp2046_c0_seq1	comp2046_c0	1027	1027	5863.86	86.82	69.09	100
comp9306_c0_seq1	comp9306_c0	964	964	5474.72	86.71	69.01	100
comp2130_c0_seq1	comp2130_c0	983	983	5588.77	86.7	68.99	100
comp879_c0_seq1	comp879_c0	2626	2626	15532.21	86.6	68.92	100
comp1624_c0_seq1	comp1624_c0	1125	1125	6438.5	86.55	68.87	100
comp13862_c0_seq1	comp13862_c0	293	293	1401.34	86.41	68.76	100
comp2285_c0_seq1	comp2285_c0	1799	1799	10495.24	86.37	68.73	100
comp1878_c0_seq1	comp1878_c0	1214	1214	6960.11	86.34	68.71	100
comp11214_c0_seq1	comp11214_c0	781	781	4346	86.33	68.7	100
comp1907_c0_seq1	comp1907_c0	2439	2439	14354.99	86.33	68.7	100
comp1462_c0_seq1	comp1462_c0	1930	1930	11265.04	86.2	68.6	100
comp1939_c0_seq1	comp1939_c0	2323	2323	13620.87	86.12	68.53	100
comp2699_c0_seq1	comp2699_c0	2986	2986	17610.62	86.11	68.52	100
comp2206_c0_seq1	comp2206_c0	1384	1384	7963.88	86.09	68.51	100
comp2238_c0_seq1	comp2238_c0	3383	3383	19994.25	86.08	68.5	100
comp1882_c0_seq1	comp1882_c0	2301	2301	13476.01	86.04	68.47	100
comp9682_c0_seq1	comp9682_c0	2008	2008	11713.2	86.04	68.47	100
comp4985_c0_seq1	comp4985_c0	1403	1403	8071.56	86.02	68.46	100
comp8583_c0_seq1	comp8583_c0	396	396	2014.54	86.02	68.45	100
comp8431_c0_seq1	comp8431_c0	1163	1163	6622.79	85.95	68.4	100
comp4194_c0_seq1	comp4194_c0	581	581	3123	85.9	68.36	100
comp2219_c0_seq1	comp2219_c0	1766	1766	10233.92	85.85	68.31	100
comp1953_c0_seq1	comp1953_c0	2861	2861	16795.44	85.79	68.27	100
comp4699_c0_seq1	comp4699_c0	1006	1006	5664.9	85.74	68.23	100
comp7658_c0_seq1	comp7658_c0	2402	2402	14032.3	85.73	68.22	100
comp2477_c0_seq1	comp2477_c0	2372	2372	13849.58	85.71	68.21	100
comp2247_c0_seq1	comp2247_c0	2390	2390	13954.34	85.69	68.19	100
comp2291_c0_seq1	comp2291_c0	1021	1021	5751.6	85.69	68.19	100
comp3596_c0_seq1	comp3596_c0	787	787	4349.79	85.69	68.19	100
comp1092_c0_seq1	comp1092_c0	1683	1683	9710.39	85.62	68.14	100
comp2482_c0_seq1	comp2482_c0	1365	1365	7801.93	85.57	68.1	100
comp10594_c0_seq1	comp10594_c0	2486	2486	14505.71	85.55	68.08	100
comp2733_c0_seq1	comp2733_c0	994	994	5580.04	85.54	68.07	100
comp2018_c0_seq1	comp2018_c0	2329	2329	13563.52	85.53	68.06	100
comp2442_c0_seq1	comp2442_c0	2831	2831	16561.16	85.51	68.05	100
comp2512_c0_seq1	comp2512_c0	1707	1707	9832.79	85.44	67.99	100
comp2639_c0_seq1	comp2639_c0	2289	2289	13309.06	85.43	67.99	100
comp2028_c0_seq1	comp2028_c0	3049	3049	17844.66	85.41	67.97	100
comp1950_c0_seq1	comp1950_c0	2247	2247	13033.64	85.27	67.86	100
comp1444_c0_seq1	comp1444_c0	451	451	2322.87	85.2	67.8	100
comp1988_c0_seq1	comp1988_c0	1377	1377	7839.54	85.2	67.8	100
comp2461_c0_seq1	comp2461_c0	1080	1080	6068.96	85.18	67.79	100
comp1681_c0_seq1	comp1681_c0	2336	2336	13542.56	85.14	67.75	100
comp2089_c0_seq1	comp2089_c0	1363	1363	7745.98	85.09	67.71	100
comp3634_c0_seq1	comp3634_c0	820	820	4515.11	85.08	67.71	100
comp1437_c0_seq1	comp1437_c0	3910	3910	22893.94	85.07	67.7	100
comp3068_c0_seq1	comp3068_c0	681	681	3687.78	85.08	67.7	100
comp1867_c0_seq1	comp1867_c0	820	820	4511.24	85.01	67.65	100
comp1959_c0_seq1	comp1959_c0	1437	1437	8177.32	85	67.64	100
comp4053_c0_seq1	comp4053_c0	5916	5916	34797.93	85	67.64	100
comp2991_c0_seq1	comp2991_c0	1431	1431	8136.1	84.94	67.59	100
comp8582_c0_seq1	comp8582_c0	1711	1711	9794.67	84.9	67.56	100
comp3607_c0_seq1	comp3607_c0	849	849	4676.77	84.89	67.55	100
comp3079_c0_seq1	comp3079_c0	1568	1568	8942.41	84.87	67.54	100
comp1630_c0_seq1	comp1630_c0	2133	2133	12291.92	84.84	67.52	100
comp14012_c0_seq1	comp14012_c0	1281	1281	7233.18	84.8	67.48	100
comp1509_c0_seq2	comp1509_c0	569	569	3011	84.78	67.47	66.57
comp2608_c0_seq1	comp2608_c0	1830	1830	10486.88	84.78	67.47	100
comp1440_c0_seq1	comp1440_c0	3855	3855	22476.85	84.73	67.43	100
comp2553_c0_seq1	comp2553_c0	789	789	4310.36	84.68	67.39	100
comp2387_c0_seq1	comp2387_c0	1719	1719	9814.52	84.66	67.37	100
comp6122_c0_seq1	comp6122_c0	241	241	1064.04	84.57	67.3	100
comp3137_c0_seq1	comp3137_c0	1604	1604	9116.91	84.51	67.25	100
comp2897_c0_seq1	comp2897_c0	2066	2066	11842.97	84.48	67.23	100
comp2186_c0_seq1	comp2186_c0	1362	1362	7682.57	84.46	67.21	100
comp1504_c0_seq1	comp1504_c0	1920	1920	10975.41	84.44	67.19	100
comp8840_c0_seq1	comp8840_c0	1444	1444	8158.09	84.37	67.14	100
comp2097_c0_seq1	comp2097_c0	3141	3141	18158.27	84.32	67.1	100
comp2173_c0_seq1	comp2173_c0	2857	2857	16482.31	84.31	67.09	100
comp5951_c0_seq1	comp5951_c0	707	707	3803.93	84.22	67.02	100
comp3382_c0_seq1	comp3382_c0	676	676	3620.23	84.2	67	100
comp1711_c0_seq1	comp1711_c0	2495	2495	14321.94	84.15	66.97	100
comp4364_c0_seq1	comp4364_c0	1146	1146	6383.98	84.15	66.97	100
comp2249_c0_seq1	comp2249_c0	1150	1150	6405.93	84.13	66.95	100
comp1513_c0_seq1	comp1513_c0	783	783	4238.21	83.96	66.81	100
comp2429_c0_seq1	comp2429_c0	2849	2849	16355.47	83.9	66.77	100
comp1370_c0_seq1	comp1370_c0	941	941	5161.42	83.89	66.76	100
comp2666_c1_seq1	comp2666_c1	1505	1505	8470.25	83.89	66.76	100
comp2823_c0_seq1	comp2823_c0	1974	1974	11215.72	83.85	66.73	100
comp1902_c0_seq1	comp1902_c0	743	743	3997.4	83.83	66.71	100
comp2844_c0_seq1	comp2844_c0	950	950	5208.42	83.8	66.68	100
comp1999_c0_seq1	comp1999_c0	2555	2555	14603.15	83.74	66.64	100
comp3245_c0_seq1	comp3245_c0	1212	1212	6734.56	83.68	66.59	100
comp1327_c0_seq1	comp1327_c0	1614	1614	9073.94	83.57	66.5	100
comp3711_c0_seq1	comp3711_c0	1142	1142	6315.73	83.56	66.5	100
comp3034_c0_seq1	comp3034_c0	1570	1570	8810.74	83.51	66.45	100
comp5572_c0_seq1	comp5572_c0	243	243	1062.23	83.5	66.45	100
comp2652_c0_seq1	comp2652_c0	1047	1047	5752.99	83.45	66.41	100
comp2973_c0_seq1	comp2973_c0	1482	1482	8288.81	83.43	66.39	100
comp1931_c0_seq1	comp1931_c0	867	867	4695.39	83.32	66.31	100
comp2091_c0_seq1	comp2091_c0	1117	1117	6151.74	83.32	66.3	100
comp3295_c0_seq1	comp3295_c0	871	871	4717.6	83.3	66.29	100
comp4523_c0_seq1	comp4523_c0	582	582	3034.16	83.3	66.29	100
comp2188_c0_seq1	comp2188_c0	2042	2042	11536.31	83.29	66.28	100
comp23510_c0_seq1	comp23510_c0	636	636	3347.67	83.27	66.27	100
comp2618_c0_seq1	comp2618_c0	1067	1067	5847.86	83.14	66.16	100
comp3484_c0_seq1	comp3484_c0	1283	1283	7098.27	83.08	66.11	100
comp1764_c0_seq1	comp1764_c0	1791	1791	10045.89	83.05	66.09	100
comp1185_c0_seq1	comp1185_c0	1473	1473	8181.77	82.87	65.95	100
comp3995_c0_seq1	comp3995_c0	1036	1036	5649.04	82.87	65.94	100
comp2673_c0_seq1	comp2673_c0	2422	2422	13675.26	82.84	65.92	100
comp5074_c0_seq1	comp5074_c0	444	444	2217.9	82.83	65.92	100
comp1198_c0_seq1	comp1198_c0	866	866	4661.3	82.82	65.91	100
comp3003_c0_seq1	comp3003_c0	1071	1071	5847.66	82.81	65.9	100
comp2554_c0_seq1	comp2554_c0	1978	1978	11097.33	82.79	65.89	100
comp1299_c0_seq1	comp1299_c0	1906	1906	10673.12	82.74	65.84	100
comp1666_c0_seq1	comp1666_c0	1331	1331	7343.16	82.7	65.81	100
comp3776_c0_seq1	comp3776_c0	276	276	1242.42	82.67	65.79	100
comp1845_c0_seq1	comp1845_c0	1216	1216	6670.72	82.6	65.73	100
comp1898_c0_seq1	comp1898_c0	1416	1416	7824.68	82.59	65.72	100
comp3483_c0_seq1	comp3483_c0	983	983	5322.54	82.57	65.71	100
comp3627_c0_seq1	comp3627_c0	1426	1426	7878.21	82.55	65.69	100
comp2662_c0_seq1	comp2662_c0	1196	1196	6544.79	82.47	65.63	100
comp4255_c0_seq1	comp4255_c0	1086	1086	5909.85	82.46	65.62	100
comp2252_c0_seq1	comp2252_c0	2212	2212	12399.62	82.44	65.61	100
comp1408_c0_seq1	comp1408_c0	1038	1038	5622.16	82.3	65.5	100
comp2496_c0_seq1	comp2496_c0	924	924	4962.51	82.24	65.45	100
comp2978_c0_seq1	comp2978_c0	2163	2163	12083.05	82.21	65.42	100
comp3728_c0_seq1	comp3728_c0	747	747	3941.69	82.18	65.4	100
comp2778_c0_seq1	comp2778_c0	1080	1080	5853.71	82.16	65.38	100
comp10825_c0_seq1	comp10825_c0	811	811	4306.32	82.12	65.35	100
comp2254_c0_seq1	comp2254_c0	2041	2041	11364.64	82.09	65.33	100
comp2681_c0_seq1	comp2681_c0	1180	1180	6421.08	82.07	65.31	100
comp1906_c0_seq1	comp1906_c0	1657	1657	9152.24	82.02	65.27	100
comp2787_c0_seq1	comp2787_c0	1727	1727	9550.87	81.99	65.25	100
comp2035_c0_seq1	comp2035_c0	828	828	4396.64	81.99	65.24	100
comp1743_c0_seq1	comp1743_c0	4477	4477	25275.07	81.86	65.14	100
comp1309_c0_seq1	comp1309_c0	2534	2534	14144.14	81.8	65.09	100
comp1980_c0_seq1	comp1980_c0	944	944	5048.48	81.77	65.07	100
comp1366_c0_seq1	comp1366_c0	1233	1233	6693.03	81.68	65	100
comp2112_c0_seq1	comp2112_c0	1128	1128	6093.77	81.68	65	100
comp2565_c0_seq1	comp2565_c0	1091	1091	5882.3	81.68	65	100
comp2181_c0_seq1	comp2181_c0	600	600	3077.11	81.66	64.98	100
comp1979_c0_seq1	comp1979_c0	3603	3603	20219.88	81.64	64.97	100
comp1828_c0_seq1	comp1828_c0	2974	2974	16622.03	81.61	64.94	100
comp3147_c0_seq1	comp3147_c0	1189	1189	6427.05	81.49	64.85	100
comp4065_c0_seq1	comp4065_c0	1962	1962	10831.56	81.49	64.85	100
comp1679_c0_seq1	comp1679_c0	751	751	3930.92	81.48	64.84	100
comp3570_c0_seq1	comp3570_c0	817	817	4306.98	81.48	64.84	100
comp1830_c0_seq1	comp1830_c0	2734	2734	15211.76	81.39	64.77	100
comp1797_c0_seq1	comp1797_c0	995	995	5314.19	81.38	64.76	100
comp3142_c0_seq1	comp3142_c0	1426	1426	7765.26	81.36	64.75	100
comp3448_c0_seq1	comp3448_c0	1706	1706	9357.98	81.36	64.75	100
comp2093_c0_seq1	comp2093_c0	464	464	2291.67	81.34	64.73	100
comp1933_c0_seq1	comp1933_c0	1628	1628	8910.05	81.32	64.72	100
comp3315_c0_seq1	comp3315_c0	711	711	3692.74	81.26	64.66	100
comp4176_c0_seq1	comp4176_c0	1374	1374	7450.9	81.16	64.59	100
comp5445_c0_seq1	comp5445_c0	211	211	849.99	81.08	64.52	100
comp14741_c0_seq1	comp14741_c0	511	511	2547.98	80.99	64.45	100
comp2296_c0_seq1	comp2296_c0	2089	2089	11478.94	80.95	64.42	100
comp3088_c0_seq1	comp3088_c0	2523	2523	13934.78	80.95	64.42	100
comp3089_c0_seq1	comp3089_c0	1648	1648	8981.22	80.94	64.41	100
comp1441_c0_seq1	comp1441_c0	1549	1549	8418.05	80.91	64.39	100
comp1936_c0_seq1	comp1936_c0	3109	3109	17237.76	80.88	64.37	100
comp1423_c0_seq1	comp1423_c0	1335	1335	7198.89	80.82	64.31	100
comp3494_c0_seq1	comp3494_c0	774	774	4024.67	80.74	64.25	100
comp1810_c0_seq1	comp1810_c0	1543	1543	8363.56	80.71	64.23	100
comp1369_c0_seq1	comp1369_c0	2648	2648	14588.03	80.65	64.18	100
comp3632_c0_seq1	comp3632_c0	728	728	3759.05	80.61	64.15	100
comp1578_c0_seq1	comp1578_c0	3933	3933	21815.21	80.58	64.12	100
comp1700_c0_seq1	comp1700_c0	1753	1753	9529.74	80.55	64.1	100
comp3109_c0_seq1	comp3109_c0	917	917	4817.84	80.5	64.06	100
comp3120_c0_seq1	comp3120_c0	1286	1286	6894.84	80.5	64.06	100
comp3364_c0_seq1	comp3364_c0	724	724	3729.98	80.47	64.03	100
comp2963_c0_seq1	comp2963_c0	659	659	3362	80.41	63.99	100
comp3874_c0_seq1	comp3874_c0	730	730	3761.01	80.41	63.99	100
comp1612_c0_seq1	comp1612_c0	1355	1355	7273.15	80.39	63.97	100
comp1857_c0_seq1	comp1857_c0	1935	1935	10528.77	80.35	63.94	100
comp2214_c0_seq1	comp2214_c0	2849	2849	15663.75	80.35	63.94	100
comp4329_c0_seq1	comp4329_c0	203	203	797.37	80.35	63.94	100
comp2497_c0_seq1	comp2497_c0	1456	1456	7833.9	80.32	63.92	100
comp2507_c0_seq1	comp2507_c0	1816	1816	9852.14	80.29	63.89	100
comp3847_c0_seq1	comp3847_c0	2367	2367	12938.73	80.25	63.86	100
comp2456_c0_seq1	comp2456_c0	1879	1879	10196.27	80.21	63.83	100
comp3700_c0_seq1	comp3700_c0	856	856	4458.27	80.21	63.83	100
comp3229_c0_seq1	comp3229_c0	2685	2685	14709.18	80.17	63.8	100
comp2789_c0_seq1	comp2789_c0	1132	1132	6003.01	80.17	63.79	100
comp2574_c0_seq1	comp2574_c0	2309	2309	12591.79	80.11	63.75	100
comp4438_c0_seq1	comp4438_c0	360	360	1672.97	80.04	63.69	100
comp2463_c0_seq1	comp2463_c0	1406	1406	7522.14	79.99	63.65	100
comp2174_c0_seq1	comp2174_c0	2619	2619	14304.07	79.97	63.64	100
comp1569_c0_seq1	comp1569_c0	3388	3388	18601.08	79.96	63.63	100
comp2966_c0_seq1	comp2966_c0	2530	2530	13791.3	79.89	63.57	100
comp3017_c0_seq1	comp3017_c0	2137	2137	11596.3	79.89	63.57	100
comp3346_c0_seq1	comp3346_c0	872	872	4529.81	79.89	63.57	100
comp2026_c0_seq1	comp2026_c0	2393	2393	13021.91	79.86	63.55	100
comp2068_c0_seq1	comp2068_c0	1690	1690	9090.03	79.81	63.51	100
comp4003_c0_seq1	comp4003_c0	1629	1629	8749.87	79.81	63.51	100
comp2467_c0_seq1	comp2467_c0	2124	2124	11506.8	79.77	63.48	100
comp3191_c0_seq1	comp3191_c0	1060	1060	5571.34	79.76	63.47	100
comp4045_c0_seq1	comp4045_c0	1592	1592	8537.08	79.75	63.46	100
comp5240_c0_seq1	comp5240_c0	439	439	2107.45	79.75	63.46	100
comp1920_c0_seq1	comp1920_c0	1091	1091	5739.93	79.7	63.43	100
comp2771_c0_seq1	comp2771_c0	1640	1640	8792.8	79.64	63.38	100
comp1241_c0_seq1	comp1241_c0	2032	2032	10975.05	79.64	63.37	100
comp2788_c0_seq1	comp2788_c0	839	839	4329.27	79.59	63.34	100
comp3459_c0_seq1	comp3459_c0	1236	1236	6539.28	79.6	63.34	100
comp12188_c0_seq1	comp12188_c0	2026	2026	10924.75	79.51	63.28	100
comp3683_c0_seq1	comp3683_c0	1896	1896	10202.57	79.52	63.28	100
comp2326_c0_seq1	comp2326_c0	925	925	4802.99	79.51	63.27	100
comp4856_c0_seq1	comp4856_c0	881	881	4556.71	79.48	63.25	100
comp2145_c0_seq1	comp2145_c0	2149	2149	11599.88	79.45	63.23	100
comp3398_c0_seq1	comp3398_c0	1019	1019	5319.14	79.41	63.2	100
comp1147_c0_seq1	comp1147_c0	7798	7798	42917.32	79.33	63.13	100
comp4192_c0_seq1	comp4192_c0	941	941	4881.18	79.33	63.13	100
comp3250_c0_seq1	comp3250_c0	2139	2139	11509.06	79.21	63.04	100
comp2021_c0_seq1	comp2021_c0	1134	1134	5942.22	79.21	63.03	100
comp3805_c0_seq1	comp3805_c0	1103	1103	5767.7	79.17	63	100
comp2023_c0_seq1	comp2023_c0	2554	2554	13797.41	79.15	62.99	100
comp3013_c0_seq1	comp3013_c0	815	815	4172.48	79.15	62.99	100
comp1467_c0_seq1	comp1467_c0	1680	1680	8959.38	79.15	62.98	100
comp2314_c0_seq1	comp2314_c0	2052	2052	11017.13	79.14	62.98	100
comp3830_c0_seq1	comp3830_c0	967	967	5013.13	79.14	62.98	100
comp3022_c0_seq1	comp3022_c0	1470	1470	7784.41	79.02	62.88	100
comp2104_c0_seq1	comp2104_c0	1271	1271	6681.94	78.98	62.85	100
comp2024_c0_seq1	comp2024_c0	1062	1062	5526.77	78.97	62.84	100
comp2781_c0_seq1	comp2781_c0	1548	1548	8210.68	78.97	62.84	100
comp3106_c0_seq1	comp3106_c0	2808	2808	15166.82	78.96	62.84	100
[truncated: 84,081 more rows]
