# Supplementary material for: De Novo Transcriptome Assembly from Inflorescence of Orchis italica: Analysis of Coding and Non-Coding Transcripts
Source: PLoS One. 2014 Jul 15;9(7):e102155. doi: 10.1371/journal.pone.0102155 (PMC4099010; doi:10.1371/journal.pone.0102155)
Supplement: Table S5 — GO annotation of the 1,144 most expressed unigenes of O. italica and comparison of their level 2 GO terms with those of the reference transcriptome. (XLSX) [file pone.0102155.s005.xlsx]

## Sheet: Fisher exact test
GO class level 2	GO_enr	GO_whole	p fisher exact test two.sided	odds ratio
cellular process	815	22739	0.000000001475	0.7869945
metabolic process	769	21301	0.00000002445	0.7978207
biological regulation	335	9560	0.00006613	0.7962193
response to stimulus	511	8866	0.00000000006378	1392154
establishment of localization	241	6983	0.0003466	0.7885065
cellular component organization or biogenesis	403	4979	0.00000000000000022	1985623
developmental process	238	4425	0.0008699	1266519
reproductive process	127	2633	0.2062	1124969
other biological process	348	6510	0.00006864	1266623
	3787	87996
cell part	933	24009	0.00000000000000022	0.6161865
organelle	723	13293	0.2085	1057431
organelle part	473	7114	0.0000001006	1330598
macromolecular complex	386	6754	0.06597	1110847
cell junction	108	1054	0.0000000005042	2002918
extracellular region	121	999	0.000000000000001646	2381511
other cellular component	39	120	0.00000000000000022	6303049
	2783	53343
catalytic activity	475	18691	0.00001032	0.7781497
binding	609	18442	0.001416	1192123
transporter activity	54	3916	0.00000000005114	0.4414967
nucleic acid binding transcription factor activity	36	2037	0.0007817	0.5826554
molecular transducer activity	8	1270	0.000000008856	0.206979
electron carrier activity	23	764	0.9145	1010952
structural molecule activity	146	654	0.00000000000000022	8249191
receptor activity	4	501	0.0019	0.2659768
other molecular function	48	831	0.00003786	1972603
	1403	47106
