# Supplementary material for: De Novo Transcriptome Assembly from Inflorescence of Orchis italica: Analysis of Coding and Non-Coding Transcripts
Source: PLoS One. 2014 Jul 15;9(7):e102155. doi: 10.1371/journal.pone.0102155 (PMC4099010; doi:10.1371/journal.pone.0102155)
Supplement: Table S6 — Long non-coding RNA predictions. (XLSX) [file pone.0102155.s006.xlsx]

## Sheet: Portrait_results
Sequence name	Coding Probability	Non-Coding Probability	%Non-Coding Probability
comp0_c0_seq1	0.951298	0.0487019	4.87019
comp100002_c0_seq1	0.5	0.5	50
comp100003_c0_seq1	0.904972	0.0950276	9.50276
comp100004_c0_seq1	0.103173	0.896827	89.6827
comp100006_c0_seq1	0.0217569	0.978243	97.8243
comp100007_c0_seq1	0.304277	0.695723	69.5723
comp100008_c0_seq1	0.161432	0.838568	83.8568
comp10001_c0_seq1	0.963137	0.0368629	3.68629
comp100011_c0_seq1	0.0842408	0.915759	91.5759
comp100012_c0_seq1	0.0695604	0.93044	93.044
comp100013_c0_seq1	0.374446	0.625554	62.5554
comp100014_c0_seq1	0.571939	0.428061	42.8061
comp100016_c0_seq1	0.845533	0.154467	15.4467
comp100017_c0_seq1	0.122153	0.877847	87.7847
comp100019_c0_seq1	0.139788	0.860212	86.0212
comp100025_c0_seq1	0.0361513	0.963849	96.3849
comp100033_c0_seq1	0.51921	0.48079	48.079
comp100036_c0_seq1	0.0631665	0.936833	93.6833
comp100038_c0_seq1	0.140849	0.859151	85.9151
comp100039_c0_seq1	0.65065	0.34935	34.935
comp100040_c0_seq1	0.149403	0.850597	85.0597
comp100047_c0_seq1	0.0550441	0.944956	94.4956
comp100051_c0_seq1	0.0708354	0.929165	92.9165
comp100052_c0_seq1	0.0388148	0.961185	96.1185
comp100054_c0_seq1	0.197468	0.802532	80.2532
comp100055_c0_seq1	0.0592173	0.940783	94.0783
comp100058_c0_seq1	0.548118	0.451882	45.1882
comp100060_c0_seq1	0.125265	0.874735	87.4735
comp100062_c0_seq1	0.454256	0.545744	54.5744
comp100064_c0_seq1	0.0314458	0.968554	96.8554
comp100069_c0_seq1	0.1182	0.8818	88.18
comp100072_c0_seq1	0.133625	0.866375	86.6375
comp100074_c0_seq1	0.250242	0.749758	74.9758
comp100075_c0_seq1	0.538989	0.461011	46.1011
comp100076_c0_seq1	0.0789124	0.921088	92.1088
comp100077_c0_seq1	0.213726	0.786274	78.6274
comp100079_c0_seq1	0.118458	0.881542	88.1542
comp100082_c0_seq1	0.04312	0.95688	95.688
comp100084_c0_seq1	0.137362	0.862638	86.2638
comp100086_c0_seq1	0.0543771	0.945623	94.5623
comp100087_c0_seq1	0.0519748	0.948025	94.8025
comp100088_c0_seq1	0.0920756	0.907924	90.7924
comp100090_c0_seq1	0.319051	0.680949	68.0949
comp100094_c0_seq1	0.151908	0.848092	84.8092
comp100095_c0_seq1	0.326608	0.673392	67.3392
comp100096_c0_seq1	0.0557621	0.944238	94.4238
comp100097_c0_seq1	0.0534103	0.94659	94.659
comp100098_c0_seq1	0.449848	0.550152	55.0152
comp100100_c0_seq1	0.645301	0.354699	35.4699
comp100101_c0_seq1	0.886061	0.113939	11.3939
comp100102_c0_seq1	0.22546	0.77454	77.454
comp100104_c0_seq1	0.00690616	0.993094	99.3094
comp100107_c0_seq1	0.595063	0.404937	40.4937
comp100115_c0_seq1	0.895251	0.104749	10.4749
comp100121_c0_seq1	0.091919	0.908081	90.8081
comp100122_c0_seq1	0.423341	0.576659	57.6659
comp100123_c0_seq1	0.0435577	0.956442	95.6442
comp100125_c0_seq1	0.04621	0.95379	95.379
comp100127_c0_seq1	0.116386	0.883614	88.3614
comp100129_c0_seq1	0.0664996	0.9335	93.35
comp100130_c0_seq1	0.190632	0.809368	80.9368
comp100132_c0_seq1	0.218531	0.781469	78.1469
comp10014_c0_seq1	0.819825	0.180175	18.0175
comp100140_c0_seq1	0.0692798	0.93072	93.072
comp100143_c0_seq1	0.228522	0.771478	77.1478
comp100145_c0_seq1	0.0359797	0.96402	96.402
comp100146_c0_seq1	0.168348	0.831652	83.1652
comp100148_c0_seq1	0.182784	0.817216	81.7216
comp100150_c0_seq1	0.0628961	0.937104	93.7104
comp100152_c0_seq1	0.133182	0.866818	86.6818
comp100153_c0_seq1	0.0497117	0.950288	95.0288
comp100155_c0_seq1	0.0503951	0.949605	94.9605
comp100156_c0_seq1	0.0536624	0.946338	94.6338
comp100165_c0_seq1	0.180436	0.819564	81.9564
comp100167_c0_seq1	0.91959	0.0804102	8.04102
comp100169_c0_seq1	0.979719	0.020281	2.0281
comp100171_c0_seq1	0.0971587	0.902841	90.2841
comp100175_c0_seq1	0.471435	0.528565	52.8565
comp100177_c0_seq1	0.874993	0.125007	12.5007
comp100179_c0_seq1	0.3037	0.6963	69.63
comp100180_c0_seq1	0.14706	0.85294	85.294
comp100182_c0_seq1	0.992023	0.00797671	0.797671
comp100184_c0_seq1	0.13207	0.86793	86.793
comp100186_c0_seq1	0.120166	0.879834	87.9834
comp100189_c0_seq1	0.471384	0.528616	52.8616
comp100192_c0_seq1	0.0441626	0.955837	95.5837
comp100193_c0_seq1	0.0449373	0.955063	95.5063
comp100195_c0_seq1	0.0218389	0.978161	97.8161
comp100196_c0_seq1	0.127032	0.872968	87.2968
comp100199_c0_seq1	0.0562553	0.943745	94.3745
comp100203_c0_seq1	0.191837	0.808163	80.8163
comp100204_c0_seq1	0.0468306	0.953169	95.3169
comp100205_c0_seq1	0.380188	0.619812	61.9812
comp100209_c0_seq1	0.25738	0.74262	74.262
comp100212_c0_seq1	0.19617	0.80383	80.383
comp100213_c0_seq1	0.0547481	0.945252	94.5252
comp100214_c0_seq1	0.0313636	0.968636	96.8636
comp100215_c0_seq1	0.371925	0.628075	62.8075
comp100218_c0_seq1	0.185453	0.814547	81.4547
comp100222_c0_seq1	0.152591	0.847409	84.7409
comp100224_c0_seq1	0.997173	0.00282733	0.282733
comp100225_c0_seq1	0.50831	0.49169	49.169
comp100226_c0_seq1	0.942457	0.0575431	5.75431
comp100228_c0_seq1	0.917754	0.082246	8.2246
comp100230_c0_seq1	0.086833	0.913167	91.3167
comp100231_c0_seq1	0.202401	0.797599	79.7599
comp100232_c0_seq1	0.0218969	0.978103	97.8103
comp100234_c0_seq1	0.182524	0.817476	81.7476
comp100237_c0_seq1	0.841888	0.158112	15.8112
comp100238_c0_seq1	0.898022	0.101978	10.1978
comp100240_c0_seq1	0.0886193	0.911381	91.1381
comp100241_c0_seq1	0.338034	0.661966	66.1966
comp100242_c0_seq1	0.00793113	0.992069	99.2069
comp100244_c0_seq1	0.322205	0.677795	67.7795
comp100249_c0_seq1	0.285502	0.714498	71.4498
comp100253_c0_seq1	0.986791	0.0132085	1.32085
comp100256_c0_seq1	0.0124937	0.987506	98.7506
comp100257_c0_seq1	0.0497848	0.950215	95.0215
comp100258_c0_seq1	0.218991	0.781009	78.1009
comp100259_c0_seq1	0.539968	0.460032	46.0032
comp100260_c0_seq1	0.310941	0.689059	68.9059
comp100263_c0_seq1	0.227182	0.772818	77.2818
comp100264_c0_seq1	0.115077	0.884923	88.4923
comp100266_c0_seq1	0.732819	0.267181	26.7181
comp100267_c0_seq1	0.14104	0.85896	85.896
comp100269_c0_seq1	0.737384	0.262616	26.2616
comp100273_c0_seq1	0.95884	0.0411602	4.11602
comp100274_c0_seq1	0.0481872	0.951813	95.1813
comp100276_c0_seq1	0.101874	0.898126	89.8126
comp100281_c0_seq1	0.156472	0.843528	84.3528
comp100282_c0_seq1	0.102184	0.897816	89.7816
comp100283_c0_seq1	0.779343	0.220657	22.0657
comp100288_c0_seq1	0.102924	0.897076	89.7076
comp100289_c0_seq1	0.0516302	0.94837	94.837
comp100291_c0_seq1	0.135438	0.864562	86.4562
comp100295_c0_seq1	0.229479	0.770521	77.0521
comp100296_c0_seq1	0.521178	0.478822	47.8822
comp100297_c0_seq1	0.068263	0.931737	93.1737
comp100299_c0_seq1	0.0628704	0.93713	93.713
comp100300_c0_seq1	0.214543	0.785457	78.5457
comp100303_c0_seq1	0.618735	0.381265	38.1265
comp100305_c0_seq1	0.275777	0.724223	72.4223
comp100309_c0_seq1	0.243664	0.756336	75.6336
comp100311_c0_seq1	0.493737	0.506263	50.6263
comp100315_c0_seq1	0.0742111	0.925789	92.5789
comp100316_c0_seq1	0.0195351	0.980465	98.0465
comp100317_c0_seq1	0.74044	0.25956	25.956
comp100319_c0_seq1	0.803574	0.196426	19.6426
comp100321_c0_seq1	0.0904869	0.909513	90.9513
comp100322_c0_seq1	0.427515	0.572485	57.2485
comp100325_c0_seq1	0.0228877	0.977112	97.7112
comp100327_c0_seq1	0.943972	0.0560278	5.60278
comp100329_c0_seq1	0.346804	0.653196	65.3196
comp100330_c0_seq1	0.10177	0.89823	89.823
comp100332_c0_seq1	0.0887152	0.911285	91.1285
comp100338_c0_seq1	0.110054	0.889946	88.9946
comp10034_c0_seq1	0.317141	0.682859	68.2859
comp100342_c0_seq1	0.49051	0.50949	50.949
comp100345_c0_seq1	0.108235	0.891765	89.1765
comp100348_c0_seq1	0.0942339	0.905766	90.5766
comp100350_c0_seq1	0.702988	0.297012	29.7012
comp100351_c0_seq1	0.115523	0.884477	88.4477
comp100352_c0_seq1	0.371529	0.628471	62.8471
comp100353_c0_seq1	0.302984	0.697016	69.7016
comp100355_c0_seq1	0.190669	0.809331	80.9331
comp100361_c0_seq1	0.203222	0.796778	79.6778
comp100364_c0_seq1	0.542563	0.457437	45.7437
comp100365_c0_seq1	0.0922055	0.907795	90.7795
comp100366_c0_seq1	0.0569118	0.943088	94.3088
comp100371_c0_seq1	0.0679965	0.932003	93.2003
comp100373_c0_seq1	0.351114	0.648886	64.8886
comp100376_c0_seq1	0.075287	0.924713	92.4713
comp100384_c0_seq1	0.141179	0.858821	85.8821
comp100387_c0_seq1	0.720583	0.279417	27.9417
comp100391_c0_seq1	0.0613666	0.938633	93.8633
comp100393_c0_seq1	0.123258	0.876742	87.6742
comp100395_c0_seq1	0.372453	0.627547	62.7547
comp100396_c0_seq1	0.262816	0.737184	73.7184
comp100397_c0_seq1	0.0378499	0.96215	96.215
comp100398_c0_seq1	0.0795748	0.920425	92.0425
comp100399_c0_seq1	0.389717	0.610283	61.0283
comp100400_c0_seq1	0.584798	0.415202	41.5202
comp100401_c0_seq1	0.314284	0.685716	68.5716
comp100406_c0_seq1	0.264148	0.735852	73.5852
comp100407_c0_seq1	0.139985	0.860015	86.0015
comp100410_c0_seq1	0.0768452	0.923155	92.3155
comp100411_c0_seq1	0.623045	0.376955	37.6955
comp100412_c0_seq1	0.0914732	0.908527	90.8527
comp100413_c0_seq1	0.308969	0.691031	69.1031
comp100415_c0_seq1	0.742155	0.257845	25.7845
comp100417_c0_seq1	0.0697211	0.930279	93.0279
comp100433_c0_seq1	0.269613	0.730387	73.0387
comp100434_c0_seq1	0.146518	0.853482	85.3482
comp100437_c0_seq1	0.755244	0.244756	24.4756
comp100438_c0_seq1	0.286401	0.713599	71.3599
comp100439_c0_seq1	0.0414575	0.958543	95.8543
comp100440_c0_seq1	0.744551	0.255449	25.5449
comp100443_c0_seq1	0.331997	0.668003	66.8003
comp100445_c0_seq1	0.0284065	0.971594	97.1594
comp100446_c0_seq1	0.175763	0.824237	82.4237
comp100450_c0_seq1	0.0248039	0.975196	97.5196
comp100452_c0_seq1	0.109433	0.890567	89.0567
comp100453_c0_seq1	0.344331	0.655669	65.5669
comp100460_c0_seq1	0.0539098	0.94609	94.609
comp100462_c0_seq1	0.229746	0.770254	77.0254
comp100464_c0_seq1	0.0748816	0.925118	92.5118
comp100465_c0_seq1	0.193823	0.806177	80.6177
comp100467_c0_seq1	0.0169563	0.983044	98.3044
comp100468_c0_seq1	0.112029	0.887971	88.7971
comp100469_c0_seq1	0.407088	0.592912	59.2912
comp100471_c0_seq1	0.452446	0.547554	54.7554
comp100472_c0_seq1	0.163457	0.836543	83.6543
comp100473_c0_seq1	0.375873	0.624127	62.4127
comp100475_c0_seq1	0.0794956	0.920504	92.0504
comp100476_c0_seq1	0.806184	0.193816	19.3816
comp100477_c0_seq1	0.366012	0.633988	63.3988
comp100478_c0_seq1	0.620255	0.379745	37.9745
comp100479_c0_seq1	0.057798	0.942202	94.2202
comp100480_c0_seq1	0.364421	0.635579	63.5579
comp100481_c0_seq1	0.424949	0.575051	57.5051
comp100485_c0_seq1	0.223501	0.776499	77.6499
comp100489_c0_seq1	0.476256	0.523744	52.3744
comp100491_c0_seq1	0.050642	0.949358	94.9358
comp100493_c0_seq1	0.178781	0.821219	82.1219
comp100495_c0_seq1	0.294611	0.705389	70.5389
comp100496_c0_seq1	0.585626	0.414374	41.4374
comp100499_c0_seq1	0.0813877	0.918612	91.8612
comp100500_c0_seq1	0.14466	0.85534	85.534
comp100501_c0_seq1	0.372568	0.627432	62.7432
comp100505_c0_seq1	0.0516544	0.948346	94.8346
comp100509_c0_seq1	0.1372	0.8628	86.28
comp100512_c0_seq1	0.02804	0.97196	97.196
comp100513_c0_seq1	0.782325	0.217675	21.7675
comp100514_c0_seq1	0.0433609	0.956639	95.6639
comp100515_c0_seq1	0.0771325	0.922868	92.2868
comp100519_c0_seq1	0.0412785	0.958721	95.8721
comp100520_c0_seq1	0.0500602	0.94994	94.994
comp100521_c0_seq1	0.112184	0.887816	88.7816
comp100525_c0_seq1	0.523788	0.476212	47.6212
comp100526_c0_seq1	0.187779	0.812221	81.2221
comp100529_c0_seq1	0.286238	0.713762	71.3762
comp100533_c0_seq1	0.888785	0.111215	11.1215
comp100537_c0_seq1	0.179955	0.820045	82.0045
comp100540_c0_seq1	0.0962607	0.903739	90.3739
comp100541_c0_seq1	0.123515	0.876485	87.6485
comp100544_c0_seq1	0.119988	0.880012	88.0012
comp100547_c0_seq1	0.157943	0.842057	84.2057
comp100552_c0_seq1	0.830383	0.169617	16.9617
comp100553_c0_seq1	0.433325	0.566675	56.6675
comp100554_c0_seq1	0.0879267	0.912073	91.2073
comp100555_c0_seq1	0.063928	0.936072	93.6072
comp100556_c0_seq1	0.466547	0.533453	53.3453
comp100558_c0_seq1	0.0732773	0.926723	92.6723
comp100559_c0_seq1	0.567971	0.432029	43.2029
comp100560_c0_seq1	0.0785862	0.921414	92.1414
comp100561_c0_seq1	0.0376834	0.962317	96.2317
comp100562_c0_seq1	0.963922	0.0360783	3.60783
comp100567_c0_seq1	0.406069	0.593931	59.3931
comp100568_c0_seq1	0.214006	0.785994	78.5994
comp100569_c0_seq1	0.172606	0.827394	82.7394
comp100570_c0_seq1	0.227383	0.772617	77.2617
comp100571_c0_seq1	0.789383	0.210617	21.0617
comp100572_c0_seq1	0.0950501	0.90495	90.495
comp100575_c0_seq1	0.0417985	0.958201	95.8201
comp100577_c0_seq1	0.225018	0.774982	77.4982
comp100580_c0_seq1	0.145725	0.854275	85.4275
comp100583_c0_seq1	0.063961	0.936039	93.6039
comp100584_c0_seq1	0.055484	0.944516	94.4516
comp100585_c0_seq1	0.987755	0.0122448	1.22448
comp100586_c0_seq1	0.405807	0.594193	59.4193
comp100587_c0_seq1	0.17232	0.82768	82.768
comp100588_c0_seq1	0.182328	0.817672	81.7672
comp100589_c0_seq1	0.157544	0.842456	84.2456
comp100590_c0_seq1	0.219177	0.780823	78.0823
comp100592_c0_seq1	0.176672	0.823328	82.3328
comp100594_c0_seq1	0.0675862	0.932414	93.2414
comp100595_c0_seq1	0.0966868	0.903313	90.3313
comp100596_c0_seq1	0.14564	0.85436	85.436
comp100597_c0_seq1	0.0344483	0.965552	96.5552
comp100598_c0_seq1	0.719294	0.280706	28.0706
comp100599_c0_seq1	0.0252251	0.974775	97.4775
comp100601_c0_seq1	0.0603161	0.939684	93.9684
comp100603_c0_seq1	0.46931	0.53069	53.069
comp100607_c0_seq1	0.0535178	0.946482	94.6482
comp100614_c0_seq1	0.135929	0.864071	86.4071
comp100615_c0_seq1	0.0525178	0.947482	94.7482
comp100616_c0_seq1	0.0274153	0.972585	97.2585
comp100618_c0_seq1	0.189021	0.810979	81.0979
comp100619_c0_seq1	0.852926	0.147074	14.7074
comp10062_c0_seq1	0.0657848	0.934215	93.4215
comp100620_c0_seq1	0.976518	0.0234825	2.34825
comp100623_c0_seq1	0.0642106	0.935789	93.5789
comp100625_c0_seq1	0.18045	0.81955	81.955
comp100627_c0_seq1	0.542941	0.457059	45.7059
comp100629_c0_seq1	0.133605	0.866395	86.6395
comp100638_c0_seq1	0.0900381	0.909962	90.9962
comp100639_c0_seq1	0.0266037	0.973396	97.3396
comp10064_c0_seq1	0.921532	0.0784683	7.84683
comp100641_c0_seq1	0.220633	0.779367	77.9367
comp100644_c0_seq1	0.230745	0.769255	76.9255
comp100648_c0_seq1	0.148903	0.851097	85.1097
comp100649_c0_seq1	0.0556766	0.944323	94.4323
comp100650_c0_seq1	0.197634	0.802366	80.2366
comp100653_c0_seq1	0.131302	0.868698	86.8698
comp100658_c0_seq1	0.107891	0.892109	89.2109
comp100659_c0_seq1	0.288279	0.711721	71.1721
comp100660_c0_seq1	0.129942	0.870058	87.0058
comp100661_c0_seq1	0.0449022	0.955098	95.5098
comp100662_c0_seq1	0.119062	0.880938	88.0938
comp100664_c0_seq1	0.0254294	0.974571	97.4571
comp100666_c0_seq1	0.177228	0.822772	82.2772
comp100670_c0_seq1	0.0536081	0.946392	94.6392
comp100671_c0_seq1	0.184286	0.815714	81.5714
comp100672_c0_seq1	0.46766	0.53234	53.234
comp100673_c0_seq1	0.983878	0.0161221	1.61221
comp100677_c0_seq1	0.320352	0.679648	67.9648
comp100678_c0_seq1	0.352762	0.647238	64.7238
comp100679_c0_seq1	0.894153	0.105847	10.5847
comp100680_c0_seq1	0.469155	0.530845	53.0845
comp100681_c0_seq1	0.702643	0.297357	29.7357
comp100684_c0_seq1	0.631676	0.368324	36.8324
comp100685_c0_seq1	0.114478	0.885522	88.5522
comp100687_c0_seq1	0.184263	0.815737	81.5737
comp100689_c0_seq1	0.020014	0.979986	97.9986
comp100690_c0_seq1	0.121156	0.878844	87.8844
comp100697_c0_seq1	0.216163	0.783837	78.3837
comp100698_c0_seq1	0.0231644	0.976836	97.6836
comp100699_c0_seq1	0.0921198	0.90788	90.788
comp100700_c0_seq1	0.0465003	0.9535	95.35
comp100703_c0_seq1	0.932908	0.067092	6.7092
comp100704_c0_seq1	0.0893867	0.910613	91.0613
comp100711_c0_seq1	0.0788901	0.92111	92.111
comp100712_c0_seq1	0.0977079	0.902292	90.2292
comp100713_c0_seq1	0.297421	0.702579	70.2579
comp100714_c0_seq1	0.0810501	0.91895	91.895
comp100716_c0_seq1	0.574637	0.425363	42.5363
comp100717_c0_seq1	0.36921	0.63079	63.079
comp100719_c0_seq1	0.37732	0.62268	62.268
comp100724_c0_seq1	0.249687	0.750313	75.0313
comp100727_c0_seq1	0.0364616	0.963538	96.3538
comp100728_c0_seq1	0.178772	0.821228	82.1228
comp100729_c0_seq1	0.0686991	0.931301	93.1301
comp100730_c0_seq1	0.90035	0.0996502	9.96502
comp100734_c0_seq1	0.540513	0.459487	45.9487
comp100736_c0_seq1	0.235026	0.764974	76.4974
comp100737_c0_seq1	0.395335	0.604665	60.4665
comp100739_c0_seq1	0.0648364	0.935164	93.5164
comp100740_c0_seq1	0.0733443	0.926656	92.6656
comp100741_c0_seq1	0.0707782	0.929222	92.9222
comp100742_c0_seq1	0.0254881	0.974512	97.4512
comp100745_c0_seq1	0.0971995	0.902801	90.2801
comp100747_c0_seq1	0.661827	0.338173	33.8173
comp100748_c0_seq1	0.0320118	0.967988	96.7988
comp100750_c0_seq1	0.0567826	0.943217	94.3217
comp100751_c0_seq1	0.418496	0.581504	58.1504
comp100752_c0_seq1	0.0871888	0.912811	91.2811
comp100753_c0_seq1	0.172864	0.827136	82.7136
comp100754_c0_seq1	0.0942666	0.905733	90.5733
comp100755_c0_seq1	0.0166839	0.983316	98.3316
comp100756_c0_seq1	0.644911	0.355089	35.5089
comp100758_c0_seq1	0.0597051	0.940295	94.0295
comp100762_c0_seq1	0.0904712	0.909529	90.9529
comp100763_c0_seq1	0.100455	0.899545	89.9545
comp100765_c0_seq1	0.143399	0.856601	85.6601
comp100767_c0_seq1	0.160957	0.839043	83.9043
comp100771_c0_seq1	0.0879901	0.91201	91.201
comp100773_c0_seq1	0.0832493	0.916751	91.6751
comp100774_c0_seq1	0.223883	0.776117	77.6117
comp100776_c0_seq1	0.0966327	0.903367	90.3367
comp100781_c0_seq1	0.120296	0.879704	87.9704
comp100783_c0_seq1	0.0214975	0.978502	97.8502
comp100786_c0_seq1	0.590193	0.409807	40.9807
comp100788_c0_seq1	0.0423473	0.957653	95.7653
comp100790_c0_seq1	0.232474	0.767526	76.7526
comp100792_c0_seq1	0.691361	0.308639	30.8639
comp100794_c0_seq1	0.152941	0.847059	84.7059
comp100795_c0_seq1	0.080286	0.919714	91.9714
comp100796_c0_seq1	0.845966	0.154034	15.4034
comp100797_c0_seq1	0.0514545	0.948546	94.8546
comp100798_c0_seq1	0.113039	0.886961	88.6961
comp100799_c0_seq1	0.0481901	0.95181	95.181
comp100800_c0_seq1	0.717979	0.282021	28.2021
comp100801_c0_seq1	0.168309	0.831691	83.1691
comp100805_c0_seq1	0.0273636	0.972636	97.2636
comp100806_c0_seq1	0.643956	0.356044	35.6044
comp100807_c0_seq1	0.0566811	0.943319	94.3319
comp100808_c0_seq1	0.315976	0.684024	68.4024
comp100809_c0_seq1	0.230162	0.769838	76.9838
comp100812_c0_seq1	0.235572	0.764428	76.4428
comp100813_c0_seq1	0.220403	0.779597	77.9597
comp100816_c0_seq1	0.543139	0.456861	45.6861
comp100817_c0_seq1	0.281377	0.718623	71.8623
comp100818_c0_seq1	0.729396	0.270604	27.0604
comp100820_c0_seq1	0.0410968	0.958903	95.8903
comp100822_c0_seq1	0.0700476	0.929952	92.9952
comp100824_c0_seq1	0.0463264	0.953674	95.3674
comp100827_c0_seq1	0.0104318	0.989568	98.9568
comp100829_c0_seq1	0.111228	0.888772	88.8772
comp100831_c0_seq1	0.0821313	0.917869	91.7869
comp100834_c0_seq1	0.559086	0.440914	44.0914
comp100835_c0_seq1	0.140425	0.859575	85.9575
comp100839_c0_seq1	0.241543	0.758457	75.8457
comp100840_c0_seq1	0.0224067	0.977593	97.7593
comp100841_c0_seq1	0.0802799	0.91972	91.972
comp100842_c0_seq1	0.0259006	0.974099	97.4099
comp100844_c0_seq1	0.934373	0.0656274	6.56274
comp100845_c0_seq1	0.042797	0.957203	95.7203
comp100849_c0_seq1	0.110402	0.889598	88.9598
comp100853_c0_seq1	0.223731	0.776269	77.6269
comp100855_c0_seq1	0.54892	0.45108	45.108
comp100856_c0_seq1	0.0421225	0.957877	95.7877
comp100857_c0_seq1	0.20098	0.79902	79.902
comp100859_c0_seq1	0.130864	0.869136	86.9136
comp100861_c0_seq1	0.666841	0.333159	33.3159
comp100862_c0_seq1	0.0410972	0.958903	95.8903
comp100863_c0_seq1	0.0475243	0.952476	95.2476
comp100865_c0_seq1	0.0774509	0.922549	92.2549
comp100866_c0_seq1	0.0224563	0.977544	97.7544
comp100869_c0_seq1	0.124413	0.875587	87.5587
comp100871_c0_seq1	0.0280071	0.971993	97.1993
comp100872_c0_seq1	0.100206	0.899794	89.9794
comp100874_c0_seq1	0.637641	0.362359	36.2359
comp100877_c0_seq1	0.259992	0.740008	74.0008
comp100878_c0_seq1	0.757684	0.242316	24.2316
comp100884_c0_seq1	0.082985	0.917015	91.7015
comp100886_c0_seq1	0.169666	0.830334	83.0334
comp100887_c0_seq1	0.107317	0.892683	89.2683
comp100889_c0_seq1	0.0798557	0.920144	92.0144
comp100890_c0_seq1	0.419674	0.580326	58.0326
comp100892_c0_seq1	0.311308	0.688692	68.8692
comp100893_c0_seq1	0.116345	0.883655	88.3655
comp100898_c0_seq1	0.598086	0.401914	40.1914
comp100900_c0_seq1	0.350066	0.649934	64.9934
comp100902_c0_seq1	0.0654904	0.93451	93.451
comp100903_c0_seq1	0.0128861	0.987114	98.7114
comp100904_c0_seq1	0.0482341	0.951766	95.1766
comp100910_c0_seq1	0.266011	0.733989	73.3989
comp100912_c0_seq1	0.0396816	0.960318	96.0318
comp100913_c0_seq1	0.0788763	0.921124	92.1124
comp100916_c0_seq1	0.019919	0.980081	98.0081
comp100918_c0_seq1	0.0136228	0.986377	98.6377
comp100919_c0_seq1	0.0320787	0.967921	96.7921
comp100922_c0_seq1	0.569543	0.430457	43.0457
comp100923_c0_seq1	0.138846	0.861154	86.1154
comp100924_c0_seq1	0.0179244	0.982076	98.2076
comp100926_c0_seq1	0.206023	0.793977	79.3977
comp100927_c0_seq1	0.0490188	0.950981	95.0981
comp100928_c0_seq1	0.29457	0.70543	70.543
comp100929_c0_seq1	0.145094	0.854906	85.4906
comp100932_c0_seq1	0.656548	0.343452	34.3452
comp100935_c0_seq1	0.0732617	0.926738	92.6738
comp100937_c0_seq1	0.13643	0.86357	86.357
comp100939_c0_seq1	0.105133	0.894867	89.4867
comp100943_c0_seq1	0.0622579	0.937742	93.7742
comp100944_c0_seq1	0.751035	0.248965	24.8965
comp100948_c0_seq1	0.168683	0.831317	83.1317
comp100949_c0_seq1	0.270529	0.729471	72.9471
comp100952_c0_seq1	0.167266	0.832734	83.2734
comp100953_c0_seq1	0.0736659	0.926334	92.6334
comp100958_c0_seq1	0.19566	0.80434	80.434
comp100959_c0_seq1	0.0949299	0.90507	90.507
comp100960_c0_seq1	0.0272252	0.972775	97.2775
comp100962_c0_seq1	0.207411	0.792589	79.2589
comp100966_c0_seq1	0.443051	0.556949	55.6949
comp100967_c0_seq1	0.239595	0.760405	76.0405
comp100968_c0_seq1	0.0427457	0.957254	95.7254
comp100969_c0_seq1	0.0861604	0.91384	91.384
comp100971_c0_seq1	0.0644842	0.935516	93.5516
comp100973_c0_seq1	0.209318	0.790682	79.0682
comp100974_c0_seq1	0.218658	0.781342	78.1342
comp100975_c0_seq1	0.130083	0.869917	86.9917
comp100976_c0_seq1	0.229306	0.770694	77.0694
comp100979_c0_seq1	0.531151	0.468849	46.8849
comp100983_c0_seq1	0.353199	0.646801	64.6801
comp100984_c0_seq1	0.0812393	0.918761	91.8761
comp100985_c0_seq1	0.460387	0.539613	53.9613
comp100987_c0_seq1	0.0266581	0.973342	97.3342
comp100988_c0_seq1	0.0479156	0.952084	95.2084
comp100989_c0_seq1	0.235662	0.764338	76.4338
comp10099_c0_seq1	0.988699	0.0113012	1.13012
comp100999_c0_seq1	0.290607	0.709393	70.9393
comp1010_c0_seq1	0.924665	0.0753348	7.53348
comp101001_c0_seq1	0.0337313	0.966269	96.6269
comp101002_c0_seq1	0.147473	0.852527	85.2527
comp101006_c0_seq1	0.0705964	0.929404	92.9404
comp101012_c0_seq1	0.540045	0.459955	45.9955
comp101013_c0_seq1	0.208977	0.791023	79.1023
comp101016_c0_seq1	0.0511364	0.948864	94.8864
comp101018_c0_seq1	0.0960412	0.903959	90.3959
comp101023_c0_seq1	0.0626501	0.93735	93.735
comp101026_c0_seq1	0.0177131	0.982287	98.2287
comp101027_c0_seq1	0.0251733	0.974827	97.4827
comp101029_c0_seq1	0.0799208	0.920079	92.0079
comp101033_c0_seq1	0.193769	0.806231	80.6231
comp101045_c0_seq1	0.169372	0.830628	83.0628
comp101047_c0_seq1	0.0348913	0.965109	96.5109
comp101048_c0_seq1	0.038398	0.961602	96.1602
comp101050_c0_seq1	0.0243645	0.975635	97.5635
comp101053_c0_seq1	0.59952	0.40048	40.048
comp101054_c0_seq1	0.352222	0.647778	64.7778
comp101056_c0_seq1	0.159533	0.840467	84.0467
comp10106_c0_seq1	0.974813	0.0251873	2.51873
comp101060_c0_seq1	0.0716531	0.928347	92.8347
comp101061_c0_seq1	0.0358758	0.964124	96.4124
comp101063_c0_seq1	0.11045	0.88955	88.955
comp101067_c0_seq1	0.202332	0.797668	79.7668
comp101068_c0_seq1	0.209469	0.790531	79.0531
comp101070_c0_seq1	0.833892	0.166108	16.6108
comp101071_c0_seq1	0.0300423	0.969958	96.9958
comp101072_c0_seq1	0.0602921	0.939708	93.9708
comp101073_c0_seq1	0.103974	0.896026	89.6026
comp101074_c0_seq1	0.112752	0.887248	88.7248
comp101076_c0_seq1	0.230066	0.769934	76.9934
comp101078_c0_seq1	0.0595991	0.940401	94.0401
comp101083_c0_seq1	0.0548328	0.945167	94.5167
comp101087_c0_seq1	0.0317253	0.968275	96.8275
comp101092_c0_seq1	0.448589	0.551411	55.1411
comp101098_c0_seq1	0.0359602	0.96404	96.404
comp101099_c0_seq1	0.0313637	0.968636	96.8636
comp101103_c0_seq1	0.0165233	0.983477	98.3477
comp101106_c0_seq1	0.0552391	0.944761	94.4761
comp101109_c0_seq1	0.0340644	0.965936	96.5936
comp101110_c0_seq1	0.38151	0.61849	61.849
comp101112_c0_seq1	0.0354249	0.964575	96.4575
comp101115_c0_seq1	0.972688	0.0273117	2.73117
comp101117_c0_seq1	0.0226743	0.977326	97.7326
comp101118_c0_seq1	0.243126	0.756874	75.6874
comp101119_c0_seq1	0.0203885	0.979612	97.9612
comp101122_c0_seq1	0.105705	0.894295	89.4295
comp101123_c0_seq1	0.0832337	0.916766	91.6766
comp101124_c0_seq1	0.0392293	0.960771	96.0771
comp101125_c0_seq1	0.309258	0.690742	69.0742
comp101128_c0_seq1	0.0905097	0.90949	90.949
comp101129_c0_seq1	0.282734	0.717266	71.7266
comp101130_c0_seq1	0.0602962	0.939704	93.9704
comp101131_c0_seq1	0.15478	0.84522	84.522
comp101133_c0_seq1	0.259719	0.740281	74.0281
comp101135_c0_seq1	0.234454	0.765546	76.5546
comp101138_c0_seq1	0.200294	0.799706	79.9706
comp101141_c0_seq1	0.0809596	0.91904	91.904
comp101143_c0_seq1	0.0452575	0.954743	95.4743
comp101148_c0_seq1	0.107427	0.892573	89.2573
comp101149_c0_seq1	0.0278581	0.972142	97.2142
comp101150_c0_seq1	0.0260978	0.973902	97.3902
comp101155_c0_seq1	0.0656985	0.934302	93.4302
comp101157_c0_seq1	0.0552043	0.944796	94.4796
comp101159_c0_seq1	0.583214	0.416786	41.6786
comp101160_c0_seq1	0.0763112	0.923689	92.3689
comp101165_c0_seq1	0.0493721	0.950628	95.0628
comp101169_c0_seq1	0.128085	0.871915	87.1915
comp101171_c0_seq1	0.419234	0.580766	58.0766
comp101173_c0_seq1	0.255313	0.744687	74.4687
comp101176_c0_seq1	0.23212	0.76788	76.788
comp101181_c0_seq1	0.174493	0.825507	82.5507
comp101182_c0_seq1	0.239116	0.760884	76.0884
comp101186_c0_seq1	0.0521479	0.947852	94.7852
comp101192_c0_seq1	0.238748	0.761252	76.1252
comp101193_c0_seq1	0.0503581	0.949642	94.9642
comp101194_c0_seq1	0.0545323	0.945468	94.5468
comp101198_c0_seq1	0.154426	0.845574	84.5574
comp101200_c0_seq1	0.0189181	0.981082	98.1082
comp101201_c0_seq1	0.243769	0.756231	75.6231
comp101202_c0_seq1	0.193049	0.806951	80.6951
comp101203_c0_seq1	0.0536735	0.946327	94.6327
comp101204_c0_seq1	0.0399616	0.960038	96.0038
comp101207_c0_seq1	0.129385	0.870615	87.0615
comp101212_c0_seq1	0.105528	0.894472	89.4472
comp101215_c0_seq1	0.0767875	0.923213	92.3213
comp101216_c0_seq1	0.0122172	0.987783	98.7783
comp101217_c0_seq1	0.326355	0.673645	67.3645
comp101218_c0_seq1	0.107654	0.892346	89.2346
comp10122_c0_seq1	0.0200536	0.979946	97.9946
comp101220_c0_seq1	0.0925968	0.907403	90.7403
comp101221_c0_seq1	0.163986	0.836014	83.6014
comp101224_c0_seq1	0.865101	0.134899	13.4899
comp101225_c0_seq1	0.0980566	0.901943	90.1943
comp101226_c0_seq1	0.987328	0.0126715	1.26715
comp101228_c0_seq1	0.0736537	0.926346	92.6346
comp10123_c0_seq1	0.972117	0.0278833	2.78833
comp101230_c0_seq1	0.988923	0.0110765	1.10765
comp101235_c0_seq1	0.119376	0.880624	88.0624
comp101236_c0_seq1	0.0996579	0.900342	90.0342
comp101237_c0_seq1	0.50897	0.49103	49.103
comp101238_c0_seq1	0.176863	0.823137	82.3137
comp101239_c0_seq1	0.16348	0.83652	83.652
comp101240_c0_seq1	0.0459118	0.954088	95.4088
comp101241_c0_seq1	0.0806669	0.919333	91.9333
comp101242_c0_seq1	0.0830172	0.916983	91.6983
comp101243_c0_seq1	0.0360694	0.963931	96.3931
comp101244_c0_seq1	0.479832	0.520168	52.0168
comp101245_c0_seq1	0.036726	0.963274	96.3274
comp101250_c0_seq1	0.158332	0.841668	84.1668
comp101255_c0_seq1	0.119646	0.880354	88.0354
comp101256_c0_seq1	0.247801	0.752199	75.2199
comp101258_c0_seq1	0.562695	0.437305	43.7305
comp101260_c0_seq1	0.00650607	0.993494	99.3494
comp101262_c0_seq1	0.106661	0.893339	89.3339
comp101265_c0_seq1	0.104414	0.895586	89.5586
comp101267_c0_seq1	0.470918	0.529082	52.9082
comp101268_c0_seq1	0.0233826	0.976617	97.6617
comp101269_c0_seq1	0.0572905	0.942709	94.2709
comp101270_c0_seq1	0.0681109	0.931889	93.1889
comp101272_c0_seq1	0.0788023	0.921198	92.1198
comp101273_c0_seq1	0.0484796	0.95152	95.152
comp101275_c0_seq1	0.0160321	0.983968	98.3968
comp101276_c0_seq1	0.136856	0.863144	86.3144
comp101281_c0_seq1	0.0871679	0.912832	91.2832
comp101282_c0_seq1	0.853141	0.146859	14.6859
comp101283_c0_seq1	0.271471	0.728529	72.8529
comp101284_c0_seq1	0.132621	0.867379	86.7379
comp101285_c0_seq1	0.0451049	0.954895	95.4895
comp101289_c0_seq1	0.0566184	0.943382	94.3382
comp101290_c0_seq1	0.0965915	0.903409	90.3409
comp101296_c0_seq1	0.0958133	0.904187	90.4187
comp101298_c0_seq1	0.748268	0.251732	25.1732
comp101300_c0_seq1	0.0371513	0.962849	96.2849
comp101303_c0_seq1	0.0302556	0.969744	96.9744
comp101305_c0_seq1	0.425105	0.574895	57.4895
comp101306_c0_seq1	0.291196	0.708804	70.8804
comp101307_c0_seq1	0.587283	0.412717	41.2717
comp101308_c0_seq1	0.312073	0.687927	68.7927
comp101309_c0_seq1	0.565139	0.434861	43.4861
comp101311_c0_seq1	0.439067	0.560933	56.0933
comp101312_c0_seq1	0.184117	0.815883	81.5883
comp101315_c0_seq1	0.184768	0.815232	81.5232
comp101316_c0_seq1	0.0344007	0.965599	96.5599
comp101322_c0_seq1	0.0740579	0.925942	92.5942
comp101324_c0_seq1	0.218534	0.781466	78.1466
comp101325_c0_seq1	0.0775329	0.922467	92.2467
comp101327_c0_seq1	0.234311	0.765689	76.5689
comp101328_c0_seq1	0.0633528	0.936647	93.6647
comp101332_c0_seq1	0.0645154	0.935485	93.5485
comp101334_c0_seq1	0.689097	0.310903	31.0903
comp101339_c0_seq1	0.442157	0.557843	55.7843
comp101342_c0_seq1	0.151202	0.848798	84.8798
comp101343_c0_seq1	0.467504	0.532496	53.2496
comp101345_c0_seq1	0.0747833	0.925217	92.5217
comp101347_c0_seq1	0.181411	0.818589	81.8589
comp101349_c0_seq1	0.039195	0.960805	96.0805
comp101354_c0_seq1	0.0407355	0.959265	95.9265
comp101356_c0_seq1	0.0603819	0.939618	93.9618
comp101357_c0_seq1	0.136678	0.863322	86.3322
comp101360_c0_seq1	0.773298	0.226702	22.6702
comp101361_c0_seq1	0.419427	0.580573	58.0573
comp101362_c0_seq1	0.196902	0.803098	80.3098
comp101363_c0_seq1	0.947864	0.0521355	5.21355
comp101365_c0_seq1	0.367738	0.632262	63.2262
comp101366_c0_seq1	0.0386166	0.961383	96.1383
comp101368_c0_seq1	0.0104785	0.989521	98.9521
comp101373_c0_seq1	0.183119	0.816881	81.6881
comp101376_c0_seq1	0.493447	0.506553	50.6553
comp101377_c0_seq1	0.890452	0.109548	10.9548
comp101378_c0_seq1	0.106154	0.893846	89.3846
comp101382_c0_seq1	0.0303974	0.969603	96.9603
comp101383_c0_seq1	0.105759	0.894241	89.4241
comp101384_c0_seq1	0.214388	0.785612	78.5612
comp101385_c0_seq1	0.0575374	0.942463	94.2463
comp101389_c0_seq1	0.147865	0.852135	85.2135
comp101392_c0_seq1	0.176638	0.823362	82.3362
comp101394_c0_seq1	0.0811435	0.918856	91.8856
comp101395_c0_seq1	0.172506	0.827494	82.7494
comp101398_c0_seq1	0.427855	0.572145	57.2145
comp101401_c0_seq1	0.0794957	0.920504	92.0504
comp101404_c0_seq1	0.1376	0.8624	86.24
comp101405_c0_seq1	0.363171	0.636829	63.6829
comp101407_c0_seq1	0.123225	0.876775	87.6775
comp101412_c0_seq1	0.0474925	0.952507	95.2507
comp101417_c0_seq1	0.0960523	0.903948	90.3948
comp101418_c0_seq1	0.0371075	0.962892	96.2892
comp101419_c0_seq1	0.158272	0.841728	84.1728
comp101424_c0_seq1	0.117429	0.882571	88.2571
comp101425_c0_seq1	0.65537	0.34463	34.463
comp101427_c0_seq1	0.189658	0.810342	81.0342
comp101428_c0_seq1	0.249577	0.750423	75.0423
comp101430_c0_seq1	0.148801	0.851199	85.1199
comp101431_c0_seq1	0.0805454	0.919455	91.9455
comp101433_c0_seq1	0.683008	0.316992	31.6992
comp101437_c0_seq1	0.0718137	0.928186	92.8186
comp101438_c0_seq1	0.100893	0.899107	89.9107
comp101439_c0_seq1	0.149042	0.850958	85.0958
comp101441_c0_seq1	0.185546	0.814454	81.4454
comp101442_c0_seq1	0.0144844	0.985516	98.5516
comp101443_c0_seq1	0.053376	0.946624	94.6624
comp101448_c0_seq1	0.148644	0.851356	85.1356
comp101449_c0_seq1	0.0257519	0.974248	97.4248
comp101450_c0_seq1	0.615981	0.384019	38.4019
comp101453_c0_seq1	0.242183	0.757817	75.7817
comp101455_c0_seq1	0.0609454	0.939055	93.9055
comp101456_c0_seq1	0.48231	0.51769	51.769
comp101457_c0_seq1	0.936716	0.0632839	6.32839
comp101458_c0_seq1	0.0316546	0.968345	96.8345
comp101460_c0_seq1	0.25748	0.74252	74.252
comp101463_c0_seq1	0.0334115	0.966588	96.6588
comp101464_c0_seq1	0.636277	0.363723	36.3723
comp101465_c0_seq1	0.0755231	0.924477	92.4477
comp101469_c0_seq1	0.112137	0.887863	88.7863
comp101471_c0_seq1	0.0922084	0.907792	90.7792
comp101472_c0_seq1	0.106585	0.893415	89.3415
comp101477_c0_seq1	0.0614465	0.938554	93.8554
comp101478_c0_seq1	0.022484	0.977516	97.7516
comp101479_c0_seq1	0.0384301	0.96157	96.157
comp101482_c0_seq1	0.249494	0.750506	75.0506
comp101483_c0_seq1	0.280059	0.719941	71.9941
comp101486_c0_seq1	0.13705	0.86295	86.295
comp101490_c0_seq1	0.0709863	0.929014	92.9014
comp101492_c0_seq1	0.0600293	0.939971	93.9971
comp101494_c0_seq1	0.911337	0.0886635	8.86635
comp101495_c0_seq1	0.184524	0.815476	81.5476
comp101498_c0_seq1	0.0238427	0.976157	97.6157
comp101503_c0_seq1	0.735897	0.264103	26.4103
comp101504_c0_seq1	0.104916	0.895084	89.5084
comp101508_c0_seq1	0.345437	0.654563	65.4563
comp10151_c0_seq1	0.558924	0.441076	44.1076
comp101510_c0_seq1	0.143761	0.856239	85.6239
comp101513_c0_seq1	0.177735	0.822265	82.2265
comp101514_c0_seq1	0.0612314	0.938769	93.8769
comp101515_c0_seq1	0.0643421	0.935658	93.5658
comp101518_c0_seq1	0.202337	0.797663	79.7663
comp101521_c0_seq1	0.143888	0.856112	85.6112
comp101523_c0_seq1	0.0415384	0.958462	95.8462
comp101524_c0_seq1	0.347478	0.652522	65.2522
comp101525_c0_seq1	0.272566	0.727434	72.7434
comp101533_c0_seq1	0.961663	0.038337	3.8337
comp101534_c0_seq1	0.0367188	0.963281	96.3281
comp101535_c0_seq1	0.0107852	0.989215	98.9215
comp101536_c0_seq1	0.189197	0.810803	81.0803
comp101537_c0_seq1	0.0830114	0.916989	91.6989
comp101539_c0_seq1	0.24699	0.75301	75.301
comp101540_c0_seq1	0.538492	0.461508	46.1508
comp101541_c0_seq1	0.01765	0.98235	98.235
comp101542_c0_seq1	0.0160605	0.983939	98.3939
comp101543_c0_seq1	0.322107	0.677893	67.7893
comp101545_c0_seq1	0.222179	0.777821	77.7821
comp101547_c0_seq1	0.473004	0.526996	52.6996
comp101553_c0_seq1	0.699156	0.300844	30.0844
comp101554_c0_seq1	0.294493	0.705507	70.5507
comp101556_c0_seq1	0.189143	0.810857	81.0857
comp101558_c0_seq1	0.801043	0.198957	19.8957
comp101559_c0_seq1	0.0457905	0.954209	95.4209
comp101562_c0_seq1	0.444186	0.555814	55.5814
comp101564_c0_seq1	0.156894	0.843106	84.3106
comp101567_c0_seq1	0.0357224	0.964278	96.4278
comp101568_c0_seq1	0.0850092	0.914991	91.4991
comp101571_c0_seq1	0.0651888	0.934811	93.4811
comp101572_c0_seq1	0.112158	0.887842	88.7842
comp101581_c0_seq1	0.0640524	0.935948	93.5948
comp101585_c0_seq1	0.101543	0.898457	89.8457
comp101586_c0_seq1	0.081926	0.918074	91.8074
comp101588_c0_seq1	0.204062	0.795938	79.5938
comp101589_c0_seq1	0.0536022	0.946398	94.6398
comp101592_c0_seq1	0.0774034	0.922597	92.2597
comp101595_c0_seq1	0.123961	0.876039	87.6039
comp101596_c0_seq1	0.0775307	0.922469	92.2469
comp101597_c0_seq1	0.284059	0.715941	71.5941
comp101603_c0_seq1	0.037421	0.962579	96.2579
comp101604_c0_seq1	0.0550518	0.944948	94.4948
comp101605_c0_seq1	0.667552	0.332448	33.2448
comp101613_c0_seq1	0.173677	0.826323	82.6323
comp101614_c0_seq1	0.160629	0.839371	83.9371
comp101616_c0_seq1	0.147725	0.852275	85.2275
comp101618_c0_seq1	0.345987	0.654013	65.4013
comp101619_c0_seq1	0.131533	0.868467	86.8467
comp101627_c0_seq1	0.265407	0.734593	73.4593
comp101630_c0_seq1	0.439195	0.560805	56.0805
comp101635_c0_seq1	0.951174	0.0488261	4.88261
comp101639_c0_seq1	0.525202	0.474798	47.4798
comp101642_c0_seq1	0.204133	0.795867	79.5867
comp101644_c0_seq1	0.15367	0.84633	84.633
comp101646_c0_seq1	0.226898	0.773102	77.3102
comp101651_c0_seq1	0.235991	0.764009	76.4009
comp101653_c0_seq1	0.0145838	0.985416	98.5416
comp101654_c0_seq1	0.115298	0.884702	88.4702
comp101655_c0_seq1	0.0505714	0.949429	94.9429
comp101656_c0_seq1	0.307525	0.692475	69.2475
comp101657_c0_seq1	0.0767332	0.923267	92.3267
comp101666_c0_seq1	0.0534109	0.946589	94.6589
comp101668_c0_seq1	0.319555	0.680445	68.0445
comp101669_c0_seq1	0.111585	0.888415	88.8415
comp101670_c0_seq1	0.646316	0.353684	35.3684
comp101674_c0_seq1	0.280219	0.719781	71.9781
comp101677_c0_seq1	0.247931	0.752069	75.2069
comp101679_c0_seq1	0.542259	0.457741	45.7741
comp101680_c0_seq1	0.0554221	0.944578	94.4578
comp101682_c0_seq1	0.0228475	0.977152	97.7152
comp101684_c0_seq1	0.0360132	0.963987	96.3987
comp101685_c0_seq1	0.525566	0.474434	47.4434
comp101686_c0_seq1	0.259885	0.740115	74.0115
comp101696_c0_seq1	0.132161	0.867839	86.7839
comp101697_c0_seq1	0.84612	0.15388	15.388
comp101699_c0_seq1	0.0815502	0.91845	91.845
comp101702_c0_seq1	0.144759	0.855241	85.5241
comp101706_c0_seq1	0.0657914	0.934209	93.4209
comp101707_c0_seq1	0.103936	0.896064	89.6064
comp101709_c0_seq1	0.145674	0.854326	85.4326
comp101712_c0_seq1	0.112111	0.887889	88.7889
comp101713_c0_seq1	0.0275867	0.972413	97.2413
comp101718_c0_seq1	0.0452761	0.954724	95.4724
comp101719_c0_seq1	0.647843	0.352157	35.2157
comp101723_c0_seq1	0.653569	0.346431	34.6431
comp101725_c0_seq1	0.147531	0.852469	85.2469
comp101726_c0_seq1	0.5	0.5	50
comp101728_c0_seq1	0.0609205	0.939079	93.9079
comp101729_c0_seq1	0.623783	0.376217	37.6217
comp101730_c0_seq1	0.0608226	0.939177	93.9177
comp101731_c0_seq1	0.132421	0.867579	86.7579
comp101733_c0_seq1	0.354765	0.645235	64.5235
comp101734_c0_seq1	0.0775587	0.922441	92.2441
comp101736_c0_seq1	0.0846752	0.915325	91.5325
comp101737_c0_seq1	0.178691	0.821309	82.1309
comp101740_c0_seq1	0.0859827	0.914017	91.4017
comp101748_c0_seq1	0.120159	0.879841	87.9841
comp101752_c0_seq1	0.068339	0.931661	93.1661
comp101758_c0_seq1	0.609898	0.390102	39.0102
comp101759_c0_seq1	0.149895	0.850105	85.0105
comp101761_c0_seq1	0.00993569	0.990064	99.0064
comp101764_c0_seq1	0.0389384	0.961062	96.1062
comp101765_c0_seq1	0.0626207	0.937379	93.7379
comp101767_c0_seq1	0.0844175	0.915583	91.5583
comp101768_c0_seq1	0.0196368	0.980363	98.0363
comp101769_c0_seq1	0.183718	0.816282	81.6282
comp101771_c0_seq1	0.0660678	0.933932	93.3932
comp101776_c0_seq1	0.460844	0.539156	53.9156
comp101782_c0_seq1	0.0550614	0.944939	94.4939
comp101783_c0_seq1	0.0734647	0.926535	92.6535
comp101784_c0_seq1	0.33935	0.66065	66.065
comp101785_c0_seq1	0.417246	0.582754	58.2754
comp101790_c0_seq1	0.576958	0.423042	42.3042
comp101791_c0_seq1	0.479225	0.520775	52.0775
comp101792_c0_seq1	0.285637	0.714363	71.4363
comp101797_c0_seq1	0.0487446	0.951255	95.1255
comp101798_c0_seq1	0.360345	0.639655	63.9655
comp101802_c0_seq1	0.968318	0.0316817	3.16817
comp101808_c0_seq1	0.0815329	0.918467	91.8467
comp101810_c0_seq1	0.174231	0.825769	82.5769
comp101812_c0_seq1	0.179359	0.820641	82.0641
comp101815_c0_seq1	0.668117	0.331883	33.1883
comp101817_c0_seq1	0.210456	0.789544	78.9544
comp101820_c0_seq1	0.135712	0.864288	86.4288
comp101823_c0_seq1	0.100439	0.899561	89.9561
comp101824_c0_seq1	0.095238	0.904762	90.4762
comp101825_c0_seq1	0.384544	0.615456	61.5456
comp101827_c0_seq1	0.199692	0.800308	80.0308
comp101828_c0_seq1	0.470371	0.529629	52.9629
comp101829_c0_seq1	0.0645193	0.935481	93.5481
comp101831_c0_seq1	0.063111	0.936889	93.6889
comp101832_c0_seq1	0.946145	0.0538549	5.38549
comp101833_c0_seq1	0.0441914	0.955809	95.5809
comp101837_c0_seq1	0.319097	0.680903	68.0903
comp101838_c0_seq1	0.947268	0.0527323	5.27323
comp101839_c0_seq1	0.0945141	0.905486	90.5486
comp101843_c0_seq1	0.0115459	0.988454	98.8454
comp101844_c0_seq1	0.134433	0.865567	86.5567
comp101845_c0_seq1	0.133176	0.866824	86.6824
comp101847_c0_seq1	0.160822	0.839178	83.9178
comp101850_c0_seq1	0.410026	0.589974	58.9974
comp101852_c0_seq1	0.0362239	0.963776	96.3776
comp101855_c0_seq1	0.5	0.5	50
comp101858_c0_seq1	0.0484842	0.951516	95.1516
comp101860_c0_seq1	0.490565	0.509435	50.9435
comp101865_c0_seq1	0.0473014	0.952699	95.2699
comp101873_c0_seq1	0.072394	0.927606	92.7606
comp101874_c0_seq1	0.112957	0.887043	88.7043
comp101875_c0_seq1	0.0493366	0.950663	95.0663
comp101876_c0_seq1	0.221121	0.778879	77.8879
comp101877_c0_seq1	0.332893	0.667107	66.7107
comp101878_c0_seq1	0.924119	0.0758812	7.58812
comp101879_c0_seq1	0.199425	0.800575	80.0575
comp101880_c0_seq1	0.601166	0.398834	39.8834
comp101881_c0_seq1	0.897166	0.102834	10.2834
comp101882_c0_seq1	0.242778	0.757222	75.7222
comp101886_c0_seq1	0.378592	0.621408	62.1408
comp101890_c0_seq1	0.0578993	0.942101	94.2101
comp101894_c0_seq1	0.461462	0.538538	53.8538
comp101895_c0_seq1	0.0955444	0.904456	90.4456
comp101899_c0_seq1	0.0703032	0.929697	92.9697
comp101900_c0_seq1	0.174463	0.825537	82.5537
comp101901_c0_seq1	0.371625	0.628375	62.8375
comp101902_c0_seq1	0.0178824	0.982118	98.2118
comp101904_c0_seq1	0.0735132	0.926487	92.6487
comp101907_c0_seq1	0.623517	0.376483	37.6483
comp101908_c0_seq1	0.40755	0.59245	59.245
comp101918_c0_seq1	0.593999	0.406001	40.6001
comp101921_c0_seq1	0.133963	0.866037	86.6037
comp101922_c0_seq1	0.076969	0.923031	92.3031
comp101927_c0_seq1	0.0155406	0.984459	98.4459
comp101928_c0_seq1	0.43682	0.56318	56.318
comp101929_c0_seq1	0.160459	0.839541	83.9541
comp101930_c0_seq1	0.175611	0.824389	82.4389
comp101933_c0_seq1	0.416625	0.583375	58.3375
comp101934_c0_seq1	0.0950296	0.90497	90.497
comp101935_c0_seq1	0.758063	0.241937	24.1937
comp101938_c0_seq1	0.0291699	0.97083	97.083
comp101939_c0_seq1	0.261474	0.738526	73.8526
comp101941_c0_seq1	0.138279	0.861721	86.1721
comp101942_c0_seq1	0.140335	0.859665	85.9665
comp101943_c0_seq1	0.0694353	0.930565	93.0565
comp101947_c0_seq1	0.134405	0.865595	86.5595
comp101948_c0_seq1	0.537645	0.462355	46.2355
comp101953_c0_seq1	0.177456	0.822544	82.2544
comp101954_c0_seq1	0.0434493	0.956551	95.6551
comp101955_c0_seq1	0.0586739	0.941326	94.1326
comp101957_c0_seq1	0.0153807	0.984619	98.4619
comp101960_c0_seq1	0.0358895	0.96411	96.411
comp101962_c0_seq1	0.0367118	0.963288	96.3288
comp101963_c0_seq1	0.14043	0.85957	85.957
comp101966_c0_seq1	0.111805	0.888195	88.8195
comp101967_c0_seq1	0.0331649	0.966835	96.6835
comp101971_c0_seq1	0.0234676	0.976532	97.6532
comp101977_c0_seq1	0.0333143	0.966686	96.6686
comp101978_c0_seq1	0.0521321	0.947868	94.7868
comp101980_c0_seq1	0.173429	0.826571	82.6571
comp101981_c0_seq1	0.987921	0.0120787	1.20787
comp101982_c0_seq1	0.176595	0.823405	82.3405
comp101983_c0_seq1	0.122541	0.877459	87.7459
comp101985_c0_seq1	0.225034	0.774966	77.4966
comp101986_c0_seq1	0.139457	0.860543	86.0543
comp101989_c0_seq1	0.86733	0.13267	13.267
comp101990_c0_seq1	0.44414	0.55586	55.586
comp101992_c0_seq1	0.0416776	0.958322	95.8322
comp101993_c0_seq1	0.44337	0.55663	55.663
comp101994_c0_seq1	0.232195	0.767805	76.7805
comp101995_c0_seq1	0.108186	0.891814	89.1814
comp101997_c0_seq1	0.891687	0.108313	10.8313
comp101998_c0_seq1	0.0164006	0.983599	98.3599
comp102000_c0_seq1	0.541923	0.458077	45.8077
comp102003_c0_seq1	0.0475018	0.952498	95.2498
comp102007_c0_seq1	0.68589	0.31411	31.411
comp102008_c0_seq1	0.103641	0.896359	89.6359
comp102010_c0_seq1	0.0416695	0.95833	95.833
comp102012_c0_seq1	0.588258	0.411742	41.1742
comp102013_c0_seq1	0.0724357	0.927564	92.7564
comp102014_c0_seq1	0.707025	0.292975	29.2975
comp102015_c0_seq1	0.158154	0.841846	84.1846
comp102018_c0_seq1	0.428417	0.571583	57.1583
comp102019_c0_seq1	0.0943526	0.905647	90.5647
comp102022_c0_seq1	0.601932	0.398068	39.8068
comp102029_c0_seq1	0.0742216	0.925778	92.5778
comp10203_c0_seq1	0.977844	0.0221563	2.21563
comp102033_c0_seq1	0.123986	0.876014	87.6014
comp102034_c0_seq1	0.128736	0.871264	87.1264
comp102035_c0_seq1	0.693599	0.306401	30.6401
comp102037_c0_seq1	0.217956	0.782044	78.2044
comp102043_c0_seq1	0.987616	0.0123835	1.23835
comp102044_c0_seq1	0.296711	0.703289	70.3289
comp102046_c0_seq1	0.226975	0.773025	77.3025
comp102047_c0_seq1	0.0213859	0.978614	97.8614
comp102048_c0_seq1	0.0933699	0.90663	90.663
comp102052_c0_seq1	0.440674	0.559326	55.9326
comp102053_c0_seq1	0.132412	0.867588	86.7588
comp102059_c0_seq1	0.0231422	0.976858	97.6858
comp102060_c0_seq1	0.0596299	0.94037	94.037
comp102064_c0_seq1	0.176549	0.823451	82.3451
comp102065_c0_seq1	0.212256	0.787744	78.7744
comp102066_c0_seq1	0.156498	0.843502	84.3502
comp102067_c0_seq1	0.0305122	0.969488	96.9488
comp102069_c0_seq1	0.316419	0.683581	68.3581
comp102071_c0_seq1	0.209941	0.790059	79.0059
comp102072_c0_seq1	0.153926	0.846074	84.6074
comp102073_c0_seq1	0.648599	0.351401	35.1401
comp102074_c0_seq1	0.146062	0.853938	85.3938
comp102076_c0_seq1	0.205854	0.794146	79.4146
comp102077_c0_seq1	0.0755484	0.924452	92.4452
comp102080_c0_seq1	0.0759412	0.924059	92.4059
comp102081_c0_seq1	0.352295	0.647705	64.7705
comp102082_c0_seq1	0.133282	0.866718	86.6718
comp102084_c0_seq1	0.0409244	0.959076	95.9076
comp102086_c0_seq1	0.192993	0.807007	80.7007
comp102087_c0_seq1	0.0374937	0.962506	96.2506
comp102088_c0_seq1	0.618313	0.381687	38.1687
comp10209_c0_seq1	0.134253	0.865747	86.5747
comp102095_c0_seq1	0.0304835	0.969516	96.9516
comp102097_c0_seq1	0.128358	0.871642	87.1642
comp102099_c0_seq1	0.437826	0.562174	56.2174
comp102102_c0_seq1	0.928167	0.0718334	7.18334
comp102103_c0_seq1	0.749977	0.250023	25.0023
comp102105_c0_seq1	0.0190076	0.980992	98.0992
comp102106_c0_seq1	0.102334	0.897666	89.7666
comp102108_c0_seq1	0.076317	0.923683	92.3683
comp102109_c0_seq1	0.794723	0.205277	20.5277
comp102110_c0_seq1	0.0219133	0.978087	97.8087
comp102115_c0_seq1	0.05714	0.94286	94.286
comp102117_c0_seq1	0.0336287	0.966371	96.6371
comp102121_c0_seq1	0.0622931	0.937707	93.7707
comp102122_c0_seq1	0.160595	0.839405	83.9405
comp102126_c0_seq1	0.135465	0.864535	86.4535
comp102127_c0_seq1	0.261772	0.738228	73.8228
comp102128_c0_seq1	0.0436298	0.95637	95.637
comp102129_c0_seq1	0.238815	0.761185	76.1185
comp102131_c0_seq1	0.226573	0.773427	77.3427
comp102134_c0_seq1	0.0536345	0.946366	94.6366
comp102136_c0_seq1	0.400285	0.599715	59.9715
comp102138_c0_seq1	0.712911	0.287089	28.7089
comp102145_c0_seq1	0.0711328	0.928867	92.8867
comp102148_c0_seq1	0.0825245	0.917476	91.7476
comp102151_c0_seq1	0.142817	0.857183	85.7183
comp102155_c0_seq1	0.0945662	0.905434	90.5434
comp102160_c0_seq1	0.414539	0.585461	58.5461
comp102166_c0_seq1	0.352757	0.647243	64.7243
comp102171_c0_seq1	0.0544736	0.945526	94.5526
comp102172_c0_seq1	0.372332	0.627668	62.7668
comp102174_c0_seq1	0.376836	0.623164	62.3164
comp102176_c0_seq1	0.0842715	0.915729	91.5729
comp102177_c0_seq1	0.126272	0.873728	87.3728
comp102178_c0_seq1	0.448621	0.551379	55.1379
comp102181_c0_seq1	0.0218079	0.978192	97.8192
comp102182_c0_seq1	0.0907685	0.909231	90.9231
comp102183_c0_seq1	0.414153	0.585847	58.5847
comp102184_c0_seq1	0.166511	0.833489	83.3489
comp102191_c0_seq1	0.0893283	0.910672	91.0672
comp102192_c0_seq1	0.0468305	0.95317	95.317
comp102198_c0_seq1	0.0498918	0.950108	95.0108
comp102201_c0_seq1	0.354355	0.645645	64.5645
comp102204_c0_seq1	0.101337	0.898663	89.8663
comp102206_c0_seq1	0.0152511	0.984749	98.4749
comp102207_c0_seq1	0.892195	0.107805	10.7805
comp102208_c0_seq1	0.0679262	0.932074	93.2074
comp102209_c0_seq1	0.163106	0.836894	83.6894
comp102212_c0_seq1	0.85807	0.14193	14.193
comp102218_c0_seq1	0.0335362	0.966464	96.6464
comp102221_c0_seq1	0.0321178	0.967882	96.7882
comp102223_c0_seq1	0.606138	0.393862	39.3862
comp102226_c0_seq1	0.152786	0.847214	84.7214
comp102228_c0_seq1	0.0593799	0.94062	94.062
comp102229_c0_seq1	0.26551	0.73449	73.449
comp102230_c0_seq1	0.0719253	0.928075	92.8075
comp102232_c0_seq1	0.0543871	0.945613	94.5613
comp102234_c0_seq1	0.981203	0.0187969	1.87969
comp102235_c0_seq1	0.0812166	0.918783	91.8783
comp102236_c0_seq1	0.597758	0.402242	40.2242
comp102238_c0_seq1	0.0970099	0.90299	90.299
comp102239_c0_seq1	0.068878	0.931122	93.1122
comp10224_c0_seq1	0.332593	0.667407	66.7407
comp102240_c0_seq1	0.446118	0.553882	55.3882
comp102242_c0_seq1	0.237985	0.762015	76.2015
comp102243_c0_seq1	0.0929132	0.907087	90.7087
comp102245_c0_seq1	0.188685	0.811315	81.1315
comp102246_c0_seq1	0.0897035	0.910296	91.0296
comp102247_c0_seq1	0.232426	0.767574	76.7574
comp102249_c0_seq1	0.0552949	0.944705	94.4705
comp102250_c0_seq1	0.108802	0.891198	89.1198
comp102254_c0_seq1	0.30042	0.69958	69.958
comp102257_c0_seq1	0.443923	0.556077	55.6077
comp102260_c0_seq1	0.067735	0.932265	93.2265
comp102262_c0_seq1	0.431389	0.568611	56.8611
comp102263_c0_seq1	0.177529	0.822471	82.2471
comp102264_c0_seq1	0.0138002	0.9862	98.62
comp102267_c0_seq1	0.0577579	0.942242	94.2242
comp10227_c0_seq1	0.837943	0.162057	16.2057
comp102270_c0_seq1	0.0130957	0.986904	98.6904
comp102272_c0_seq1	0.0159884	0.984012	98.4012
comp102274_c0_seq1	0.323349	0.676651	67.6651
comp102275_c0_seq1	0.254112	0.745888	74.5888
comp102277_c0_seq1	0.466687	0.533313	53.3313
comp102283_c0_seq1	0.349289	0.650711	65.0711
comp102284_c0_seq1	0.168469	0.831531	83.1531
comp102286_c0_seq1	0.00836464	0.991635	99.1635
comp102287_c0_seq1	0.121449	0.878551	87.8551
comp102289_c0_seq1	0.15728	0.84272	84.272
comp102292_c0_seq1	0.226394	0.773606	77.3606
comp102294_c0_seq1	0.460885	0.539115	53.9115
comp102300_c0_seq1	0.029536	0.970464	97.0464
comp102302_c0_seq1	0.512077	0.487923	48.7923
comp102303_c0_seq1	0.193097	0.806903	80.6903
comp102305_c0_seq1	0.15966	0.84034	84.034
comp102306_c0_seq1	0.0301893	0.969811	96.9811
comp102308_c0_seq1	0.310051	0.689949	68.9949
comp102311_c0_seq1	0.0438936	0.956106	95.6106
comp102312_c0_seq1	0.0170111	0.982989	98.2989
comp102314_c0_seq1	0.626832	0.373168	37.3168
comp102315_c0_seq1	0.203652	0.796348	79.6348
comp102317_c0_seq1	0.765594	0.234406	23.4406
comp102319_c0_seq1	0.477414	0.522586	52.2586
comp102321_c0_seq1	0.0299448	0.970055	97.0055
comp102322_c0_seq1	0.0469121	0.953088	95.3088
comp102323_c0_seq1	0.16024	0.83976	83.976
comp102327_c0_seq1	0.0493256	0.950674	95.0674
comp102328_c0_seq1	0.146603	0.853397	85.3397
comp102329_c0_seq1	0.214616	0.785384	78.5384
comp102331_c0_seq1	0.141677	0.858323	85.8323
comp102332_c0_seq1	0.0428109	0.957189	95.7189
comp102333_c0_seq1	0.352263	0.647737	64.7737
comp102334_c0_seq1	0.208601	0.791399	79.1399
comp102335_c0_seq1	0.0601088	0.939891	93.9891
comp102336_c0_seq1	0.104582	0.895418	89.5418
comp102337_c0_seq1	0.100675	0.899325	89.9325
comp102344_c0_seq1	0.0778491	0.922151	92.2151
comp102345_c0_seq1	0.333151	0.666849	66.6849
comp102351_c0_seq1	0.0904399	0.90956	90.956
comp102356_c0_seq1	0.0647841	0.935216	93.5216
comp102358_c0_seq1	0.025234	0.974766	97.4766
comp102360_c0_seq1	0.0726707	0.927329	92.7329
comp102362_c0_seq1	0.0275913	0.972409	97.2409
comp102363_c0_seq1	0.671069	0.328931	32.8931
comp102364_c0_seq1	0.200108	0.799892	79.9892
comp102365_c0_seq1	0.023499	0.976501	97.6501
comp102368_c0_seq1	0.831674	0.168326	16.8326
comp102369_c0_seq1	0.949421	0.0505795	5.05795
comp102373_c0_seq1	0.18337	0.81663	81.663
comp102374_c0_seq1	0.122421	0.877579	87.7579
comp102375_c0_seq1	0.0335751	0.966425	96.6425
comp102376_c0_seq1	0.0546648	0.945335	94.5335
comp102378_c0_seq1	0.219484	0.780516	78.0516
comp102381_c0_seq1	0.280964	0.719036	71.9036
comp102382_c0_seq1	0.0597352	0.940265	94.0265
comp102386_c0_seq1	0.109046	0.890954	89.0954
comp102388_c0_seq1	0.823228	0.176772	17.6772
comp102389_c0_seq1	0.402639	0.597361	59.7361
comp102392_c0_seq1	0.0134642	0.986536	98.6536
comp102396_c0_seq1	0.753022	0.246978	24.6978
comp102397_c0_seq1	0.0759643	0.924036	92.4036
comp102398_c0_seq1	0.065446	0.934554	93.4554
comp102401_c0_seq1	0.346321	0.653679	65.3679
comp102403_c0_seq1	0.940455	0.0595449	5.95449
comp102408_c0_seq1	0.0227665	0.977234	97.7234
comp102409_c0_seq1	0.199117	0.800883	80.0883
comp102416_c0_seq1	0.047434	0.952566	95.2566
comp102417_c0_seq1	0.0913439	0.908656	90.8656
comp102418_c0_seq1	0.00854359	0.991456	99.1456
comp102423_c0_seq1	0.99559	0.0044102	0.44102
comp102424_c0_seq1	0.922554	0.0774462	7.74462
comp102426_c0_seq1	0.0676229	0.932377	93.2377
comp102428_c0_seq1	0.306969	0.693031	69.3031
comp102434_c0_seq1	0.363303	0.636697	63.6697
comp102442_c0_seq1	0.23031	0.76969	76.969
comp102448_c0_seq1	0.0483781	0.951622	95.1622
comp102450_c0_seq1	0.07834	0.92166	92.166
comp102454_c0_seq1	0.14503	0.85497	85.497
comp102455_c0_seq1	0.0699907	0.930009	93.0009
comp102456_c0_seq1	0.228742	0.771258	77.1258
comp102457_c0_seq1	0.0914359	0.908564	90.8564
comp102458_c0_seq1	0.167511	0.832489	83.2489
comp102460_c0_seq1	0.131877	0.868123	86.8123
comp102461_c0_seq1	0.28663	0.71337	71.337
comp102463_c0_seq1	0.297763	0.702237	70.2237
comp102469_c0_seq1	0.0534583	0.946542	94.6542
comp102473_c0_seq1	0.929311	0.0706893	7.06893
comp102478_c0_seq1	0.100898	0.899102	89.9102
comp102481_c0_seq1	0.112287	0.887713	88.7713
comp102482_c0_seq1	0.934443	0.065557	6.5557
comp102484_c0_seq1	0.117342	0.882658	88.2658
comp102485_c0_seq1	0.0528626	0.947137	94.7137
comp102486_c0_seq1	0.168437	0.831563	83.1563
comp102491_c0_seq1	0.0343085	0.965691	96.5691
comp102493_c0_seq1	0.0326169	0.967383	96.7383
comp102494_c0_seq1	0.114377	0.885623	88.5623
comp102497_c0_seq1	0.333546	0.666454	66.6454
comp102498_c0_seq1	0.0108396	0.98916	98.916
comp102499_c0_seq1	0.967484	0.0325156	3.25156
comp102500_c0_seq1	0.893667	0.106333	10.6333
comp102505_c0_seq1	0.273176	0.726824	72.6824
comp102506_c0_seq1	0.73141	0.26859	26.859
comp102507_c0_seq1	0.12336	0.87664	87.664
comp102510_c0_seq1	0.0662114	0.933789	93.3789
comp102513_c0_seq1	0.870463	0.129537	12.9537
comp102515_c0_seq1	0.0188144	0.981186	98.1186
comp102518_c0_seq1	0.118689	0.881311	88.1311
comp102520_c0_seq1	0.442868	0.557132	55.7132
comp102521_c0_seq1	0.129039	0.870961	87.0961
comp102526_c0_seq1	0.0262451	0.973755	97.3755
comp102528_c0_seq1	0.0540267	0.945973	94.5973
comp102529_c0_seq1	0.0365729	0.963427	96.3427
comp102533_c0_seq1	0.130902	0.869098	86.9098
comp102534_c0_seq1	0.249359	0.750641	75.0641
comp102538_c0_seq1	0.133008	0.866992	86.6992
comp102539_c0_seq1	0.613213	0.386787	38.6787
comp10254_c0_seq1	0.952457	0.0475434	4.75434
comp102542_c0_seq1	0.225719	0.774281	77.4281
comp102545_c0_seq1	0.0638342	0.936166	93.6166
comp102546_c0_seq1	0.0173663	0.982634	98.2634
comp102547_c0_seq1	0.0104205	0.989579	98.9579
comp102548_c0_seq1	0.0367737	0.963226	96.3226
comp102549_c0_seq1	0.116445	0.883555	88.3555
comp102550_c0_seq1	0.0772094	0.922791	92.2791
comp102553_c0_seq1	0.193433	0.806567	80.6567
comp102558_c0_seq1	0.923955	0.0760455	7.60455
comp102563_c0_seq1	0.0407985	0.959201	95.9201
comp102564_c0_seq1	0.857534	0.142466	14.2466
comp102565_c0_seq1	0.401743	0.598257	59.8257
comp102568_c0_seq1	0.0612316	0.938768	93.8768
comp102569_c0_seq1	0.0482243	0.951776	95.1776
comp102570_c0_seq1	0.315389	0.684611	68.4611
comp102571_c0_seq1	0.953627	0.0463727	4.63727
comp102573_c0_seq1	0.0691123	0.930888	93.0888
comp102576_c0_seq1	0.197068	0.802932	80.2932
comp102578_c0_seq1	0.270017	0.729983	72.9983
comp102580_c0_seq1	0.876222	0.123778	12.3778
comp102586_c0_seq1	0.736764	0.263236	26.3236
comp102587_c0_seq1	0.115452	0.884548	88.4548
comp102589_c0_seq1	0.137301	0.862699	86.2699
comp102591_c0_seq1	0.0644251	0.935575	93.5575
comp102592_c0_seq1	0.0972195	0.902781	90.2781
comp102593_c0_seq1	0.0995734	0.900427	90.0427
comp102594_c0_seq1	0.0192752	0.980725	98.0725
comp102597_c0_seq1	0.0897702	0.91023	91.023
comp102599_c0_seq1	0.0669318	0.933068	93.3068
comp102602_c0_seq1	0.0654646	0.934535	93.4535
comp102607_c0_seq1	0.0123664	0.987634	98.7634
comp102609_c0_seq1	0.0490442	0.950956	95.0956
comp102613_c0_seq1	0.668964	0.331036	33.1036
comp102614_c0_seq1	0.208001	0.791999	79.1999
comp102615_c0_seq1	0.425027	0.574973	57.4973
comp102616_c0_seq1	0.142252	0.857748	85.7748
comp102617_c0_seq1	0.124778	0.875222	87.5222
comp102619_c0_seq1	0.0198316	0.980168	98.0168
comp102620_c0_seq1	0.0654112	0.934589	93.4589
comp102622_c0_seq1	0.106261	0.893739	89.3739
comp102624_c0_seq1	0.0506433	0.949357	94.9357
comp102625_c0_seq1	0.155078	0.844922	84.4922
comp102627_c0_seq1	0.0402121	0.959788	95.9788
comp102628_c0_seq1	0.126764	0.873236	87.3236
comp102632_c0_seq1	0.17267	0.82733	82.733
comp102633_c0_seq1	0.166198	0.833802	83.3802
comp102637_c0_seq1	0.0299368	0.970063	97.0063
comp102644_c0_seq1	0.92756	0.0724404	7.24404
comp102646_c0_seq1	0.0191392	0.980861	98.0861
comp102648_c0_seq1	0.0561131	0.943887	94.3887
comp102650_c0_seq1	0.0490178	0.950982	95.0982
comp102653_c0_seq1	0.160018	0.839982	83.9982
comp102657_c0_seq1	0.0752065	0.924793	92.4793
comp102658_c0_seq1	0.632926	0.367074	36.7074
comp102660_c0_seq1	0.0115033	0.988497	98.8497
comp102663_c0_seq1	0.0809421	0.919058	91.9058
comp102666_c0_seq1	0.082737	0.917263	91.7263
comp102674_c0_seq1	0.0639925	0.936008	93.6008
comp102676_c0_seq1	0.0712419	0.928758	92.8758
comp102677_c0_seq1	0.0854367	0.914563	91.4563
comp102679_c0_seq1	0.0792338	0.920766	92.0766
comp102680_c0_seq1	0.799586	0.200414	20.0414
comp102682_c0_seq1	0.113399	0.886601	88.6601
comp102684_c0_seq1	0.0151652	0.984835	98.4835
comp102688_c0_seq1	0.578405	0.421595	42.1595
comp102691_c0_seq1	0.324195	0.675805	67.5805
comp102692_c0_seq1	0.517515	0.482485	48.2485
comp102693_c0_seq1	0.0441914	0.955809	95.5809
comp102694_c0_seq1	0.144838	0.855162	85.5162
comp102695_c0_seq1	0.126063	0.873937	87.3937
comp102697_c0_seq1	0.524414	0.475586	47.5586
comp102698_c0_seq1	0.205018	0.794982	79.4982
comp102701_c0_seq1	0.118105	0.881895	88.1895
comp102704_c0_seq1	0.115906	0.884094	88.4094
comp102706_c0_seq1	0.0596375	0.940362	94.0362
comp102711_c0_seq1	0.0211221	0.978878	97.8878
comp102712_c0_seq1	0.46566	0.53434	53.434
comp102715_c0_seq1	0.0330365	0.966963	96.6963
comp102716_c0_seq1	0.0182222	0.981778	98.1778
comp102718_c0_seq1	0.0475743	0.952426	95.2426
comp102719_c0_seq1	0.0610903	0.93891	93.891
comp102721_c0_seq1	0.542465	0.457535	45.7535
comp102722_c0_seq1	0.0882069	0.911793	91.1793
comp102723_c0_seq1	0.400659	0.599341	59.9341
comp102724_c0_seq1	0.180245	0.819755	81.9755
comp102728_c0_seq1	0.435917	0.564083	56.4083
comp102730_c0_seq1	0.829046	0.170954	17.0954
comp102734_c0_seq1	0.242039	0.757961	75.7961
comp102736_c0_seq1	0.11903	0.88097	88.097
comp102741_c0_seq1	0.195004	0.804996	80.4996
comp102742_c0_seq1	0.0938657	0.906134	90.6134
comp102745_c0_seq1	0.420607	0.579393	57.9393
comp102746_c0_seq1	0.0302667	0.969733	96.9733
comp102750_c0_seq1	0.081461	0.918539	91.8539
comp102751_c0_seq1	0.287553	0.712447	71.2447
comp102752_c0_seq1	0.057865	0.942135	94.2135
comp102753_c0_seq1	0.0200202	0.97998	97.998
comp102756_c0_seq1	0.537105	0.462895	46.2895
comp102759_c0_seq1	0.918765	0.0812353	8.12353
comp102760_c0_seq1	0.509544	0.490456	49.0456
comp102761_c0_seq1	0.0990033	0.900997	90.0997
comp102763_c0_seq1	0.0702907	0.929709	92.9709
comp102771_c0_seq1	0.201263	0.798737	79.8737
comp102773_c0_seq1	0.0191542	0.980846	98.0846
comp102778_c0_seq1	0.206311	0.793689	79.3689
comp102783_c0_seq1	0.541899	0.458101	45.8101
comp102784_c0_seq1	0.593105	0.406895	40.6895
comp102785_c0_seq1	0.0142858	0.985714	98.5714
comp102787_c0_seq1	0.281922	0.718078	71.8078
comp102790_c0_seq1	0.112723	0.887277	88.7277
comp102791_c0_seq1	0.160598	0.839402	83.9402
comp102793_c0_seq1	0.202753	0.797247	79.7247
comp102795_c0_seq1	0.65735	0.34265	34.265
comp102796_c0_seq1	0.833773	0.166227	16.6227
comp102800_c0_seq1	0.231035	0.768965	76.8965
comp102806_c0_seq1	0.0283017	0.971698	97.1698
comp102808_c0_seq1	0.124074	0.875926	87.5926
comp102809_c0_seq1	0.0396727	0.960327	96.0327
comp102812_c0_seq1	0.0222491	0.977751	97.7751
comp102818_c0_seq1	0.473447	0.526553	52.6553
comp102824_c0_seq1	0.159863	0.840137	84.0137
comp102827_c0_seq1	0.155676	0.844324	84.4324
comp102830_c0_seq1	0.0388458	0.961154	96.1154
comp102831_c0_seq1	0.189232	0.810768	81.0768
comp102833_c0_seq1	0.157709	0.842291	84.2291
comp102837_c0_seq1	0.58413	0.41587	41.587
comp102838_c0_seq1	0.781212	0.218788	21.8788
comp102842_c0_seq1	0.0406553	0.959345	95.9345
comp102843_c0_seq1	0.0971946	0.902805	90.2805
comp102845_c0_seq1	0.258371	0.741629	74.1629
comp102847_c0_seq1	0.117362	0.882638	88.2638
comp102849_c0_seq1	0.237029	0.762971	76.2971
comp102850_c0_seq1	0.0249915	0.975009	97.5009
comp102851_c0_seq1	0.120362	0.879638	87.9638
comp102852_c0_seq1	0.0358761	0.964124	96.4124
comp102854_c0_seq1	0.838054	0.161946	16.1946
comp102859_c0_seq1	0.0603239	0.939676	93.9676
comp102861_c0_seq1	0.0201367	0.979863	97.9863
comp102866_c0_seq1	0.99503	0.00496984	0.496984
comp102867_c0_seq1	0.5	0.5	50
comp102871_c0_seq1	0.983146	0.0168541	1.68541
comp102873_c0_seq1	0.178933	0.821067	82.1067
comp102879_c0_seq1	0.460843	0.539157	53.9157
comp102881_c0_seq1	0.144662	0.855338	85.5338
comp102882_c0_seq1	0.76479	0.23521	23.521
comp102887_c0_seq1	0.766694	0.233306	23.3306
comp102888_c0_seq1	0.0921702	0.90783	90.783
comp102890_c0_seq1	0.280061	0.719939	71.9939
comp102891_c0_seq1	0.100545	0.899455	89.9455
comp102893_c0_seq1	0.614348	0.385652	38.5652
comp102894_c0_seq1	0.205009	0.794991	79.4991
comp102895_c0_seq1	0.107831	0.892169	89.2169
comp102897_c0_seq1	0.271861	0.728139	72.8139
comp102900_c0_seq1	0.982991	0.0170092	1.70092
comp102901_c0_seq1	0.0460351	0.953965	95.3965
comp102903_c0_seq1	0.0195168	0.980483	98.0483
comp102904_c0_seq1	0.556796	0.443204	44.3204
comp102907_c0_seq1	0.113312	0.886688	88.6688
comp102910_c0_seq1	0.211891	0.788109	78.8109
comp102912_c0_seq1	0.0166848	0.983315	98.3315
comp102918_c0_seq1	0.143291	0.856709	85.6709
comp102919_c0_seq1	0.068046	0.931954	93.1954
comp102922_c0_seq1	0.229142	0.770858	77.0858
comp102923_c0_seq1	0.912635	0.0873648	8.73648
comp102924_c0_seq1	0.457507	0.542493	54.2493
comp102925_c0_seq1	0.0814569	0.918543	91.8543
comp102930_c0_seq1	0.194411	0.805589	80.5589
comp102933_c0_seq1	0.0542749	0.945725	94.5725
comp102937_c0_seq1	0.162997	0.837003	83.7003
comp102941_c0_seq1	0.0884499	0.91155	91.155
comp102942_c0_seq1	0.189893	0.810107	81.0107
comp102943_c0_seq1	0.731498	0.268502	26.8502
comp102948_c0_seq1	0.174494	0.825506	82.5506
comp102949_c0_seq1	0.348403	0.651597	65.1597
comp102953_c0_seq1	0.362224	0.637776	63.7776
comp102954_c0_seq1	0.11035	0.88965	88.965
comp102956_c0_seq1	0.0213032	0.978697	97.8697
comp102957_c0_seq1	0.0233431	0.976657	97.6657
comp102960_c0_seq1	0.379357	0.620643	62.0643
comp102962_c0_seq1	0.846005	0.153995	15.3995
comp102965_c0_seq1	0.53061	0.46939	46.939
comp102967_c0_seq1	0.138134	0.861866	86.1866
comp102968_c0_seq1	0.0350055	0.964995	96.4995
comp102970_c0_seq1	0.0616726	0.938327	93.8327
comp102978_c0_seq1	0.125669	0.874331	87.4331
comp102980_c0_seq1	0.134108	0.865892	86.5892
comp102983_c0_seq1	0.0213133	0.978687	97.8687
comp102984_c0_seq1	0.146055	0.853945	85.3945
comp102985_c0_seq1	0.280301	0.719699	71.9699
comp102990_c0_seq1	0.0655472	0.934453	93.4453
comp102992_c0_seq1	0.029101	0.970899	97.0899
comp102996_c0_seq1	0.0621848	0.937815	93.7815
comp102997_c0_seq1	0.35997	0.64003	64.003
comp102999_c0_seq1	0.0365059	0.963494	96.3494
comp103000_c0_seq1	0.481838	0.518162	51.8162
comp103002_c0_seq1	0.297187	0.702813	70.2813
comp103006_c0_seq1	0.0815602	0.91844	91.844
comp103008_c0_seq1	0.0807329	0.919267	91.9267
comp103010_c0_seq1	0.100345	0.899655	89.9655
comp103012_c0_seq1	0.767628	0.232372	23.2372
comp103014_c0_seq1	0.104191	0.895809	89.5809
comp103017_c0_seq1	0.121374	0.878626	87.8626
comp103018_c0_seq1	0.0419157	0.958084	95.8084
comp103026_c0_seq1	0.193474	0.806526	80.6526
comp103029_c0_seq1	0.335085	0.664915	66.4915
comp10303_c0_seq1	0.993757	0.00624254	0.624254
comp103030_c0_seq1	0.0222015	0.977798	97.7798
comp103032_c0_seq1	0.0378318	0.962168	96.2168
comp103034_c0_seq1	0.0598536	0.940146	94.0146
comp103037_c0_seq1	0.151386	0.848614	84.8614
comp103044_c0_seq1	0.15161	0.84839	84.839
comp103047_c0_seq1	0.146839	0.853161	85.3161
comp103050_c0_seq1	0.0667973	0.933203	93.3203
comp103051_c0_seq1	0.158481	0.841519	84.1519
comp103052_c0_seq1	0.116021	0.883979	88.3979
comp103053_c0_seq1	0.590824	0.409176	40.9176
comp103054_c0_seq1	0.178685	0.821315	82.1315
comp103056_c0_seq1	0.0348219	0.965178	96.5178
comp103057_c0_seq1	0.0817127	0.918287	91.8287
comp103060_c0_seq1	0.546264	0.453736	45.3736
comp103061_c0_seq1	0.23575	0.76425	76.425
comp103063_c0_seq1	0.666262	0.333738	33.3738
comp103064_c0_seq1	0.0494201	0.95058	95.058
comp103068_c0_seq1	0.261971	0.738029	73.8029
comp103072_c0_seq1	0.319909	0.680091	68.0091
comp103073_c0_seq1	0.177	0.823	82.3
comp103074_c0_seq1	0.21007	0.78993	78.993
comp103075_c0_seq1	0.159157	0.840843	84.0843
comp103077_c0_seq1	0.909531	0.0904689	9.04689
comp103080_c0_seq1	0.0858316	0.914168	91.4168
comp103082_c0_seq1	0.0434942	0.956506	95.6506
comp103085_c0_seq1	0.530683	0.469317	46.9317
comp103087_c0_seq1	0.0478477	0.952152	95.2152
comp103088_c0_seq1	0.281596	0.718404	71.8404
comp103090_c0_seq1	0.108005	0.891995	89.1995
comp103093_c0_seq1	0.975107	0.0248928	2.48928
comp103097_c0_seq1	0.21847	0.78153	78.153
comp103098_c0_seq1	0.160308	0.839692	83.9692
comp103099_c0_seq1	0.03799	0.96201	96.201
comp103105_c0_seq1	0.668608	0.331392	33.1392
comp103107_c0_seq1	0.150497	0.849503	84.9503
comp103108_c0_seq1	0.0684765	0.931523	93.1523
comp103109_c0_seq1	0.0105952	0.989405	98.9405
comp103110_c0_seq1	0.16645	0.83355	83.355
comp103111_c0_seq1	0.159522	0.840478	84.0478
comp103112_c0_seq1	0.686762	0.313238	31.3238
comp103114_c0_seq1	0.107723	0.892277	89.2277
comp103117_c0_seq1	0.0109496	0.98905	98.905
comp103118_c0_seq1	0.299942	0.700058	70.0058
comp103119_c0_seq1	0.186403	0.813597	81.3597
comp103120_c0_seq1	0.0353534	0.964647	96.4647
comp103121_c0_seq1	0.16737	0.83263	83.263
comp103124_c0_seq1	0.297998	0.702002	70.2002
comp103130_c0_seq1	0.018396	0.981604	98.1604
comp103133_c0_seq1	0.579919	0.420081	42.0081
comp103136_c0_seq1	0.0152418	0.984758	98.4758
comp103137_c0_seq1	0.0906083	0.909392	90.9392
comp103138_c0_seq1	0.163872	0.836128	83.6128
comp103139_c0_seq1	0.00881448	0.991186	99.1186
comp103140_c0_seq1	0.156746	0.843254	84.3254
comp103144_c0_seq1	0.351662	0.648338	64.8338
comp103145_c0_seq1	0.360204	0.639796	63.9796
comp103147_c0_seq1	0.100106	0.899894	89.9894
comp103148_c0_seq1	0.111813	0.888187	88.8187
comp103153_c0_seq1	0.0365383	0.963462	96.3462
comp103155_c0_seq1	0.0380254	0.961975	96.1975
comp103158_c0_seq1	0.559518	0.440482	44.0482
comp103161_c0_seq1	0.302306	0.697694	69.7694
comp103163_c0_seq1	0.0399088	0.960091	96.0091
comp103164_c0_seq1	0.0977088	0.902291	90.2291
comp103165_c0_seq1	0.225577	0.774423	77.4423
comp103167_c0_seq1	0.0363301	0.96367	96.367
comp103169_c0_seq1	0.15313	0.84687	84.687
comp103170_c0_seq1	0.723129	0.276871	27.6871
comp103171_c0_seq1	0.832436	0.167564	16.7564
comp103172_c0_seq1	0.198074	0.801926	80.1926
comp103174_c0_seq1	0.00660693	0.993393	99.3393
comp103175_c0_seq1	0.022102	0.977898	97.7898
comp103178_c0_seq1	0.0969435	0.903057	90.3057
comp103182_c0_seq1	0.0991632	0.900837	90.0837
comp103183_c0_seq1	0.818924	0.181076	18.1076
comp103184_c0_seq1	0.0617513	0.938249	93.8249
comp103185_c0_seq1	0.0679227	0.932077	93.2077
comp103187_c0_seq1	0.0723337	0.927666	92.7666
comp103190_c0_seq1	0.178227	0.821773	82.1773
comp103192_c0_seq1	0.611499	0.388501	38.8501
comp103199_c0_seq1	0.0795208	0.920479	92.0479
comp103200_c0_seq1	0.0819342	0.918066	91.8066
comp103201_c0_seq1	0.423656	0.576344	57.6344
comp103202_c0_seq1	0.239543	0.760457	76.0457
comp103205_c0_seq1	0.861031	0.138969	13.8969
comp103206_c0_seq1	0.0573346	0.942665	94.2665
comp103207_c0_seq1	0.383756	0.616244	61.6244
comp103208_c0_seq1	0.0456151	0.954385	95.4385
comp103211_c0_seq1	0.586544	0.413456	41.3456
comp103212_c0_seq1	0.0737853	0.926215	92.6215
comp103213_c0_seq1	0.231008	0.768992	76.8992
comp103214_c0_seq1	0.241141	0.758859	75.8859
comp103216_c0_seq1	0.0178984	0.982102	98.2102
comp103217_c0_seq1	0.0293858	0.970614	97.0614
comp103218_c0_seq1	0.613625	0.386375	38.6375
comp103219_c0_seq1	0.0627576	0.937242	93.7242
comp103223_c0_seq1	0.717214	0.282786	28.2786
comp103230_c0_seq1	0.0479862	0.952014	95.2014
comp103232_c0_seq1	0.95773	0.0422702	4.22702
comp103234_c0_seq1	0.0748976	0.925102	92.5102
comp103236_c0_seq1	0.107598	0.892402	89.2402
comp103239_c0_seq1	0.539994	0.460006	46.0006
comp103244_c0_seq1	0.0279887	0.972011	97.2011
comp103251_c0_seq1	0.159934	0.840066	84.0066
comp103257_c0_seq1	0.0542761	0.945724	94.5724
comp103259_c0_seq1	0.795328	0.204672	20.4672
comp103260_c0_seq1	0.00839565	0.991604	99.1604
comp103262_c0_seq1	0.130583	0.869417	86.9417
comp103265_c0_seq1	0.133816	0.866184	86.6184
comp103266_c0_seq1	0.364665	0.635335	63.5335
comp103267_c0_seq1	0.410786	0.589214	58.9214
comp103271_c0_seq1	0.0547527	0.945247	94.5247
comp103272_c0_seq1	0.254634	0.745366	74.5366
comp103275_c0_seq1	0.916211	0.0837894	8.37894
comp103278_c0_seq1	0.0264519	0.973548	97.3548
comp103279_c0_seq1	0.0492024	0.950798	95.0798
comp103289_c0_seq1	0.0490957	0.950904	95.0904
comp103290_c0_seq1	0.353206	0.646794	64.6794
comp103291_c0_seq1	0.13013	0.86987	86.987
comp103292_c0_seq1	0.662297	0.337703	33.7703
comp103294_c0_seq1	0.120576	0.879424	87.9424
comp103295_c0_seq1	0.0481427	0.951857	95.1857
comp103298_c0_seq1	0.0458454	0.954155	95.4155
comp103301_c0_seq1	0.100046	0.899954	89.9954
comp103302_c0_seq1	0.248488	0.751512	75.1512
comp103303_c0_seq1	0.139102	0.860898	86.0898
comp103304_c0_seq1	0.101758	0.898242	89.8242
comp103305_c0_seq1	0.105689	0.894311	89.4311
comp103309_c0_seq1	0.0694397	0.93056	93.056
comp103311_c0_seq1	0.120298	0.879702	87.9702
comp103313_c0_seq1	0.967158	0.0328422	3.28422
comp103314_c0_seq1	0.271283	0.728717	72.8717
comp103317_c0_seq1	0.0238756	0.976124	97.6124
comp103320_c0_seq1	0.36198	0.63802	63.802
comp103326_c0_seq1	0.915577	0.0844228	8.44228
comp103330_c0_seq1	0.858403	0.141597	14.1597
comp103331_c0_seq1	0.137412	0.862588	86.2588
comp103332_c0_seq1	0.101009	0.898991	89.8991
comp103336_c0_seq1	0.066172	0.933828	93.3828
comp103338_c0_seq1	0.0444435	0.955557	95.5557
comp103340_c0_seq1	0.092409	0.907591	90.7591
comp103341_c0_seq1	0.0631762	0.936824	93.6824
comp103342_c0_seq1	0.0213863	0.978614	97.8614
comp103344_c0_seq1	0.201745	0.798255	79.8255
comp103345_c0_seq1	0.143526	0.856474	85.6474
comp103346_c0_seq1	0.0734647	0.926535	92.6535
comp103347_c0_seq1	0.194895	0.805105	80.5105
comp103351_c0_seq1	0.052806	0.947194	94.7194
comp103352_c0_seq1	0.53197	0.46803	46.803
comp103353_c0_seq1	0.135227	0.864773	86.4773
comp103356_c0_seq1	0.751635	0.248365	24.8365
comp103357_c0_seq1	0.773797	0.226203	22.6203
comp103358_c0_seq1	0.110079	0.889921	88.9921
comp103359_c0_seq1	0.0199013	0.980099	98.0099
comp103361_c0_seq1	0.017855	0.982145	98.2145
comp103365_c0_seq1	0.0649056	0.935094	93.5094
comp103366_c0_seq1	0.868424	0.131576	13.1576
comp103368_c0_seq1	0.143174	0.856826	85.6826
comp103369_c0_seq1	0.205621	0.794379	79.4379
comp103370_c0_seq1	0.146901	0.853099	85.3099
comp103372_c0_seq1	0.221981	0.778019	77.8019
comp103373_c0_seq1	0.212905	0.787095	78.7095
comp103374_c0_seq1	0.657698	0.342302	34.2302
comp103377_c0_seq1	0.385026	0.614974	61.4974
comp103378_c0_seq1	0.249611	0.750389	75.0389
comp103381_c0_seq1	0.978813	0.0211869	2.11869
comp103383_c0_seq1	0.0669788	0.933021	93.3021
comp103384_c0_seq1	0.839375	0.160625	16.0625
comp103386_c0_seq1	0.0230234	0.976977	97.6977
comp103391_c0_seq1	0.103348	0.896652	89.6652
comp103393_c0_seq1	0.442805	0.557195	55.7195
comp103397_c0_seq1	0.037684	0.962316	96.2316
comp103398_c0_seq1	0.0768239	0.923176	92.3176
comp103399_c0_seq1	0.0611164	0.938884	93.8884
comp103401_c0_seq1	0.927572	0.072428	7.2428
comp103402_c0_seq1	0.12693	0.87307	87.307
comp103404_c0_seq1	0.324247	0.675753	67.5753
comp103405_c0_seq1	0.826329	0.173671	17.3671
comp103406_c0_seq1	0.153719	0.846281	84.6281
comp103407_c0_seq1	0.0129215	0.987078	98.7078
comp103408_c0_seq1	0.0238356	0.976164	97.6164
comp103411_c0_seq1	0.137409	0.862591	86.2591
comp103412_c0_seq1	0.3919	0.6081	60.81
comp103413_c0_seq1	0.0545408	0.945459	94.5459
comp103414_c0_seq1	0.0769501	0.92305	92.305
comp103416_c0_seq1	0.250548	0.749452	74.9452
comp103417_c0_seq1	0.10313	0.89687	89.687
comp103418_c0_seq1	0.0587433	0.941257	94.1257
comp103420_c0_seq1	0.173511	0.826489	82.6489
comp103422_c0_seq1	0.0714367	0.928563	92.8563
comp103425_c0_seq1	0.164165	0.835835	83.5835
comp103426_c0_seq1	0.0753575	0.924642	92.4642
comp103428_c0_seq1	0.0469801	0.95302	95.302
comp103430_c0_seq1	0.964519	0.035481	3.5481
comp103432_c0_seq1	0.0176763	0.982324	98.2324
comp103433_c0_seq1	0.0391038	0.960896	96.0896
comp103434_c0_seq1	0.186581	0.813419	81.3419
comp103438_c0_seq1	0.0809502	0.91905	91.905
comp103440_c0_seq1	0.414286	0.585714	58.5714
comp103444_c0_seq1	0.166701	0.833299	83.3299
comp103450_c0_seq1	0.0382729	0.961727	96.1727
comp103451_c0_seq1	0.0344751	0.965525	96.5525
comp103452_c0_seq1	0.826566	0.173434	17.3434
comp103456_c0_seq1	0.137903	0.862097	86.2097
comp103461_c0_seq1	0.138605	0.861395	86.1395
comp103464_c0_seq1	0.0455145	0.954486	95.4486
comp103465_c0_seq1	0.0291563	0.970844	97.0844
comp103469_c0_seq1	0.512438	0.487562	48.7562
comp103470_c0_seq1	0.163	0.837	83.7
comp103473_c0_seq1	0.186545	0.813455	81.3455
comp103474_c0_seq1	0.665547	0.334453	33.4453
comp103475_c0_seq1	0.0580378	0.941962	94.1962
comp103476_c0_seq1	0.102911	0.897089	89.7089
comp103477_c0_seq1	0.0356013	0.964399	96.4399
comp103479_c0_seq1	0.251175	0.748825	74.8825
comp103481_c0_seq1	0.265979	0.734021	73.4021
comp103482_c0_seq1	0.22062	0.77938	77.938
comp103483_c0_seq1	0.115198	0.884802	88.4802
comp103487_c0_seq1	0.189814	0.810186	81.0186
comp103491_c0_seq1	0.196743	0.803257	80.3257
comp103494_c0_seq1	0.977596	0.0224039	2.24039
comp103495_c0_seq1	0.0513086	0.948691	94.8691
comp103501_c0_seq1	0.0952643	0.904736	90.4736
comp103510_c0_seq1	0.169752	0.830248	83.0248
comp103513_c0_seq1	0.139124	0.860876	86.0876
comp103514_c0_seq1	0.0347037	0.965296	96.5296
comp103517_c0_seq1	0.159918	0.840082	84.0082
comp103519_c0_seq1	0.681626	0.318374	31.8374
comp103520_c0_seq1	0.0371955	0.962805	96.2805
comp103522_c0_seq1	0.130442	0.869558	86.9558
comp103524_c0_seq1	0.0439925	0.956008	95.6008
comp103525_c0_seq1	0.0289172	0.971083	97.1083
comp103531_c0_seq1	0.0174806	0.982519	98.2519
comp103538_c0_seq1	0.0872339	0.912766	91.2766
comp103541_c0_seq1	0.573583	0.426417	42.6417
comp103543_c0_seq1	0.95107	0.0489302	4.89302
comp103546_c0_seq1	0.0709743	0.929026	92.9026
comp103551_c0_seq1	0.0200785	0.979921	97.9921
comp103553_c0_seq1	0.0314715	0.968528	96.8528
comp103558_c0_seq1	0.120566	0.879434	87.9434
comp103559_c0_seq1	0.139246	0.860754	86.0754
comp103563_c0_seq1	0.125702	0.874298	87.4298
comp103564_c0_seq1	0.0399994	0.960001	96.0001
comp103565_c0_seq1	0.154641	0.845359	84.5359
comp103569_c0_seq1	0.301696	0.698304	69.8304
comp103572_c0_seq1	0.254825	0.745175	74.5175
comp103574_c0_seq1	0.447855	0.552145	55.2145
comp103575_c0_seq1	0.095657	0.904343	90.4343
comp103579_c0_seq1	0.135952	0.864048	86.4048
comp103580_c0_seq1	0.015273	0.984727	98.4727
comp103581_c0_seq1	0.11511	0.88489	88.489
comp103584_c0_seq1	0.0626486	0.937351	93.7351
comp103587_c0_seq1	0.992299	0.00770063	0.770063
comp103589_c0_seq1	0.0456742	0.954326	95.4326
comp103590_c0_seq1	0.0664464	0.933554	93.3554
comp103591_c0_seq1	0.059835	0.940165	94.0165
comp103594_c0_seq1	0.372745	0.627255	62.7255
comp103597_c0_seq1	0.120495	0.879505	87.9505
comp103600_c0_seq1	0.730149	0.269851	26.9851
comp103602_c0_seq1	0.0432977	0.956702	95.6702
comp103603_c0_seq1	0.100568	0.899432	89.9432
comp103605_c0_seq1	0.800807	0.199193	19.9193
comp103606_c0_seq1	0.0512611	0.948739	94.8739
comp103607_c0_seq1	0.479397	0.520603	52.0603
comp103608_c0_seq1	0.167915	0.832085	83.2085
comp103613_c0_seq1	0.0738492	0.926151	92.6151
comp103617_c0_seq1	0.329264	0.670736	67.0736
comp103618_c0_seq1	0.142931	0.857069	85.7069
comp103620_c0_seq1	0.346861	0.653139	65.3139
comp103621_c0_seq1	0.111749	0.888251	88.8251
comp103626_c0_seq1	0.0448133	0.955187	95.5187
comp103629_c0_seq1	0.115346	0.884654	88.4654
comp10363_c0_seq1	0.297658	0.702342	70.2342
comp103630_c0_seq1	0.0376674	0.962333	96.2333
comp103632_c0_seq1	0.141835	0.858165	85.8165
comp103637_c0_seq1	0.374284	0.625716	62.5716
comp103638_c0_seq1	0.0364362	0.963564	96.3564
comp103639_c0_seq1	0.0893021	0.910698	91.0698
comp103641_c0_seq1	0.0473897	0.95261	95.261
comp103642_c0_seq1	0.742709	0.257291	25.7291
comp103644_c0_seq1	0.0569257	0.943074	94.3074
comp103645_c0_seq1	0.992554	0.00744585	0.744585
comp103646_c0_seq1	0.774903	0.225097	22.5097
comp103652_c0_seq1	0.116035	0.883965	88.3965
comp103655_c0_seq1	0.0827478	0.917252	91.7252
comp103657_c0_seq1	0.0620208	0.937979	93.7979
comp103660_c0_seq1	0.0313443	0.968656	96.8656
comp103662_c0_seq1	0.0214467	0.978553	97.8553
comp103663_c0_seq1	0.966627	0.0333728	3.33728
comp103664_c0_seq1	0.108435	0.891565	89.1565
comp103665_c0_seq1	0.195166	0.804834	80.4834
comp103668_c0_seq1	0.404325	0.595675	59.5675
comp103670_c0_seq1	0.105859	0.894141	89.4141
comp103671_c0_seq1	0.0168491	0.983151	98.3151
comp103675_c0_seq1	0.143438	0.856562	85.6562
comp103677_c0_seq1	0.0544105	0.945589	94.5589
comp103679_c0_seq1	0.138868	0.861132	86.1132
comp103682_c0_seq1	0.0653609	0.934639	93.4639
comp103683_c0_seq1	0.0898065	0.910194	91.0194
comp103685_c0_seq1	0.31011	0.68989	68.989
comp103687_c0_seq1	0.140852	0.859148	85.9148
comp103688_c0_seq1	0.130899	0.869101	86.9101
comp103690_c0_seq1	0.0835708	0.916429	91.6429
comp103694_c0_seq1	0.271205	0.728795	72.8795
comp103695_c0_seq1	0.0527099	0.94729	94.729
comp103696_c0_seq1	0.169479	0.830521	83.0521
comp103698_c0_seq1	0.882793	0.117207	11.7207
comp103699_c0_seq1	0.0218685	0.978131	97.8131
comp103700_c0_seq1	0.119906	0.880094	88.0094
comp103705_c0_seq1	0.0552296	0.94477	94.477
comp103708_c0_seq1	0.232251	0.767749	76.7749
comp103710_c0_seq1	0.0361597	0.96384	96.384
comp103712_c0_seq1	0.431429	0.568571	56.8571
comp103713_c0_seq1	0.112496	0.887504	88.7504
comp103718_c0_seq1	0.186437	0.813563	81.3563
comp103720_c0_seq1	0.0899174	0.910083	91.0083
comp103722_c0_seq1	0.0833254	0.916675	91.6675
comp103724_c0_seq1	0.205655	0.794345	79.4345
comp103725_c0_seq1	0.0256887	0.974311	97.4311
comp103726_c0_seq1	0.0746565	0.925343	92.5343
comp103727_c0_seq1	0.65136	0.34864	34.864
comp103730_c0_seq1	0.0356651	0.964335	96.4335
comp103731_c0_seq1	0.141181	0.858819	85.8819
comp103732_c0_seq1	0.0836954	0.916305	91.6305
comp103733_c0_seq1	0.0385865	0.961413	96.1413
comp103734_c0_seq1	0.102034	0.897966	89.7966
comp103736_c0_seq1	0.0852355	0.914764	91.4764
comp103738_c0_seq1	0.22851	0.77149	77.149
comp103739_c0_seq1	0.467186	0.532814	53.2814
comp103741_c0_seq1	0.457867	0.542133	54.2133
comp103743_c0_seq1	0.31496	0.68504	68.504
comp103744_c0_seq1	0.0301905	0.96981	96.981
comp103750_c0_seq1	0.0792817	0.920718	92.0718
comp103751_c0_seq1	0.0626849	0.937315	93.7315
comp103753_c0_seq1	0.761355	0.238645	23.8645
comp103754_c0_seq1	0.0501103	0.94989	94.989
comp103756_c0_seq1	0.131745	0.868255	86.8255
comp103757_c0_seq1	0.174663	0.825337	82.5337
comp103763_c0_seq1	0.0473492	0.952651	95.2651
comp103764_c0_seq1	0.152132	0.847868	84.7868
comp103765_c0_seq1	0.0108595	0.98914	98.914
comp103766_c0_seq1	0.871332	0.128668	12.8668
comp103767_c0_seq1	0.184057	0.815943	81.5943
comp103768_c0_seq1	0.306739	0.693261	69.3261
comp103771_c0_seq1	0.0265381	0.973462	97.3462
comp103774_c0_seq1	0.0995053	0.900495	90.0495
comp103775_c0_seq1	0.0382895	0.96171	96.171
comp103779_c0_seq1	0.0338775	0.966122	96.6122
comp103783_c0_seq1	0.257267	0.742733	74.2733
comp103789_c0_seq1	0.0820124	0.917988	91.7988
comp103790_c0_seq1	0.256852	0.743148	74.3148
comp103794_c0_seq1	0.903476	0.0965244	9.65244
comp103796_c0_seq1	0.222787	0.777213	77.7213
comp103799_c0_seq1	0.653207	0.346793	34.6793
comp103800_c0_seq1	0.0466798	0.95332	95.332
comp103801_c0_seq1	0.0389333	0.961067	96.1067
comp103802_c0_seq1	0.216707	0.783293	78.3293
comp103803_c0_seq1	0.0565185	0.943482	94.3482
comp103805_c0_seq1	0.224209	0.775791	77.5791
comp103808_c0_seq1	0.0238269	0.976173	97.6173
comp103810_c0_seq1	0.391288	0.608712	60.8712
comp103813_c0_seq1	0.20032	0.79968	79.968
comp103817_c0_seq1	0.0433722	0.956628	95.6628
comp103818_c0_seq1	0.327571	0.672429	67.2429
comp10382_c0_seq1	0.518655	0.481345	48.1345
comp103822_c0_seq1	0.0499955	0.950005	95.0005
comp103823_c0_seq1	0.176287	0.823713	82.3713
comp103824_c0_seq1	0.852462	0.147538	14.7538
comp103825_c0_seq1	0.438373	0.561627	56.1627
comp103826_c0_seq1	0.305949	0.694051	69.4051
comp103827_c0_seq1	0.046145	0.953855	95.3855
comp103828_c0_seq1	0.0470304	0.95297	95.297
comp103831_c0_seq1	0.130496	0.869504	86.9504
comp103835_c0_seq1	0.195686	0.804314	80.4314
comp103840_c0_seq1	0.136096	0.863904	86.3904
comp103841_c0_seq1	0.345229	0.654771	65.4771
comp103842_c0_seq1	0.0636549	0.936345	93.6345
comp103848_c0_seq1	0.0675054	0.932495	93.2495
comp103854_c0_seq1	0.461136	0.538864	53.8864
comp103855_c0_seq1	0.0845723	0.915428	91.5428
comp103860_c0_seq1	0.326101	0.673899	67.3899
comp103861_c0_seq1	0.104179	0.895821	89.5821
comp103864_c0_seq1	0.491304	0.508696	50.8696
comp103867_c0_seq1	0.0723913	0.927609	92.7609
comp103868_c0_seq1	0.0358086	0.964191	96.4191
comp103870_c0_seq1	0.0634703	0.93653	93.653
comp103875_c0_seq1	0.140222	0.859778	85.9778
comp103876_c0_seq1	0.340946	0.659054	65.9054
comp103877_c0_seq1	0.0353342	0.964666	96.4666
comp103879_c0_seq1	0.0652351	0.934765	93.4765
comp103883_c0_seq1	0.158121	0.841879	84.1879
comp103884_c0_seq1	0.468018	0.531982	53.1982
comp103885_c0_seq1	0.848135	0.151865	15.1865
comp103887_c0_seq1	0.366752	0.633248	63.3248
comp103891_c0_seq1	0.138066	0.861934	86.1934
comp103895_c0_seq1	0.0225934	0.977407	97.7407
comp103897_c0_seq1	0.333286	0.666714	66.6714
comp103898_c0_seq1	0.0483783	0.951622	95.1622
comp103899_c0_seq1	0.0830214	0.916979	91.6979
comp103903_c0_seq1	0.0447588	0.955241	95.5241
comp103904_c0_seq1	0.161878	0.838122	83.8122
comp103905_c0_seq1	0.0432605	0.95674	95.674
comp103908_c0_seq1	0.363305	0.636695	63.6695
comp103910_c0_seq1	0.170997	0.829003	82.9003
comp103912_c0_seq1	0.694349	0.305651	30.5651
comp103913_c0_seq1	0.190468	0.809532	80.9532
comp103918_c0_seq1	0.308548	0.691452	69.1452
comp103924_c0_seq1	0.151121	0.848879	84.8879
comp103926_c0_seq1	0.993278	0.00672225	0.672225
comp103932_c0_seq1	0.35788	0.64212	64.212
comp103933_c0_seq1	0.0986555	0.901345	90.1345
comp103935_c0_seq1	0.094498	0.905502	90.5502
comp103937_c0_seq1	0.085772	0.914228	91.4228
comp103938_c0_seq1	0.162708	0.837292	83.7292
comp103940_c0_seq1	0.190983	0.809017	80.9017
comp103943_c0_seq1	0.0845969	0.915403	91.5403
comp103944_c0_seq1	0.0355727	0.964427	96.4427
comp103950_c0_seq1	0.05613	0.94387	94.387
comp103955_c0_seq1	0.0171819	0.982818	98.2818
comp103957_c0_seq1	0.129459	0.870541	87.0541
comp103958_c0_seq1	0.322846	0.677154	67.7154
comp103961_c0_seq1	0.138483	0.861517	86.1517
comp103962_c0_seq1	0.0541267	0.945873	94.5873
comp103965_c0_seq1	0.040563	0.959437	95.9437
comp103970_c0_seq1	0.0745974	0.925403	92.5403
comp103971_c0_seq1	0.301267	0.698733	69.8733
comp103973_c0_seq1	0.00697313	0.993027	99.3027
comp103975_c0_seq1	0.165783	0.834217	83.4217
comp103976_c0_seq1	0.041304	0.958696	95.8696
comp103977_c0_seq1	0.0300954	0.969905	96.9905
comp103980_c0_seq1	0.371856	0.628144	62.8144
comp103981_c0_seq1	0.147918	0.852082	85.2082
comp103982_c0_seq1	0.102189	0.897811	89.7811
comp103983_c0_seq1	0.0469808	0.953019	95.3019
comp103985_c0_seq1	0.055529	0.944471	94.4471
comp103986_c0_seq1	0.518431	0.481569	48.1569
comp103987_c0_seq1	0.0756737	0.924326	92.4326
comp103988_c0_seq1	0.594634	0.405366	40.5366
comp10399_c0_seq1	0.0503404	0.94966	94.966
comp103990_c0_seq1	0.152295	0.847705	84.7705
comp103994_c0_seq1	0.0158319	0.984168	98.4168
comp103996_c0_seq1	0.0815996	0.9184	91.84
comp103997_c0_seq1	0.822509	0.177491	17.7491
comp103998_c0_seq1	0.799367	0.200633	20.0633
comp104003_c0_seq1	0.064602	0.935398	93.5398
comp104007_c0_seq1	0.450077	0.549923	54.9923
comp104008_c0_seq1	0.0586355	0.941365	94.1365
comp104010_c0_seq1	0.88644	0.11356	11.356
comp104011_c0_seq1	0.0505247	0.949475	94.9475
comp104014_c0_seq1	0.0686205	0.931379	93.1379
comp104016_c0_seq1	0.313341	0.686659	68.6659
comp104019_c0_seq1	0.0768786	0.923121	92.3121
comp104020_c0_seq1	0.168843	0.831157	83.1157
comp104021_c0_seq1	0.0522872	0.947713	94.7713
comp104022_c0_seq1	0.042818	0.957182	95.7182
comp104031_c0_seq1	0.276024	0.723976	72.3976
comp104033_c0_seq1	0.297469	0.702531	70.2531
comp104034_c0_seq1	0.0803897	0.91961	91.961
comp104035_c0_seq1	0.122045	0.877955	87.7955
comp104036_c0_seq1	0.0513687	0.948631	94.8631
comp104038_c0_seq1	0.0695788	0.930421	93.0421
comp104040_c0_seq1	0.0842139	0.915786	91.5786
comp104041_c0_seq1	0.0796738	0.920326	92.0326
comp104044_c0_seq1	0.890888	0.109112	10.9112
comp104046_c0_seq1	0.295268	0.704732	70.4732
comp104051_c0_seq1	0.898304	0.101696	10.1696
comp104052_c0_seq1	0.835456	0.164544	16.4544
comp104054_c0_seq1	0.211294	0.788706	78.8706
comp104055_c0_seq1	0.111355	0.888645	88.8645
comp104056_c0_seq1	0.0235281	0.976472	97.6472
comp104057_c0_seq1	0.0795512	0.920449	92.0449
comp104060_c0_seq1	0.249236	0.750764	75.0764
comp104062_c0_seq1	0.292521	0.707479	70.7479
comp104066_c0_seq1	0.174975	0.825025	82.5025
comp104067_c0_seq1	0.669549	0.330451	33.0451
comp104068_c0_seq1	0.975546	0.0244538	2.44538
comp104070_c0_seq1	0.0863416	0.913658	91.3658
comp104071_c0_seq1	0.0705381	0.929462	92.9462
comp104073_c0_seq1	0.0188247	0.981175	98.1175
comp104074_c0_seq1	0.295329	0.704671	70.4671
comp104076_c0_seq1	0.369866	0.630134	63.0134
comp104078_c0_seq1	0.0516297	0.94837	94.837
comp104080_c0_seq1	0.0932356	0.906764	90.6764
comp104081_c0_seq1	0.102712	0.897288	89.7288
comp104083_c0_seq1	0.0363408	0.963659	96.3659
comp104089_c0_seq1	0.220366	0.779634	77.9634
comp104092_c0_seq1	0.0314887	0.968511	96.8511
comp104095_c0_seq1	0.0450094	0.954991	95.4991
comp104096_c0_seq1	0.0530503	0.94695	94.695
comp104101_c0_seq1	0.0971039	0.902896	90.2896
comp104107_c0_seq1	0.0282363	0.971764	97.1764
comp10411_c0_seq1	0.749348	0.250652	25.0652
comp104112_c0_seq1	0.726633	0.273367	27.3367
comp104113_c0_seq1	0.240732	0.759268	75.9268
comp104116_c0_seq1	0.170738	0.829262	82.9262
comp104119_c0_seq1	0.195727	0.804273	80.4273
comp104120_c0_seq1	0.266628	0.733372	73.3372
comp104122_c0_seq1	0.0409425	0.959058	95.9058
comp104133_c0_seq1	0.139933	0.860067	86.0067
comp104135_c0_seq1	0.186078	0.813922	81.3922
comp104136_c0_seq1	0.271957	0.728043	72.8043
comp104137_c0_seq1	0.0613248	0.938675	93.8675
comp104139_c0_seq1	0.142645	0.857355	85.7355
comp104141_c0_seq1	0.626561	0.373439	37.3439
comp104143_c0_seq1	0.035476	0.964524	96.4524
comp104144_c0_seq1	0.028498	0.971502	97.1502
comp104150_c0_seq1	0.367272	0.632728	63.2728
comp104152_c0_seq1	0.098587	0.901413	90.1413
comp104154_c0_seq1	0.318843	0.681157	68.1157
comp104157_c0_seq1	0.300804	0.699196	69.9196
comp104160_c0_seq1	0.0994371	0.900563	90.0563
comp104164_c0_seq1	0.125923	0.874077	87.4077
comp104166_c0_seq1	0.0142336	0.985766	98.5766
comp104167_c0_seq1	0.625173	0.374827	37.4827
comp104169_c0_seq1	0.367174	0.632826	63.2826
comp104171_c0_seq1	0.626988	0.373012	37.3012
comp104173_c0_seq1	0.708785	0.291215	29.1215
comp104175_c0_seq1	0.0583348	0.941665	94.1665
comp104177_c0_seq1	0.0840594	0.915941	91.5941
comp104178_c0_seq1	0.0987752	0.901225	90.1225
comp104183_c0_seq1	0.0636507	0.936349	93.6349
comp104185_c0_seq1	0.287503	0.712497	71.2497
comp104187_c0_seq1	0.0374194	0.962581	96.2581
comp104188_c0_seq1	0.160374	0.839626	83.9626
comp104193_c0_seq1	0.666947	0.333053	33.3053
comp104196_c0_seq1	0.0286332	0.971367	97.1367
comp104197_c0_seq1	0.0388501	0.96115	96.115
comp104198_c0_seq1	0.180216	0.819784	81.9784
comp104201_c0_seq1	0.127106	0.872894	87.2894
comp104209_c0_seq1	0.103029	0.896971	89.6971
comp104210_c0_seq1	0.0850382	0.914962	91.4962
comp104212_c0_seq1	0.619163	0.380837	38.0837
comp104214_c0_seq1	0.254223	0.745777	74.5777
comp104215_c0_seq1	0.060699	0.939301	93.9301
comp104216_c0_seq1	0.0459278	0.954072	95.4072
comp104217_c0_seq1	0.0936494	0.906351	90.6351
comp104220_c0_seq1	0.141323	0.858677	85.8677
comp104221_c0_seq1	0.595595	0.404405	40.4405
comp104223_c0_seq1	0.670209	0.329791	32.9791
comp104224_c0_seq1	0.179197	0.820803	82.0803
comp104225_c0_seq1	0.0397091	0.960291	96.0291
comp104227_c0_seq1	0.207224	0.792776	79.2776
comp104228_c0_seq1	0.094773	0.905227	90.5227
comp104232_c0_seq1	0.709921	0.290079	29.0079
comp104233_c0_seq1	0.0761292	0.923871	92.3871
comp104240_c0_seq1	0.156841	0.843159	84.3159
comp104241_c0_seq1	0.0530583	0.946942	94.6942
comp104246_c0_seq1	0.0480067	0.951993	95.1993
comp104250_c0_seq1	0.218176	0.781824	78.1824
comp104251_c0_seq1	0.0202184	0.979782	97.9782
comp104252_c0_seq1	0.578671	0.421329	42.1329
comp104253_c0_seq1	0.0333354	0.966665	96.6665
comp104254_c0_seq1	0.0116515	0.988349	98.8349
comp104256_c0_seq1	0.210253	0.789747	78.9747
comp104257_c0_seq1	0.0825238	0.917476	91.7476
comp104258_c0_seq1	0.204591	0.795409	79.5409
comp104259_c0_seq1	0.146271	0.853729	85.3729
comp104265_c0_seq1	0.897598	0.102402	10.2402
comp104267_c0_seq1	0.286456	0.713544	71.3544
comp104271_c0_seq1	0.780224	0.219776	21.9776
comp104272_c0_seq1	0.793535	0.206465	20.6465
comp104273_c0_seq1	0.120588	0.879412	87.9412
comp104273_c1_seq1	0.206711	0.793289	79.3289
comp104274_c0_seq1	0.0195479	0.980452	98.0452
comp104280_c0_seq1	0.186066	0.813934	81.3934
comp104282_c0_seq1	0.123186	0.876814	87.6814
comp104285_c0_seq1	0.10055	0.89945	89.945
comp104288_c0_seq1	0.277362	0.722638	72.2638
comp104289_c0_seq1	0.0786011	0.921399	92.1399
comp104290_c0_seq1	0.0224036	0.977596	97.7596
comp104292_c0_seq1	0.336964	0.663036	66.3036
comp104294_c0_seq1	0.449508	0.550492	55.0492
comp104296_c0_seq1	0.0335097	0.96649	96.649
comp104301_c0_seq1	0.442331	0.557669	55.7669
comp104303_c0_seq1	0.0773939	0.922606	92.2606
comp104304_c0_seq1	0.124753	0.875247	87.5247
comp104305_c0_seq1	0.521872	0.478128	47.8128
comp104307_c0_seq1	0.787326	0.212674	21.2674
comp104308_c0_seq1	0.163147	0.836853	83.6853
comp104309_c0_seq1	0.188229	0.811771	81.1771
comp104312_c0_seq1	0.157866	0.842134	84.2134
comp104316_c0_seq1	0.600887	0.399113	39.9113
comp104318_c0_seq1	0.111269	0.888731	88.8731
comp104321_c0_seq1	0.10029	0.89971	89.971
comp104323_c0_seq1	0.31531	0.68469	68.469
comp104326_c0_seq1	0.0842919	0.915708	91.5708
comp104328_c0_seq1	0.0177358	0.982264	98.2264
comp10433_c0_seq1	0.471287	0.528713	52.8713
comp104330_c0_seq1	0.0220689	0.977931	97.7931
comp104332_c0_seq1	0.337675	0.662325	66.2325
comp104334_c0_seq1	0.0685912	0.931409	93.1409
comp104338_c0_seq1	0.978147	0.0218535	2.18535
comp104340_c0_seq1	0.141889	0.858111	85.8111
comp104343_c0_seq1	0.266148	0.733852	73.3852
comp104344_c0_seq1	0.0220368	0.977963	97.7963
comp104345_c0_seq1	0.233141	0.766859	76.6859
comp104351_c0_seq1	0.023758	0.976242	97.6242
comp104353_c0_seq1	0.249709	0.750291	75.0291
comp104355_c0_seq1	0.239709	0.760291	76.0291
comp104357_c0_seq1	0.219938	0.780062	78.0062
comp104360_c0_seq1	0.172717	0.827283	82.7283
comp104362_c0_seq1	0.101225	0.898775	89.8775
comp104364_c0_seq1	0.636726	0.363274	36.3274
comp104365_c0_seq1	0.0281056	0.971894	97.1894
comp104367_c0_seq1	0.186227	0.813773	81.3773
comp104368_c0_seq1	0.0924239	0.907576	90.7576
comp104372_c0_seq1	0.482622	0.517378	51.7378
comp104373_c0_seq1	0.11033	0.88967	88.967
comp104378_c0_seq1	0.0842333	0.915767	91.5767
comp104380_c0_seq1	0.0527844	0.947216	94.7216
comp104382_c0_seq1	0.175828	0.824172	82.4172
comp104383_c0_seq1	0.0754998	0.9245	92.45
comp104388_c0_seq1	0.327968	0.672032	67.2032
comp104391_c0_seq1	0.654499	0.345501	34.5501
comp104394_c0_seq1	0.282952	0.717048	71.7048
comp104395_c0_seq1	0.610608	0.389392	38.9392
comp104399_c0_seq1	0.134186	0.865814	86.5814
comp104401_c0_seq1	0.366941	0.633059	63.3059
comp104407_c0_seq1	0.0855073	0.914493	91.4493
comp104409_c0_seq1	0.147636	0.852364	85.2364
comp104410_c0_seq1	0.0356584	0.964342	96.4342
comp104411_c0_seq1	0.0302582	0.969742	96.9742
comp104413_c0_seq1	0.116187	0.883813	88.3813
comp104422_c0_seq1	0.257546	0.742454	74.2454
comp104423_c0_seq1	0.0654622	0.934538	93.4538
comp104425_c0_seq1	0.299917	0.700083	70.0083
comp104429_c0_seq1	0.0404761	0.959524	95.9524
[truncated: 45,097 more rows]

## Sheet: CPC_results
ID	length	C/NC	CODING POTENTIAL SCORE
comp0_c0_seq1	597	noncoding	-0.309544
comp100002_c0_seq1	258	noncoding	-1.16908
comp100003_c0_seq1	283	noncoding	-1.53573
comp100004_c0_seq1	227	noncoding	-1.45111
comp100006_c0_seq1	203	noncoding	-1.27213
comp100007_c0_seq1	234	noncoding	-1.06641
comp100008_c0_seq1	265	noncoding	-1.14552
comp10001_c0_seq1	808	noncoding	-1.26551
comp100011_c0_seq1	244	noncoding	-1.34573
comp100012_c0_seq1	239	noncoding	-1.53
comp100013_c0_seq1	234	noncoding	-0.664447
comp100014_c0_seq1	241	noncoding	-1.47175
comp100016_c0_seq1	379	noncoding	-0.994985
comp100017_c0_seq1	226	noncoding	-1.46868
comp100019_c0_seq1	228	noncoding	-1.51468
comp100025_c0_seq1	305	noncoding	-1.19517
comp100033_c0_seq1	534	noncoding	-0.937139
comp100036_c0_seq1	289	noncoding	-1.39624
comp100038_c0_seq1	403	noncoding	-1.05694
comp100039_c0_seq1	355	noncoding	-1.38987
comp100040_c0_seq1	285	noncoding	-1.26559
comp100047_c0_seq1	293	noncoding	-1.03895
comp100051_c0_seq1	244	noncoding	-1.21466
comp100052_c0_seq1	212	noncoding	-1.40527
comp100054_c0_seq1	207	noncoding	-1.37875
comp100055_c0_seq1	223	noncoding	-1.02945
comp100058_c0_seq1	235	noncoding	-1.39809
comp100060_c0_seq1	285	noncoding	-1.47404
comp100062_c0_seq1	245	noncoding	-1.51078
comp100064_c0_seq1	322	noncoding	-1.53726
comp100069_c0_seq1	315	noncoding	-1.43975
comp100072_c0_seq1	403	noncoding	-1.05836
comp100074_c0_seq1	245	noncoding	-1.13432
comp100075_c0_seq1	262	noncoding	-1.05589
comp100076_c0_seq1	318	noncoding	-1.01896
comp100077_c0_seq1	211	noncoding	-1.27516
comp100079_c0_seq1	222	noncoding	-1.21924
comp100082_c0_seq1	231	noncoding	-1.35955
comp100084_c0_seq1	250	noncoding	-1.33073
comp100086_c0_seq1	260	noncoding	-1.11359
comp100087_c0_seq1	237	noncoding	-1.19622
comp100088_c0_seq1	487	noncoding	-1.40407
comp100090_c0_seq1	210	noncoding	-1.20413
comp100094_c0_seq1	262	noncoding	-1.46307
comp100095_c0_seq1	256	noncoding	-1.20883
comp100096_c0_seq1	228	noncoding	-1.27275
comp100097_c0_seq1	260	noncoding	-1.24485
comp100098_c0_seq1	244	noncoding	-1.24695
comp100100_c0_seq1	206	noncoding	-1.20561
comp100101_c0_seq1	329	noncoding	-1.43888
comp100102_c0_seq1	317	noncoding	-1.42018
comp100104_c0_seq1	210	noncoding	-1.24693
comp100107_c0_seq1	527	noncoding	-1.45931
comp100115_c0_seq1	458	noncoding	-0.93614
comp100121_c0_seq1	285	noncoding	-1.13818
comp100122_c0_seq1	266	noncoding	-1.20884
comp100123_c0_seq1	210	noncoding	-1.5193
comp100125_c0_seq1	366	noncoding	-1.01828
comp100127_c0_seq1	293	noncoding	-1.1579
comp100129_c0_seq1	317	noncoding	-1.12241
comp100130_c0_seq1	247	noncoding	-1.09303
comp100132_c0_seq1	436	noncoding	-1.39973
comp10014_c0_seq1	599	noncoding	-0.69841
comp100140_c0_seq1	204	noncoding	-1.01427
comp100143_c0_seq1	241	noncoding	-1.32854
comp100145_c0_seq1	218	noncoding	-1.3781
comp100146_c0_seq1	232	noncoding	-1.35434
comp100148_c0_seq1	218	noncoding	-1.21927
comp100150_c0_seq1	309	noncoding	-0.828121
comp100152_c0_seq1	309	noncoding	-0.977797
comp100153_c0_seq1	340	noncoding	-0.915028
comp100155_c0_seq1	253	noncoding	-1.05286
comp100156_c0_seq1	231	noncoding	-1.3696
comp100165_c0_seq1	377	noncoding	-0.935011
comp100167_c0_seq1	268	noncoding	-1.1416
comp100169_c0_seq1	603	noncoding	-1.48861
comp100171_c0_seq1	351	noncoding	-1.17243
comp100175_c0_seq1	272	noncoding	-1.20358
comp100177_c0_seq1	326	noncoding	-1.30519
comp100179_c0_seq1	287	noncoding	-1.47526
comp100180_c0_seq1	301	noncoding	-1.19255
comp100182_c0_seq1	338	noncoding	-1.17813
comp100184_c0_seq1	340	noncoding	-1.0623
comp100186_c0_seq1	212	noncoding	-1.13683
comp100189_c0_seq1	225	noncoding	-1.15068
comp100192_c0_seq1	217	noncoding	-1.18731
comp100193_c0_seq1	251	noncoding	-1.36336
comp100195_c0_seq1	208	noncoding	-1.01737
comp100196_c0_seq1	256	noncoding	-1.3512
comp100199_c0_seq1	281	noncoding	-1.50605
comp100203_c0_seq1	216	noncoding	-1.03756
comp100204_c0_seq1	314	noncoding	-1.25296
comp100205_c0_seq1	332	noncoding	-1.17393
comp100209_c0_seq1	252	noncoding	-1.03463
comp100212_c0_seq1	224	noncoding	-1.40435
comp100213_c0_seq1	224	noncoding	-1.44459
comp100214_c0_seq1	237	noncoding	-1.52135
comp100215_c0_seq1	211	noncoding	-0.992154
comp100218_c0_seq1	298	noncoding	-1.16141
comp100222_c0_seq1	265	noncoding	-0.489205
comp100224_c0_seq1	475	noncoding	-0.937207
comp100225_c0_seq1	215	noncoding	-1.15172
comp100226_c0_seq1	239	noncoding	-0.99962
comp100228_c0_seq1	315	noncoding	-1.38525
comp100230_c0_seq1	237	noncoding	-1.25865
comp100231_c0_seq1	224	noncoding	-1.0826
comp100232_c0_seq1	231	noncoding	-1.23737
comp100234_c0_seq1	203	noncoding	-1.19553
comp100237_c0_seq1	485	noncoding	-0.829906
comp100238_c0_seq1	342	noncoding	-1.06277
comp100240_c0_seq1	209	noncoding	-1.383
comp100241_c0_seq1	214	noncoding	-1.21094
comp100242_c0_seq1	202	noncoding	-1.11685
comp100244_c0_seq1	291	noncoding	-0.788955
comp100249_c0_seq1	341	noncoding	-1.19266
comp100253_c0_seq1	372	noncoding	-1.08105
comp100256_c0_seq1	208	noncoding	-1.15163
comp100257_c0_seq1	204	noncoding	-1.05836
comp100258_c0_seq1	213	noncoding	-1.09752
comp100259_c0_seq1	254	noncoding	-1.29461
comp100260_c0_seq1	440	noncoding	-1.29059
comp100263_c0_seq1	293	noncoding	-0.899798
comp100264_c0_seq1	239	noncoding	-0.955971
comp100266_c0_seq1	315	noncoding	-0.803866
comp100267_c0_seq1	231	noncoding	-1.30456
comp100269_c0_seq1	286	noncoding	-1.3706
comp100273_c0_seq1	312	noncoding	-1.11169
comp100274_c0_seq1	218	noncoding	-0.937839
comp100276_c0_seq1	230	noncoding	-1.13174
comp100281_c0_seq1	280	noncoding	-1.08773
comp100282_c0_seq1	253	noncoding	-1.44417
comp100283_c0_seq1	222	noncoding	-1.1684
comp100288_c0_seq1	234	noncoding	-1.25219
comp100289_c0_seq1	217	noncoding	-1.13268
comp100291_c0_seq1	203	noncoding	-0.734161
comp100295_c0_seq1	296	noncoding	-1.17896
comp100296_c0_seq1	305	noncoding	-1.41335
comp100297_c0_seq1	223	noncoding	-1.35181
comp100299_c0_seq1	229	noncoding	-1.03694
comp100300_c0_seq1	218	noncoding	-1.21895
comp100303_c0_seq1	241	noncoding	-1.11104
comp100305_c0_seq1	219	noncoding	-1.21747
comp100309_c0_seq1	331	noncoding	-1.1249
comp100311_c0_seq1	381	noncoding	-1.04876
comp100315_c0_seq1	228	noncoding	-0.985859
comp100316_c0_seq1	208	noncoding	-1.12057
comp100317_c0_seq1	696	noncoding	-1.28712
comp100319_c0_seq1	241	noncoding	-1.06223
comp100321_c0_seq1	221	noncoding	-1.50735
comp100322_c0_seq1	226	noncoding	-1.05597
comp100325_c0_seq1	297	noncoding	-1.37848
comp100327_c0_seq1	558	noncoding	-1.31898
comp100329_c0_seq1	282	noncoding	-1.47006
comp100330_c0_seq1	359	noncoding	-1.30575
comp100332_c0_seq1	250	noncoding	-0.878226
comp100338_c0_seq1	281	noncoding	-1.4781
comp10034_c0_seq1	318	noncoding	-0.934537
comp100342_c0_seq1	311	noncoding	-1.04474
comp100345_c0_seq1	240	noncoding	-1.52379
comp100348_c0_seq1	229	noncoding	-1.01665
comp100350_c0_seq1	272	noncoding	-0.847541
comp100351_c0_seq1	307	noncoding	-1.19387
comp100352_c0_seq1	251	noncoding	-1.07705
comp100353_c0_seq1	224	noncoding	-1.28025
comp100355_c0_seq1	300	noncoding	-1.27262
comp100361_c0_seq1	267	noncoding	-1.30058
comp100364_c0_seq1	303	noncoding	-1.10293
comp100365_c0_seq1	254	noncoding	-1.49295
comp100366_c0_seq1	223	noncoding	-1.06388
comp100371_c0_seq1	204	noncoding	-1.1503
comp100373_c0_seq1	314	noncoding	-1.37107
comp100376_c0_seq1	216	noncoding	-1.17002
comp100384_c0_seq1	370	noncoding	-1.3836
comp100387_c0_seq1	205	noncoding	-1.00656
comp100391_c0_seq1	308	noncoding	-1.11324
comp100393_c0_seq1	226	noncoding	-1.155
comp100395_c0_seq1	344	noncoding	-1.10839
comp100396_c0_seq1	276	noncoding	-1.3293
comp100397_c0_seq1	391	noncoding	-1.16204
comp100398_c0_seq1	252	noncoding	-1.13207
comp100399_c0_seq1	215	noncoding	-1.24881
comp100400_c0_seq1	348	noncoding	-1.41063
comp100401_c0_seq1	354	noncoding	-1.19186
comp100406_c0_seq1	280	noncoding	-1.24103
comp100407_c0_seq1	211	noncoding	-1.30102
comp100410_c0_seq1	255	noncoding	-1.34067
comp100411_c0_seq1	238	noncoding	-0.721316
comp100412_c0_seq1	292	noncoding	-1.50188
comp100413_c0_seq1	254	noncoding	-1.37781
comp100415_c0_seq1	204	noncoding	-1.20351
comp100417_c0_seq1	230	noncoding	-1.20031
comp100433_c0_seq1	328	noncoding	-1.46604
comp100434_c0_seq1	249	noncoding	-1.34029
comp100437_c0_seq1	257	noncoding	-1.28925
comp100438_c0_seq1	410	noncoding	-1.44041
comp100439_c0_seq1	298	noncoding	-1.42442
comp100440_c0_seq1	338	noncoding	-1.30405
comp100443_c0_seq1	219	noncoding	-1.27139
comp100445_c0_seq1	203	noncoding	-1.31183
comp100446_c0_seq1	245	noncoding	-1.36272
comp100450_c0_seq1	258	noncoding	-1.1853
comp100452_c0_seq1	291	noncoding	-1.0999
comp100453_c0_seq1	443	noncoding	-1.30392
comp100460_c0_seq1	291	noncoding	-1.08965
comp100462_c0_seq1	358	noncoding	-1.22012
comp100464_c0_seq1	218	noncoding	-1.26801
comp100465_c0_seq1	453	noncoding	-1.11153
comp100467_c0_seq1	213	noncoding	-0.933122
comp100468_c0_seq1	215	noncoding	-1.07772
comp100469_c0_seq1	233	noncoding	-1.2384
comp100471_c0_seq1	337	noncoding	-0.932697
comp100472_c0_seq1	350	noncoding	-0.99968
comp100473_c0_seq1	341	noncoding	-1.23224
comp100475_c0_seq1	210	noncoding	-1.3792
comp100476_c0_seq1	309	noncoding	-1.06641
comp100477_c0_seq1	253	noncoding	-1.30229
comp100478_c0_seq1	465	noncoding	-1.26614
comp100479_c0_seq1	480	noncoding	-1.19248
comp100480_c0_seq1	303	noncoding	-1.17191
comp100481_c0_seq1	607	noncoding	-1.05983
comp100485_c0_seq1	294	noncoding	-1.36865
comp100489_c0_seq1	287	noncoding	-0.952516
comp100491_c0_seq1	234	noncoding	-0.968797
comp100493_c0_seq1	245	noncoding	-1.52906
comp100495_c0_seq1	467	noncoding	-1.46804
comp100496_c0_seq1	254	noncoding	-1.18458
comp100499_c0_seq1	223	noncoding	-1.3126
comp100500_c0_seq1	272	noncoding	-1.39139
comp100501_c0_seq1	238	noncoding	-1.14507
comp100505_c0_seq1	203	noncoding	-1.24625
comp100509_c0_seq1	399	noncoding	-1.2557
comp100512_c0_seq1	457	noncoding	-1.25307
comp100513_c0_seq1	218	noncoding	-1.2122
comp100514_c0_seq1	204	noncoding	-1.05067
comp100515_c0_seq1	223	noncoding	-1.22168
comp100519_c0_seq1	225	noncoding	-1.27369
comp100520_c0_seq1	273	noncoding	-1.19106
comp100521_c0_seq1	231	noncoding	-1.28122
comp100525_c0_seq1	268	noncoding	-1.18907
comp100526_c0_seq1	271	noncoding	-1.17358
comp100529_c0_seq1	230	noncoding	-1.1443
comp100533_c0_seq1	287	noncoding	-1.05076
comp100537_c0_seq1	284	noncoding	-1.18732
comp100540_c0_seq1	343	noncoding	-0.795561
comp100541_c0_seq1	251	noncoding	-1.12459
comp100544_c0_seq1	236	noncoding	-1.05144
comp100547_c0_seq1	452	noncoding	-1.34804
comp100552_c0_seq1	218	noncoding	-1.27536
comp100553_c0_seq1	300	noncoding	-1.02373
comp100554_c0_seq1	284	noncoding	-1.19008
comp100555_c0_seq1	224	noncoding	-0.939146
comp100556_c0_seq1	262	noncoding	-0.849396
comp100558_c0_seq1	305	noncoding	-1.25698
comp100559_c0_seq1	445	noncoding	-1.21157
comp100560_c0_seq1	286	noncoding	-1.2039
comp100561_c0_seq1	462	noncoding	-1.18899
comp100562_c0_seq1	471	noncoding	-1.16274
comp100567_c0_seq1	210	noncoding	-1.13922
comp100568_c0_seq1	254	noncoding	-1.20398
comp100569_c0_seq1	205	noncoding	-0.972931
comp100570_c0_seq1	265	noncoding	-0.746235
comp100571_c0_seq1	517	noncoding	-1.13321
comp100572_c0_seq1	222	noncoding	-1.25162
comp100575_c0_seq1	211	noncoding	-1.13785
comp100577_c0_seq1	207	noncoding	-1.49834
comp100580_c0_seq1	221	noncoding	-1.21883
comp100583_c0_seq1	440	noncoding	-1.19881
comp100584_c0_seq1	286	noncoding	-1.1674
comp100585_c0_seq1	228	noncoding	-1.25371
comp100586_c0_seq1	442	noncoding	-1.07952
comp100587_c0_seq1	290	noncoding	-1.32237
comp100588_c0_seq1	326	noncoding	-1.14131
comp100589_c0_seq1	223	noncoding	-1.187
comp100590_c0_seq1	204	noncoding	-1.32639
comp100592_c0_seq1	265	noncoding	-1.13214
comp100594_c0_seq1	216	noncoding	-1.34029
comp100595_c0_seq1	265	noncoding	-1.15067
comp100596_c0_seq1	217	noncoding	-1.44098
comp100597_c0_seq1	218	noncoding	-1.21361
comp100598_c0_seq1	306	noncoding	-1.30215
comp100599_c0_seq1	225	noncoding	-0.9848
comp100601_c0_seq1	262	noncoding	-0.904056
comp100603_c0_seq1	263	noncoding	-0.980364
comp100607_c0_seq1	329	noncoding	-1.1911
comp100614_c0_seq1	232	noncoding	-1.09523
comp100615_c0_seq1	256	noncoding	-1.3014
comp100616_c0_seq1	260	noncoding	-1.34378
comp100618_c0_seq1	206	noncoding	-1.17781
comp100619_c0_seq1	213	noncoding	-1.27744
comp10062_c0_seq1	301	noncoding	-1.22614
comp100620_c0_seq1	511	noncoding	-0.951342
comp100623_c0_seq1	235	noncoding	-1.41543
comp100625_c0_seq1	211	noncoding	-1.0876
comp100627_c0_seq1	344	noncoding	-1.07845
comp100629_c0_seq1	232	noncoding	-1.23024
comp100638_c0_seq1	343	noncoding	-1.19387
comp100639_c0_seq1	233	noncoding	-1.02988
comp10064_c0_seq1	831	noncoding	-0.923279
comp100641_c0_seq1	422	noncoding	-1.26499
comp100644_c0_seq1	374	noncoding	-1.35924
comp100648_c0_seq1	202	noncoding	-1.06131
comp100649_c0_seq1	272	noncoding	-1.00975
comp100650_c0_seq1	327	noncoding	-1.28868
comp100653_c0_seq1	241	noncoding	-1.09054
comp100658_c0_seq1	317	noncoding	-1.03375
comp100659_c0_seq1	212	noncoding	-1.40272
comp100660_c0_seq1	211	noncoding	-1.27366
comp100661_c0_seq1	274	noncoding	-1.33102
comp100662_c0_seq1	207	noncoding	-1.35351
comp100664_c0_seq1	234	noncoding	-1.21657
comp100666_c0_seq1	532	noncoding	-1.15233
comp100670_c0_seq1	393	noncoding	-1.02361
comp100671_c0_seq1	275	noncoding	-1.14867
comp100672_c0_seq1	404	noncoding	-0.880611
comp100673_c0_seq1	225	noncoding	-1.06929
comp100677_c0_seq1	283	noncoding	-0.744235
comp100678_c0_seq1	524	noncoding	-1.13595
comp100679_c0_seq1	368	noncoding	-0.930913
comp100680_c0_seq1	243	noncoding	-1.17052
comp100681_c0_seq1	480	noncoding	-0.928358
comp100684_c0_seq1	236	noncoding	-1.05639
comp100685_c0_seq1	392	noncoding	-1.24069
comp100687_c0_seq1	226	noncoding	-0.981501
comp100689_c0_seq1	329	noncoding	-1.0129
comp100690_c0_seq1	584	noncoding	-1.19276
comp100697_c0_seq1	288	noncoding	-1.11995
comp100698_c0_seq1	247	noncoding	-1.5385
comp100699_c0_seq1	232	noncoding	-1.13243
comp100700_c0_seq1	217	noncoding	-1.38975
comp100703_c0_seq1	225	noncoding	-1.36999
comp100704_c0_seq1	209	noncoding	-1.18936
comp100711_c0_seq1	287	noncoding	-1.28944
comp100712_c0_seq1	316	noncoding	-1.14993
comp100713_c0_seq1	211	noncoding	-1.58299
comp100714_c0_seq1	541	noncoding	-1.33496
comp100716_c0_seq1	307	noncoding	-1.08575
comp100717_c0_seq1	239	noncoding	-0.992075
comp100719_c0_seq1	205	noncoding	-1.42863
comp100724_c0_seq1	260	noncoding	-0.83558
comp100727_c0_seq1	333	noncoding	-1.34442
comp100728_c0_seq1	205	noncoding	-1.51368
comp100729_c0_seq1	211	noncoding	-1.09848
comp100730_c0_seq1	236	noncoding	-1.1677
comp100734_c0_seq1	259	noncoding	-0.689175
comp100736_c0_seq1	238	noncoding	-1.31998
comp100737_c0_seq1	224	noncoding	-0.770532
comp100739_c0_seq1	349	noncoding	-1.29899
comp100740_c0_seq1	287	noncoding	-1.04357
comp100741_c0_seq1	325	noncoding	-1.40879
comp100742_c0_seq1	292	noncoding	-0.987513
comp100745_c0_seq1	225	noncoding	-1.22558
comp100747_c0_seq1	244	noncoding	-1.14832
comp100748_c0_seq1	296	noncoding	-1.38964
comp100750_c0_seq1	209	noncoding	-1.19572
comp100751_c0_seq1	332	noncoding	-1.25429
comp100752_c0_seq1	273	noncoding	-1.10378
comp100753_c0_seq1	462	noncoding	-1.04593
comp100754_c0_seq1	208	noncoding	-1.07057
comp100755_c0_seq1	307	noncoding	-1.33282
comp100756_c0_seq1	264	noncoding	-1.08821
comp100758_c0_seq1	206	noncoding	-1.22956
comp100762_c0_seq1	212	noncoding	-1.36686
comp100763_c0_seq1	203	noncoding	-1.44874
comp100765_c0_seq1	274	noncoding	-1.08051
comp100767_c0_seq1	247	noncoding	-1.03055
comp100771_c0_seq1	222	noncoding	-1.32368
comp100773_c0_seq1	219	noncoding	-1.41578
comp100774_c0_seq1	218	noncoding	-1.10817
comp100776_c0_seq1	208	noncoding	-1.07152
comp100781_c0_seq1	233	noncoding	-1.37199
comp100783_c0_seq1	276	noncoding	-1.44143
comp100786_c0_seq1	334	noncoding	-1.16075
comp100788_c0_seq1	252	noncoding	-1.14134
comp100790_c0_seq1	207	noncoding	-1.09505
comp100792_c0_seq1	238	noncoding	-1.28914
comp100794_c0_seq1	287	noncoding	-0.935641
comp100795_c0_seq1	243	noncoding	-1.31362
comp100796_c0_seq1	501	noncoding	-0.949095
comp100797_c0_seq1	208	noncoding	-1.02132
comp100798_c0_seq1	322	noncoding	-0.947779
comp100799_c0_seq1	258	noncoding	-1.02309
comp100800_c0_seq1	232	noncoding	-1.22335
comp100801_c0_seq1	330	noncoding	-1.15168
comp100805_c0_seq1	237	noncoding	-1.46414
comp100806_c0_seq1	209	noncoding	-1.19129
comp100807_c0_seq1	278	noncoding	-1.34347
comp100808_c0_seq1	361	noncoding	-1.19677
comp100809_c0_seq1	274	noncoding	-1.25431
comp100812_c0_seq1	204	noncoding	-1.29161
comp100813_c0_seq1	241	noncoding	-1.48906
comp100816_c0_seq1	275	noncoding	-1.35421
comp100817_c0_seq1	246	noncoding	-1.20545
comp100818_c0_seq1	276	noncoding	-1.46483
comp100820_c0_seq1	210	noncoding	-1.34139
comp100822_c0_seq1	219	noncoding	-1.13358
comp100824_c0_seq1	257	noncoding	-1.1631
comp100827_c0_seq1	242	noncoding	-1.51132
comp100829_c0_seq1	216	noncoding	-0.957938
comp100831_c0_seq1	233	noncoding	-1.09624
comp100834_c0_seq1	203	noncoding	-0.993082
comp100835_c0_seq1	265	noncoding	-1.12622
comp100839_c0_seq1	384	noncoding	-1.25747
comp100840_c0_seq1	224	noncoding	-1.33698
comp100841_c0_seq1	219	noncoding	-1.30373
comp100842_c0_seq1	305	noncoding	-1.25487
comp100844_c0_seq1	327	noncoding	-1.07056
comp100845_c0_seq1	269	noncoding	-1.39017
comp100849_c0_seq1	319	noncoding	-1.01159
comp100853_c0_seq1	201	noncoding	-1.07065
comp100855_c0_seq1	287	noncoding	-1.44028
comp100856_c0_seq1	224	noncoding	-1.11208
comp100857_c0_seq1	247	noncoding	-1.54214
comp100859_c0_seq1	206	noncoding	-1.05418
comp100861_c0_seq1	251	noncoding	-1.26638
comp100862_c0_seq1	269	noncoding	-1.18489
comp100863_c0_seq1	210	noncoding	-1.33616
comp100865_c0_seq1	204	noncoding	-1.13698
comp100866_c0_seq1	302	noncoding	-1.31689
comp100869_c0_seq1	253	noncoding	-0.831355
comp100871_c0_seq1	333	noncoding	-1.1871
comp100872_c0_seq1	448	noncoding	-1.35701
comp100874_c0_seq1	214	noncoding	-1.12406
comp100877_c0_seq1	220	noncoding	-1.32365
comp100878_c0_seq1	211	noncoding	-1.01074
comp100884_c0_seq1	268	noncoding	-1.05318
comp100886_c0_seq1	305	noncoding	-1.10877
comp100887_c0_seq1	493	noncoding	-1.10909
comp100889_c0_seq1	285	noncoding	-1.3435
comp100890_c0_seq1	253	noncoding	-1.27645
comp100892_c0_seq1	432	noncoding	-1.32563
comp100893_c0_seq1	223	noncoding	-1.10105
comp100898_c0_seq1	258	noncoding	-1.23916
comp100900_c0_seq1	394	noncoding	-1.1704
comp100902_c0_seq1	209	noncoding	-1.40163
comp100903_c0_seq1	228	noncoding	-1.21216
comp100904_c0_seq1	301	noncoding	-1.44539
comp100910_c0_seq1	220	noncoding	-1.27687
comp100912_c0_seq1	204	noncoding	-1.31494
comp100913_c0_seq1	300	noncoding	-1.35866
comp100916_c0_seq1	295	noncoding	-1.12646
comp100918_c0_seq1	204	noncoding	-1.47206
comp100919_c0_seq1	201	noncoding	-1.19253
comp100922_c0_seq1	223	noncoding	-1.14316
comp100923_c0_seq1	233	noncoding	-1.23186
comp100924_c0_seq1	421	noncoding	-1.29309
comp100926_c0_seq1	207	noncoding	-1.17833
comp100927_c0_seq1	242	noncoding	-1.298
comp100928_c0_seq1	392	noncoding	-1.22201
comp100929_c0_seq1	222	noncoding	-1.08926
comp100932_c0_seq1	210	noncoding	-1.02306
comp100935_c0_seq1	201	noncoding	-1.42471
comp100937_c0_seq1	319	noncoding	-1.13314
comp100939_c0_seq1	208	noncoding	-1.36637
comp100943_c0_seq1	269	noncoding	-1.06656
comp100944_c0_seq1	291	noncoding	-0.955099
comp100948_c0_seq1	205	noncoding	-1.18126
comp100949_c0_seq1	240	noncoding	-0.977387
comp100952_c0_seq1	240	noncoding	-1.55476
comp100953_c0_seq1	383	noncoding	-1.37014
comp100958_c0_seq1	243	noncoding	-1.53032
comp100959_c0_seq1	205	noncoding	-1.19632
comp100960_c0_seq1	288	noncoding	-1.21043
comp100962_c0_seq1	216	noncoding	-1.08576
comp100966_c0_seq1	260	noncoding	-1.38773
comp100967_c0_seq1	370	noncoding	-1.14306
comp100968_c0_seq1	318	noncoding	-1.21954
comp100969_c0_seq1	296	noncoding	-1.34247
comp100971_c0_seq1	390	noncoding	-1.29493
comp100973_c0_seq1	217	noncoding	-1.26041
comp100974_c0_seq1	269	noncoding	-1.28892
comp100975_c0_seq1	213	noncoding	-1.11717
comp100976_c0_seq1	246	noncoding	-1.30033
comp100979_c0_seq1	251	noncoding	-1.40484
comp100983_c0_seq1	414	noncoding	-1.33253
comp100984_c0_seq1	294	noncoding	-1.26858
comp100985_c0_seq1	202	noncoding	-1.05909
comp100987_c0_seq1	207	noncoding	-0.772632
comp100988_c0_seq1	244	noncoding	-1.0201
comp100989_c0_seq1	202	noncoding	-1.18874
comp10099_c0_seq1	586	noncoding	-0.64623
comp100999_c0_seq1	336	noncoding	-1.47635
comp1010_c0_seq1	722	noncoding	-0.123029
comp101001_c0_seq1	300	noncoding	-1.09623
comp101002_c0_seq1	435	noncoding	-1.38505
comp101006_c0_seq1	221	noncoding	-1.00557
comp101012_c0_seq1	219	noncoding	-1.43664
comp101013_c0_seq1	216	noncoding	-1.10954
comp101016_c0_seq1	202	noncoding	-0.905542
comp101018_c0_seq1	295	noncoding	-1.27546
comp101023_c0_seq1	267	noncoding	-1.45001
comp101026_c0_seq1	206	noncoding	-1.26564
comp101027_c0_seq1	286	noncoding	-1.41691
comp101029_c0_seq1	274	noncoding	-1.40743
comp101033_c0_seq1	218	noncoding	-1.0581
comp101045_c0_seq1	218	noncoding	-1.02042
comp101047_c0_seq1	280	noncoding	-1.08657
comp101048_c0_seq1	234	noncoding	-1.46321
comp101050_c0_seq1	215	noncoding	-1.31078
comp101053_c0_seq1	240	noncoding	-1.30206
comp101054_c0_seq1	288	noncoding	-1.13792
comp101056_c0_seq1	334	noncoding	-1.1083
comp10106_c0_seq1	1302	noncoding	-0.352027
comp101060_c0_seq1	203	noncoding	-1.11607
comp101061_c0_seq1	314	noncoding	-1.12995
comp101063_c0_seq1	234	noncoding	-1.09902
comp101067_c0_seq1	217	noncoding	-1.38213
comp101068_c0_seq1	238	noncoding	-1.10132
comp101070_c0_seq1	246	noncoding	-1.30032
comp101071_c0_seq1	252	noncoding	-1.35584
comp101072_c0_seq1	220	noncoding	-1.17686
comp101073_c0_seq1	209	noncoding	-1.53558
comp101074_c0_seq1	225	noncoding	-0.901341
comp101076_c0_seq1	252	noncoding	-1.11777
comp101078_c0_seq1	367	noncoding	-1.20671
comp101083_c0_seq1	231	noncoding	-1.13545
comp101087_c0_seq1	317	noncoding	-1.27453
comp101092_c0_seq1	248	noncoding	-1.03119
comp101098_c0_seq1	234	noncoding	-1.33535
comp101099_c0_seq1	307	noncoding	-1.33475
comp101103_c0_seq1	267	noncoding	-1.39281
comp101106_c0_seq1	258	noncoding	-0.996732
comp101109_c0_seq1	210	noncoding	-1.20427
comp101110_c0_seq1	305	noncoding	-1.14945
comp101112_c0_seq1	316	noncoding	-1.25001
comp101115_c0_seq1	488	noncoding	-1.45298
comp101117_c0_seq1	304	noncoding	-1.36303
comp101118_c0_seq1	329	noncoding	-1.25863
comp101119_c0_seq1	230	noncoding	-0.912002
comp101122_c0_seq1	206	noncoding	-1.16453
comp101123_c0_seq1	230	noncoding	-1.42533
comp101124_c0_seq1	213	noncoding	-1.43926
comp101125_c0_seq1	223	noncoding	-1.51234
comp101128_c0_seq1	286	noncoding	-0.885134
comp101129_c0_seq1	304	noncoding	-1.36724
comp101130_c0_seq1	365	noncoding	-1.34735
comp101131_c0_seq1	213	noncoding	-1.09174
comp101133_c0_seq1	266	noncoding	-0.732113
comp101135_c0_seq1	420	noncoding	-1.34187
comp101138_c0_seq1	205	noncoding	-1.25818
comp101141_c0_seq1	221	noncoding	-1.07737
comp101143_c0_seq1	213	noncoding	-1.1007
comp101148_c0_seq1	234	noncoding	-1.2222
comp101149_c0_seq1	247	noncoding	-1.52592
comp101150_c0_seq1	211	noncoding	-1.1424
comp101155_c0_seq1	224	noncoding	-1.44988
comp101157_c0_seq1	253	noncoding	-1.39041
comp101159_c0_seq1	240	noncoding	-1.13681
comp101160_c0_seq1	203	noncoding	-0.980951
comp101165_c0_seq1	206	noncoding	-1.11556
comp101169_c0_seq1	254	noncoding	-1.2758
comp101171_c0_seq1	206	noncoding	-1.23862
comp101173_c0_seq1	203	noncoding	-0.9042
comp101176_c0_seq1	319	noncoding	-1.09278
comp101181_c0_seq1	246	noncoding	-1.39803
comp101182_c0_seq1	360	noncoding	-1.10308
comp101186_c0_seq1	203	noncoding	-1.50873
comp101192_c0_seq1	246	noncoding	-1.13122
comp101193_c0_seq1	229	noncoding	-1.22245
comp101194_c0_seq1	370	noncoding	-1.18444
comp101198_c0_seq1	251	noncoding	-1.31007
comp101200_c0_seq1	228	noncoding	-1.28549
comp101201_c0_seq1	214	noncoding	-1.08062
comp101202_c0_seq1	205	noncoding	-1.14553
comp101203_c0_seq1	257	noncoding	-1.28278
comp101204_c0_seq1	261	noncoding	-1.13546
comp101207_c0_seq1	352	noncoding	-1.11224
comp101212_c0_seq1	206	noncoding	-1.21308
comp101215_c0_seq1	322	noncoding	-1.13353
comp101216_c0_seq1	214	noncoding	-1.24144
comp101217_c0_seq1	302	noncoding	-1.37342
comp101218_c0_seq1	289	noncoding	-1.37341
comp10122_c0_seq1	305	noncoding	-1.18135
comp101220_c0_seq1	217	noncoding	-1.32201
comp101221_c0_seq1	226	noncoding	-1.37845
comp101224_c0_seq1	285	noncoding	-1.34634
comp101225_c0_seq1	328	noncoding	-1.3802
comp101226_c0_seq1	224	noncoding	-1.4064
comp101228_c0_seq1	251	noncoding	-1.46597
comp10123_c0_seq1	1483	coding	1.72838
comp101230_c0_seq1	363	noncoding	-1.10046
comp101235_c0_seq1	290	noncoding	-1.21685
comp101236_c0_seq1	261	noncoding	-1.15322
comp101237_c0_seq1	313	noncoding	-1.42573
comp101238_c0_seq1	218	noncoding	-1.24657
comp101239_c0_seq1	228	noncoding	-1.03264
comp101240_c0_seq1	293	noncoding	-1.21455
comp101241_c0_seq1	274	noncoding	-1.06286
comp101242_c0_seq1	204	noncoding	-1.52485
comp101243_c0_seq1	284	noncoding	-1.33683
comp101244_c0_seq1	370	noncoding	-1.08606
comp101245_c0_seq1	403	noncoding	-1.25027
comp101250_c0_seq1	496	noncoding	-1.08941
comp101255_c0_seq1	243	noncoding	-0.970867
comp101256_c0_seq1	221	noncoding	-1.12774
comp101258_c0_seq1	323	noncoding	-1.12166
comp101260_c0_seq1	655	noncoding	-1.08301
comp101262_c0_seq1	215	noncoding	-1.05
comp101265_c0_seq1	210	noncoding	-1.05728
comp101267_c0_seq1	458	noncoding	-1.27511
comp101268_c0_seq1	228	noncoding	-1.32394
comp101269_c0_seq1	228	noncoding	-1.4726
comp101270_c0_seq1	267	noncoding	-1.52638
comp101272_c0_seq1	308	noncoding	-1.30309
comp101273_c0_seq1	277	noncoding	-1.31499
comp101275_c0_seq1	205	noncoding	-1.44057
comp101276_c0_seq1	269	noncoding	-1.30332
comp101281_c0_seq1	201	noncoding	-1.07978
comp101282_c0_seq1	233	noncoding	-1.26163
comp101283_c0_seq1	279	noncoding	-1.43614
comp101284_c0_seq1	275	noncoding	-1.02994
comp101285_c0_seq1	252	noncoding	-1.02362
comp101289_c0_seq1	291	noncoding	-1.25932
comp101290_c0_seq1	209	noncoding	-1.03754
comp101296_c0_seq1	247	noncoding	-1.06801
comp101298_c0_seq1	449	noncoding	-0.949589
comp101300_c0_seq1	204	noncoding	-1.20845
comp101303_c0_seq1	235	noncoding	-1.32537
comp101305_c0_seq1	269	noncoding	-1.23811
comp101306_c0_seq1	328	noncoding	-1.0828
comp101307_c0_seq1	221	noncoding	-1.05464
comp101308_c0_seq1	222	noncoding	-1.19695
comp101309_c0_seq1	204	noncoding	-1.42151
comp101311_c0_seq1	396	noncoding	-1.27294
comp101312_c0_seq1	221	noncoding	-1.16014
comp101315_c0_seq1	267	noncoding	-1.13841
comp101316_c0_seq1	204	noncoding	-1.18786
comp101322_c0_seq1	228	noncoding	-1.46439
comp101324_c0_seq1	254	noncoding	-1.012
comp101325_c0_seq1	209	noncoding	-0.93084
comp101327_c0_seq1	271	noncoding	-1.26447
comp101328_c0_seq1	227	noncoding	-0.949558
comp101332_c0_seq1	233	noncoding	-1.23456
comp101334_c0_seq1	307	noncoding	-1.37722
comp101339_c0_seq1	421	noncoding	-0.910928
comp101342_c0_seq1	212	noncoding	-1.06693
comp101343_c0_seq1	281	noncoding	-0.825398
comp101345_c0_seq1	218	noncoding	-1.43774
comp101347_c0_seq1	204	noncoding	-1.2357
comp101349_c0_seq1	285	noncoding	-1.46311
comp101354_c0_seq1	223	noncoding	-1.48821
comp101356_c0_seq1	216	noncoding	-1.19379
comp101357_c0_seq1	294	noncoding	-1.40464
comp101360_c0_seq1	486	noncoding	-0.907294
comp101361_c0_seq1	396	coding	0.579098
comp101362_c0_seq1	255	noncoding	-1.30005
comp101363_c0_seq1	606	noncoding	-1.12964
comp101365_c0_seq1	213	noncoding	-1.17253
comp101366_c0_seq1	269	noncoding	-1.31597
comp101368_c0_seq1	295	noncoding	-1.32103
comp101373_c0_seq1	225	noncoding	-1.07038
comp101376_c0_seq1	217	noncoding	-1.06036
comp101377_c0_seq1	210	noncoding	-1.13102
comp101378_c0_seq1	328	noncoding	-0.766826
comp101382_c0_seq1	257	noncoding	-1.11803
comp101383_c0_seq1	218	noncoding	-1.23169
comp101384_c0_seq1	244	noncoding	-1.23904
comp101385_c0_seq1	217	noncoding	-1.30679
comp101389_c0_seq1	259	noncoding	-1.34073
comp101392_c0_seq1	232	noncoding	-1.02388
comp101394_c0_seq1	337	noncoding	-1.13091
comp101395_c0_seq1	256	noncoding	-1.35184
comp101398_c0_seq1	377	noncoding	-1.11381
comp101401_c0_seq1	505	noncoding	-1.3031
comp101404_c0_seq1	251	noncoding	-1.50083
comp101405_c0_seq1	213	noncoding	-1.12092
comp101407_c0_seq1	402	noncoding	-1.1885
comp101412_c0_seq1	224	noncoding	-1.39794
comp101417_c0_seq1	237	noncoding	-1.32463
comp101418_c0_seq1	229	noncoding	-1.30576
comp101419_c0_seq1	229	noncoding	-1.51495
comp101424_c0_seq1	204	noncoding	-1.4687
comp101425_c0_seq1	359	noncoding	-0.735094
comp101427_c0_seq1	206	noncoding	-1.51693
comp101428_c0_seq1	229	noncoding	-1.20584
comp101430_c0_seq1	235	noncoding	-1.17815
comp101431_c0_seq1	239	noncoding	-1.45971
comp101433_c0_seq1	259	noncoding	-1.46477
comp101437_c0_seq1	227	noncoding	-1.1114
comp101438_c0_seq1	289	noncoding	-1.54431
comp101439_c0_seq1	382	noncoding	-1.26391
comp101441_c0_seq1	268	noncoding	-1.21731
comp101442_c0_seq1	210	noncoding	-1.09994
comp101443_c0_seq1	341	noncoding	-1.30363
comp101448_c0_seq1	276	noncoding	-1.07782
comp101449_c0_seq1	225	noncoding	-1.19116
comp101450_c0_seq1	227	noncoding	-0.974994
comp101453_c0_seq1	291	noncoding	-1.29822
comp101455_c0_seq1	321	noncoding	-1.2191
comp101456_c0_seq1	313	noncoding	-0.90527
comp101457_c0_seq1	456	noncoding	-1.12989
comp101458_c0_seq1	296	noncoding	-1.14114
comp101460_c0_seq1	359	noncoding	-1.07514
comp101463_c0_seq1	359	noncoding	-1.25526
comp101464_c0_seq1	239	noncoding	-1.13891
comp101465_c0_seq1	268	noncoding	-1.29063
comp101469_c0_seq1	290	noncoding	-1.09343
comp101471_c0_seq1	481	noncoding	-1.15857
comp101472_c0_seq1	231	noncoding	-1.19013
comp101477_c0_seq1	239	noncoding	-1.37625
comp101478_c0_seq1	208	noncoding	-1.34328
comp101479_c0_seq1	251	noncoding	-1.41346
comp101482_c0_seq1	260	noncoding	-1.14158
comp101483_c0_seq1	587	noncoding	-1.17119
comp101486_c0_seq1	240	noncoding	-1.44036
comp101490_c0_seq1	217	noncoding	-1.10551
comp101492_c0_seq1	237	noncoding	-1.18077
comp101494_c0_seq1	421	noncoding	-1.29162
comp101495_c0_seq1	232	noncoding	-1.28801
comp101498_c0_seq1	254	noncoding	-1.12953
comp101503_c0_seq1	746	noncoding	-1.02899
comp101504_c0_seq1	225	noncoding	-1.43575
comp101508_c0_seq1	238	noncoding	-1.02974
comp10151_c0_seq1	1798	noncoding	-1.37202
comp101510_c0_seq1	347	noncoding	-1.14639
comp101513_c0_seq1	313	noncoding	-1.40225
comp101514_c0_seq1	201	noncoding	-1.41591
comp101515_c0_seq1	293	noncoding	-1.00173
comp101518_c0_seq1	242	noncoding	-1.16663
comp101521_c0_seq1	517	noncoding	-1.16619
comp101523_c0_seq1	250	noncoding	-1.41462
comp101524_c0_seq1	242	noncoding	-1.2746
comp101525_c0_seq1	294	noncoding	-1.19647
comp101533_c0_seq1	245	noncoding	-1.15448
comp101534_c0_seq1	207	noncoding	-1.32044
comp101535_c0_seq1	512	noncoding	-1.38336
comp101536_c0_seq1	311	noncoding	-1.34008
comp101537_c0_seq1	283	noncoding	-1.3845
comp101539_c0_seq1	209	noncoding	-1.34112
comp101540_c0_seq1	255	noncoding	-1.36633
comp101541_c0_seq1	225	noncoding	-1.31737
comp101542_c0_seq1	214	noncoding	-1.42276
comp101543_c0_seq1	236	noncoding	-1.19334
comp101545_c0_seq1	240	noncoding	-1.11553
comp101547_c0_seq1	340	noncoding	-1.44557
comp101553_c0_seq1	254	noncoding	-1.36346
comp101554_c0_seq1	404	noncoding	-1.31225
comp101556_c0_seq1	290	noncoding	-1.1491
comp101558_c0_seq1	218	noncoding	-0.490226
comp101559_c0_seq1	247	noncoding	-1.29337
comp101562_c0_seq1	349	noncoding	-1.20935
comp101564_c0_seq1	228	noncoding	-1.32021
comp101567_c0_seq1	252	noncoding	-1.14643
comp101568_c0_seq1	425	noncoding	-1.44635
comp101571_c0_seq1	225	noncoding	-1.37237
comp101572_c0_seq1	225	noncoding	-1.52549
comp101581_c0_seq1	209	noncoding	-1.23859
comp101585_c0_seq1	254	noncoding	-1.31613
comp101586_c0_seq1	233	noncoding	-1.44074
comp101588_c0_seq1	435	noncoding	-0.786336
comp101589_c0_seq1	235	noncoding	-1.17809
comp101592_c0_seq1	255	noncoding	-1.11548
comp101595_c0_seq1	307	noncoding	-0.929757
comp101596_c0_seq1	343	noncoding	-0.965297
comp101597_c0_seq1	272	noncoding	-1.21983
comp101603_c0_seq1	226	noncoding	-1.42204
comp101604_c0_seq1	243	noncoding	-1.30404
comp101605_c0_seq1	366	noncoding	-1.37548
comp101613_c0_seq1	208	noncoding	-0.792614
comp101614_c0_seq1	262	noncoding	-0.977218
comp101616_c0_seq1	234	noncoding	-1.23919
comp101618_c0_seq1	277	noncoding	-0.87439
comp101619_c0_seq1	287	noncoding	-1.19889
comp101627_c0_seq1	280	noncoding	-1.51227
comp101630_c0_seq1	203	noncoding	-1.30372
comp101635_c0_seq1	362	noncoding	-0.816802
comp101639_c0_seq1	562	noncoding	-1.182
comp101642_c0_seq1	265	noncoding	-1.19812
comp101644_c0_seq1	274	noncoding	-1.23605
comp101646_c0_seq1	203	noncoding	-1.14434
comp101651_c0_seq1	267	noncoding	-0.947122
comp101653_c0_seq1	243	noncoding	-1.22359
comp101654_c0_seq1	340	noncoding	-1.08908
comp101655_c0_seq1	279	noncoding	-0.993678
comp101656_c0_seq1	240	noncoding	-1.51725
comp101657_c0_seq1	278	noncoding	-1.41615
comp101666_c0_seq1	329	noncoding	-1.26181
comp101668_c0_seq1	211	noncoding	-1.20936
comp101669_c0_seq1	333	noncoding	-1.33068
comp101670_c0_seq1	240	noncoding	-1.24151
comp101674_c0_seq1	269	noncoding	-1.40053
comp101677_c0_seq1	260	noncoding	-1.11348
comp101679_c0_seq1	419	noncoding	-1.1538
comp101680_c0_seq1	284	noncoding	-0.956648
comp101682_c0_seq1	277	noncoding	-1.43317
comp101684_c0_seq1	259	noncoding	-1.14405
comp101685_c0_seq1	271	noncoding	-0.898908
comp101686_c0_seq1	256	noncoding	-1.22961
comp101696_c0_seq1	221	noncoding	-1.3716
comp101697_c0_seq1	375	noncoding	-0.87269
comp101699_c0_seq1	224	noncoding	-1.19855
comp101702_c0_seq1	392	noncoding	-1.20128
comp101706_c0_seq1	255	noncoding	-0.895073
comp101707_c0_seq1	234	noncoding	-1.1752
comp101709_c0_seq1	305	noncoding	-1.02895
comp101712_c0_seq1	221	noncoding	-1.13322
comp101713_c0_seq1	223	noncoding	-0.979033
comp101718_c0_seq1	252	noncoding	-1.0432
comp101719_c0_seq1	308	noncoding	-1.1521
comp101723_c0_seq1	607	noncoding	-1.13828
comp101725_c0_seq1	277	noncoding	-1.30481
comp101726_c0_seq1	322	noncoding	-1.17206
comp101728_c0_seq1	668	noncoding	-1.22017
comp101729_c0_seq1	311	noncoding	-0.977602
comp101730_c0_seq1	344	noncoding	-1.41978
comp101731_c0_seq1	211	noncoding	-1.12552
comp101733_c0_seq1	204	noncoding	-1.08142
comp101734_c0_seq1	222	noncoding	-0.963398
comp101736_c0_seq1	292	noncoding	-1.11415
comp101737_c0_seq1	253	noncoding	-1.32938
comp101740_c0_seq1	246	noncoding	-1.04072
comp101748_c0_seq1	282	noncoding	-1.18192
comp101752_c0_seq1	288	noncoding	-1.23434
comp101758_c0_seq1	387	noncoding	-1.14483
comp101759_c0_seq1	310	noncoding	-1.07166
comp101761_c0_seq1	212	noncoding	-1.09167
comp101764_c0_seq1	221	noncoding	-1.35916
comp101765_c0_seq1	291	noncoding	-1.14664
comp101767_c0_seq1	362	noncoding	-1.3452
comp101768_c0_seq1	211	noncoding	-1.20553
comp101769_c0_seq1	246	noncoding	-1.21963
comp101771_c0_seq1	221	noncoding	-1.02524
comp101776_c0_seq1	219	noncoding	-1.06307
comp101782_c0_seq1	303	noncoding	-1.0539
comp101783_c0_seq1	295	noncoding	-1.37359
comp101784_c0_seq1	314	noncoding	-1.14245
comp101785_c0_seq1	330	noncoding	-1.11388
comp101790_c0_seq1	240	noncoding	-1.4545
comp101791_c0_seq1	217	noncoding	-1.213
comp101792_c0_seq1	246	noncoding	-1.34984
comp101797_c0_seq1	218	noncoding	-1.33551
comp101798_c0_seq1	227	noncoding	-1.16072
comp101802_c0_seq1	312	noncoding	-0.107702
comp101808_c0_seq1	304	noncoding	-1.11677
comp101810_c0_seq1	294	noncoding	-1.08026
comp101812_c0_seq1	296	noncoding	-1.14443
comp101815_c0_seq1	212	noncoding	-1.23345
comp101817_c0_seq1	253	noncoding	-1.07865
comp101820_c0_seq1	262	noncoding	-1.3435
comp101823_c0_seq1	239	noncoding	-1.2953
comp101824_c0_seq1	419	noncoding	-1.21795
comp101825_c0_seq1	280	noncoding	-1.02634
comp101827_c0_seq1	240	noncoding	-1.22153
comp101828_c0_seq1	220	noncoding	-1.2617
comp101829_c0_seq1	287	noncoding	-1.32369
comp101831_c0_seq1	318	noncoding	-1.17838
comp101832_c0_seq1	205	noncoding	-1.49063
comp101833_c0_seq1	251	noncoding	-0.913411
comp101837_c0_seq1	415	noncoding	-1.30463
comp101838_c0_seq1	391	noncoding	-1.33062
comp101839_c0_seq1	288	noncoding	-1.2164
comp101843_c0_seq1	330	noncoding	-1.4082
comp101844_c0_seq1	207	noncoding	-1.27963
comp101845_c0_seq1	209	noncoding	-1.10291
comp101847_c0_seq1	237	noncoding	-1.33824
comp101850_c0_seq1	372	noncoding	-1.4813
comp101852_c0_seq1	216	noncoding	-1.12276
comp101855_c0_seq1	206	noncoding	-0.901196
comp101858_c0_seq1	368	noncoding	-1.37515
comp101860_c0_seq1	214	noncoding	-1.33732
comp101865_c0_seq1	225	noncoding	-1.47017
comp101873_c0_seq1	235	noncoding	-0.633164
comp101874_c0_seq1	272	noncoding	-1.08107
comp101875_c0_seq1	305	noncoding	-1.47403
comp101876_c0_seq1	210	noncoding	-1.19356
comp101877_c0_seq1	236	noncoding	-1.21102
comp101878_c0_seq1	243	noncoding	-1.32962
comp101879_c0_seq1	217	noncoding	-0.975915
comp101880_c0_seq1	202	noncoding	-1.01353
comp101881_c0_seq1	260	noncoding	-1.08486
comp101882_c0_seq1	276	noncoding	-1.46786
comp101886_c0_seq1	233	noncoding	-0.979007
comp101890_c0_seq1	212	noncoding	-1.08219
comp101894_c0_seq1	270	noncoding	-1.14493
comp101895_c0_seq1	285	noncoding	-1.51063
comp101899_c0_seq1	296	noncoding	-1.16874
comp101900_c0_seq1	290	noncoding	-1.46627
comp101901_c0_seq1	333	noncoding	-1.37116
comp101902_c0_seq1	445	noncoding	-1.22943
comp101904_c0_seq1	206	noncoding	-1.00157
comp101907_c0_seq1	459	noncoding	-1.28371
comp101908_c0_seq1	271	noncoding	-1.39974
comp101918_c0_seq1	306	noncoding	-1.27833
comp101921_c0_seq1	383	noncoding	-1.27951
comp101922_c0_seq1	205	noncoding	-1.0794
comp101927_c0_seq1	258	noncoding	-1.30002
comp101928_c0_seq1	262	noncoding	-1.10569
comp101929_c0_seq1	203	noncoding	-1.07762
comp101930_c0_seq1	307	noncoding	-1.17583
comp101933_c0_seq1	254	noncoding	-1.21772
comp101934_c0_seq1	235	noncoding	-1.29629
comp101935_c0_seq1	337	noncoding	-0.781624
comp101938_c0_seq1	219	noncoding	-1.19399
comp101939_c0_seq1	233	noncoding	-0.952134
comp101941_c0_seq1	283	noncoding	-0.970519
comp101942_c0_seq1	335	noncoding	-1.11973
comp101943_c0_seq1	206	noncoding	-1.09095
comp101947_c0_seq1	227	noncoding	-1.3982
comp101948_c0_seq1	219	noncoding	-0.927243
comp101953_c0_seq1	247	noncoding	-1.37154
comp101954_c0_seq1	302	noncoding	-0.800242
comp101955_c0_seq1	261	noncoding	-1.2749
comp101957_c0_seq1	228	noncoding	-1.42729
comp101960_c0_seq1	294	noncoding	-1.49624
comp101962_c0_seq1	204	noncoding	-1.19252
comp101963_c0_seq1	239	noncoding	-1.47856
comp101966_c0_seq1	271	noncoding	-1.34567
comp101967_c0_seq1	266	noncoding	-1.46191
comp101971_c0_seq1	266	noncoding	-1.04783
comp101977_c0_seq1	331	noncoding	-1.44709
comp101978_c0_seq1	611	noncoding	-1.3442
comp101980_c0_seq1	341	noncoding	-1.28948
comp101981_c0_seq1	286	noncoding	-0.875278
comp101982_c0_seq1	224	noncoding	-0.864001
comp101983_c0_seq1	251	noncoding	-1.52593
comp101985_c0_seq1	287	noncoding	-1.20206
comp101986_c0_seq1	262	noncoding	-1.22446
comp101989_c0_seq1	205	noncoding	-1.06711
comp101990_c0_seq1	261	noncoding	-1.04523
comp101992_c0_seq1	206	noncoding	-1.33704
comp101993_c0_seq1	247	noncoding	-1.1232
comp101994_c0_seq1	240	noncoding	-0.94136
comp101995_c0_seq1	228	noncoding	-1.02158
comp101997_c0_seq1	239	noncoding	-1.21919
comp101998_c0_seq1	201	noncoding	-1.15357
comp102000_c0_seq1	261	noncoding	-1.18204
comp102003_c0_seq1	264	noncoding	-0.992549
comp102007_c0_seq1	489	noncoding	-1.22569
comp102008_c0_seq1	375	noncoding	-1.23139
comp102010_c0_seq1	243	noncoding	-1.29553
comp102012_c0_seq1	399	noncoding	-0.889212
comp102013_c0_seq1	273	noncoding	-1.41164
comp102014_c0_seq1	389	noncoding	-1.247
comp102015_c0_seq1	212	noncoding	-1.28552
comp102018_c0_seq1	240	noncoding	-1.0865
comp102019_c0_seq1	308	noncoding	-1.02857
comp102022_c0_seq1	227	noncoding	-1.10521
comp102029_c0_seq1	246	noncoding	-1.05961
comp10203_c0_seq1	916	noncoding	-0.172609
comp102033_c0_seq1	208	noncoding	-1.2273
comp102034_c0_seq1	303	noncoding	-1.16497
comp102035_c0_seq1	218	noncoding	-1.15664
comp102037_c0_seq1	231	noncoding	-1.37322
comp102043_c0_seq1	517	coding	1.07644
comp102044_c0_seq1	499	noncoding	-1.22196
comp102046_c0_seq1	473	noncoding	-1.09918
comp102047_c0_seq1	265	noncoding	-1.45104
comp102048_c0_seq1	209	noncoding	-1.18815
comp102052_c0_seq1	201	noncoding	-1.19297
comp102053_c0_seq1	244	noncoding	-1.25789
comp102059_c0_seq1	299	noncoding	-1.2107
comp102060_c0_seq1	249	noncoding	-1.08514
comp102064_c0_seq1	232	noncoding	-1.28789
comp102065_c0_seq1	264	noncoding	-1.01157
comp102066_c0_seq1	262	noncoding	-1.41349
comp102067_c0_seq1	221	noncoding	-1.12391
comp102069_c0_seq1	364	noncoding	-0.962821
comp102071_c0_seq1	295	noncoding	-1.14063
comp102072_c0_seq1	264	noncoding	-1.05825
comp102073_c0_seq1	430	noncoding	-1.16039
comp102074_c0_seq1	215	noncoding	-1.52747
comp102076_c0_seq1	486	noncoding	-1.24586
comp102077_c0_seq1	278	noncoding	-1.03212
comp102080_c0_seq1	220	noncoding	-1.10323
comp102081_c0_seq1	259	noncoding	-1.12093
comp102082_c0_seq1	269	noncoding	-0.934927
comp102084_c0_seq1	288	noncoding	-1.21596
comp102086_c0_seq1	219	noncoding	-1.10287
comp102087_c0_seq1	308	noncoding	-1.31161
comp102088_c0_seq1	208	noncoding	-1.29251
comp10209_c0_seq1	551	noncoding	-1.20961
comp102095_c0_seq1	271	noncoding	-1.30143
comp102097_c0_seq1	207	noncoding	-1.02474
comp102099_c0_seq1	273	noncoding	-1.12331
comp102102_c0_seq1	327	noncoding	-0.897131
comp102103_c0_seq1	252	noncoding	-0.852362
comp102105_c0_seq1	206	noncoding	-1.36736
comp102106_c0_seq1	226	noncoding	-1.09316
comp102108_c0_seq1	204	noncoding	-1.33735
comp102109_c0_seq1	202	noncoding	-1.11669
comp102110_c0_seq1	232	noncoding	-1.181
comp102115_c0_seq1	284	noncoding	-1.37855
comp102117_c0_seq1	270	noncoding	-1.08914
comp102121_c0_seq1	293	noncoding	-1.03815
comp102122_c0_seq1	319	noncoding	-1.53685
comp102126_c0_seq1	318	noncoding	-1.0404
comp102127_c0_seq1	274	noncoding	-1.46834
comp102128_c0_seq1	518	noncoding	-1.25824
comp102129_c0_seq1	223	noncoding	-1.54166
comp102131_c0_seq1	295	noncoding	-1.45744
comp102134_c0_seq1	219	noncoding	-1.21511
comp102136_c0_seq1	240	noncoding	-0.814134
comp102138_c0_seq1	281	noncoding	-1.49119
comp102145_c0_seq1	291	noncoding	-1.24996
comp102148_c0_seq1	266	noncoding	-1.03458
comp102151_c0_seq1	209	noncoding	-1.4896
comp102155_c0_seq1	291	noncoding	-1.15493
comp102160_c0_seq1	218	noncoding	-1.10795
comp102166_c0_seq1	205	noncoding	-0.925245
comp102171_c0_seq1	233	noncoding	-1.13985
comp102172_c0_seq1	214	noncoding	-1.47328
comp102174_c0_seq1	282	noncoding	-1.23587
comp102176_c0_seq1	209	noncoding	-1.40743
comp102177_c0_seq1	208	noncoding	-1.09015
comp102178_c0_seq1	247	noncoding	-0.805806
comp102181_c0_seq1	203	noncoding	-1.16483
comp102182_c0_seq1	223	noncoding	-1.39397
comp102183_c0_seq1	213	noncoding	-1.38683
comp102184_c0_seq1	225	noncoding	-1.11189
comp102191_c0_seq1	253	noncoding	-1.3164
comp102192_c0_seq1	283	noncoding	-1.36453
comp102198_c0_seq1	230	noncoding	-1.10137
comp102201_c0_seq1	235	noncoding	-1.33522
comp102204_c0_seq1	299	noncoding	-1.34609
comp102206_c0_seq1	208	noncoding	-1.04814
comp102207_c0_seq1	359	noncoding	-1.26768
comp102208_c0_seq1	231	noncoding	-1.04368
comp102209_c0_seq1	255	noncoding	-1.43253
comp102212_c0_seq1	465	noncoding	-1.31236
comp102218_c0_seq1	286	noncoding	-1.12737
comp102221_c0_seq1	201	noncoding	-1.11573
comp102223_c0_seq1	532	noncoding	-0.760604
comp102226_c0_seq1	256	noncoding	-0.92818
comp102228_c0_seq1	302	noncoding	-1.07009
comp102229_c0_seq1	270	noncoding	-1.34968
comp102230_c0_seq1	264	noncoding	-1.17504
comp102232_c0_seq1	235	noncoding	-1.09998
comp102234_c0_seq1	224	noncoding	-0.813728
comp102235_c0_seq1	225	noncoding	-1.1304
comp102236_c0_seq1	223	noncoding	-1.2543
comp102238_c0_seq1	226	noncoding	-1.26317
comp102239_c0_seq1	208	noncoding	-1.41083
comp10224_c0_seq1	206	noncoding	-1.06895
comp102240_c0_seq1	209	noncoding	-1.23455
comp102242_c0_seq1	235	noncoding	-1.22325
comp102243_c0_seq1	211	noncoding	-0.896508
comp102245_c0_seq1	386	noncoding	-1.10415
comp102246_c0_seq1	248	noncoding	-1.45584
comp102247_c0_seq1	299	noncoding	-1.31634
comp102249_c0_seq1	251	noncoding	-1.32325
comp102250_c0_seq1	335	noncoding	-1.12571
comp102254_c0_seq1	261	noncoding	-1.1267
comp102257_c0_seq1	217	noncoding	-1.18743
comp102260_c0_seq1	293	noncoding	-1.4424
comp102262_c0_seq1	292	noncoding	-1.27773
comp102263_c0_seq1	305	noncoding	-1.1918
comp102264_c0_seq1	211	noncoding	-1.44853
comp102267_c0_seq1	226	noncoding	-1.15401
comp10227_c0_seq1	1174	noncoding	-0.965955
comp102270_c0_seq1	235	noncoding	-1.23194
comp102272_c0_seq1	208	noncoding	-1.07767
comp102274_c0_seq1	349	noncoding	-1.06497
comp102275_c0_seq1	397	noncoding	-1.25656
comp102277_c0_seq1	323	noncoding	-1.13392
comp102283_c0_seq1	203	noncoding	-1.00306
comp102284_c0_seq1	245	noncoding	-1.28907
comp102286_c0_seq1	242	noncoding	-1.10412
comp102287_c0_seq1	201	noncoding	-1.15856
comp102289_c0_seq1	411	noncoding	-1.24702
comp102292_c0_seq1	230	noncoding	-1.37494
comp102294_c0_seq1	214	noncoding	-0.91744
comp102300_c0_seq1	227	noncoding	-1.35674
comp102302_c0_seq1	255	noncoding	-0.954059
comp102303_c0_seq1	454	noncoding	-1.24229
comp102305_c0_seq1	254	noncoding	-1.3504
comp102306_c0_seq1	203	noncoding	-1.20657
comp102308_c0_seq1	269	noncoding	-1.29878
comp102311_c0_seq1	263	noncoding	-1.30943
comp102312_c0_seq1	205	noncoding	-1.24392
comp102314_c0_seq1	285	noncoding	-0.785387
comp102315_c0_seq1	208	noncoding	-0.998191
comp102317_c0_seq1	454	noncoding	-0.979304
comp102319_c0_seq1	287	noncoding	-1.47748
comp102321_c0_seq1	207	noncoding	-1.20207
comp102322_c0_seq1	222	noncoding	-1.02071
comp102323_c0_seq1	223	noncoding	-1.33936
comp102327_c0_seq1	258	noncoding	-1.51189
comp102328_c0_seq1	223	noncoding	-1.27993
comp102329_c0_seq1	229	noncoding	-1.32277
comp102331_c0_seq1	230	noncoding	-1.08006
comp102332_c0_seq1	279	noncoding	-1.01529
comp102333_c0_seq1	206	noncoding	-0.749214
comp102334_c0_seq1	307	noncoding	-1.10837
comp102335_c0_seq1	217	noncoding	-0.983936
comp102336_c0_seq1	289	noncoding	-1.2975
comp102337_c0_seq1	220	noncoding	-1.06513
comp102344_c0_seq1	254	noncoding	-1.509
comp102345_c0_seq1	217	noncoding	-1.34709
comp102351_c0_seq1	214	noncoding	-1.42718
comp102356_c0_seq1	218	noncoding	-1.23127
comp102358_c0_seq1	391	noncoding	-1.02264
comp102360_c0_seq1	312	noncoding	-1.03906
comp102362_c0_seq1	237	noncoding	-0.735569
comp102363_c0_seq1	222	noncoding	-1.11805
comp102364_c0_seq1	442	noncoding	-1.27628
comp102365_c0_seq1	263	noncoding	-1.31214
comp102368_c0_seq1	222	noncoding	-0.893954
comp102369_c0_seq1	497	noncoding	-1.27397
comp102373_c0_seq1	302	noncoding	-0.719122
comp102374_c0_seq1	224	noncoding	-1.33579
comp102375_c0_seq1	211	noncoding	-1.01982
comp102376_c0_seq1	238	noncoding	-1.17492
comp102378_c0_seq1	328	noncoding	-1.25877
comp102381_c0_seq1	358	noncoding	-1.0558
comp102382_c0_seq1	282	noncoding	-0.901982
comp102386_c0_seq1	203	noncoding	-1.10483
comp102388_c0_seq1	576	noncoding	-0.741043
comp102389_c0_seq1	391	noncoding	-0.950187
comp102392_c0_seq1	235	noncoding	-1.31446
comp102396_c0_seq1	224	noncoding	-1.08813
comp102397_c0_seq1	221	noncoding	-1.24113
comp102398_c0_seq1	266	noncoding	-1.20302
comp102401_c0_seq1	236	noncoding	-1.15555
comp102403_c0_seq1	470	noncoding	-0.845152
comp102408_c0_seq1	373	noncoding	-1.28055
comp102409_c0_seq1	321	noncoding	-0.93533
comp102416_c0_seq1	354	noncoding	-1.36274
comp102417_c0_seq1	203	noncoding	-1.19638
comp102418_c0_seq1	227	noncoding	-1.1974
comp102423_c0_seq1	425	noncoding	-0.797006
comp102424_c0_seq1	219	noncoding	-1.1663
comp102426_c0_seq1	244	noncoding	-1.08221
comp102428_c0_seq1	223	noncoding	-1.43838
comp102434_c0_seq1	294	noncoding	-1.27379
comp102442_c0_seq1	234	noncoding	-1.17691
comp102448_c0_seq1	299	noncoding	-0.915103
comp102450_c0_seq1	212	noncoding	-1.29386
comp102454_c0_seq1	215	noncoding	-1.26982
comp102455_c0_seq1	321	noncoding	-1.05124
comp102456_c0_seq1	229	noncoding	-1.19314
comp102457_c0_seq1	207	noncoding	-1.09981
comp102458_c0_seq1	231	noncoding	-1.20361
comp102460_c0_seq1	214	noncoding	-1.29072
comp102461_c0_seq1	207	noncoding	-1.35112
comp102463_c0_seq1	231	noncoding	-1.41759
comp102469_c0_seq1	260	noncoding	-1.18329
comp102473_c0_seq1	240	noncoding	-1.13546
comp102478_c0_seq1	276	noncoding	-1.04237
comp102481_c0_seq1	577	noncoding	-1.25345
comp102482_c0_seq1	207	noncoding	-1.1542
comp102484_c0_seq1	207	noncoding	-0.976265
comp102485_c0_seq1	250	noncoding	-1.35381
comp102486_c0_seq1	302	noncoding	-1.26857
comp102491_c0_seq1	248	noncoding	-1.34207
comp102493_c0_seq1	297	noncoding	-1.3197
comp102494_c0_seq1	471	noncoding	-1.16721
comp102497_c0_seq1	205	noncoding	-1.19259
comp102498_c0_seq1	204	noncoding	-1.5097
comp102499_c0_seq1	226	noncoding	-1.14652
comp102500_c0_seq1	280	noncoding	-0.817108
comp102505_c0_seq1	296	noncoding	-0.425625
comp102506_c0_seq1	304	noncoding	-0.830653
comp102507_c0_seq1	251	noncoding	-0.929593
comp102510_c0_seq1	409	noncoding	-1.27933
comp102513_c0_seq1	351	noncoding	-1.35532
comp102515_c0_seq1	209	noncoding	-0.924066
comp102518_c0_seq1	298	noncoding	-0.875691
comp102520_c0_seq1	246	noncoding	-1.49262
comp102521_c0_seq1	222	noncoding	-1.18264
comp102526_c0_seq1	205	noncoding	-1.2072
comp102528_c0_seq1	201	noncoding	-1.35117
comp102529_c0_seq1	288	noncoding	-1.11936
comp102533_c0_seq1	217	noncoding	-1.2343
comp102534_c0_seq1	423	noncoding	-1.3824
comp102538_c0_seq1	214	noncoding	-0.781527
comp102539_c0_seq1	230	noncoding	-1.31057
comp10254_c0_seq1	668	noncoding	-0.485701
comp102542_c0_seq1	208	noncoding	-0.936865
comp102545_c0_seq1	219	noncoding	-1.2333
comp102546_c0_seq1	231	noncoding	-1.09332
comp102547_c0_seq1	224	noncoding	-1.19275
comp102548_c0_seq1	378	noncoding	-0.931279
comp102549_c0_seq1	372	noncoding	-1.00066
comp102550_c0_seq1	263	noncoding	-1.07419
comp102553_c0_seq1	209	noncoding	-1.51061
comp102558_c0_seq1	304	noncoding	-0.577639
comp102563_c0_seq1	222	noncoding	-1.06328
comp102564_c0_seq1	221	noncoding	-1.13304
comp102565_c0_seq1	232	noncoding	-0.88159
comp102568_c0_seq1	262	noncoding	-1.30456
comp102569_c0_seq1	304	noncoding	-1.21707
comp102570_c0_seq1	224	noncoding	-1.09915
comp102571_c0_seq1	429	noncoding	-0.725835
comp102573_c0_seq1	274	noncoding	-1.34079
comp102576_c0_seq1	253	noncoding	-1.08919
comp102578_c0_seq1	327	noncoding	-1.29601
comp102580_c0_seq1	208	noncoding	-1.03291
comp102586_c0_seq1	232	noncoding	-1.43419
comp102587_c0_seq1	227	noncoding	-1.34531
comp102589_c0_seq1	238	noncoding	-1.51637
comp102591_c0_seq1	275	noncoding	-1.37448
comp102592_c0_seq1	272	noncoding	-1.24652
comp102593_c0_seq1	324	noncoding	-1.27547
comp102594_c0_seq1	400	noncoding	-1.36479
comp102597_c0_seq1	359	noncoding	-1.41959
comp102599_c0_seq1	273	noncoding	-1.18903
comp102602_c0_seq1	202	noncoding	-1.40404
comp102607_c0_seq1	420	noncoding	-0.815682
comp102609_c0_seq1	363	noncoding	-1.03851
comp102613_c0_seq1	227	noncoding	-1.12294
comp102614_c0_seq1	201	noncoding	-1.37315
comp102615_c0_seq1	208	noncoding	-1.44188
comp102616_c0_seq1	237	noncoding	-1.05834
comp102617_c0_seq1	203	noncoding	-1.42656
comp102619_c0_seq1	362	noncoding	-0.950473
comp102620_c0_seq1	258	noncoding	-0.940436
comp102622_c0_seq1	214	noncoding	-1.46797
comp102624_c0_seq1	215	noncoding	-0.954558
comp102625_c0_seq1	272	noncoding	-1.06536
comp102627_c0_seq1	210	noncoding	-1.10889
comp102628_c0_seq1	234	noncoding	-1.41311
comp102632_c0_seq1	217	noncoding	-1.10082
comp102633_c0_seq1	253	noncoding	-1.49391
comp102637_c0_seq1	220	noncoding	-1.3298
comp102644_c0_seq1	204	noncoding	-1.52741
comp102646_c0_seq1	211	noncoding	-1.12186
comp102648_c0_seq1	201	noncoding	-1.51498
comp102650_c0_seq1	209	noncoding	-1.41909
comp102653_c0_seq1	265	noncoding	-1.08779
comp102657_c0_seq1	227	noncoding	-1.36673
comp102658_c0_seq1	210	noncoding	-1.43296
comp102660_c0_seq1	254	noncoding	-1.4172
comp102663_c0_seq1	278	noncoding	-1.29068
comp102666_c0_seq1	318	noncoding	-1.4027
comp102674_c0_seq1	402	noncoding	-1.32141
comp102676_c0_seq1	206	noncoding	-1.24024
comp102677_c0_seq1	223	noncoding	-1.346
comp102679_c0_seq1	257	noncoding	-1.30515
comp102680_c0_seq1	214	noncoding	-1.39937
comp102682_c0_seq1	268	noncoding	-1.1082
comp102684_c0_seq1	234	noncoding	-1.25952
comp102688_c0_seq1	277	noncoding	-1.1641
comp102691_c0_seq1	300	noncoding	-1.38157
comp102692_c0_seq1	251	noncoding	-1.49411
comp102693_c0_seq1	203	noncoding	-1.2806
comp102694_c0_seq1	220	noncoding	-1.10591
comp102695_c0_seq1	296	noncoding	-1.29725
comp102697_c0_seq1	324	noncoding	-1.05861
comp102698_c0_seq1	286	noncoding	-1.18115
comp102701_c0_seq1	320	noncoding	-1.19487
comp102704_c0_seq1	221	noncoding	-1.1579
comp102706_c0_seq1	216	noncoding	-1.01895
comp102711_c0_seq1	229	noncoding	-1.14975
comp102712_c0_seq1	303	noncoding	-1.23873
comp102715_c0_seq1	207	noncoding	-1.46841
comp102716_c0_seq1	353	noncoding	-1.20676
comp102718_c0_seq1	201	noncoding	-1.43456
comp102719_c0_seq1	230	noncoding	-1.37006
comp102721_c0_seq1	212	noncoding	-1.15502
comp102722_c0_seq1	418	noncoding	-1.32528
comp102723_c0_seq1	358	noncoding	-1.36124
comp102724_c0_seq1	206	noncoding	-1.31988
comp102728_c0_seq1	356	noncoding	-1.21687
comp102730_c0_seq1	337	noncoding	-0.847309
comp102734_c0_seq1	228	noncoding	-1.23049
comp102736_c0_seq1	308	noncoding	-1.1933
comp102741_c0_seq1	245	noncoding	-1.42966
comp102742_c0_seq1	203	noncoding	-1.46447
comp102745_c0_seq1	592	noncoding	-1.31425
comp102746_c0_seq1	213	noncoding	-1.1181
comp102750_c0_seq1	221	noncoding	-1.21619
comp102751_c0_seq1	207	noncoding	-1.43187
comp102752_c0_seq1	286	noncoding	-1.29077
comp102753_c0_seq1	232	noncoding	-1.18474
comp102756_c0_seq1	295	noncoding	-1.44886
comp102759_c0_seq1	203	noncoding	-1.08189
comp102760_c0_seq1	328	noncoding	-0.724922
comp102761_c0_seq1	223	noncoding	-1.18768
comp102763_c0_seq1	290	noncoding	-1.07495
comp102771_c0_seq1	240	noncoding	-1.02085
comp102773_c0_seq1	311	noncoding	-1.34682
comp102778_c0_seq1	263	noncoding	-1.13215
comp102783_c0_seq1	366	noncoding	-1.06957
comp102784_c0_seq1	321	noncoding	-1.1182
comp102785_c0_seq1	229	noncoding	-1.34669
comp102787_c0_seq1	209	noncoding	-0.982066
comp102790_c0_seq1	215	noncoding	-1.06067
comp102791_c0_seq1	293	noncoding	-1.2047
comp102793_c0_seq1	327	noncoding	-1.36678
comp102795_c0_seq1	255	noncoding	-1.32734
comp102796_c0_seq1	202	noncoding	-1.11599
comp102800_c0_seq1	205	noncoding	-1.32859
comp102806_c0_seq1	242	noncoding	-0.257965
comp102808_c0_seq1	503	noncoding	-1.21241
comp102809_c0_seq1	253	noncoding	-1.31461
comp102812_c0_seq1	299	noncoding	-1.17599
comp102818_c0_seq1	274	noncoding	-0.917913
comp102824_c0_seq1	373	noncoding	-1.20524
comp102827_c0_seq1	237	noncoding	-1.41088
comp102830_c0_seq1	224	noncoding	-1.35633
comp102831_c0_seq1	214	noncoding	-0.854573
comp102833_c0_seq1	215	noncoding	-0.993018
comp102837_c0_seq1	242	noncoding	-1.12912
comp102838_c0_seq1	250	noncoding	-1.09503
comp102842_c0_seq1	210	noncoding	-1.13821
comp102843_c0_seq1	208	noncoding	-1.49533
comp102845_c0_seq1	213	noncoding	-1.04282
comp102847_c0_seq1	240	noncoding	-1.21933
comp102849_c0_seq1	218	noncoding	-1.18919
comp102850_c0_seq1	268	noncoding	-1.52262
comp102851_c0_seq1	217	noncoding	-1.15028
comp102852_c0_seq1	253	noncoding	-1.17368
comp102854_c0_seq1	527	noncoding	-0.573393
comp102859_c0_seq1	268	noncoding	-1.39558
comp102861_c0_seq1	293	noncoding	-1.15279
comp102866_c0_seq1	397	noncoding	-1.44974
comp102867_c0_seq1	412	noncoding	-1.12356
comp102871_c0_seq1	281	noncoding	-1.22433
comp102873_c0_seq1	208	noncoding	-1.43761
comp102879_c0_seq1	525	noncoding	-1.18988
comp102881_c0_seq1	423	noncoding	-1.21642
comp102882_c0_seq1	252	noncoding	-1.12735
comp102887_c0_seq1	371	noncoding	-1.14512
comp102888_c0_seq1	226	noncoding	-1.09592
comp102890_c0_seq1	323	noncoding	-1.17634
comp102891_c0_seq1	203	noncoding	-1.14505
comp102893_c0_seq1	377	noncoding	-0.873775
comp102894_c0_seq1	342	noncoding	-1.21963
comp102895_c0_seq1	231	noncoding	-1.06802
comp102897_c0_seq1	228	noncoding	-1.33069
comp102900_c0_seq1	218	noncoding	-1.49804
comp102901_c0_seq1	206	noncoding	-1.36758
comp102903_c0_seq1	268	noncoding	-1.32235
comp102904_c0_seq1	292	noncoding	-1.13162
comp102907_c0_seq1	208	noncoding	-1.07594
comp102910_c0_seq1	354	noncoding	-1.01869
comp102912_c0_seq1	287	noncoding	-1.48467
comp102918_c0_seq1	228	noncoding	-1.00264
comp102919_c0_seq1	220	noncoding	-1.45765
comp102922_c0_seq1	289	noncoding	-1.35124
comp102923_c0_seq1	320	noncoding	-0.733931
comp102924_c0_seq1	242	noncoding	-1.26058
comp102925_c0_seq1	371	noncoding	-1.31381
comp102930_c0_seq1	245	noncoding	-1.07854
comp102933_c0_seq1	208	noncoding	-1.3217
comp102937_c0_seq1	253	noncoding	-1.33796
comp102941_c0_seq1	283	noncoding	-1.25838
comp102942_c0_seq1	337	noncoding	-1.14637
comp102943_c0_seq1	243	noncoding	-1.4112
comp102948_c0_seq1	381	noncoding	-1.50221
comp102949_c0_seq1	359	noncoding	-1.0825
comp102953_c0_seq1	255	noncoding	-1.29622
comp102954_c0_seq1	214	noncoding	-1.44151
comp102956_c0_seq1	220	noncoding	-1.19931
comp102957_c0_seq1	319	noncoding	-1.2725
comp102960_c0_seq1	396	noncoding	-1.11181
comp102962_c0_seq1	561	noncoding	-0.934065
comp102965_c0_seq1	290	noncoding	-0.675172
comp102967_c0_seq1	221	noncoding	-1.15365
comp102968_c0_seq1	220	noncoding	-1.36478
comp102970_c0_seq1	248	noncoding	-0.903969
comp102978_c0_seq1	472	noncoding	-0.68975
comp102980_c0_seq1	296	noncoding	-1.08385
comp102983_c0_seq1	207	noncoding	-1.42924
comp102984_c0_seq1	211	noncoding	-1.27607
comp102985_c0_seq1	528	noncoding	-1.26913
comp102990_c0_seq1	238	noncoding	-1.13335
comp102992_c0_seq1	206	noncoding	-1.26496
comp102996_c0_seq1	207	noncoding	-1.06024
comp102997_c0_seq1	261	noncoding	-1.35758
comp102999_c0_seq1	247	noncoding	-1.17618
comp103000_c0_seq1	438	noncoding	-1.14556
comp103002_c0_seq1	211	noncoding	-1.13564
comp103006_c0_seq1	202	noncoding	-0.991774
comp103008_c0_seq1	255	noncoding	-1.30258
comp103010_c0_seq1	201	noncoding	-1.37251
comp103012_c0_seq1	221	noncoding	-1.07796
comp103014_c0_seq1	213	noncoding	-1.00832
comp103017_c0_seq1	292	noncoding	-1.08648
comp103018_c0_seq1	307	noncoding	-1.22449
comp103026_c0_seq1	234	noncoding	-1.06599
comp103029_c0_seq1	321	noncoding	-0.954176
comp10303_c0_seq1	893	noncoding	-1.0908
comp103030_c0_seq1	265	noncoding	-0.840366
comp103032_c0_seq1	215	noncoding	-1.27597
comp103034_c0_seq1	301	noncoding	-1.10294
comp103037_c0_seq1	354	noncoding	-1.24948
comp103044_c0_seq1	202	noncoding	-1.04268
comp103047_c0_seq1	256	noncoding	-1.09191
comp103050_c0_seq1	232	noncoding	-1.25754
comp103051_c0_seq1	205	noncoding	-1.34083
comp103052_c0_seq1	219	noncoding	-1.4774
comp103053_c0_seq1	423	noncoding	-1.1582
comp103054_c0_seq1	279	noncoding	-1.20117
comp103056_c0_seq1	478	noncoding	-1.26626
comp103057_c0_seq1	301	noncoding	-1.20341
comp103060_c0_seq1	342	noncoding	-0.724201
comp103061_c0_seq1	317	noncoding	-1.34452
comp103063_c0_seq1	223	noncoding	-1.45494
comp103064_c0_seq1	227	noncoding	-1.16146
comp103068_c0_seq1	220	noncoding	-1.37784
comp103072_c0_seq1	378	noncoding	-1.12725
comp103073_c0_seq1	307	noncoding	-1.20287
comp103074_c0_seq1	231	noncoding	-1.26868
comp103075_c0_seq1	214	noncoding	-1.18955
comp103077_c0_seq1	279	noncoding	-0.997829
comp103080_c0_seq1	288	noncoding	-1.45157
comp103082_c0_seq1	234	noncoding	-1.17521
comp103085_c0_seq1	229	noncoding	-1.27573
comp103087_c0_seq1	250	noncoding	-1.41478
comp103088_c0_seq1	405	noncoding	-1.08977
comp103090_c0_seq1	219	noncoding	-1.41741
comp103093_c0_seq1	423	noncoding	-1.34125
comp103097_c0_seq1	311	noncoding	-1.13691
comp103098_c0_seq1	331	noncoding	-1.42922
comp103099_c0_seq1	234	noncoding	-1.36234
comp103105_c0_seq1	387	noncoding	-0.980372
comp103107_c0_seq1	237	noncoding	-1.06654
comp103108_c0_seq1	389	noncoding	-1.3691
comp103109_c0_seq1	242	noncoding	-1.46543
comp103110_c0_seq1	206	noncoding	-1.07517
comp103111_c0_seq1	329	noncoding	-1.02547
comp103112_c0_seq1	272	noncoding	-1.26531
comp103114_c0_seq1	218	noncoding	-1.17616
comp103117_c0_seq1	286	noncoding	-1.39295
comp103118_c0_seq1	366	noncoding	-1.10781
comp103119_c0_seq1	216	noncoding	-1.29065
comp103120_c0_seq1	263	noncoding	-1.39021
comp103121_c0_seq1	219	noncoding	-1.46083
comp103124_c0_seq1	221	noncoding	-1.54286
comp103130_c0_seq1	210	noncoding	-1.03052
comp103133_c0_seq1	241	noncoding	-1.28275
comp103136_c0_seq1	257	noncoding	-1.36204
comp103137_c0_seq1	202	noncoding	-1.16177
comp103138_c0_seq1	249	noncoding	-1.13086
comp103139_c0_seq1	225	noncoding	-1.39561
comp103140_c0_seq1	339	noncoding	-1.41027
comp103144_c0_seq1	209	noncoding	-1.33066
comp103145_c0_seq1	264	noncoding	-1.11328
comp103147_c0_seq1	246	noncoding	-1.01821
comp103148_c0_seq1	228	noncoding	-1.06568
comp103153_c0_seq1	321	noncoding	-1.08351
comp103155_c0_seq1	201	noncoding	-1.2231
comp103158_c0_seq1	390	noncoding	-1.10937
comp103161_c0_seq1	213	noncoding	-1.16558
comp103163_c0_seq1	251	noncoding	-1.48222
comp103164_c0_seq1	275	noncoding	-1.03406
comp103165_c0_seq1	217	noncoding	-1.43523
comp103167_c0_seq1	216	noncoding	-1.39879
comp103169_c0_seq1	211	noncoding	-1.21476
comp103170_c0_seq1	359	noncoding	-1.05685
comp103171_c0_seq1	208	noncoding	-1.39144
comp103172_c0_seq1	271	noncoding	-0.872278
comp103174_c0_seq1	231	noncoding	-1.02429
comp103175_c0_seq1	240	noncoding	-1.31462
comp103178_c0_seq1	368	noncoding	-1.49568
comp103182_c0_seq1	218	noncoding	-1.02556
comp103183_c0_seq1	269	noncoding	-1.49519
comp103184_c0_seq1	209	noncoding	-1.4432
comp103185_c0_seq1	259	noncoding	-1.42363
comp103187_c0_seq1	222	noncoding	-1.10398
comp103190_c0_seq1	209	noncoding	-1.02577
comp103192_c0_seq1	234	noncoding	-1.05349
comp103199_c0_seq1	205	noncoding	-1.38153
comp103200_c0_seq1	280	noncoding	-0.954058
comp103201_c0_seq1	306	noncoding	-1.14087
comp103202_c0_seq1	204	noncoding	-1.39955
comp103205_c0_seq1	315	noncoding	-1.08821
comp103206_c0_seq1	355	noncoding	-1.26484
comp103207_c0_seq1	222	noncoding	-0.836825
comp103208_c0_seq1	308	noncoding	-1.47938
comp103211_c0_seq1	368	noncoding	-1.18004
comp103212_c0_seq1	219	noncoding	-1.39261
comp103213_c0_seq1	202	noncoding	-1.13552
comp103214_c0_seq1	234	noncoding	-1.31906
comp103216_c0_seq1	276	noncoding	-1.06652
comp103217_c0_seq1	352	noncoding	-0.969009
comp103218_c0_seq1	347	noncoding	-1.38757
comp103219_c0_seq1	222	noncoding	-0.916434
comp103223_c0_seq1	203	noncoding	-1.42392
comp103230_c0_seq1	202	noncoding	-1.48175
comp103232_c0_seq1	267	noncoding	-1.10548
comp103234_c0_seq1	259	noncoding	-0.913476
comp103236_c0_seq1	358	noncoding	-0.916589
comp103239_c0_seq1	255	noncoding	-0.836726
comp103244_c0_seq1	239	noncoding	-1.12712
comp103251_c0_seq1	252	noncoding	-1.20255
comp103257_c0_seq1	213	noncoding	-1.1273
comp103259_c0_seq1	209	noncoding	-1.09857
comp103260_c0_seq1	221	noncoding	-0.929034
comp103262_c0_seq1	306	noncoding	-1.01612
comp103265_c0_seq1	285	noncoding	-1.5285
comp103266_c0_seq1	246	noncoding	-1.41869
comp103267_c0_seq1	221	noncoding	-1.00438
comp103271_c0_seq1	234	noncoding	-1.19785
comp103272_c0_seq1	223	noncoding	-1.14558
comp103275_c0_seq1	260	noncoding	-0.862646
comp103278_c0_seq1	294	noncoding	-1.34686
comp103279_c0_seq1	228	noncoding	-1.2203
comp103289_c0_seq1	219	noncoding	-0.928861
comp103290_c0_seq1	260	noncoding	-1.0848
comp103291_c0_seq1	223	noncoding	-1.02049
comp103292_c0_seq1	312	noncoding	-1.19177
comp103294_c0_seq1	304	noncoding	-1.28296
comp103295_c0_seq1	230	noncoding	-1.17792
comp103298_c0_seq1	206	noncoding	-1.0251
comp103301_c0_seq1	210	noncoding	-1.09242
comp103302_c0_seq1	214	noncoding	-1.16848
comp103303_c0_seq1	219	noncoding	-1.02209
comp103304_c0_seq1	224	noncoding	-1.23119
comp103305_c0_seq1	263	noncoding	-1.16787
comp103309_c0_seq1	203	noncoding	-1.07354
comp103311_c0_seq1	310	noncoding	-0.899753
comp103313_c0_seq1	280	noncoding	-1.46216
comp103314_c0_seq1	205	noncoding	-1.33792
comp103317_c0_seq1	212	noncoding	-1.14392
comp103320_c0_seq1	300	noncoding	-1.3158
comp103326_c0_seq1	343	noncoding	-0.620701
comp103330_c0_seq1	624	noncoding	-0.17543
comp103331_c0_seq1	275	noncoding	-1.31902
comp103332_c0_seq1	244	noncoding	-1.32447
comp103336_c0_seq1	217	noncoding	-1.40302
comp103338_c0_seq1	210	noncoding	-1.0974
comp103340_c0_seq1	238	noncoding	-1.38968
comp103341_c0_seq1	251	noncoding	-1.13012
comp103342_c0_seq1	371	noncoding	-1.34892
comp103344_c0_seq1	521	noncoding	-1.27641
comp103345_c0_seq1	342	noncoding	-1.53049
comp103346_c0_seq1	219	noncoding	-1.18108
comp103347_c0_seq1	309	noncoding	-1.28704
comp103351_c0_seq1	240	noncoding	-1.09361
comp103352_c0_seq1	477	noncoding	-1.24143
comp103353_c0_seq1	201	noncoding	-1.23712
comp103356_c0_seq1	221	noncoding	-1.37046
comp103357_c0_seq1	292	noncoding	-1.28614
comp103358_c0_seq1	300	noncoding	-1.11868
comp103359_c0_seq1	217	noncoding	-1.23072
comp103361_c0_seq1	244	noncoding	-1.21227
comp103365_c0_seq1	213	noncoding	-1.23694
comp103366_c0_seq1	223	noncoding	-1.11222
comp103368_c0_seq1	242	noncoding	-1.30969
comp103369_c0_seq1	412	noncoding	-0.677551
comp103370_c0_seq1	234	noncoding	-1.18978
comp103372_c0_seq1	297	noncoding	-1.20283
comp103373_c0_seq1	242	noncoding	-1.05816
comp103374_c0_seq1	304	noncoding	-0.93635
comp103377_c0_seq1	221	noncoding	-1.36136
comp103378_c0_seq1	212	noncoding	-1.38837
comp103381_c0_seq1	451	noncoding	-0.591801
comp103383_c0_seq1	223	noncoding	-1.00786
comp103384_c0_seq1	392	noncoding	-0.841922
comp103386_c0_seq1	287	noncoding	-1.43982
comp103391_c0_seq1	232	noncoding	-1.53856
comp103393_c0_seq1	565	noncoding	-1.23914
comp103397_c0_seq1	235	noncoding	-1.29963
comp103398_c0_seq1	534	noncoding	-1.31876
comp103399_c0_seq1	231	noncoding	-1.01086
comp103401_c0_seq1	337	noncoding	-1.08171
comp103402_c0_seq1	400	noncoding	-1.26
comp103404_c0_seq1	320	noncoding	-1.1705
comp103405_c0_seq1	402	noncoding	-1.15831
comp103406_c0_seq1	307	noncoding	-1.27422
comp103407_c0_seq1	311	noncoding	-1.16912
comp103408_c0_seq1	282	noncoding	-1.31334
comp103411_c0_seq1	284	noncoding	-1.33797
comp103412_c0_seq1	243	noncoding	-1.24665
comp103413_c0_seq1	221	noncoding	-1.12874
comp103414_c0_seq1	251	noncoding	-1.36735
comp103416_c0_seq1	270	noncoding	-1.14511
comp103417_c0_seq1	275	noncoding	-1.23401
comp103418_c0_seq1	348	noncoding	-0.85944
comp103420_c0_seq1	239	noncoding	-1.06635
comp103422_c0_seq1	310	noncoding	-1.4831
comp103425_c0_seq1	204	noncoding	-1.13994
comp103426_c0_seq1	283	noncoding	-0.930455
comp103428_c0_seq1	202	noncoding	-1.21775
comp103430_c0_seq1	319	noncoding	-1.06744
comp103432_c0_seq1	205	noncoding	-1.34121
comp103433_c0_seq1	271	noncoding	-1.16483
comp103434_c0_seq1	370	noncoding	-1.01814
comp103438_c0_seq1	212	noncoding	-0.966882
comp103440_c0_seq1	358	noncoding	-1.11326
comp103444_c0_seq1	220	noncoding	-1.19848
comp103450_c0_seq1	218	noncoding	-1.25898
comp103451_c0_seq1	221	noncoding	-1.10445
comp103452_c0_seq1	482	noncoding	-1.13207
comp103456_c0_seq1	201	noncoding	-1.16674
comp103461_c0_seq1	255	noncoding	-0.833979
comp103464_c0_seq1	222	noncoding	-1.24774
comp103465_c0_seq1	298	noncoding	-1.17127
comp103469_c0_seq1	255	noncoding	-1.10409
comp103470_c0_seq1	268	noncoding	-1.14482
comp103473_c0_seq1	209	noncoding	-1.45325
comp103474_c0_seq1	231	coding	0.0158373
comp103475_c0_seq1	226	noncoding	-1.06771
comp103476_c0_seq1	220	noncoding	-1.04626
comp103477_c0_seq1	229	noncoding	-1.25127
comp103479_c0_seq1	206	noncoding	-1.10746
comp103481_c0_seq1	240	noncoding	-1.5272
comp103482_c0_seq1	469	noncoding	-1.29272
comp103483_c0_seq1	209	noncoding	-1.28527
comp103487_c0_seq1	292	noncoding	-1.31084
comp103491_c0_seq1	230	noncoding	-1.29839
comp103494_c0_seq1	294	noncoding	-1.15858
comp103495_c0_seq1	240	noncoding	-1.2758
comp103501_c0_seq1	234	noncoding	-1.2528
comp103510_c0_seq1	250	noncoding	-1.14039
comp103513_c0_seq1	215	noncoding	-1.35423
comp103514_c0_seq1	266	noncoding	-1.16047
comp103517_c0_seq1	291	noncoding	-0.929225
comp103519_c0_seq1	355	noncoding	-1.26987
comp103520_c0_seq1	226	noncoding	-1.52874
comp103522_c0_seq1	214	noncoding	-1.35954
comp103524_c0_seq1	204	noncoding	-1.18612
comp103525_c0_seq1	218	noncoding	-1.03001
comp103531_c0_seq1	297	noncoding	-1.10978
comp103538_c0_seq1	212	noncoding	-1.08856
comp103541_c0_seq1	324	noncoding	-1.0222
comp103543_c0_seq1	223	noncoding	-1.02915
comp103546_c0_seq1	204	noncoding	-1.20254
comp103551_c0_seq1	356	noncoding	-1.21305
comp103553_c0_seq1	234	noncoding	-1.27914
comp103558_c0_seq1	203	noncoding	-1.15309
comp103559_c0_seq1	239	noncoding	-1.48129
comp103563_c0_seq1	225	noncoding	-1.16334
comp103564_c0_seq1	233	noncoding	-1.16825
comp103565_c0_seq1	209	noncoding	-1.36122
comp103569_c0_seq1	228	noncoding	-1.38315
comp103572_c0_seq1	316	noncoding	-1.43804
comp103574_c0_seq1	205	noncoding	-1.1463
comp103575_c0_seq1	319	noncoding	-0.911332
comp103579_c0_seq1	367	noncoding	-1.10915
comp103580_c0_seq1	206	noncoding	-1.04408
comp103581_c0_seq1	225	noncoding	-1.34009
comp103584_c0_seq1	201	noncoding	-1.0874
comp103587_c0_seq1	266	noncoding	-1.46847
comp103589_c0_seq1	260	noncoding	-1.23704
comp103590_c0_seq1	263	noncoding	-1.3513
comp103591_c0_seq1	302	noncoding	-1.02916
comp103594_c0_seq1	329	noncoding	-1.4476
comp103597_c0_seq1	208	noncoding	-1.20783
comp103600_c0_seq1	228	noncoding	-1.15735
comp103602_c0_seq1	233	noncoding	-0.764386
comp103603_c0_seq1	208	noncoding	-1.17475
comp103605_c0_seq1	214	noncoding	-1.06319
comp103606_c0_seq1	369	noncoding	-1.10873
comp103607_c0_seq1	248	noncoding	-1.42427
comp103608_c0_seq1	286	noncoding	-1.20899
comp103613_c0_seq1	228	noncoding	-1.0814
comp103617_c0_seq1	245	noncoding	-1.19052
comp103618_c0_seq1	212	noncoding	-0.831076
comp103620_c0_seq1	242	noncoding	-1.47639
comp103621_c0_seq1	253	noncoding	-1.24483
comp103626_c0_seq1	254	noncoding	-1.12547
comp103629_c0_seq1	232	noncoding	-0.854163
comp10363_c0_seq1	400	noncoding	-1.10679
comp103630_c0_seq1	201	noncoding	-1.43788
comp103632_c0_seq1	217	noncoding	-1.46161
comp103637_c0_seq1	280	noncoding	-1.37842
comp103638_c0_seq1	233	noncoding	-1.38688
comp103639_c0_seq1	264	noncoding	-1.3259
comp103641_c0_seq1	339	noncoding	-0.904771
comp103642_c0_seq1	237	noncoding	-1.14833
comp103644_c0_seq1	319	noncoding	-1.06607
comp103645_c0_seq1	257	noncoding	-0.86109
comp103646_c0_seq1	312	noncoding	-0.822085
comp103652_c0_seq1	242	noncoding	-0.936678
comp103655_c0_seq1	207	noncoding	-1.39161
comp103657_c0_seq1	213	noncoding	-1.38289
comp103660_c0_seq1	212	noncoding	-1.39521
comp103662_c0_seq1	232	noncoding	-1.11848
comp103663_c0_seq1	424	noncoding	-1.113
comp103664_c0_seq1	233	noncoding	-0.949311
comp103665_c0_seq1	293	noncoding	-1.17457
comp103668_c0_seq1	256	noncoding	-1.19075
comp103670_c0_seq1	227	noncoding	-1.30532
comp103671_c0_seq1	253	noncoding	-1.00399
comp103675_c0_seq1	206	noncoding	-0.920424
comp103677_c0_seq1	326	noncoding	-1.10002
comp103679_c0_seq1	262	noncoding	-1.01424
comp103682_c0_seq1	282	noncoding	-1.15917
comp103683_c0_seq1	309	noncoding	-1.42124
comp103685_c0_seq1	409	noncoding	-1.22951
comp103687_c0_seq1	219	noncoding	-1.1588
comp103688_c0_seq1	305	noncoding	-1.30154
comp103690_c0_seq1	210	noncoding	-1.52323
comp103694_c0_seq1	385	noncoding	-1.13584
comp103695_c0_seq1	260	noncoding	-1.29255
comp103696_c0_seq1	229	noncoding	-1.2437
comp103698_c0_seq1	271	noncoding	-0.792922
comp103699_c0_seq1	239	noncoding	-1.07297
comp103700_c0_seq1	217	noncoding	-1.49662
comp103705_c0_seq1	249	noncoding	-1.41343
comp103708_c0_seq1	304	noncoding	-1.25376
comp103710_c0_seq1	216	noncoding	-1.18235
comp103712_c0_seq1	249	noncoding	-0.890119
comp103713_c0_seq1	280	noncoding	-1.15935
comp103718_c0_seq1	221	noncoding	-1.30944
comp103720_c0_seq1	381	noncoding	-1.10584
comp103722_c0_seq1	251	noncoding	-0.687898
comp103724_c0_seq1	252	noncoding	-1.39661
comp103725_c0_seq1	217	noncoding	-1.32915
comp103726_c0_seq1	234	noncoding	-1.11658
comp103727_c0_seq1	237	noncoding	-1.0818
comp103730_c0_seq1	300	noncoding	-1.03662
comp103731_c0_seq1	391	noncoding	-1.15301
comp103732_c0_seq1	231	noncoding	-1.38229
comp103733_c0_seq1	281	noncoding	-1.31154
comp103734_c0_seq1	215	noncoding	-1.21026
comp103736_c0_seq1	209	noncoding	-1.10603
comp103738_c0_seq1	298	noncoding	-1.0372
comp103739_c0_seq1	325	noncoding	-1.29599
comp103741_c0_seq1	206	noncoding	-1.53213
comp103743_c0_seq1	328	noncoding	-1.10631
comp103744_c0_seq1	248	noncoding	-1.0764
comp103750_c0_seq1	210	noncoding	-1.08153
comp103751_c0_seq1	203	noncoding	-1.26128
comp103753_c0_seq1	230	noncoding	-1.12645
comp103754_c0_seq1	230	noncoding	-1.12551
comp103756_c0_seq1	202	noncoding	-1.0495
comp103757_c0_seq1	301	noncoding	-1.37852
comp103763_c0_seq1	327	noncoding	-1.15477
comp103764_c0_seq1	261	noncoding	-1.19372
comp103765_c0_seq1	238	noncoding	-0.976484
comp103766_c0_seq1	270	noncoding	-0.967485
comp103767_c0_seq1	240	noncoding	-1.2881
comp103768_c0_seq1	298	noncoding	-1.27959
comp103771_c0_seq1	466	noncoding	-1.35205
comp103774_c0_seq1	247	noncoding	-1.40072
comp103775_c0_seq1	326	noncoding	-1.17123
comp103779_c0_seq1	202	noncoding	-1.12141
comp103783_c0_seq1	203	noncoding	-1.12476
comp103789_c0_seq1	254	noncoding	-1.32897
comp103790_c0_seq1	260	noncoding	-0.944407
comp103794_c0_seq1	207	noncoding	-0.657211
comp103796_c0_seq1	243	noncoding	-1.1254
comp103799_c0_seq1	351	noncoding	-0.980639
comp103800_c0_seq1	201	noncoding	-1.35199
comp103801_c0_seq1	211	noncoding	-1.37902
comp103802_c0_seq1	390	noncoding	-1.32396
comp103803_c0_seq1	214	noncoding	-1.01528
comp103805_c0_seq1	202	noncoding	-1.20774
comp103808_c0_seq1	248	noncoding	-1.16418
comp103810_c0_seq1	208	noncoding	-1.28231
comp103813_c0_seq1	239	noncoding	-1.00264
comp103817_c0_seq1	230	noncoding	-1.23574
comp103818_c0_seq1	208	noncoding	-1.18653
comp10382_c0_seq1	489	noncoding	-0.954983
comp103822_c0_seq1	277	noncoding	-1.02917
comp103823_c0_seq1	322	noncoding	-0.939347
comp103824_c0_seq1	526	noncoding	-0.774809
comp103825_c0_seq1	443	noncoding	-1.11223
comp103826_c0_seq1	224	noncoding	-1.1846
comp103827_c0_seq1	469	noncoding	-1.33654
comp103828_c0_seq1	309	noncoding	-0.871098
comp103831_c0_seq1	223	noncoding	-1.35473
comp103835_c0_seq1	282	noncoding	-1.33323
comp103840_c0_seq1	294	noncoding	-1.22747
comp103841_c0_seq1	219	noncoding	-1.50831
comp103842_c0_seq1	372	noncoding	-1.13389
comp103848_c0_seq1	206	noncoding	-1.50438
comp103854_c0_seq1	364	noncoding	-1.14386
comp103855_c0_seq1	205	noncoding	-1.20616
comp103860_c0_seq1	259	noncoding	-1.35154
comp103861_c0_seq1	266	noncoding	-1.36013
comp103864_c0_seq1	324	noncoding	-1.48846
comp103867_c0_seq1	207	noncoding	-1.2222
comp103868_c0_seq1	243	noncoding	-1.06827
comp103870_c0_seq1	228	noncoding	-1.24062
comp103875_c0_seq1	238	noncoding	-1.10114
comp103876_c0_seq1	217	noncoding	-1.53401
comp103877_c0_seq1	298	noncoding	-1.25825
comp103879_c0_seq1	294	noncoding	-1.24179
comp103883_c0_seq1	250	noncoding	-1.39281
comp103884_c0_seq1	210	noncoding	-1.03769
comp103885_c0_seq1	203	noncoding	-1.23589
comp103887_c0_seq1	339	noncoding	-0.993096
comp103891_c0_seq1	230	noncoding	-1.39846
comp103895_c0_seq1	243	noncoding	-1.10441
comp103897_c0_seq1	259	noncoding	-1.29233
comp103898_c0_seq1	256	noncoding	-1.24993
comp103899_c0_seq1	288	noncoding	-1.03534
comp103903_c0_seq1	213	noncoding	-1.35506
comp103904_c0_seq1	209	noncoding	-1.40129
comp103905_c0_seq1	216	noncoding	-1.20095
comp103908_c0_seq1	229	noncoding	-1.2962
comp103910_c0_seq1	207	noncoding	-1.26393
comp103912_c0_seq1	210	noncoding	-0.966782
comp103913_c0_seq1	234	noncoding	-1.14414
comp103918_c0_seq1	276	noncoding	-0.975051
comp103924_c0_seq1	212	noncoding	-1.00433
comp103926_c0_seq1	447	noncoding	-1.18471
comp103932_c0_seq1	249	noncoding	-1.19739
comp103933_c0_seq1	313	noncoding	-1.22112
comp103935_c0_seq1	229	noncoding	-1.15194
comp103937_c0_seq1	283	noncoding	-1.13546
comp103938_c0_seq1	269	noncoding	-1.27983
comp103940_c0_seq1	228	noncoding	-0.84086
comp103943_c0_seq1	221	noncoding	-1.13041
comp103944_c0_seq1	258	noncoding	-1.03291
comp103950_c0_seq1	254	noncoding	-1.31501
comp103955_c0_seq1	533	noncoding	-1.47811
comp103957_c0_seq1	236	noncoding	-1.22976
comp103958_c0_seq1	219	noncoding	-1.01374
comp103961_c0_seq1	379	noncoding	-1.52516
comp103962_c0_seq1	208	noncoding	-1.07228
comp103965_c0_seq1	440	noncoding	-1.41959
comp103970_c0_seq1	270	noncoding	-1.27207
comp103971_c0_seq1	373	noncoding	-0.901438
comp103973_c0_seq1	222	noncoding	-1.30975
comp103975_c0_seq1	203	noncoding	-1.29166
comp103976_c0_seq1	262	noncoding	-1.02184
comp103977_c0_seq1	225	noncoding	-1.08832
comp103980_c0_seq1	400	noncoding	-1.0124
comp103981_c0_seq1	209	noncoding	-1.36268
comp103982_c0_seq1	281	noncoding	-1.20959
comp103983_c0_seq1	494	noncoding	-1.39062
comp103985_c0_seq1	256	noncoding	-1.38605
comp103986_c0_seq1	201	noncoding	-1.11354
comp103987_c0_seq1	281	noncoding	-1.23632
comp103988_c0_seq1	271	noncoding	-1.47543
comp10399_c0_seq1	269	noncoding	-1.09673
comp103990_c0_seq1	212	noncoding	-1.27083
comp103994_c0_seq1	256	noncoding	-1.06989
comp103996_c0_seq1	351	noncoding	-1.1876
comp103997_c0_seq1	266	noncoding	-1.09399
comp103998_c0_seq1	433	noncoding	-1.05769
comp104003_c0_seq1	279	noncoding	-0.868071
comp104007_c0_seq1	227	noncoding	-1.2474
comp104008_c0_seq1	226	noncoding	-1.04126
comp104010_c0_seq1	278	noncoding	-1.40855
comp104011_c0_seq1	290	noncoding	-1.27079
comp104014_c0_seq1	248	noncoding	-1.20994
comp104016_c0_seq1	413	noncoding	-1.38721
comp104019_c0_seq1	349	noncoding	-1.29405
comp104020_c0_seq1	206	noncoding	-1.45341
comp104021_c0_seq1	226	noncoding	-1.46185
comp104022_c0_seq1	243	noncoding	-1.42583
comp104031_c0_seq1	223	noncoding	-1.10424
comp104033_c0_seq1	216	noncoding	-1.35177
comp104034_c0_seq1	240	noncoding	-1.32876
comp104035_c0_seq1	421	noncoding	-1.47368
comp104036_c0_seq1	302	noncoding	-1.33858
comp104038_c0_seq1	249	noncoding	-0.92952
comp104040_c0_seq1	217	noncoding	-1.15102
comp104041_c0_seq1	252	noncoding	-1.38284
comp104044_c0_seq1	218	noncoding	-0.0611712
comp104046_c0_seq1	346	noncoding	-1.00973
comp104051_c0_seq1	265	noncoding	-1.06751
comp104052_c0_seq1	212	noncoding	-1.33427
comp104054_c0_seq1	269	noncoding	-1.42494
comp104055_c0_seq1	215	noncoding	-1.16768
comp104056_c0_seq1	219	noncoding	-0.980629
comp104057_c0_seq1	235	noncoding	-1.24411
comp104060_c0_seq1	288	noncoding	-1.27968
comp104062_c0_seq1	213	noncoding	-0.972373
comp104066_c0_seq1	344	noncoding	-1.08853
comp104067_c0_seq1	302	noncoding	-1.06413
comp104068_c0_seq1	426	noncoding	-1.32467
comp104070_c0_seq1	259	noncoding	-0.847412
comp104071_c0_seq1	214	noncoding	-1.19802
comp104073_c0_seq1	230	noncoding	-1.21467
comp104074_c0_seq1	317	noncoding	-0.951418
comp104076_c0_seq1	513	noncoding	-1.42655
comp104078_c0_seq1	237	noncoding	-1.21443
comp104080_c0_seq1	248	noncoding	-0.843791
comp104081_c0_seq1	214	noncoding	-1.24014
comp104083_c0_seq1	281	noncoding	-1.09316
comp104089_c0_seq1	314	noncoding	-1.02448
comp104092_c0_seq1	266	noncoding	-1.39964
comp104095_c0_seq1	207	noncoding	-1.3132
comp104096_c0_seq1	333	noncoding	-1.42276
comp104101_c0_seq1	218	noncoding	-1.42938
comp104107_c0_seq1	224	noncoding	-1.52434
comp10411_c0_seq1	2064	noncoding	-1.20579
comp104112_c0_seq1	406	noncoding	-1.00967
comp104113_c0_seq1	222	noncoding	-1.46812
comp104116_c0_seq1	204	noncoding	-1.49143
comp104119_c0_seq1	209	noncoding	-1.16201
comp104120_c0_seq1	220	noncoding	-1.42334
comp104122_c0_seq1	262	noncoding	-1.51583
comp104133_c0_seq1	203	noncoding	-1.08437
comp104135_c0_seq1	230	noncoding	-1.17141
comp104136_c0_seq1	240	noncoding	-1.23828
comp104137_c0_seq1	216	noncoding	-1.19661
comp104139_c0_seq1	361	noncoding	-1.3805
comp104141_c0_seq1	276	noncoding	-1.41468
comp104143_c0_seq1	314	noncoding	-1.07217
comp104144_c0_seq1	239	noncoding	-1.44932
comp104150_c0_seq1	355	noncoding	-1.16931
comp104152_c0_seq1	250	noncoding	-1.20831
comp104154_c0_seq1	234	noncoding	-1.37781
comp104157_c0_seq1	259	noncoding	-1.31792
comp104160_c0_seq1	351	noncoding	-0.971681
comp104164_c0_seq1	214	noncoding	-1.38004
comp104166_c0_seq1	421	noncoding	-1.36493
comp104167_c0_seq1	233	noncoding	-1.13225
comp104169_c0_seq1	279	noncoding	-1.19378
comp104171_c0_seq1	205	noncoding	-1.00106
comp104173_c0_seq1	276	noncoding	-1.20173
comp104175_c0_seq1	277	noncoding	-1.05875
comp104177_c0_seq1	231	noncoding	-1.40655
comp104178_c0_seq1	205	noncoding	-1.10652
comp104183_c0_seq1	263	noncoding	-1.29584
comp104185_c0_seq1	389	noncoding	-1.24773
comp104187_c0_seq1	300	noncoding	-1.08954
comp104188_c0_seq1	343	noncoding	-1.0444
comp104193_c0_seq1	206	noncoding	-0.936391
comp104196_c0_seq1	262	noncoding	-1.48599
comp104197_c0_seq1	202	noncoding	-1.29143
comp104198_c0_seq1	260	noncoding	-1.01586
comp104201_c0_seq1	371	noncoding	-1.12928
comp104209_c0_seq1	325	noncoding	-1.39121
comp104210_c0_seq1	249	noncoding	-1.29349
comp104212_c0_seq1	360	noncoding	-0.767582
comp104214_c0_seq1	309	noncoding	-1.36192
comp104215_c0_seq1	410	noncoding	-1.38208
comp104216_c0_seq1	212	noncoding	-0.92392
comp104217_c0_seq1	210	noncoding	-1.22831
comp104220_c0_seq1	205	noncoding	-1.32204
comp104221_c0_seq1	245	noncoding	-0.0593489
comp104223_c0_seq1	489	noncoding	-1.38272
comp104224_c0_seq1	248	noncoding	-1.09638
comp104225_c0_seq1	236	noncoding	-1.32957
comp104227_c0_seq1	221	noncoding	-0.64349
comp104228_c0_seq1	348	noncoding	-1.4578
comp104232_c0_seq1	211	noncoding	-1.52663
comp104233_c0_seq1	223	noncoding	-1.24402
comp104240_c0_seq1	254	noncoding	-1.4657
comp104241_c0_seq1	492	noncoding	-1.18343
comp104246_c0_seq1	365	noncoding	-1.20506
comp104250_c0_seq1	248	noncoding	-0.943599
comp104251_c0_seq1	322	noncoding	-1.38044
comp104252_c0_seq1	226	noncoding	-0.827988
comp104253_c0_seq1	308	noncoding	-1.2807
comp104254_c0_seq1	280	noncoding	-1.22448
comp104256_c0_seq1	360	noncoding	-0.983293
comp104257_c0_seq1	381	noncoding	-1.40301
comp104258_c0_seq1	207	noncoding	-0.935711
comp104259_c0_seq1	283	noncoding	-1.12621
comp104265_c0_seq1	295	noncoding	-1.0499
comp104267_c0_seq1	237	noncoding	-1.20122
comp104271_c0_seq1	369	noncoding	-0.776839
comp104272_c0_seq1	350	noncoding	-1.39526
comp104273_c0_seq1	232	noncoding	-1.28787
comp104273_c1_seq1	268	noncoding	-1.20582
comp104274_c0_seq1	363	noncoding	-1.32435
comp104280_c0_seq1	207	noncoding	-1.15699
comp104282_c0_seq1	253	noncoding	-1.44246
comp104285_c0_seq1	253	noncoding	-1.1606
comp104288_c0_seq1	216	noncoding	-1.41441
comp104289_c0_seq1	206	noncoding	-1.45898
comp104290_c0_seq1	225	noncoding	-1.39589
comp104292_c0_seq1	274	noncoding	-1.19814
comp104294_c0_seq1	393	noncoding	-1.14276
comp104296_c0_seq1	244	noncoding	-1.26951
comp104301_c0_seq1	381	noncoding	-0.863336
comp104303_c0_seq1	208	noncoding	-0.984906
comp104304_c0_seq1	213	noncoding	-1.15193
comp104305_c0_seq1	244	noncoding	-0.543165
comp104307_c0_seq1	264	noncoding	-1.4
comp104308_c0_seq1	235	noncoding	-1.04493
comp104309_c0_seq1	266	noncoding	-1.22128
comp104312_c0_seq1	214	noncoding	-1.44561
comp104316_c0_seq1	303	noncoding	-1.24463
comp104318_c0_seq1	243	noncoding	-1.01341
comp104321_c0_seq1	355	noncoding	-0.827219
comp104323_c0_seq1	361	noncoding	-1.27028
comp104326_c0_seq1	276	noncoding	-1.27448
comp104328_c0_seq1	309	noncoding	-1.43519
comp10433_c0_seq1	328	noncoding	-1.03015
comp104330_c0_seq1	440	noncoding	-1.34767
comp104332_c0_seq1	202	noncoding	-1.3326
comp104334_c0_seq1	264	noncoding	-1.40733
comp104338_c0_seq1	267	noncoding	-0.830049
comp104340_c0_seq1	294	noncoding	-1.13237
comp104343_c0_seq1	245	noncoding	-1.23057
comp104344_c0_seq1	240	noncoding	-1.18933
comp104345_c0_seq1	236	noncoding	-1.26738
comp104351_c0_seq1	254	noncoding	-1.24626
comp104353_c0_seq1	283	noncoding	-1.20178
comp104355_c0_seq1	358	noncoding	-0.773491
comp104357_c0_seq1	244	noncoding	-1.19901
comp104360_c0_seq1	254	noncoding	-1.46468
comp104362_c0_seq1	388	noncoding	-1.17896
comp104364_c0_seq1	257	noncoding	-1.48507
comp104365_c0_seq1	280	noncoding	-1.32254
comp104367_c0_seq1	242	noncoding	-1.27497
comp104368_c0_seq1	206	noncoding	-1.15645
comp104372_c0_seq1	279	noncoding	-1.19119
comp104373_c0_seq1	249	noncoding	-1.05675
comp104378_c0_seq1	217	noncoding	-1.24682
comp104380_c0_seq1	326	noncoding	-1.17499
comp104382_c0_seq1	224	noncoding	-1.31834
comp104383_c0_seq1	293	noncoding	-1.29651
comp104388_c0_seq1	201	noncoding	-1.01639
comp104391_c0_seq1	499	noncoding	-1.14958
comp104394_c0_seq1	341	noncoding	-1.19141
comp104395_c0_seq1	250	noncoding	-1.473
comp104399_c0_seq1	238	noncoding	-1.08012
comp104401_c0_seq1	209	noncoding	-0.982521
comp104407_c0_seq1	217	noncoding	-1.08101
comp104409_c0_seq1	282	noncoding	-1.21506
comp104410_c0_seq1	218	noncoding	-0.570989
comp104411_c0_seq1	207	noncoding	-1.17623
comp104413_c0_seq1	247	noncoding	-1.23442
comp104422_c0_seq1	221	noncoding	-1.46279
comp104423_c0_seq1	206	noncoding	-1.37944
comp104425_c0_seq1	237	noncoding	-1.20468
comp104429_c0_seq1	245	noncoding	-1.41915
[truncated: 45,097 more rows]

## Sheet: matching both thresholds
Sequence name	mRNA_lenght	Portrait Non-Coding Probability (%)	CPC CODING POTENTIAL SCORE	FPKM
comp3328_c0_seq1	214	95.6426	-1.13261	87.04
comp1231_c0_seq1	772	96.0772	-1.0327	61.91
comp3311_c0_seq1	894	96.2186	-1.09969	52.42
comp6669_c0_seq1	217	95.0007	-1.31881	51.02
comp47_c1_seq1	241	95.576	-1.44482	47.27
comp4129_c0_seq1	611	96.3799	-1.18687	46.77
comp46227_c0_seq1	218	98.0511	-1.16072	46.38
comp11210_c0_seq1	206	95.7159	-1.26022	42.02
comp19289_c0_seq1	382	98.1257	-1.10343	39.15
comp10821_c0_seq1	573	97.7194	-1.25996	36.96
comp18489_c0_seq1	766	98.402	-1.32178	33.93
comp1509_c0_seq1	269	95.9835	-0.980224	33.88
comp6324_c0_seq1	320	95.1267	-1.34133	32.66
comp2900_c0_seq1	259	97.5234	-1.42123	30.7
comp32057_c0_seq1	250	98.1739	-1.40466	26.91
comp13656_c0_seq1	226	97.4405	-1.10074	26.42
comp6168_c0_seq1	356	95.5313	-0.961461	25.55
comp31273_c0_seq1	202	95.1912	-1.01906	22.1
comp5713_c0_seq1	364	96.1711	-1.47262	22.08
comp10912_c0_seq1	528	96.0191	-1.1446	21.16
comp12981_c0_seq1	256	97.9062	-1.33712	20.71
comp17971_c0_seq1	225	97.4527	-1.22728	19.48
comp10941_c0_seq1	551	95.2381	-1.17652	19.37
comp19666_c0_seq1	256	95.3651	-0.922153	18.9
comp17220_c0_seq1	765	97.0689	-0.941429	18.61
comp13210_c0_seq1	294	96.2635	-1.1303	18.57
comp10818_c0_seq1	341	95.3122	-1.03931	18.53
comp33652_c0_seq1	599	97.2255	-1.28207	18.41
comp16018_c0_seq1	380	99.6604	-1.53693	17.66
comp21489_c0_seq1	208	95.4665	-1.19337	17.51
comp32424_c0_seq1	228	96.9029	-1.26166	17.47
comp12230_c0_seq1	326	96.8714	-1.31806	17.37
comp21058_c0_seq1	322	97.8593	-1.13031	17
comp16224_c0_seq1	1021	97.2089	-1.1092	16.84
comp15419_c0_seq1	317	96.2163	-1.03286	16.59
comp13499_c0_seq1	658	96.2091	-1.28891	16.45
comp15812_c0_seq1	354	97.7871	-1.26685	16.21
comp14785_c0_seq1	219	97.9858	-1.40851	15.65
comp15563_c0_seq1	248	97.0328	-1.05479	15.64
comp13916_c0_seq1	308	98.7031	-1.20686	15.58
comp12325_c0_seq1	1069	96.5475	-0.888034	15.33
comp13000_c0_seq1	972	98.265	-1.0439	15.29
comp49960_c0_seq1	355	98.2438	-1.30731	15.22
comp51619_c0_seq1	270	97.5485	-1.42395	14.8
comp17213_c0_seq1	218	97.2351	-1.07547	14.41
comp16933_c0_seq1	230	97.3347	-1.14127	13.8
comp14456_c0_seq1	469	98.7145	-1.21309	13.69
comp18455_c0_seq1	203	96.1532	-1.30314	13.63
comp22145_c0_seq1	243	95.6371	-1.06965	13.51
comp8903_c0_seq1	776	98.0642	-1.32137	13.43
comp17355_c0_seq1	516	98.3633	-1.10013	13.28
comp16892_c0_seq1	215	96.2609	-1.10256	12.94
comp15829_c0_seq1	242	97.0319	-1.09352	12.86
comp25777_c0_seq1	649	95.928	-1.24717	12.76
comp24572_c0_seq1	225	96.9525	-1.2694	12.71
comp18545_c0_seq1	241	99.2721	-1.12429	12.4
comp18770_c0_seq1	667	96.4285	-1.21374	12.23
comp14443_c0_seq1	450	98.6466	-1.26229	12.06
comp16757_c0_seq1	250	96.0556	-1.23218	11.93
comp14389_c0_seq1	638	96.4999	-0.902122	11.89
comp16686_c0_seq1	838	96.6251	-1.3315	11.72
comp13426_c0_seq1	279	95.5203	-1.0614	11.49
comp31199_c0_seq1	205	97.5182	-1.14144	11.45
comp28921_c0_seq2	312	97.1927	-1.06948	11.41
comp22681_c0_seq1	346	96.8339	-1.42709	11.38
comp19640_c0_seq1	237	99.3587	-1.41737	11.32
comp14446_c0_seq1	893	99.1663	-1.31333	11.25
comp20211_c0_seq1	301	95.0477	-1.23985	11.24
comp17833_c0_seq1	678	96.7312	-1.13875	11.14
comp13985_c0_seq1	579	95.9993	-1.22027	11.12
comp23318_c0_seq1	274	95.2994	-0.863165	11.01
comp23790_c0_seq1	379	95.7276	-1.02224	11
comp39646_c0_seq1	309	95.0388	-0.990557	10.99
comp29997_c0_seq1	720	97.5963	-1.16967	10.83
comp14822_c0_seq1	297	95.1552	-1.40873	10.71
comp20727_c0_seq1	250	97.2421	-1.13966	10.68
comp18922_c0_seq1	247	95.4706	-1.18134	10.54
comp11456_c0_seq1	531	95.4039	-1.3384	10.4
comp24518_c0_seq1	465	97.8448	-1.33616	10.25
comp21844_c0_seq1	226	96.3448	-1.27798	10.01
comp67113_c0_seq1	260	95.2958	-1.33158	9.95
comp13680_c0_seq1	305	97.5359	-1.4234	9.89
comp19195_c0_seq1	250	97.783	-1.40351	9.7
comp18855_c0_seq1	376	96.4589	-1.4879	9.68
comp17538_c0_seq1	248	96.3508	-1.32336	9.68
comp20683_c0_seq1	478	98.1925	-1.20702	9.27
comp22204_c0_seq1	386	96.1179	-0.967527	9.2
comp16424_c0_seq1	258	95.4737	-1.13042	9.14
comp53293_c0_seq1	250	96.4452	-1.35547	9.02
comp32716_c0_seq1	342	97.8422	-1.0521	9.02
comp59295_c0_seq1	352	97.2456	-1.28959	8.99
comp17206_c0_seq1	362	95.0178	-0.891577	8.96
comp27426_c0_seq1	257	96.1821	-1.4883	8.87
comp21711_c0_seq1	250	97.9203	-1.27071	8.86
comp14035_c0_seq1	250	96.1808	-1.33943	8.85
comp16068_c0_seq1	415	95.3996	-1.21693	8.84
comp27015_c0_seq1	203	96.5119	-1.07002	8.82
comp74168_c0_seq1	228	96.7451	-1.30046	8.73
comp21059_c0_seq1	262	95.6293	-0.998793	8.71
comp25159_c0_seq1	214	95.2083	-1.35255	8.69
comp23564_c0_seq1	356	95.2004	-1.07809	8.64
comp26774_c0_seq1	236	96.4166	-1.00764	8.59
comp19706_c0_seq1	702	97.6513	-1.44941	8.48
comp18948_c0_seq1	455	97.6124	-0.949793	8.41
comp25985_c0_seq1	208	95.2111	-0.911469	8.38
comp115951_c0_seq1	304	97.0774	-1.29189	8.34
comp17845_c0_seq1	1006	97.6556	-1.23823	8.3
comp25191_c0_seq1	253	96.9071	-1.31133	8.26
comp67524_c0_seq1	345	96.2788	-1.18952	8.14
comp20599_c0_seq1	328	96.6812	-0.990462	8.14
comp22671_c0_seq1	286	95.5706	-1.01121	8.04
comp59582_c0_seq1	420	96.2773	-1.37244	7.97
comp27252_c0_seq1	201	98.7827	-1.16526	7.97
comp22798_c0_seq1	770	96.0113	-1.19245	7.9
comp22468_c0_seq1	234	95.3273	-1.16098	7.83
comp18315_c0_seq1	347	98.7627	-1.06314	7.8
comp43486_c0_seq1	305	97.9399	-0.980537	7.78
comp26492_c0_seq1	324	97.6953	-1.33102	7.75
comp29932_c0_seq1	371	97.9076	-1.48995	7.64
comp23896_c0_seq1	235	97.3383	-1.04877	7.59
comp27421_c0_seq1	259	95.8998	-0.978231	7.59
comp64707_c0_seq1	248	95.0735	-1.35341	7.55
comp29918_c0_seq1	255	97.4811	-1.1317	7.51
comp26947_c0_seq1	231	96.3907	-1.12162	7.51
comp25844_c0_seq1	627	95.889	-1.03325	7.46
comp30636_c0_seq1	246	97.6311	-1.15948	7.45
comp23266_c0_seq1	387	97.227	-1.40288	7.44
comp19021_c0_seq1	840	97.8197	-1.30069	7.43
comp17842_c0_seq1	249	97.7541	-1.15767	7.4
comp22179_c0_seq1	293	98.8979	-1.13692	7.36
comp16324_c0_seq1	209	98.5474	-1.10137	7.36
comp83134_c0_seq1	201	96.8695	-1.39689	7.35
comp25134_c0_seq1	215	95.0849	-0.976572	7.32
comp48069_c0_seq1	226	95.1056	-1.26588	7.3
comp14081_c0_seq1	243	97.0111	-1.3435	7.26
comp14261_c0_seq1	1114	98.9025	-1.24091	7.26
comp116008_c0_seq1	221	96.3919	-1.0608	7.26
comp49466_c0_seq1	628	97.955	-1.04569	7.25
comp21890_c0_seq1	325	96.1898	-1.52767	7.24
comp27361_c1_seq1	205	96.7999	-1.00322	7.23
comp24561_c0_seq1	373	95.0738	-1.20873	7.22
comp23720_c0_seq1	234	97.1858	-0.853733	7.22
comp25414_c0_seq1	284	95.4106	-1.46996	7.15
comp26237_c0_seq1	289	98.1615	-1.48515	7.14
comp26713_c0_seq1	323	95.9362	-1.525	7.12
comp22037_c0_seq1	336	95.0407	-1.16308	7.12
comp31016_c0_seq1	325	96.2772	-0.919327	7.03
comp61264_c0_seq1	215	95.8872	-1.21419	7.02
comp29851_c0_seq1	230	95.738	-1.22411	6.94
comp95069_c0_seq1	202	98.7785	-1.50904	6.86
comp21085_c0_seq1	559	98.3212	-1.2227	6.79
comp33345_c0_seq1	221	96.0723	-1.42529	6.76
comp29413_c0_seq1	283	97.0995	-1.01752	6.72
comp46818_c0_seq1	395	97.6813	-1.35123	6.71
comp29565_c0_seq1	286	97.8173	-1.35878	6.68
comp26843_c0_seq1	228	96.7837	-1.05524	6.55
comp40863_c0_seq1	233	97.2743	-1.27142	6.51
comp25488_c0_seq1	278	96.3067	-1.0076	6.51
comp82860_c0_seq1	246	99.2614	-1.31474	6.5
comp19537_c0_seq1	732	96.9788	-1.15625	6.49
comp28441_c0_seq1	205	96.2312	-1.1399	6.48
comp27985_c0_seq1	295	98.0792	-1.40677	6.46
comp26893_c0_seq1	319	95.7768	-1.3436	6.45
comp22231_c0_seq1	248	95.7355	-1.23609	6.45
comp23740_c0_seq1	296	97.4383	-1.05631	6.43
comp98585_c0_seq1	207	98.9793	-0.984863	6.4
comp24904_c0_seq1	297	97.1451	-1.45414	6.37
comp26233_c0_seq1	635	97.7862	-1.16844	6.33
comp90876_c0_seq1	476	97.1657	-1.24528	6.31
comp30441_c0_seq1	408	98.4842	-1.42616	6.28
comp29402_c0_seq1	219	95.4777	-1.08195	6.26
comp39465_c0_seq1	309	96.4087	-1.20554	6.19
comp23796_c0_seq1	282	96.3042	-1.30151	6.18
comp30665_c0_seq1	225	95.3695	-1.01891	6.18
comp26971_c0_seq1	240	96.0677	-1.18406	6.17
comp25146_c0_seq1	388	97.3891	-1.19101	6.16
comp14829_c0_seq1	235	95.9955	-1.26376	6.09
comp13504_c0_seq1	268	96.3728	-1.25955	6.09
comp96519_c0_seq1	228	97.2687	-1.16532	6.09
comp32110_c0_seq1	269	97.1549	-1.16948	6.08
comp15661_c0_seq1	278	98.7086	-1.08327	6.08
comp24981_c0_seq1	414	98.5228	-1.38748	6.06
comp29318_c0_seq1	253	96.4782	-1.48742	6.05
comp25137_c0_seq1	231	97.6307	-1.37626	6.04
comp19692_c0_seq1	319	95.309	-1.12519	6.04
comp24379_c0_seq1	431	95.9924	-1.37985	6
comp25352_c0_seq1	340	96.8784	-1.07939	6
comp36541_c0_seq1	232	96.2741	-1.52285	5.99
comp25439_c0_seq1	658	96.8521	-1.38701	5.99
comp30501_c0_seq1	227	95.748	-1.41049	5.97
comp40660_c0_seq1	762	96.8538	-1.42106	5.96
comp107859_c0_seq1	308	97.13	-0.945097	5.95
comp12098_c0_seq1	665	95.8211	-1.28603	5.94
comp33438_c0_seq1	382	95.9704	-1.11807	5.92
comp18954_c0_seq1	252	96.8609	-1.10515	5.9
comp25104_c0_seq1	214	98.5421	-1.05606	5.88
comp18946_c0_seq1	225	97.995	-1.06954	5.83
comp29123_c0_seq1	270	95.1689	-1.15208	5.82
comp28241_c0_seq1	326	97.5339	-1.32769	5.81
comp62221_c0_seq1	208	95.4584	-1.32652	5.81
comp20932_c0_seq1	281	99.2536	-1.2483	5.79
comp21166_c0_seq1	355	95.9241	-0.952197	5.77
comp42046_c0_seq1	599	95.2234	-1.10658	5.74
comp56327_c0_seq1	285	95.0524	-1.03038	5.74
comp26037_c0_seq1	329	96.3062	-1.02918	5.73
comp24308_c0_seq1	362	96.396	-1.43796	5.71
comp36335_c0_seq1	225	97.5449	-1.10381	5.71
comp26254_c0_seq1	307	95.8765	-1.27622	5.69
comp8223_c0_seq1	295	97.6925	-1.34478	5.68
comp19870_c0_seq1	330	96.6537	-1.15589	5.68
comp19837_c0_seq1	750	96.4436	-1.34853	5.67
comp36452_c0_seq1	434	97.3049	-1.47874	5.64
comp30585_c0_seq1	201	96.0112	-1.19133	5.6
comp47870_c0_seq1	266	95.42	-1.26012	5.59
comp42708_c0_seq1	606	99.1131	-1.3179	5.58
comp25551_c0_seq1	304	96.9263	-1.33535	5.57
comp27000_c0_seq1	274	97.5712	-1.45432	5.56
comp28403_c0_seq1	295	97.1332	-1.18708	5.55
comp33151_c0_seq1	325	95.0047	-0.883632	5.55
comp32529_c0_seq1	391	96.5492	-1.06959	5.52
comp37882_c0_seq1	239	97.1617	-0.889308	5.52
comp31600_c0_seq1	400	96.0868	-1.40355	5.5
comp20934_c0_seq1	1001	95.039	-1.06671	5.47
comp39250_c0_seq1	336	99.1607	-1.04149	5.39
comp34135_c0_seq1	233	95.6104	-1.32264	5.37
comp12005_c0_seq1	258	95.7494	-1.0791	5.37
comp26519_c0_seq1	320	95.2482	-0.883184	5.36
comp31905_c0_seq1	297	97.7681	-1.40378	5.35
comp31764_c0_seq1	435	97.0958	-1.06954	5.33
comp62846_c0_seq1	213	95.2237	-0.944471	5.32
comp35110_c0_seq1	220	96.0588	-1.18512	5.3
comp30722_c0_seq1	1258	96.0835	-1.30953	5.29
comp27835_c0_seq1	287	95.6537	-1.04246	5.28
comp27306_c0_seq1	462	95.9366	-1.41197	5.27
comp41027_c0_seq1	243	99.136	-0.995632	5.25
comp38109_c0_seq1	240	96.0766	-1.14629	5.22
comp15999_c0_seq1	475	96.3765	-1.29166	5.21
comp18530_c0_seq1	350	97.7918	-0.926255	5.2
comp24876_c0_seq1	253	98.8641	-1.4539	5.16
comp33725_c0_seq1	403	98.9837	-1.33593	5.16
comp33478_c0_seq1	297	98.3533	-1.30048	5.16
comp29935_c0_seq1	525	97.4032	-1.16814	5.15
comp29536_c0_seq1	652	98.1935	-0.95789	5.14
comp25597_c0_seq1	332	98.4837	-1.03446	5.12
comp31220_c0_seq1	264	97.4905	-1.38251	5.1
comp35784_c0_seq1	269	96.348	-0.911719	5.09
comp27044_c0_seq1	203	96.698	-1.36098	5.08
comp36754_c0_seq1	238	96.8651	-1.30735	5.08
comp30311_c0_seq1	283	98.0153	-1.12262	5.08
comp63378_c0_seq1	298	96.1798	-1.11468	5.08
comp33498_c0_seq1	243	96.4676	-1.35068	5.07
comp56738_c0_seq1	244	95.5068	-1.22176	5.07
comp33579_c0_seq1	216	98.772	-1.08995	5.07
comp30302_c0_seq1	548	95.8347	-1.12082	5.05
comp31466_c0_seq1	210	96.3033	-1.26454	5.04
comp34118_c0_seq1	351	95.3354	-1.40178	5.03
comp27283_c0_seq1	501	95.8212	-1.389	5.02
comp39641_c0_seq1	204	95.7956	-1.24684	5.02
comp31355_c0_seq1	202	97.3801	-1.19031	5.01
comp37193_c0_seq1	290	95.451	-1.48357	5
comp28959_c0_seq1	241	98.9528	-1.0672	5
comp31512_c0_seq1	256	97.4821	-1.28825	4.96
comp24191_c0_seq1	1019	95.8702	-1.21344	4.95
comp35517_c0_seq1	242	98.0283	-1.41321	4.91
comp32457_c0_seq1	895	97.0256	-1.23432	4.9
comp28332_c0_seq1	496	96.54	-1.26545	4.89
comp32554_c0_seq1	217	96.8056	-0.864091	4.89
comp31878_c0_seq1	352	95.4525	-1.02698	4.87
comp31606_c0_seq1	262	96.3586	-1.25854	4.86
comp25875_c0_seq1	375	95.2346	-1.11	4.86
comp38508_c0_seq1	202	95.7501	-1.47307	4.85
comp28950_c0_seq1	312	96.1574	-1.31862	4.85
comp42787_c0_seq1	273	98.5214	-1.29213	4.85
comp41973_c0_seq1	209	95.4912	-1.04696	4.85
comp32935_c0_seq1	295	95.9339	-1.34503	4.83
comp40062_c0_seq1	264	97.9621	-1.23143	4.82
comp22021_c0_seq1	650	97.0037	-1.36656	4.8
comp55471_c0_seq1	242	96.0764	-1.25946	4.77
comp31057_c0_seq1	271	96.794	-1.0046	4.77
comp33822_c0_seq1	297	95.2559	-1.2781	4.74
comp39541_c0_seq1	296	98.1306	-1.38223	4.73
comp33657_c0_seq1	300	99.0363	-1.23399	4.72
comp66975_c0_seq1	216	95.9849	-1.18174	4.72
comp26602_c0_seq1	315	96.1098	-1.09105	4.66
comp25942_c0_seq1	440	97.0291	-1.06841	4.66
comp49299_c0_seq1	224	95.8132	-1.29148	4.65
comp15115_c0_seq1	223	95.0101	-1.15401	4.63
comp30640_c0_seq1	238	95.3696	-1.12568	4.63
comp72762_c0_seq1	204	95.5698	-1.46847	4.62
comp37720_c0_seq1	246	95.9563	-1.17529	4.62
comp40732_c0_seq1	243	97.3936	-1.24352	4.61
comp23303_c0_seq1	468	95.4813	-1.21977	4.61
comp27530_c0_seq1	325	95.4569	-1.42876	4.6
comp34357_c0_seq1	889	96.574	-0.920861	4.6
comp30713_c0_seq1	267	95.8645	-1.23907	4.59
comp28186_c0_seq1	1811	95.6806	-1.23372	4.59
comp103531_c0_seq1	297	98.2519	-1.10978	4.59
comp55283_c0_seq1	203	99.0747	-1.42756	4.57
comp39086_c0_seq1	248	97.7059	-0.983566	4.57
comp45274_c0_seq1	238	95.7645	-0.915742	4.57
comp35700_c0_seq1	211	96.3241	-1.13387	4.55
comp24415_c0_seq1	264	95.5131	-1.24407	4.54
comp38228_c0_seq1	222	95.5093	-1.11608	4.53
comp43571_c0_seq1	419	95.6084	-1.2773	4.52
comp25112_c0_seq1	510	97.2905	-0.970385	4.5
comp18583_c0_seq1	235	96.6807	-1.04001	4.49
comp46318_c0_seq1	204	96.6086	-1.08144	4.48
comp20690_c0_seq1	885	96.8771	-1.29213	4.45
comp37372_c0_seq1	240	95.5695	-1.14633	4.45
comp34299_c0_seq1	516	97.4216	-1.51942	4.43
comp85063_c0_seq1	222	97.095	-1.28609	4.42
comp35895_c0_seq1	208	98.576	-1.13858	4.42
comp23641_c0_seq1	302	95.359	-1.20236	4.39
comp34247_c0_seq1	201	96.7445	-0.992819	4.39
comp33060_c0_seq1	441	99.0221	-1.26636	4.37
comp42325_c0_seq1	403	95.7945	-1.2207	4.36
comp33156_c0_seq1	274	95.9357	-1.36803	4.35
comp36596_c0_seq1	1036	96.1829	-0.854996	4.35
comp39254_c0_seq1	363	95.257	-1.24741	4.33
comp25853_c0_seq1	816	96.533	-1.16913	4.33
comp35444_c0_seq1	295	96.2588	-1.16676	4.33
comp34137_c0_seq1	485	97.8145	-1.53371	4.31
comp39329_c0_seq1	201	96.9443	-1.09829	4.3
comp43604_c0_seq1	202	95.4252	-1.2734	4.28
comp59242_c0_seq1	354	96.0216	-1.04745	4.28
comp36123_c0_seq1	261	96.1842	-1.23374	4.27
comp28773_c0_seq1	599	95.5244	-0.903945	4.27
comp9081_c0_seq1	474	96.947	-1.25957	4.26
comp34323_c0_seq1	318	95.4944	-1.11956	4.25
comp22847_c0_seq1	611	98.9244	-1.24949	4.24
comp25992_c0_seq1	515	95.6636	-1.189	4.24
comp40440_c0_seq1	214	97.2124	-1.1807	4.23
comp34874_c0_seq1	689	95.7989	-1.30579	4.22
comp19661_c0_seq1	247	95.1602	-0.906308	4.22
comp36398_c0_seq1	291	95.9941	-1.16833	4.21
comp42198_c0_seq1	248	95.4502	-1.44867	4.2
comp33072_c0_seq1	270	95.0618	-1.23267	4.19
comp41747_c0_seq1	368	95.5335	-1.20311	4.19
comp35833_c0_seq1	279	98.8149	-1.20396	4.18
comp19423_c0_seq1	396	97.3257	-1.48869	4.15
comp31665_c0_seq1	442	98.4195	-1.34128	4.15
comp19703_c0_seq1	221	99.2058	-1.15112	4.15
comp30349_c0_seq1	321	97.7826	-1.11261	4.15
comp41590_c0_seq1	213	98.2112	-1.43062	4.12
comp27238_c0_seq1	246	95.2429	-1.33504	4.12
comp39861_c0_seq1	406	96.5138	-1.15181	4.12
comp36858_c0_seq1	480	98.3552	-1.14704	4.12
comp22331_c0_seq1	225	97.372	-1.10882	4.12
comp27859_c0_seq1	535	95.1704	-1.45185	4.11
comp15834_c0_seq1	230	97.9464	-1.09325	4.11
comp31274_c0_seq1	653	97.5888	-1.50902	4.1
comp41165_c0_seq1	578	96.7933	-0.928079	4.1
comp33511_c0_seq1	548	95.0571	-1.31769	4.09
comp31344_c0_seq1	256	95.7497	-1.14014	4.09
comp34197_c0_seq1	408	95.4524	-1.20988	4.07
comp85920_c0_seq1	209	95.9856	-1.34757	4.05
comp36269_c0_seq1	447	98.3515	-1.20065	4.05
comp46945_c0_seq1	280	95.028	-1.19443	4.03
comp39914_c0_seq1	253	96.2906	-0.957242	4.03
comp41136_c0_seq1	330	96.7568	-1.27704	4.02
comp36694_c0_seq1	262	97.2103	-1.20438	4.02
comp44138_c0_seq1	204	96.1778	-1.20332	4.02
comp34465_c0_seq1	588	96.5428	-1.17323	4.02
comp37162_c0_seq1	296	97.3048	-1.15913	4.02
comp39238_c0_seq1	295	97.9372	-1.18351	3.99
comp37902_c0_seq1	227	96.6118	-0.945717	3.99
comp36656_c0_seq1	244	97.2385	-1.26059	3.98
comp39446_c0_seq1	299	95.43	-1.04722	3.98
comp30791_c0_seq1	266	95.4493	-1.50929	3.95
comp38281_c0_seq1	352	98.406	-1.30107	3.95
comp33256_c0_seq1	234	98.3492	-1.16561	3.95
comp38554_c0_seq1	234	98.396	-1.14304	3.95
comp28281_c0_seq1	451	96.3601	-1.07814	3.94
comp26587_c0_seq1	341	95.8419	-0.981535	3.94
comp24899_c0_seq1	410	97.8681	-1.29785	3.92
comp33396_c0_seq1	467	96.5117	-1.27115	3.9
comp120201_c0_seq1	225	97.7963	-1.37902	3.89
comp22843_c0_seq1	229	96.266	-1.22047	3.89
comp63494_c0_seq1	266	95.4405	-1.25452	3.88
comp36119_c0_seq1	322	97.5672	-1.1345	3.88
comp38338_c0_seq1	243	98.5396	-1.12539	3.88
comp44513_c0_seq1	293	97.1416	-1.06334	3.88
comp37154_c0_seq1	205	96.7949	-1.15893	3.87
comp25764_c0_seq1	374	95.2458	-1.05984	3.87
comp30245_c0_seq1	374	97.184	-1.39618	3.86
comp57634_c0_seq1	203	95.4081	-1.13936	3.85
comp32558_c0_seq1	728	96.7122	-1.44593	3.83
comp36968_c0_seq1	427	98.0901	-1.2855	3.83
comp38838_c0_seq1	272	95.6567	-1.23198	3.83
comp21387_c0_seq1	347	99.2794	-0.859727	3.82
comp41832_c0_seq1	360	95.2309	-1.48963	3.81
comp42790_c0_seq1	202	96.4923	-0.905665	3.8
comp30557_c0_seq1	358	95.3208	-1.00013	3.79
comp27185_c0_seq1	1434	95.2084	-0.919921	3.79
comp32333_c0_seq1	261	95.6104	-1.52332	3.77
comp21637_c0_seq1	283	95.8076	-1.32738	3.77
comp21569_c0_seq1	208	97.3165	-0.836899	3.77
comp34461_c0_seq1	534	97.2285	-1.21389	3.76
comp59669_c0_seq1	211	98.506	-1.03915	3.76
comp69451_c0_seq1	259	97.6623	-1.04072	3.74
comp30339_c0_seq1	657	98.9191	-0.829844	3.74
comp39400_c0_seq1	314	96.5806	-1.36694	3.73
comp43548_c0_seq1	208	96.0732	-1.16941	3.72
comp78153_c0_seq1	208	99.253	-0.976864	3.72
comp45010_c0_seq1	239	97.8435	-0.962502	3.71
comp35663_c0_seq1	949	97.5588	-1.3489	3.7
comp29813_c0_seq1	571	96.1454	-1.08875	3.7
comp48582_c0_seq1	254	97.8362	-1.45957	3.69
comp37080_c0_seq1	595	96.032	-1.16098	3.69
comp41872_c0_seq1	413	95.2904	-1.14198	3.69
comp34912_c0_seq1	225	98.8432	-1.12611	3.68
comp44005_c0_seq1	213	96.8865	-1.17625	3.67
comp26483_c0_seq1	248	98.0136	-0.842806	3.66
comp42682_c0_seq1	301	97.3499	-1.37359	3.65
comp69347_c0_seq1	202	95.1836	-1.38042	3.63
comp49473_c0_seq1	256	99.2275	-1.27147	3.63
comp26166_c0_seq1	1069	96.5588	-1.2028	3.62
comp37919_c0_seq1	361	96.0283	-1.40902	3.6
comp39057_c0_seq1	245	95.6701	-1.17879	3.59
comp38725_c0_seq1	427	95.8854	-1.51879	3.58
comp86333_c0_seq1	223	97.4048	-1.41634	3.58
comp38757_c0_seq1	201	95.1769	-1.25656	3.58
comp45431_c0_seq1	236	99.138	-1.24847	3.58
comp39733_c0_seq1	215	96.4216	-1.21312	3.58
comp38820_c0_seq1	227	97.2293	-1.26853	3.57
comp26128_c0_seq1	237	95.378	-1.19083	3.56
comp45005_c0_seq1	215	98.83	-1.31116	3.55
comp35593_c0_seq1	696	97.5876	-1.26809	3.55
comp61492_c0_seq1	241	97.2409	-1.32028	3.54
comp44098_c0_seq1	277	95.0182	-1.43435	3.53
comp84864_c0_seq1	293	97.5682	-1.40206	3.53
comp38468_c0_seq1	329	96.2967	-1.23226	3.53
comp36175_c0_seq1	676	96.723	-1.15936	3.52
comp35366_c0_seq1	470	96.5493	-1.10893	3.51
comp37365_c0_seq1	291	96.6125	-0.901368	3.51
comp39772_c0_seq1	224	98.0188	-1.51454	3.5
comp33563_c0_seq1	341	97.479	-1.23911	3.5
comp49748_c0_seq1	331	97.2225	-1.16598	3.5
comp29760_c0_seq1	606	96.2651	-1.17375	3.49
comp26580_c0_seq1	886	98.8544	-1.14271	3.49
comp62546_c0_seq1	244	95.775	-1.12172	3.48
comp48897_c0_seq1	202	95.8407	-1.36591	3.47
comp38439_c0_seq1	405	99.0075	-1.19479	3.47
comp25628_c0_seq1	363	96.3872	-1.10935	3.47
comp35370_c0_seq1	301	95.2276	-1.33111	3.46
comp30004_c0_seq1	382	97.5295	-1.15513	3.46
comp32077_c0_seq1	232	98.4785	-0.962066	3.46
comp34774_c0_seq1	374	95.7819	-0.936429	3.46
comp37402_c0_seq1	405	95.5548	-1.00763	3.45
comp36291_c0_seq1	280	96.7168	-1.28512	3.44
comp31166_c0_seq1	519	95.6405	-1.11276	3.44
comp34721_c0_seq1	257	95.1835	-1.3019	3.43
comp39488_c0_seq1	235	95.7406	-1.06903	3.43
comp43141_c0_seq1	224	97.2434	-1.44766	3.42
comp34245_c0_seq1	231	96.0916	-1.29036	3.42
comp41252_c0_seq1	201	96.5866	-1.16511	3.42
comp44714_c0_seq1	455	96.7239	-1.07423	3.42
comp35248_c0_seq1	732	98.2338	-1.1357	3.41
comp30054_c0_seq1	287	95.5696	-1.22118	3.4
comp42951_c0_seq1	381	95.1025	-1.19215	3.4
comp33701_c0_seq1	538	97.7115	-1.28095	3.39
comp45922_c0_seq1	213	96.0504	-1.14746	3.37
comp30685_c0_seq1	552	95.1089	-1.28205	3.35
comp33515_c0_seq1	214	98.4667	-0.993727	3.35
comp49939_c0_seq1	204	95.306	-1.22137	3.34
comp64255_c0_seq1	218	97.5078	-1.08016	3.34
comp32297_c0_seq1	264	98.5461	-0.878963	3.34
comp38749_c0_seq1	297	95.7355	-1.32667	3.33
comp29238_c0_seq1	355	95.1996	-1.14376	3.33
comp37085_c0_seq1	243	97.2295	-1.22805	3.32
comp57956_c0_seq1	353	97.4517	-1.18981	3.32
comp34840_c0_seq1	276	97.2577	-1.13713	3.32
comp53286_c0_seq1	205	95.0543	-0.973199	3.32
comp47120_c0_seq1	319	97.5814	-1.32329	3.31
comp42185_c0_seq1	233	98.411	-1.15248	3.31
comp47136_c0_seq1	250	95.4596	-1.0778	3.31
comp37500_c0_seq1	396	96.1009	-1.31556	3.3
comp40728_c0_seq1	285	95.3152	-1.31802	3.29
comp31947_c0_seq1	424	95.3977	-1.1024	3.29
comp41018_c0_seq1	730	98.2782	-1.4688	3.28
comp55085_c0_seq1	203	95.248	-1.24885	3.28
comp38900_c0_seq1	273	98.2634	-1.22996	3.28
comp41972_c0_seq1	259	95.7747	-1.15935	3.28
comp47237_c0_seq1	485	97.0868	-1.10068	3.28
comp133869_c0_seq1	215	98.8381	-1.06756	3.28
comp40960_c0_seq1	242	96.2859	-1.24946	3.27
comp37503_c0_seq1	214	98.1921	-0.991546	3.27
comp37627_c0_seq1	281	95.0928	-1.43382	3.26
comp39369_c0_seq1	232	97.3225	-1.174	3.26
comp43514_c0_seq1	632	98.5008	-1.33523	3.25
comp41107_c0_seq1	471	95.0784	-1.11076	3.25
comp37356_c0_seq1	279	95.0449	-1.45604	3.24
comp44049_c0_seq1	219	98.6272	-1.42841	3.24
comp43605_c0_seq1	254	95.0906	-1.27139	3.24
comp40209_c0_seq1	556	95.8717	-1.24065	3.24
comp29903_c0_seq1	219	96.0098	-1.11334	3.24
comp36948_c0_seq1	374	96.316	-1.10677	3.24
comp36332_c0_seq1	219	98.733	-0.986303	3.24
comp36807_c0_seq1	438	98.7647	-1.05194	3.23
comp118664_c0_seq1	220	95.6018	-0.901244	3.22
comp44989_c0_seq1	217	96.0411	-1.24546	3.21
comp42772_c0_seq1	281	96.2899	-1.16921	3.21
comp47243_c0_seq1	231	96.7828	-1.12828	3.21
comp36962_c0_seq1	221	96.1987	-1.48617	3.2
comp36662_c0_seq1	455	97.4751	-1.153	3.2
comp46111_c0_seq1	350	96.4724	-1.35199	3.19
comp49160_c0_seq1	300	96.3689	-1.28206	3.19
comp34469_c0_seq1	307	96.5426	-1.22702	3.19
comp46374_c0_seq1	265	95.816	-1.14012	3.18
comp29015_c0_seq1	219	96.5576	-1.49795	3.17
comp44514_c0_seq1	230	96.5586	-1.11894	3.17
comp13940_c0_seq1	413	97.2188	-1.09809	3.17
comp51055_c0_seq1	303	97.577	-1.06417	3.17
comp45545_c0_seq1	420	98.1163	-1.05181	3.17
comp31204_c0_seq1	244	95.0573	-1.04582	3.17
comp36319_c0_seq1	317	95.4565	-1.24091	3.16
comp48632_c0_seq1	241	96.346	-1.00907	3.16
comp58771_c0_seq1	279	96.1494	-0.806678	3.16
comp34782_c0_seq1	643	97.8557	-1.35873	3.15
comp43941_c0_seq1	202	97.5482	-1.15445	3.15
comp32383_c0_seq1	290	97.0583	-1.32724	3.13
comp43747_c0_seq1	246	96.0029	-1.27391	3.13
comp37214_c0_seq1	869	97.7212	-1.2687	3.13
comp46389_c0_seq1	239	96.7097	-0.977404	3.13
comp31198_c0_seq1	240	98.8248	-1.27026	3.12
comp54666_c0_seq1	218	97.3622	-1.09791	3.12
comp38053_c0_seq1	262	95.9835	-1.04318	3.12
comp40621_c0_seq1	293	97.1619	-1.00322	3.12
comp41501_c0_seq1	226	95.7848	-1.38479	3.11
comp109619_c0_seq1	214	98.5106	-1.31514	3.11
comp39742_c0_seq1	233	96.8477	-1.00977	3.11
comp33635_c0_seq1	227	97.1153	-1.23618	3.09
comp38802_c0_seq1	301	97.6805	-1.3006	3.08
comp42096_c0_seq1	235	95.899	-1.2501	3.08
comp22791_c0_seq1	312	97.7544	-1.18596	3.08
comp42250_c0_seq1	314	96.0641	-1.16428	3.08
comp55420_c0_seq1	205	98.3718	-1.08787	3.08
comp39193_c0_seq1	209	96.2554	-1.05061	3.08
comp44155_c0_seq1	205	95.7037	-0.980613	3.08
comp48556_c0_seq1	213	96.0535	-1.05026	3.07
comp39158_c0_seq1	263	96.4175	-0.874219	3.07
comp23507_c0_seq1	270	96.5691	-1.4178	3.05
comp44013_c0_seq1	530	98.5391	-1.17494	3.05
comp45999_c0_seq1	214	97.126	-1.12506	3.05
comp29257_c0_seq1	233	96.3719	-1.07578	3.05
comp46136_c0_seq1	237	96.3138	-1.38032	3.04
comp40190_c0_seq1	334	96.5912	-1.20819	3.04
comp46169_c0_seq1	668	95.4447	-1.161	3.04
comp38396_c0_seq1	204	95.8292	-0.919325	3.04
comp44508_c0_seq1	204	96.7853	-1.49918	3.03
comp37649_c0_seq1	711	97.7189	-1.23683	3.02
comp45007_c0_seq1	295	98.2953	-1.11825	3.02
comp31881_c0_seq1	587	97.545	-1.22753	3.01
comp39358_c0_seq1	262	95.3385	-1.27787	3
comp50886_c0_seq1	251	98.0105	-1.2348	3
comp29546_c0_seq1	232	97.8181	-0.958366	2.99
comp34786_c0_seq1	256	97.2139	-1.42384	2.98
comp52461_c0_seq1	439	96.7614	-1.26093	2.98
comp49635_c0_seq1	206	95.9377	-1.13889	2.98
comp51358_c0_seq1	291	97.1321	-1.39497	2.97
comp43095_c0_seq1	337	96.0789	-1.37114	2.97
comp45968_c0_seq1	588	97.4777	-1.2277	2.97
comp71777_c0_seq1	330	95.2163	-1.07525	2.97
comp41349_c0_seq1	230	96.3268	-1.40868	2.96
comp55083_c0_seq1	261	95.7275	-1.04566	2.96
comp48736_c0_seq1	280	98.1363	-0.843415	2.96
comp29564_c0_seq1	382	99.1747	-1.39907	2.95
comp41306_c0_seq1	304	95.6406	-1.28395	2.95
comp58916_c0_seq1	235	96.6124	-1.16521	2.94
comp35390_c0_seq1	592	97.7013	-0.976689	2.94
comp48057_c0_seq1	293	96.0316	-0.970465	2.94
comp47037_c0_seq1	275	98.4417	-1.23114	2.93
comp42358_c0_seq1	255	99.1844	-1.23094	2.93
comp46331_c0_seq1	227	97.7353	-1.17126	2.93
comp42667_c0_seq1	221	96.0707	-1.0972	2.92
comp44580_c0_seq1	248	97.4885	-1.06402	2.92
comp47332_c0_seq1	416	97.4032	-0.918646	2.92
comp51743_c0_seq1	373	98.3015	-1.33578	2.91
comp29017_c0_seq1	430	95.3083	-1.32789	2.91
comp37999_c0_seq1	370	96.7741	-1.28582	2.91
comp43041_c0_seq1	268	95.0492	-1.03019	2.91
comp25143_c0_seq1	321	99.434	-1.47815	2.9
comp42329_c0_seq1	210	96.6793	-1.24874	2.9
comp109091_c0_seq1	311	97.3725	-1.08573	2.9
comp108430_c0_seq1	221	97.9036	-1.07198	2.9
comp55065_c0_seq1	262	96.9336	-1.38783	2.89
comp32479_c0_seq1	466	95.1765	-1.37665	2.89
comp56293_c0_seq1	238	98.4514	-1.21312	2.89
comp35146_c0_seq1	396	96.7715	-1.18272	2.89
comp45294_c0_seq1	360	95.6718	-1.01118	2.89
comp77043_c0_seq1	214	95.467	-1.291	2.88
comp34964_c0_seq1	357	95.9703	-1.27649	2.88
comp118712_c0_seq1	216	97.6247	-1.2721	2.88
comp42450_c0_seq1	239	97.809	-1.25833	2.88
comp40020_c0_seq1	306	98.3269	-0.924668	2.88
comp48740_c0_seq1	583	97.3698	-1.43577	2.87
comp48490_c0_seq1	244	99.0184	-1.43455	2.87
comp46039_c0_seq1	299	98.0827	-1.19396	2.87
comp40240_c0_seq1	324	97.9738	-1.31208	2.86
comp39817_c0_seq1	451	96.7919	-1.25308	2.86
comp38307_c0_seq1	233	95.5967	-1.28479	2.85
comp26329_c0_seq1	699	95.4632	-1.24252	2.85
comp46360_c0_seq1	253	95.5936	-1.21003	2.85
comp48706_c0_seq1	532	95.4679	-1.05815	2.85
comp41657_c0_seq1	240	98.0161	-1.06247	2.84
comp48904_c0_seq1	202	95.4481	-1.46919	2.83
comp50179_c0_seq1	206	95.241	-1.4641	2.83
comp46369_c0_seq1	218	97.4219	-1.15072	2.83
comp40424_c0_seq1	343	98.2041	-1.13146	2.83
comp56941_c0_seq1	250	99.3188	-1.11493	2.83
comp46241_c0_seq1	206	95.1668	-0.964308	2.83
comp42920_c0_seq1	499	98.3102	-0.872202	2.83
comp41243_c0_seq1	356	95.0674	-1.50743	2.82
comp45761_c0_seq1	291	96.2766	-1.14497	2.82
comp54146_c0_seq1	229	95.8697	-1.04148	2.82
comp124336_c0_seq1	212	96.6912	-1.02708	2.82
comp34044_c0_seq1	422	96.6739	-1.4772	2.81
comp65747_c0_seq1	377	96.3638	-1.40353	2.81
comp49213_c0_seq1	341	97.3973	-1.20871	2.81
comp82660_c0_seq1	211	98.6005	-1.20505	2.81
comp45191_c0_seq1	207	98.2425	-0.945584	2.81
comp35446_c0_seq1	228	97.195	-1.28156	2.8
comp63917_c0_seq1	203	95.2129	-1.12147	2.8
comp45265_c0_seq1	312	96.8723	-1.08083	2.8
comp58173_c0_seq1	208	97.7802	-1.33563	2.79
comp56240_c0_seq1	204	95.9368	-1.1332	2.79
comp50446_c0_seq1	208	95.532	-1.01447	2.79
comp60421_c0_seq1	352	98.4684	-1.31257	2.78
comp66870_c0_seq1	213	95.0677	-1.16735	2.78
comp37771_c0_seq1	311	95.7575	-1.16183	2.78
comp46888_c0_seq1	221	96.3317	-1.10634	2.78
comp41373_c0_seq1	429	96.2983	-0.967321	2.78
comp37633_c0_seq1	319	98.3684	-0.803688	2.78
comp55635_c0_seq1	394	97.0082	-1.4854	2.77
comp37751_c0_seq1	377	96.6509	-1.44733	2.77
comp56332_c0_seq1	201	98.7233	-1.43786	2.77
comp50844_c0_seq1	217	97.2017	-1.43159	2.77
comp48350_c0_seq1	805	97.626	-1.17647	2.77
comp31331_c0_seq1	976	97.2424	-1.11802	2.77
comp45557_c0_seq1	217	96.5918	-1.10562	2.77
comp46978_c0_seq1	517	99.691	-1.08115	2.77
comp52814_c0_seq1	291	96.1547	-0.842117	2.77
comp38931_c0_seq1	294	98.7434	-1.50079	2.76
comp27704_c0_seq1	288	97.8416	-1.46478	2.76
comp44355_c0_seq1	226	97.6845	-1.42419	2.76
comp55619_c0_seq1	226	96.3888	-1.18848	2.76
comp41410_c0_seq1	292	95.1835	-1.13884	2.76
comp57310_c0_seq1	251	95.3914	-1.04401	2.76
comp37491_c0_seq1	322	95.4925	-1.01236	2.76
comp56311_c0_seq1	239	95.2414	-1.36905	2.75
comp41056_c0_seq1	380	97.6632	-1.28728	2.75
comp37804_c0_seq1	554	95.6964	-1.03161	2.75
comp46114_c0_seq1	478	95.335	-1.28203	2.74
comp40380_c0_seq1	256	95.8107	-1.27973	2.74
comp54614_c0_seq1	265	96.9929	-1.45691	2.73
comp47783_c0_seq1	265	95.1061	-1.45315	2.73
comp47352_c0_seq1	261	95.518	-1.41884	2.73
comp51971_c0_seq1	211	95.4531	-1.40363	2.73
comp69143_c0_seq1	236	98.4534	-1.31496	2.73
comp45786_c0_seq1	236	95.489	-1.24212	2.73
comp41527_c0_seq1	494	98.7614	-1.2292	2.73
comp41576_c0_seq1	299	95.69	-1.20321	2.73
comp47497_c0_seq1	340	95.7049	-1.13257	2.73
comp40302_c0_seq1	224	96.8076	-1.07671	2.73
comp68363_c0_seq1	361	95.1927	-0.976922	2.73
comp52885_c0_seq1	260	95.6174	-1.35537	2.72
comp38998_c0_seq1	220	96.9853	-1.32468	2.72
comp58973_c0_seq1	408	96.2475	-1.26094	2.72
comp41583_c0_seq1	333	95.2463	-1.25648	2.72
comp47552_c0_seq1	271	96.3558	-1.43296	2.71
comp46325_c0_seq1	385	95.7708	-1.06898	2.71
comp44465_c0_seq1	229	97.2706	-1.0328	2.71
comp42769_c0_seq1	263	97.1007	-1.01665	2.71
comp32091_c0_seq1	252	95.8338	-0.936892	2.71
comp43679_c0_seq1	238	95.7961	-1.31754	2.7
comp48993_c0_seq1	281	98.4548	-1.31091	2.69
comp38601_c0_seq1	387	95.0162	-1.20134	2.69
comp42458_c0_seq1	227	95.8038	-1.06345	2.69
comp41751_c0_seq1	399	96.5868	-1.04029	2.69
comp125321_c0_seq1	243	95.4282	-0.998673	2.69
comp45333_c0_seq1	560	98.4999	-0.993397	2.69
comp40279_c0_seq1	239	95.4919	-0.95645	2.69
comp54458_c0_seq1	244	95.2823	-1.42679	2.68
comp49809_c0_seq1	282	97.784	-1.40418	2.68
comp32831_c0_seq1	763	95.4037	-1.33671	2.68
comp50873_c0_seq1	703	95.7618	-1.2277	2.68
comp49885_c0_seq1	261	96.1223	-0.987391	2.68
comp41970_c0_seq1	231	95.1023	-0.852848	2.68
comp48038_c0_seq1	300	96.2611	-1.62432	2.67
comp43537_c0_seq1	441	96.473	-1.34258	2.67
comp39881_c0_seq1	335	96.3849	-1.19258	2.67
comp39144_c0_seq1	274	97.5743	-1.17681	2.67
comp32674_c0_seq1	504	96.0597	-1.07212	2.67
comp47454_c0_seq1	331	96.1865	-1.47561	2.66
comp44299_c0_seq1	305	97.391	-1.43703	2.66
comp35209_c0_seq1	274	95.1065	-1.34355	2.66
comp45068_c0_seq1	1157	95.4493	-1.28426	2.66
comp53943_c0_seq1	383	96.8916	-1.45125	2.65
comp43491_c0_seq1	289	97.0439	-1.16321	2.65
comp53071_c0_seq1	224	97.8454	-1.13644	2.65
comp45280_c0_seq1	267	95.1529	-1.10728	2.65
comp42490_c0_seq1	224	99.3973	-0.911168	2.65
comp36551_c0_seq1	559	95.373	-1.42487	2.64
comp36364_c0_seq1	763	96.6307	-1.10834	2.64
comp45961_c0_seq1	216	96.9581	-0.894991	2.64
comp41062_c0_seq1	221	98.2505	-1.42554	2.63
comp54036_c0_seq1	217	98.2226	-1.33524	2.63
comp45533_c0_seq1	234	95.8474	-1.33176	2.63
comp54323_c0_seq1	210	95.2552	-1.06856	2.63
comp32630_c0_seq1	469	99.0513	-1.34786	2.62
comp57838_c0_seq1	239	97.526	-1.32926	2.62
comp39820_c0_seq1	578	97.8734	-1.21606	2.62
comp48461_c0_seq1	239	95.403	-1.18383	2.62
comp117520_c0_seq1	203	99.065	-1.17283	2.62
comp47716_c0_seq1	222	97.8608	-1.11568	2.62
comp75737_c0_seq1	209	96.0739	-1.09771	2.62
comp51806_c0_seq1	366	95.3199	-1.33296	2.61
comp45382_c0_seq1	279	95.0326	-1.09938	2.61
comp48244_c0_seq1	305	97.0203	-1.06456	2.61
comp55312_c0_seq1	473	97.8047	-1.46348	2.6
comp33520_c0_seq1	754	96.5472	-1.30934	2.6
comp53761_c0_seq1	271	95.6909	-1.21761	2.6
comp79394_c0_seq1	228	96.2725	-1.43964	2.59
comp52982_c0_seq1	206	97.9211	-1.09049	2.59
comp45916_c0_seq1	229	95.2505	-1.50882	2.58
comp53684_c0_seq1	264	97.7517	-1.40224	2.58
comp46490_c0_seq1	343	95.4264	-1.15883	2.58
comp76174_c0_seq1	207	99.4738	-1.45167	2.57
comp49238_c0_seq1	731	97.141	-1.37745	2.57
comp54156_c0_seq1	207	95.258	-1.35404	2.57
comp38919_c1_seq1	225	99.1499	-1.30336	2.57
comp34588_c0_seq1	268	95.9111	-1.25696	2.57
comp114460_c0_seq1	247	96.6133	-1.20812	2.57
comp44018_c0_seq1	282	97.0158	-1.45914	2.56
comp38168_c0_seq1	603	97.1495	-1.40875	2.56
comp37650_c0_seq1	230	96.7362	-1.28464	2.56
comp46210_c0_seq1	243	95.4186	-1.2809	2.56
comp40789_c0_seq1	359	98.3722	-1.1876	2.56
comp45066_c0_seq1	279	97.8619	-1.05608	2.56
comp52740_c0_seq1	240	97.8361	-1.00771	2.56
comp36339_c0_seq1	463	96.1831	-1.51804	2.55
comp24888_c0_seq1	213	96.5812	-1.39432	2.55
comp54292_c0_seq1	298	95.2261	-1.34823	2.55
comp50383_c0_seq1	213	98.0319	-1.32521	2.55
comp48024_c0_seq1	275	96.9688	-1.31735	2.55
comp44015_c0_seq1	244	98.4519	-1.13797	2.55
comp13958_c0_seq1	271	97.2038	-1.07078	2.55
comp56675_c0_seq1	262	95.1148	-1.00854	2.55
comp46214_c0_seq1	513	98.1018	-1.46122	2.54
comp40626_c0_seq1	370	95.8808	-1.36402	2.54
comp44296_c0_seq1	366	98.0437	-1.32577	2.54
comp41097_c0_seq1	285	96.3115	-1.31443	2.54
comp112791_c0_seq1	334	95.2602	-1.31355	2.54
comp55846_c0_seq1	209	97.7841	-1.17613	2.54
comp44885_c0_seq1	227	95.5443	-1.16326	2.54
comp108713_c0_seq1	211	95.6778	-1.07679	2.54
comp42214_c0_seq1	509	95.1119	-1.05137	2.54
comp43667_c0_seq1	218	96.0772	-0.999194	2.54
comp49541_c0_seq1	380	95.7606	-1.44087	2.53
comp39434_c0_seq1	532	96.0746	-1.3382	2.53
comp50925_c0_seq1	304	96.5424	-1.26265	2.53
comp39172_c0_seq1	710	96.5263	-1.26024	2.53
comp17107_c0_seq1	317	98.2845	-1.22068	2.53
comp40576_c0_seq1	250	98.8238	-1.17006	2.53
comp43629_c0_seq1	372	96.0962	-1.12655	2.53
comp48035_c0_seq1	304	97.7209	-1.08095	2.53
comp27240_c0_seq1	416	96.6161	-1.00932	2.53
comp68873_c0_seq1	222	95.6936	-1.52692	2.52
comp25333_c0_seq1	661	96.0585	-1.50571	2.52
comp56005_c0_seq1	251	97.3812	-1.37173	2.52
comp38409_c0_seq1	336	95.1817	-1.42218	2.51
comp48656_c0_seq1	495	99.1126	-1.41346	2.51
comp40838_c0_seq1	446	97.8193	-1.38356	2.51
comp120580_c0_seq1	212	97.1485	-1.36952	2.51
comp58518_c0_seq1	206	98.704	-1.36153	2.51
comp43322_c0_seq1	433	97.9763	-1.32947	2.51
comp35445_c0_seq1	256	98.2835	-1.32667	2.51
comp46815_c0_seq1	274	95.7328	-1.22415	2.51
comp48449_c0_seq1	484	96.9359	-1.16903	2.51
comp46362_c0_seq1	215	95.8498	-1.01515	2.51
comp47906_c0_seq1	202	96.0076	-1.26738	2.5
comp107293_c0_seq1	222	97.1346	-1.25011	2.5
comp40664_c0_seq1	328	98.5476	-1.24034	2.5
comp54483_c0_seq1	202	95.8697	-1.13643	2.5
comp38818_c0_seq1	421	96.0563	-1.00882	2.5
comp58232_c0_seq1	308	97.0647	-1.32902	2.49
comp51796_c0_seq1	258	96.8565	-1.24964	2.49
comp52265_c0_seq1	702	97.1617	-1.15732	2.49
comp43973_c0_seq1	217	98.5139	-1.28926	2.48
comp40353_c0_seq1	346	95.2554	-1.25012	2.48
comp69556_c0_seq1	341	97.1133	-1.07129	2.48
comp36022_c0_seq1	546	96.125	-0.983503	2.48
comp48588_c0_seq1	217	96.1704	-0.905939	2.48
comp55448_c0_seq1	213	96.9539	-1.30954	2.47
comp41149_c0_seq1	289	97.5186	-1.16162	2.47
comp114609_c0_seq1	213	98.6588	-1.08842	2.47
comp60238_c0_seq1	259	97.4275	-1.05186	2.47
comp53046_c0_seq1	213	98.8834	-1.04611	2.47
comp37887_c0_seq1	221	98.5628	-1.03425	2.47
comp83015_c0_seq1	211	96.1829	-0.841402	2.47
comp55247_c0_seq1	246	97.4475	-1.36077	2.46
comp33431_c0_seq1	817	95.8408	-1.30196	2.46
comp45892_c0_seq1	223	97.9606	-1.12152	2.46
comp37172_c0_seq1	362	95.7559	-1.1005	2.46
comp37591_c0_seq1	301	98.3158	-1.08149	2.46
comp43872_c0_seq1	251	95.6863	-1.02342	2.46
comp42809_c0_seq1	284	95.1125	-1.33746	2.45
comp41247_c0_seq1	772	96.5462	-1.20697	2.45
comp43495_c0_seq1	268	96.5337	-1.11555	2.45
comp60766_c0_seq1	411	97.1736	-1.45484	2.44
comp53655_c0_seq1	280	95.8683	-1.36758	2.44
comp53500_c0_seq1	201	97.419	-1.35784	2.44
comp54439_c0_seq1	201	96.9041	-1.34176	2.44
comp75055_c0_seq1	300	97.5189	-1.29774	2.44
comp43357_c0_seq1	262	96.2874	-1.13303	2.44
comp32993_c0_seq1	272	95.3847	-1.48088	2.43
comp79185_c0_seq1	211	97.6175	-1.29324	2.43
comp49497_c0_seq1	266	95.0329	-1.25837	2.43
comp53322_c0_seq1	314	97.0471	-1.2522	2.43
comp49320_c0_seq1	211	95.8633	-1.07121	2.43
comp98688_c0_seq1	390	95.4435	-1.44964	2.42
comp52981_c0_seq1	522	95.219	-1.36717	2.42
comp44507_c0_seq1	546	98.9782	-1.27604	2.42
comp42616_c0_seq1	299	97.5579	-1.22196	2.42
comp59320_c0_seq1	203	95.4134	-1.19747	2.42
comp54830_c0_seq1	400	99.1337	-1.19615	2.42
comp49064_c0_seq1	221	97.506	-1.12857	2.42
comp45866_c0_seq1	428	97.1463	-1.12199	2.42
comp55057_c0_seq1	249	96.9254	-1.0561	2.42
comp45859_c0_seq1	530	95.6477	-1.02251	2.42
comp51309_c0_seq1	334	97.6616	-1.01646	2.42
comp60722_c0_seq1	203	96.3582	-1.50078	2.41
comp42749_c0_seq1	335	96.7105	-1.3405	2.41
comp51340_c0_seq1	457	95.7943	-1.22654	2.41
comp91870_c0_seq1	217	95.5857	-0.97756	2.41
comp23851_c0_seq1	559	97.7101	-0.939697	2.41
comp50840_c0_seq1	213	98.5245	-1.52173	2.4
comp42584_c0_seq1	308	96.4654	-1.41204	2.4
comp44208_c0_seq1	218	95.0027	-1.17261	2.39
comp61382_c0_seq1	209	95.4593	-1.42951	2.38
comp50987_c0_seq1	262	97.1298	-1.42017	2.38
comp44565_c0_seq1	358	96.2827	-1.39197	2.38
comp55845_c0_seq1	209	95.826	-1.35602	2.38
comp62810_c0_seq1	295	98.2465	-1.34531	2.38
comp59114_c0_seq1	281	98.9511	-1.32748	2.38
comp44865_c0_seq1	319	98.3111	-1.27694	2.38
comp51706_c0_seq1	282	95.0062	-1.09787	2.38
comp51437_c0_seq1	214	95.2616	-0.989366	2.38
comp44260_c0_seq1	426	95.9356	-1.43316	2.37
comp40883_c0_seq1	824	95.98	-1.24843	2.37
comp50848_c0_seq1	301	97.088	-1.20079	2.37
comp35741_c0_seq1	498	95.5956	-1.11253	2.37
comp74952_c0_seq1	264	96.3136	-1.02641	2.37
comp56324_c0_seq1	312	95.3602	-1.47682	2.36
comp47974_c0_seq1	283	95.0724	-1.38952	2.36
comp62036_c0_seq1	336	96.3452	-1.37733	2.36
comp53241_c0_seq1	258	96.1836	-1.18446	2.36
comp77844_c0_seq1	211	96.6865	-1.46595	2.35
comp49478_c0_seq1	211	99.2168	-1.25743	2.35
comp38261_c0_seq1	313	96.8381	-1.16966	2.35
comp46488_c0_seq1	313	96.1292	-1.16108	2.35
comp38891_c0_seq1	522	96.3914	-1.15674	2.35
comp22907_c0_seq1	260	95.4654	-1.10207	2.35
comp37604_c0_seq1	269	95.7746	-0.941659	2.35
comp60328_c0_seq1	207	99.1015	-0.959025	2.34
comp45224_c0_seq1	256	95.4044	-1.50788	2.33
comp45020_c0_seq1	520	96.5253	-1.36528	2.33
comp59508_c0_seq1	217	97.7508	-1.25353	2.33
comp48627_c0_seq1	330	96.7985	-1.17627	2.33
comp49530_c0_seq1	291	95.5888	-1.1659	2.33
comp51950_c0_seq1	296	97.7907	-1.07636	2.33
comp11780_c0_seq1	301	97.5054	-0.870802	2.33
comp54294_c0_seq1	777	96.7487	-1.37857	2.32
comp103136_c0_seq1	257	98.4758	-1.36204	2.32
comp47613_c0_seq1	366	97.3315	-1.32867	2.32
comp44158_c0_seq1	208	97.6306	-1.32197	2.32
comp73446_c0_seq1	252	96.2803	-1.26422	2.32
comp53423_c0_seq1	223	97.9016	-1.16662	2.32
comp57759_c0_seq1	493	96.5318	-1.12752	2.32
comp50510_c0_seq1	238	95.9758	-1.08398	2.32
comp42550_c0_seq1	917	98.3286	-1.38033	2.31
comp37807_c0_seq1	420	97.6311	-1.30662	2.31
comp46179_c0_seq1	456	97.7065	-1.27062	2.31
comp48456_c0_seq1	268	95.3753	-0.987031	2.31
comp52746_c0_seq1	224	97.9856	-0.918517	2.31
comp54274_c0_seq1	279	95.3878	-1.47247	2.3
comp87022_c0_seq1	229	96.3455	-1.35293	2.3
comp47442_c0_seq1	299	98.1915	-1.26636	2.3
comp55939_c0_seq1	577	95.133	-1.2541	2.3
comp25713_c0_seq1	279	96.1944	-1.23524	2.3
comp67207_c0_seq1	264	96.5422	-1.23377	2.3
comp40754_c0_seq1	210	98.8496	-1.48082	2.29
comp58052_c0_seq1	205	95.4078	-1.20228	2.29
comp58017_c0_seq1	220	95.3141	-1.13319	2.29
comp52355_c0_seq1	220	98.8301	-1.05467	2.29
comp56183_c0_seq1	225	98.5376	-0.826509	2.29
comp54265_c0_seq1	271	99.4977	-1.44436	2.28
comp48863_c0_seq1	246	98.1565	-1.41371	2.28
comp49308_c0_seq1	246	98.3121	-1.26525	2.28
comp65249_c0_seq1	206	97.8328	-1.17408	2.28
comp50973_c0_seq1	270	98.0986	-1.17357	2.28
comp35533_c0_seq1	201	95.8513	-1.11533	2.28
comp69376_c0_seq1	212	98.6363	-1.11442	2.28
comp52560_c0_seq1	251	95.748	-1.0669	2.28
comp44021_c0_seq1	266	97.9562	-0.987877	2.28
comp56090_c0_seq1	292	95.8997	-1.44662	2.27
comp42500_c0_seq1	282	96.7922	-1.12005	2.27
comp53145_c0_seq1	222	96.5131	-1.35371	2.26
comp23148_c0_seq1	227	95.5167	-1.28503	2.26
comp60143_c0_seq1	232	96.2519	-1.19432	2.26
comp92258_c0_seq1	242	98.1643	-1.18499	2.26
comp9579_c0_seq1	203	95.4745	-1.48336	2.25
comp40706_c0_seq1	829	96.3212	-1.35837	2.25
comp69827_c0_seq1	442	99.2172	-1.35303	2.25
comp53152_c0_seq1	238	96.3371	-1.16374	2.25
comp59088_c0_seq1	334	97.9616	-1.06753	2.25
comp54818_c0_seq1	233	95.6925	-0.920465	2.25
comp72858_c0_seq1	239	96.0058	-1.52146	2.24
comp46382_c0_seq1	564	97.9819	-1.04149	2.24
comp66617_c0_seq1	219	96.5447	-1.51059	2.23
comp131815_c0_seq1	296	95.9483	-1.41312	2.23
comp55245_c0_seq1	377	96.6585	-1.26521	2.23
comp54868_c0_seq1	219	96.1268	-1.23686	2.23
comp67481_c0_seq1	232	98.5052	-1.15816	2.23
comp56363_c0_seq1	286	96.539	-1.15228	2.23
comp72988_c0_seq1	210	95.8219	-1.47343	2.22
comp68174_c0_seq1	323	98.2542	-1.45524	2.22
comp45073_c0_seq1	590	98.0079	-1.44098	2.22
comp57452_c0_seq1	328	95.9899	-1.41618	2.22
comp55702_c0_seq1	210	98.2057	-1.30409	2.22
comp57065_c0_seq1	307	97.9927	-1.25479	2.22
comp59819_c0_seq1	230	95.0355	-1.24631	2.22
comp50074_c0_seq1	343	97.7279	-1.22597	2.22
comp62597_c0_seq1	235	95.1066	-1.16768	2.22
comp47088_c0_seq1	251	96.9838	-1.13642	2.22
comp43982_c0_seq1	264	96.2322	-1.1121	2.22
comp44803_c0_seq1	708	96.6235	-1.10821	2.22
comp54459_c0_seq1	263	95.8316	-1.07351	2.22
comp46237_c0_seq1	230	97.5949	-1.01709	2.22
comp42854_c0_seq1	238	95.8484	-0.934034	2.22
comp41596_c0_seq1	401	99.2277	-1.41686	2.21
comp62460_c0_seq1	442	95.712	-1.23295	2.21
comp49176_c0_seq1	257	96.0344	-1.19137	2.21
comp31705_c0_seq1	462	97.1627	-1.11388	2.21
comp39146_c0_seq1	913	96.3621	-1.09769	2.21
comp56053_c0_seq1	236	97.016	-1.09737	2.21
comp69070_c0_seq1	306	98.3529	-1.51223	2.2
comp40356_c0_seq1	325	99.474	-1.42089	2.2
comp57062_c0_seq1	211	98.8829	-1.36707	2.2
comp58794_c0_seq1	263	96.9538	-1.35626	2.2
comp41227_c0_seq1	497	95.6374	-1.25278	2.2
comp50295_c0_seq1	356	95.5714	-1.22529	2.2
comp46584_c0_seq1	278	96.4966	-1.18733	2.2
comp49285_c0_seq1	320	97.1366	-1.18277	2.2
comp44837_c0_seq1	758	95.2462	-1.15724	2.2
comp55866_c0_seq1	216	95.936	-1.15435	2.2
comp51272_c0_seq1	219	96.0549	-0.969695	2.2
comp60705_c0_seq1	211	96.9493	-0.864196	2.2
comp62802_c0_seq1	202	95.4869	-1.50904	2.19
comp62076_c0_seq1	243	96.9007	-1.37926	2.19
comp39162_c0_seq1	378	97.8186	-1.36565	2.19
comp35696_c0_seq1	1019	97.1887	-1.3383	2.19
comp72828_c0_seq1	212	98.21	-1.32929	2.19
comp44609_c0_seq1	607	97.4724	-1.27739	2.19
comp60785_c0_seq1	508	97.1746	-1.25686	2.19
comp56897_c0_seq1	238	95.1383	-1.20762	2.19
comp83350_c0_seq1	242	97.5651	-0.991366	2.19
comp62110_c0_seq1	218	98.5436	-1.46302	2.18
comp55333_c0_seq1	223	98.4255	-1.43154	2.18
comp54152_c0_seq1	202	96.0609	-1.33021	2.18
comp59784_c0_seq1	218	95.4628	-1.31715	2.18
comp69246_c0_seq1	348	96.4628	-1.27651	2.18
comp39597_c0_seq1	338	95.0842	-1.24099	2.18
comp38301_c0_seq1	304	95.7182	-1.17529	2.18
comp53280_c0_seq1	377	95.9113	-1.06476	2.18
comp50895_c0_seq1	218	96.5103	-1.0202	2.18
comp42695_c0_seq1	254	98.3664	-0.963222	2.18
comp54731_c0_seq1	291	95.0687	-0.866405	2.18
comp50654_c0_seq1	255	97.4647	-1.52454	2.17
comp55972_c0_seq1	423	96.9685	-1.42836	2.17
comp21880_c0_seq1	255	97.1727	-1.40862	2.17
comp5671_c0_seq1	208	97.0748	-1.37872	2.17
comp58881_c0_seq1	208	96.1913	-1.32572	2.17
comp61069_c0_seq1	203	98.3651	-1.25301	2.17
comp54538_c0_seq1	476	97.4365	-1.20064	2.17
comp41039_c0_seq1	207	95.4569	-1.16286	2.17
comp46935_c0_seq1	234	97.638	-1.15289	2.17
comp73333_c0_seq1	208	98.5653	-1.14299	2.17
comp68505_c0_seq1	338	97.1138	-1.05051	2.17
comp49645_c0_seq1	250	95.2059	-0.971142	2.17
comp51228_c0_seq1	208	96.344	-0.922053	2.17
comp45988_c0_seq1	882	96.3088	-1.39404	2.16
comp40597_c0_seq1	713	98.2571	-1.24879	2.16
comp55208_c0_seq1	325	95.3867	-1.20455	2.16
comp55231_c0_seq1	387	95.7537	-1.19706	2.16
comp46421_c0_seq1	235	95.0374	-1.08754	2.16
comp52143_c0_seq1	214	97.6651	-0.883696	2.16
comp54548_c0_seq1	227	99.1734	-1.43735	2.15
comp30389_c0_seq1	306	96.6415	-1.39132	2.15
comp43359_c0_seq1	601	96.2563	-1.30448	2.15
comp62415_c0_seq1	220	97.1772	-1.23863	2.15
comp50142_c0_seq1	257	98.2492	-1.17358	2.15
comp57742_c0_seq1	241	97.9045	-1.14761	2.15
comp97889_c0_seq1	278	96.7733	-0.941229	2.15
comp44310_c0_seq1	249	98.9249	-1.52449	2.14
comp111131_c0_seq1	222	95.0803	-1.49049	2.14
comp59376_c0_seq1	360	96.3363	-1.3344	2.14
comp65432_c0_seq1	642	98.749	-1.3332	2.14
comp43864_c0_seq1	343	98.7036	-1.2298	2.14
comp76590_c0_seq1	274	95.7709	-1.07082	2.14
comp48153_c0_seq1	226	96.0566	-1.05512	2.14
comp111446_c0_seq1	270	98.5472	-0.959659	2.14
comp75308_c0_seq1	243	98.8162	-1.52247	2.13
comp52010_c0_seq1	331	99.3052	-1.50071	2.13
comp65246_c0_seq1	221	95.3932	-1.47423	2.13
comp46679_c0_seq1	271	97.5081	-1.29006	2.13
comp69450_c0_seq1	205	98.0587	-1.23213	2.13
comp40093_c0_seq1	441	98.0528	-1.16569	2.13
comp87090_c0_seq1	253	96.0351	-1.1258	2.13
comp51357_c0_seq1	286	95.7881	-1.04038	2.13
comp47593_c0_seq1	499	98.1661	-1.0012	2.13
comp71958_c0_seq1	248	96.7053	-0.893118	2.13
comp64760_c0_seq1	264	96.628	-0.84136	2.13
comp77698_c0_seq1	207	97.9611	-1.52745	2.12
comp36373_c0_seq1	271	95.3255	-1.51863	2.12
comp57785_c0_seq1	244	96.3363	-1.45624	2.12
comp56142_c0_seq1	436	98.2993	-1.31864	2.12
comp50742_c0_seq1	254	97.1876	-1.3033	2.12
comp63767_c0_seq1	249	98.506	-1.28095	2.12
comp41896_c0_seq1	706	96.083	-1.24056	2.12
comp56417_c0_seq1	222	96.4637	-1.23563	2.12
comp77366_c0_seq1	206	98.987	-1.21727	2.12
comp122903_c0_seq1	292	95.0091	-1.20049	2.12
comp51823_c0_seq1	265	97.3637	-1.17197	2.12
comp53164_c0_seq1	303	97.9244	-1.10109	2.12
comp46895_c0_seq1	330	97.1061	-0.99895	2.12
comp60654_c0_seq1	201	96.63	-1.41107	2.11
comp48805_c0_seq1	201	98.1473	-1.34531	2.11
comp41938_c0_seq1	298	95.0374	-1.317	2.11
comp41047_c0_seq1	228	95.9751	-1.3086	2.11
comp68836_c0_seq1	314	95.6693	-1.2979	2.11
comp44621_c0_seq1	282	95.9079	-1.26428	2.11
comp58152_c0_seq1	250	95.9113	-1.01043	2.11
comp72048_c0_seq1	255	96.0046	-0.933047	2.11
comp46211_c0_seq1	294	97.4251	-1.33582	2.1
comp50438_c0_seq1	799	95.8511	-1.31554	2.1
comp47809_c0_seq1	326	96.1568	-1.23221	2.1
comp52612_c0_seq1	202	98.4405	-1.20634	2.1
comp47167_c0_seq1	229	96.887	-1.15083	2.1
comp103779_c0_seq1	202	96.6122	-1.12141	2.1
comp49019_c0_seq1	213	96.5894	-1.07879	2.1
comp49251_c0_seq1	256	96.0693	-1.07712	2.1
comp101833_c0_seq1	251	95.5809	-0.913411	2.1
comp46775_c0_seq1	222	95.8704	-0.865843	2.1
comp54171_c0_seq1	230	95.0655	-1.52615	2.09
comp45854_c0_seq1	309	99.0146	-1.48386	2.09
comp63340_c0_seq1	523	99.6036	-1.40734	2.09
comp54824_c0_seq1	257	97.3394	-1.22394	2.09
comp56920_c0_seq1	713	98.0247	-1.20361	2.09
comp39178_c0_seq1	279	96.8683	-1.05454	2.09
comp86658_c0_seq1	224	95.3836	-1.02351	2.09
comp52102_c0_seq1	366	98.4001	-0.992644	2.09
comp60453_c0_seq1	214	96.5352	-1.41504	2.08
comp51400_c0_seq1	327	97.737	-1.3897	2.08
comp45909_c0_seq1	352	96.7319	-1.36502	2.08
comp59864_c0_seq1	236	96.264	-1.30506	2.08
comp64895_c0_seq1	214	95.9275	-1.28561	2.08
comp102306_c0_seq1	203	96.9811	-1.20657	2.08
comp66728_c0_seq1	253	98.5141	-1.10002	2.08
comp40887_c0_seq1	296	97.1491	-1.09886	2.08
comp69258_c0_seq1	301	97.7621	-1.40202	2.07
comp87572_c0_seq1	204	98.4259	-1.3917	2.07
comp59666_c0_seq1	358	95.3383	-1.34685	2.07
comp57200_c0_seq1	606	97.1581	-1.26784	2.07
comp50559_c0_seq1	507	96.8545	-1.24965	2.07
comp64341_c0_seq1	215	96.0979	-1.22759	2.07
comp63419_c0_seq1	204	95.9709	-1.21352	2.07
comp48048_c0_seq1	320	98.9229	-1.1194	2.07
comp59622_c0_seq1	243	95.6529	-1.29139	2.06
comp73855_c0_seq1	216	96.7111	-1.21906	2.06
comp60393_c0_seq1	293	95.3373	-1.19652	2.06
comp76116_c0_seq1	243	98.1461	-1.17853	2.06
comp46332_c0_seq1	310	97.6103	-1.15824	2.06
comp63881_c0_seq1	233	97.5531	-1.49557	2.05
comp58915_c0_seq1	233	97.851	-1.47391	2.05
comp45727_c0_seq1	316	96.3983	-1.46164	2.05
comp54151_c0_seq1	244	97.0757	-1.38497	2.05
comp59111_c0_seq1	266	96.8731	-1.36331	2.05
comp70712_c0_seq1	285	97.7011	-1.31579	2.05
comp62967_c0_seq1	211	96.1615	-1.27514	2.05
comp48786_c0_seq1	233	95.8852	-1.23918	2.05
comp37302_c0_seq1	377	95.3705	-1.16996	2.05
comp43446_c0_seq1	222	96.4292	-1.16305	2.05
comp52596_c0_seq1	305	95.2394	-1.15078	2.05
comp92143_c0_seq1	266	95.8902	-1.13481	2.05
comp54998_c0_seq1	250	98.1889	-1.10745	2.05
comp49237_c0_seq1	239	95.1288	-1.05359	2.05
comp67595_c0_seq1	283	98.8034	-1.0534	2.05
comp53808_c0_seq1	206	97.5251	-1.53734	2.04
comp65828_c0_seq1	234	96.1704	-1.44648	2.04
comp51637_c0_seq1	267	97.798	-1.44384	2.04
comp58772_c0_seq1	267	97.6685	-1.3146	2.04
comp65233_c0_seq1	335	95.7678	-1.22748	2.04
comp38848_c0_seq1	433	97.5288	-1.1938	2.04
comp59322_c0_seq1	295	96.0349	-1.1741	2.04
comp62937_c0_seq1	206	98.6443	-1.12097	2.04
comp62102_c0_seq1	207	95.5478	-1.53684	2.03
comp46100_c0_seq1	325	95.1734	-1.3723	2.03
comp88347_c0_seq1	201	96.2633	-1.35391	2.03
comp39824_c0_seq1	779	95.9631	-1.27087	2.03
comp36145_c0_seq1	387	96.6466	-1.26726	2.03
comp50163_c0_seq1	229	96.8645	-1.2273	2.03
comp53460_c0_seq1	224	96.7305	-1.21531	2.03
comp51447_c0_seq1	252	98.9485	-1.18454	2.03
comp52293_c0_seq1	238	97.3188	-1.18011	2.03
comp66342_c0_seq1	235	96.2055	-1.14897	2.03
comp46472_c0_seq1	283	98.6174	-1.1429	2.03
comp51201_c0_seq1	252	97.1275	-1.04231	2.03
comp132905_c0_seq1	241	97.2773	-1.48338	2.02
comp49871_c0_seq1	236	96.94	-1.44488	2.02
comp46630_c0_seq1	376	96.0667	-1.39582	2.02
comp56934_c0_seq1	298	95.7602	-1.30427	2.02
comp57326_c0_seq1	293	96.5381	-1.30215	2.02
comp40991_c0_seq1	828	96.979	-1.26249	2.02
comp44877_c0_seq1	202	96.1919	-1.1602	2.02
comp58483_c0_seq1	202	95.901	-1.14686	2.02
comp55180_c0_seq1	490	97.9815	-1.10586	2.02
comp87486_c0_seq1	241	96.244	-1.02712	2.02
comp36637_c0_seq1	344	97.5949	-1.38483	2.01
comp59655_c0_seq1	214	95.57	-1.38226	2.01
comp55638_c0_seq1	378	96.6091	-1.25493	2.01
comp60140_c0_seq1	265	96.0089	-1.24095	2.01
comp60491_c0_seq1	207	98.5455	-1.23717	2.01
comp69384_c0_seq1	208	95.9313	-1.18949	2.01
comp55119_c0_seq1	316	95.7132	-1.13201	2.01
comp42883_c0_seq1	220	97.1385	-1.12133	2.01
comp64443_c0_seq1	220	95.3993	-1.03235	2.01
comp74628_c0_seq1	225	98.1416	-0.961395	2.01
comp51666_c0_seq1	216	96.7324	-0.894615	2.01
comp46835_c0_seq1	402	96.8416	-1.16843	2
comp49380_c0_seq1	203	95.6467	-1.08338	2
comp48889_c0_seq1	238	95.8434	-1.51004	1.99
comp68611_c0_seq1	308	96.5471	-1.50696	1.99
comp55761_c0_seq1	204	96.2492	-1.4893	1.99
comp61198_c0_seq1	224	96.6011	-1.36393	1.99
comp80220_c0_seq1	215	98.2974	-1.35013	1.99
comp74784_c0_seq1	250	98.3653	-1.32893	1.99
comp53342_c0_seq1	201	95.2692	-1.30542	1.99
comp54112_c0_seq1	227	96.178	-1.27761	1.99
comp74417_c0_seq1	205	96.3709	-1.2479	1.99
comp46826_c0_seq1	581	97.6494	-1.23386	1.99
comp64161_c0_seq1	227	95.6071	-1.2074	1.99
comp58160_c0_seq1	706	96.186	-1.18476	1.99
comp44898_c0_seq1	663	96.1824	-1.15042	1.99
comp58897_c0_seq1	274	95.5692	-1.03191	1.99
comp54637_c0_seq1	458	96.3805	-1.43878	1.98
comp47210_c0_seq1	555	98.2014	-1.34503	1.98
comp45695_c0_seq1	303	96.2288	-1.26614	1.98
comp47031_c0_seq1	446	99.0758	-1.05692	1.98
comp57703_c0_seq1	239	97.8632	-0.927981	1.98
comp50436_c0_seq1	309	96.6988	-1.39457	1.97
comp52630_c0_seq1	436	98.1852	-1.36117	1.97
comp61042_c0_seq1	234	95.2232	-1.34532	1.97
comp40010_c0_seq1	539	96.2383	-1.29465	1.97
comp87222_c0_seq1	265	96.2677	-1.28776	1.97
comp69565_c0_seq1	229	97.3445	-1.22081	1.97
comp42223_c0_seq1	316	96.5762	-1.17814	1.97
comp56750_c0_seq1	420	95.0453	-1.13821	1.97
comp95134_c0_seq1	321	96.6653	-1.0549	1.97
comp50563_c0_seq1	234	98.4967	-1.00624	1.97
comp33292_c0_seq1	390	97.0628	-0.944884	1.97
comp56900_c0_seq1	340	97.3112	-1.43321	1.96
comp47877_c0_seq1	264	96.9933	-1.35468	1.96
comp63786_c0_seq1	212	97.0142	-1.34767	1.96
comp36520_c0_seq1	1128	95.3996	-1.33396	1.96
comp52409_c0_seq1	619	95.6503	-1.31386	1.96
comp50549_c0_seq1	218	95.6262	-1.31225	1.96
comp52627_c0_seq1	253	96.0416	-1.2817	1.96
comp66092_c0_seq1	224	95.5852	-1.26773	1.96
comp61590_c0_seq1	253	95.9495	-1.25322	1.96
comp62949_c0_seq1	253	98.3232	-1.10474	1.96
comp90200_c0_seq1	206	96.6998	-1.05972	1.96
comp45076_c0_seq1	306	97.556	-1.51119	1.95
comp58534_c0_seq1	277	97.9031	-1.47455	1.95
comp68825_c0_seq1	248	95.2884	-1.41543	1.95
comp33631_c0_seq1	371	97.3678	-1.37174	1.95
comp61225_c0_seq1	318	96.019	-1.12466	1.95
comp71100_c0_seq1	207	96.8605	-1.08273	1.95
comp50760_c0_seq1	315	98.3655	-1.02117	1.95
comp58046_c0_seq1	219	98.7152	-0.990202	1.95
comp42600_c0_seq1	983	98.3863	-0.905129	1.95
comp66072_c0_seq1	272	96.8171	-1.44129	1.94
comp59384_c0_seq1	308	96.162	-1.39807	1.94
comp84520_c0_seq1	209	97.4575	-1.36889	1.94
comp63672_c0_seq1	209	96.913	-1.35824	1.94
comp47444_c0_seq1	713	97.1795	-1.33652	1.94
comp74053_c0_seq1	237	97.1065	-1.33141	1.94
comp60773_c0_seq1	225	96.6763	-1.27261	1.94
comp79429_c0_seq1	231	95.3598	-1.25912	1.94
comp55487_c0_seq1	202	98.8733	-1.18736	1.94
comp51615_c0_seq1	261	98.4489	-1.16616	1.94
comp55717_c0_seq1	337	96.2402	-1.15207	1.94
comp71421_c0_seq1	202	97.1355	-0.937856	1.94
comp65536_c0_seq1	209	98.0935	-1.33391	1.93
comp65209_c0_seq1	267	97.9612	-1.2995	1.93
comp53512_c0_seq1	321	98.1521	-1.29939	1.93
comp51404_c0_seq1	226	96.3411	-1.28112	1.93
comp133080_c0_seq1	256	98.7769	-1.17968	1.93
comp68699_c0_seq1	267	96.9572	-1.07403	1.93
comp54702_c0_seq1	288	97.7311	-1.01568	1.93
comp50124_c0_seq1	304	96.4913	-1.36278	1.92
comp64414_c0_seq1	239	98.2502	-1.36223	1.92
comp82339_c0_seq1	257	97.5002	-1.31734	1.92
comp39718_c0_seq1	298	97.5626	-1.31096	1.92
comp52785_c0_seq1	227	95.6386	-1.30286	1.92
comp60734_c0_seq1	263	98.148	-1.26679	1.92
comp49896_c0_seq1	233	98.1138	-1.26235	1.92
comp45895_c0_seq1	336	96.3691	-1.2022	1.92
comp42233_c0_seq1	328	96.4972	-1.17477	1.92
comp58837_c0_seq1	453	98.054	-0.998177	1.92
comp51860_c0_seq1	269	98.6806	-0.935192	1.92
comp76726_c0_seq1	359	96.6228	-1.39928	1.91
comp51748_c0_seq1	300	95.0811	-1.37452	1.91
comp72500_c0_seq1	264	97.8429	-1.34173	1.91
comp63560_c0_seq1	287	98.2673	-1.24463	1.91
comp98241_c0_seq1	235	96.71	-1.16219	1.91
comp107158_c0_seq1	281	97.5502	-1.13619	1.91
comp60178_c0_seq1	210	95.6399	-1.11778	1.91
comp55750_c0_seq1	544	96.2547	-1.01792	1.91
comp49381_c0_seq1	687	95.9	-0.918443	1.91
comp59509_c0_seq1	276	97.814	-0.847511	1.91
comp83227_c0_seq1	211	97.8977	-1.37533	1.9
comp71478_c0_seq1	205	95.2868	-1.29306	1.9
comp50332_c0_seq1	384	96.916	-1.27915	1.9
comp59125_c0_seq1	457	97.8023	-1.21649	1.9
comp56586_c0_seq1	354	97.291	-1.17395	1.9
comp74394_c0_seq1	229	96.1278	-1.0912	1.9
comp59099_c0_seq1	315	98.093	-1.04419	1.9
comp59900_c0_seq1	230	97.3774	-1.42639	1.89
comp40419_c0_seq1	399	97.8985	-1.35888	1.89
comp75493_c0_seq1	224	96.3383	-1.35582	1.89
comp50351_c0_seq1	290	98.288	-1.30954	1.89
comp60849_c0_seq1	278	97.9392	-1.25185	1.89
comp64956_c0_seq1	236	95.0521	-1.18285	1.89
comp103295_c0_seq1	230	95.1857	-1.17792	1.89
comp69098_c0_seq1	212	95.8709	-1.16502	1.89
comp45538_c0_seq1	308	96.2112	-1.13164	1.89
comp73637_c0_seq1	218	95.1448	-1.01369	1.89
comp61086_c0_seq1	406	99.0544	-1.50186	1.88
comp71787_c0_seq1	279	95.6721	-1.46511	1.88
comp48600_c0_seq1	285	95.9137	-1.4586	1.88
comp44655_c0_seq1	322	96.6249	-1.34191	1.88
comp49921_c0_seq1	309	98.2397	-1.13105	1.88
comp82177_c0_seq1	206	95.922	-1.11657	1.88
comp43536_c0_seq1	345	95.2977	-1.1093	1.88
comp51974_c0_seq1	238	96.6448	-1.39219	1.87
comp61372_c0_seq1	299	96.0701	-1.35863	1.87
comp37342_c0_seq1	742	96.7046	-1.25874	1.87
comp47180_c0_seq1	469	95.7115	-1.23777	1.87
comp50606_c0_seq1	354	96.991	-1.03629	1.87
comp40941_c0_seq1	396	95.7295	-1.01156	1.87
comp33168_c0_seq1	213	98.1612	-0.972317	1.87
comp77045_c0_seq1	275	96.7634	-1.48341	1.86
comp75316_c0_seq1	269	96.2531	-1.41446	1.86
comp50283_c0_seq1	532	95.818	-1.40593	1.86
comp117686_c0_seq1	201	95.9544	-1.33711	1.86
comp35041_c0_seq1	256	97.0845	-1.29299	1.86
comp68070_c0_seq1	220	95.4507	-1.12057	1.86
comp60047_c0_seq1	232	95.7744	-1.11144	1.86
comp95590_c0_seq1	202	95.4822	-1.1034	1.86
comp75471_c0_seq1	373	95.914	-1.08853	1.86
comp79012_c0_seq1	471	97.4394	-0.957568	1.86
comp72293_c0_seq1	268	96.0777	-1.48857	1.85
comp66843_c0_seq1	281	96.9662	-1.41575	1.85
comp56726_c0_seq1	227	96.159	-1.41121	1.85
comp54941_c0_seq1	276	96.6425	-1.40254	1.85
comp52742_c0_seq1	270	96.0216	-1.32712	1.85
comp73691_c0_seq1	300	95.7024	-1.29668	1.85
comp73628_c0_seq1	282	97.5531	-1.21774	1.85
comp56602_c0_seq1	239	95.439	-1.21504	1.85
comp48967_c0_seq1	469	96.509	-1.51107	1.84
comp106471_c0_seq1	203	97.7528	-1.48363	1.84
comp52813_c0_seq1	203	98.6847	-1.32891	1.84
comp58700_c0_seq1	284	97.7017	-1.31433	1.84
comp62278_c0_seq1	500	95.7061	-1.19514	1.84
comp48305_c0_seq1	420	95.7346	-1.16225	1.84
comp84229_c0_seq1	258	96.6276	-1.08263	1.84
comp69948_c0_seq1	203	95.1684	-1.0766	1.84
comp52862_c0_seq1	550	96.5229	-1.05126	1.84
comp56017_c0_seq1	290	96.2665	-0.854464	1.84
comp45181_c0_seq1	384	96.2066	-1.4902	1.83
comp77962_c0_seq1	205	98.2367	-1.36196	1.83
comp83916_c0_seq1	214	96.2317	-1.35544	1.83
comp91732_c0_seq1	227	99.2656	-1.32528	1.83
comp55710_c0_seq1	220	96.9469	-1.22986	1.83
comp63775_c0_seq1	241	98.066	-1.20911	1.83
comp51881_c0_seq1	334	97.6882	-1.19681	1.83
comp65812_c0_seq1	254	95.1365	-1.18613	1.83
comp45109_c0_seq1	297	96.3863	-1.17747	1.83
comp61886_c0_seq1	226	96.4639	-1.17176	1.83
comp66992_c0_seq1	223	97.3591	-1.12469	1.83
comp50408_c0_seq1	248	97.0858	-0.928931	1.83
comp58603_c0_seq1	230	95.8277	-1.44142	1.82
comp47755_c0_seq1	411	97.6236	-1.37619	1.82
comp48902_c0_seq1	392	95.9937	-1.34929	1.82
comp42463_c0_seq1	624	96.1128	-1.28954	1.82
comp23378_c0_seq1	249	95.2006	-1.24961	1.82
comp45960_c0_seq1	226	96.3894	-1.15734	1.82
comp82319_c0_seq1	205	95.6829	-1.09337	1.82
comp82152_c0_seq1	205	95.9969	-1.0702	1.82
comp69888_c0_seq1	230	98.4823	-1.06999	1.82
comp45534_c0_seq1	293	98.5567	-1.06389	1.82
comp48388_c0_seq1	311	98.1605	-1.05743	1.82
comp66419_c0_seq1	292	95.4941	-1.03568	1.82
comp29606_c0_seq1	242	96.5092	-0.904914	1.82
comp71819_c0_seq1	265	95.9151	-1.47896	1.81
comp61743_c0_seq1	319	97.5376	-1.40788	1.81
comp50917_c0_seq1	202	97.9269	-1.40199	1.81
comp73058_c0_seq1	231	99.657	-1.35722	1.81
comp43498_c0_seq1	356	96.2539	-1.28926	1.81
comp82187_c0_seq1	218	98.9904	-1.17242	1.81
comp75383_c0_seq1	256	98.1976	-1.17078	1.81
comp85611_c0_seq1	382	97.1922	-1.16465	1.81
comp47937_c0_seq1	313	96.4174	-1.06226	1.81
comp65353_c0_seq1	300	97.6983	-1.06023	1.81
comp44293_c0_seq1	388	96.0942	-0.954611	1.81
comp59401_c0_seq1	213	96.6186	-1.49269	1.8
comp65925_c0_seq1	228	95.7486	-1.33746	1.8
comp51213_c0_seq1	638	97.3794	-1.27727	1.8
comp42178_c0_seq1	608	97.2315	-1.26845	1.8
comp60485_c0_seq1	206	97.1677	-1.23746	1.8
comp52538_c0_seq1	251	97.2972	-1.22437	1.8
comp53170_c0_seq1	263	95.4278	-1.0889	1.8
comp57912_c0_seq1	232	97.6567	-1.05323	1.8
comp66543_c0_seq1	213	96.8745	-0.973381	1.8
comp100467_c0_seq1	213	98.3044	-0.933122	1.8
comp48914_c0_seq1	471	96.8315	-0.886868	1.8
comp60451_c0_seq1	265	95.9464	-1.45839	1.79
comp77809_c0_seq1	207	96.7649	-1.41227	1.79
comp82387_c0_seq1	220	96.1824	-1.38378	1.79
comp49390_c0_seq1	347	97.2046	-1.3351	1.79
comp68149_c0_seq1	233	95.3248	-1.26764	1.79
comp52488_c0_seq1	692	95.6551	-1.25978	1.79
comp85474_c0_seq1	258	95.9331	-1.21917	1.79
comp48113_c0_seq1	265	97.3048	-1.19267	1.79
comp44552_c0_seq1	226	96.5734	-1.15639	1.79
comp57874_c0_seq1	252	96.9994	-1.13866	1.79
comp46019_c0_seq1	558	95.6809	-1.09219	1.79
comp42084_c0_seq1	424	96.3672	-1.08561	1.79
comp67809_c0_seq1	214	95.8653	-1.04373	1.79
comp52178_c0_seq1	347	97.3135	-1.0122	1.79
comp33437_c0_seq1	233	95.3509	-1.00156	1.79
comp60518_c0_seq1	247	96.8992	-1.42616	1.78
comp70049_c0_seq1	221	97.9782	-1.40053	1.78
comp64900_c0_seq1	317	96.4243	-1.23778	1.78
comp56735_c0_seq1	688	97.762	-1.18162	1.78
comp64572_c0_seq1	234	97.2204	-1.16838	1.78
comp56407_c0_seq1	451	97.6065	-1.14908	1.78
comp52158_c0_seq1	208	95.0172	-1.13093	1.78
comp59734_c0_seq1	330	96.4356	-1.09877	1.78
comp52411_c0_seq1	240	97.9851	-1.04515	1.78
comp54263_c0_seq1	221	98.2907	-1.04016	1.78
comp56143_c0_seq1	247	95.3355	-1.00955	1.78
comp60755_c0_seq1	228	98.8255	-1.48061	1.77
comp55929_c0_seq1	273	99.411	-1.46728	1.77
comp55126_c0_seq1	222	95.8721	-1.46128	1.77
comp68513_c0_seq1	228	95.3056	-1.45689	1.77
comp89471_c0_seq1	215	96.2883	-1.38661	1.77
comp56753_c0_seq1	265	97.6198	-1.22055	1.77
comp52955_c0_seq1	312	96.3239	-1.19694	1.77
comp58127_c0_seq1	222	95.4682	-1.19625	1.77
comp64834_c0_seq1	241	95.9999	-1.13454	1.77
comp59237_c0_seq1	312	96.236	-1.06639	1.77
comp53830_c0_seq1	441	97.2966	-1.05059	1.77
comp71138_c0_seq1	267	97.8879	-1.0205	1.77
comp27751_c0_seq1	215	95.2249	-0.904623	1.77
comp47045_c0_seq1	222	97.1947	-0.885405	1.77
comp68215_c0_seq1	288	95.6469	-1.49695	1.76
comp81271_c0_seq1	229	96.1347	-1.3991	1.76
comp132328_c0_seq1	262	97.5537	-1.3431	1.76
comp45125_c0_seq1	216	96.5097	-1.33779	1.76
comp58745_c0_seq1	216	95.434	-1.26731	1.76
comp93741_c0_seq1	255	98.2375	-1.26383	1.76
comp85607_c0_seq1	203	97.6954	-1.256	1.76
comp100104_c0_seq1	210	99.3094	-1.24693	1.76
comp54194_c0_seq1	229	97.727	-1.23463	1.76
comp57615_c0_seq1	281	97.1778	-1.223	1.76
comp62783_c0_seq1	216	96.5742	-1.20608	1.76
comp60676_c0_seq1	216	95.6087	-1.15693	1.76
comp46837_c0_seq1	229	98.3853	-1.12421	1.76
comp70441_c0_seq1	210	96.378	-1.0463	1.76
comp123696_c0_seq1	203	96.2665	-0.904437	1.76
comp131193_c0_seq1	203	95.7061	-0.851464	1.76
comp59749_c0_seq1	282	97.5386	-1.48892	1.75
comp108020_c0_seq1	213	96.7682	-1.45053	1.75
comp67716_c0_seq1	217	95.0963	-1.39712	1.75
comp80497_c0_seq1	230	95.4115	-1.32458	1.75
comp63475_c0_seq1	256	95.5142	-1.31644	1.75
comp63404_c0_seq1	516	98.1128	-1.31078	1.75
comp52525_c0_seq1	314	96.015	-1.29377	1.75
comp55644_c0_seq1	237	96.0977	-1.26162	1.75
comp53503_c0_seq1	406	95.104	-1.2262	1.75
comp54679_c0_seq1	282	95.6846	-1.19549	1.75
comp59208_c0_seq1	400	96.9394	-1.16127	1.75
comp56607_c0_seq1	204	95.3072	-1.14452	1.75
comp60052_c0_seq1	211	98.113	-1.14149	1.75
comp62511_c0_seq1	211	96.7365	-0.970362	1.75
comp56482_c0_seq1	204	97.2038	-0.848013	1.75
comp127120_c0_seq1	218	97.5277	-1.38726	1.74
comp78489_c0_seq1	218	97.4749	-1.24115	1.74
comp52711_c0_seq1	513	97.6436	-1.18359	1.74
comp118622_c0_seq1	214	97.221	-1.09919	1.74
comp47751_c0_seq1	205	96.6536	-1.07749	1.74
comp64198_c0_seq1	371	98.2756	-1.4856	1.73
comp60353_c0_seq1	206	99.2983	-1.47674	1.73
comp124393_c0_seq1	219	97.6874	-1.43246	1.73
comp59206_c0_seq1	430	97.2273	-1.40949	1.73
comp61640_c0_seq1	588	95.8888	-1.40945	1.73
comp59039_c0_seq1	232	96.9385	-1.37136	1.73
comp49332_c0_seq1	312	95.6248	-1.37123	1.73
comp66599_c0_seq1	219	97.2383	-1.33912	1.73
comp50613_c0_seq1	517	96.2764	-1.2995	1.73
comp53187_c0_seq1	357	95.5775	-1.28367	1.73
comp54498_c0_seq1	232	96.8501	-1.23952	1.73
comp45507_c0_seq1	521	97.071	-1.17134	1.73
comp64449_c0_seq1	318	95.3088	-1.1542	1.73
comp128265_c0_seq1	214	97.775	-1.01779	1.73
comp58664_c0_seq1	350	95.2258	-0.882712	1.73
comp83872_c0_seq1	236	97.3435	-1.48284	1.72
comp47518_c0_seq1	280	95.6688	-1.43686	1.72
comp68925_c0_seq1	279	95.8203	-1.39953	1.72
comp48595_c0_seq1	207	96.1252	-1.3644	1.72
comp73183_c0_seq1	365	96.3396	-1.3049	1.72
comp67350_c0_seq1	326	96.6443	-1.27967	1.72
comp59335_c0_seq1	292	97.4728	-1.27239	1.72
comp64031_c0_seq1	266	97.3192	-1.09576	1.72
comp60715_c0_seq1	266	97.2032	-1.08995	1.72
comp65594_c0_seq1	406	96.6298	-1.07358	1.72
comp63332_c0_seq1	233	95.4365	-1.01605	1.72
comp76267_c0_seq1	214	98.5054	-1.44065	1.71
comp50067_c0_seq1	320	95.9101	-1.35311	1.71
comp62677_c0_seq1	227	97.0709	-1.3196	1.71
comp75502_c0_seq1	287	96.3459	-1.30153	1.71
comp60290_c0_seq1	227	96.6739	-1.29411	1.71
comp50049_c0_seq1	508	97.2353	-1.24964	1.71
comp65563_c0_seq1	201	98.9067	-1.23905	1.71
comp54886_c0_seq1	327	96.0059	-1.21754	1.71
comp102418_c0_seq1	227	99.1456	-1.1974	1.71
comp45643_c0_seq1	368	98.3708	-1.17499	1.71
comp54095_c0_seq1	347	96.99	-1.13942	1.71
comp70075_c0_seq1	241	95.7672	-0.918037	1.71
comp60493_c0_seq1	249	96.6234	-1.52654	1.7
comp79001_c0_seq1	215	98.9733	-1.50064	1.7
comp79711_c0_seq1	202	98.4235	-1.43401	1.7
comp59776_c0_seq1	315	97.9586	-1.42804	1.7
comp73248_c0_seq1	248	98.298	-1.38762	1.7
comp50561_c0_seq1	255	97.8724	-1.34477	1.7
comp74586_c0_seq1	276	98.3695	-1.33593	1.7
comp45824_c0_seq1	519	97.0972	-1.31751	1.7
comp94605_c0_seq1	250	95.435	-1.31667	1.7
comp47924_c0_seq1	276	96.9208	-1.25293	1.7
comp89518_c0_seq1	215	97.9847	-1.24645	1.7
comp69184_c0_seq1	569	96.1897	-1.23959	1.7
comp53793_c0_seq1	282	96.0603	-1.23145	1.7
comp62831_c0_seq1	202	97.8562	-1.14578	1.7
comp92595_c0_seq1	202	95.3417	-1.11764	1.7
comp60772_c0_seq1	242	98.3397	-1.07658	1.7
comp57055_c0_seq1	228	95.6425	-0.967697	1.7
comp56930_c0_seq1	222	95.7632	-0.929588	1.7
comp52352_c0_seq1	228	96.633	-0.828506	1.7
comp44563_c0_seq1	404	99.0848	-1.462	1.69
comp41912_c0_seq1	571	96.7177	-1.39638	1.69
comp76827_c0_seq1	276	95.5539	-1.37529	1.69
comp55662_c0_seq1	300	97.6576	-1.36686	1.69
comp21734_c0_seq1	221	99.2585	-1.36209	1.69
comp49703_c0_seq1	525	95.8885	-1.34115	1.69
comp52172_c0_seq1	1290	95.4581	-1.32431	1.69
comp114612_c0_seq1	250	97.4997	-1.30587	1.69
comp69769_c0_seq1	256	97.821	-1.30108	1.69
comp85464_c0_seq1	273	95.4426	-1.26838	1.69
comp66008_c0_seq1	229	95.6829	-1.25482	1.69
comp48337_c0_seq1	216	97.7199	-1.09156	1.69
comp79089_c0_seq1	283	97.8032	-1.07827	1.69
comp82407_c0_seq1	304	97.6928	-1.04847	1.69
comp81896_c0_seq1	229	98.8061	-1.00649	1.69
comp117558_c0_seq1	223	97.8839	-0.954976	1.69
comp49693_c0_seq1	346	95.8971	-1.49624	1.68
comp66549_c0_seq1	257	96.9516	-1.42503	1.68
comp83753_c0_seq1	230	95.5987	-1.39647	1.68
comp63064_c0_seq1	217	98.0141	-1.34387	1.68
comp53699_c0_seq1	217	95.5577	-1.33257	1.68
comp73182_c0_seq1	259	98.3276	-1.31581	1.68
comp83981_c0_seq1	210	97.8309	-1.28752	1.68
comp78253_c0_seq1	224	96.2923	-1.27456	1.68
comp54514_c0_seq1	257	97.9117	-1.20092	1.68
comp47916_c0_seq1	482	97.7416	-1.17744	1.68
comp56668_c0_seq1	292	96.8098	-1.1746	1.68
comp61631_c0_seq1	237	96.2372	-1.13853	1.68
comp59145_c0_seq1	711	97.3472	-1.12224	1.68
comp40764_c0_seq1	557	96.143	-1.10184	1.68
comp65061_c0_seq1	509	98.2375	-1.09344	1.68
comp97556_c0_seq1	298	96.153	-1.07445	1.68
comp65375_c0_seq1	291	95.8117	-1.02324	1.68
comp49079_c0_seq1	299	96.6154	-1.49582	1.67
comp78917_c0_seq1	204	97.6677	-1.47769	1.67
comp60303_c0_seq1	211	97.8946	-1.44734	1.67
comp70165_c0_seq1	239	95.2182	-1.38497	1.67
comp60429_c0_seq1	252	95.9468	-1.3605	1.67
comp71102_c0_seq1	382	98.3934	-1.34487	1.67
comp66727_c0_seq1	402	96.8128	-1.31501	1.67
comp88515_c0_seq1	299	98.8844	-1.23041	1.67
comp83845_c0_seq1	207	95.5459	-1.21362	1.67
comp86571_c0_seq1	204	98.9752	-1.18753	1.67
comp64880_c0_seq1	231	97.9404	-1.15262	1.67
comp86628_c0_seq1	245	96.6794	-1.05549	1.67
comp56388_c0_seq1	299	95.1954	-1.00686	1.67
comp94409_c0_seq1	245	95.4409	-0.9834	1.67
comp15862_c0_seq1	301	95.0314	-1.5266	1.66
comp44160_c0_seq1	262	99.0644	-1.50508	1.66
comp61555_c0_seq1	260	97.8615	-1.48694	1.66
comp93154_c0_seq1	219	97.8352	-1.45059	1.66
comp92779_c0_seq1	219	97.9232	-1.44962	1.66
comp88990_c0_seq1	281	96.75	-1.44804	1.66
comp51952_c0_seq1	328	95.1262	-1.44641	1.66
comp61441_c0_seq1	273	96.8858	-1.41922	1.66
comp47490_c0_seq1	520	96.1567	-1.37815	1.66
comp61135_c0_seq1	280	95.2264	-1.36246	1.66
comp36336_c0_seq1	465	97.2343	-1.31721	1.66
comp63852_c0_seq1	239	95.6715	-1.30654	1.66
comp76764_c0_seq1	205	96.4219	-1.30429	1.66
comp63416_c0_seq1	602	97.0542	-1.2756	1.66
comp54085_c0_seq1	219	95.0145	-1.26863	1.66
comp53627_c0_seq1	500	97.5934	-1.26248	1.66
comp84017_c0_seq1	246	98.3943	-1.24585	1.66
comp57295_c0_seq1	276	98.301	-1.17553	1.66
comp55118_c0_seq1	212	96.9386	-1.1351	1.66
comp67562_c0_seq1	369	96.0297	-1.08004	1.66
comp50004_c0_seq1	260	95.7442	-1.07296	1.66
comp119272_c0_seq1	260	95.314	-1.06602	1.66
comp63488_c0_seq1	281	98.0772	-1.00466	1.66
comp67553_c0_seq1	212	96.8522	-0.977024	1.66
comp67642_c0_seq1	206	95.303	-1.52734	1.65
comp59597_c0_seq1	202	99.2694	-1.49527	1.65
comp63788_c0_seq1	213	97.079	-1.46093	1.65
comp84992_c0_seq1	213	97.2592	-1.4548	1.65
comp97033_c0_seq1	521	95.0793	-1.42134	1.65
comp66606_c0_seq1	302	98.6562	-1.41977	1.65
comp48839_c0_seq1	227	96.4003	-1.38662	1.65
comp86322_c0_seq1	241	95.9702	-1.34399	1.65
comp75450_c0_seq1	351	97.9299	-1.31517	1.65
comp76031_c0_seq1	268	97.8308	-1.21838	1.65
comp66605_c0_seq1	247	95.7293	-1.19293	1.65
comp64910_c0_seq1	206	95.3212	-1.18741	1.65
comp51389_c0_seq1	233	98.664	-1.12612	1.65
comp64348_c0_seq1	447	95.6081	-1.08655	1.65
comp84434_c0_seq1	206	96.7796	-1.02456	1.65
comp69627_c0_seq1	303	97.3861	-0.965875	1.65
comp64658_c0_seq1	254	96.4897	-0.95692	1.65
comp77650_c0_seq1	392	98.155	-0.89164	1.65
comp62021_c0_seq1	565	96.6168	-0.837781	1.65
comp62290_c0_seq1	213	98.9465	-0.824271	1.65
comp65291_c0_seq1	352	96.802	-1.44809	1.64
comp79986_c0_seq1	214	97.7266	-1.37477	1.64
comp106113_c0_seq1	241	96.3967	-1.36729	1.64
comp106178_c0_seq1	262	95.7485	-1.33157	1.64
comp57306_c0_seq1	241	97.1973	-1.29061	1.64
comp59839_c0_seq1	269	96.43	-1.17177	1.64
comp72187_c0_seq1	214	96.2412	-1.13685	1.64
comp71861_c0_seq1	346	97.4582	-1.09592	1.64
comp62712_c0_seq1	242	95.0067	-1.05823	1.64
comp87277_c0_seq1	311	96.6656	-0.896387	1.64
comp50776_c0_seq1	290	97.3863	-0.807261	1.64
comp62087_c0_seq1	327	96.0845	-1.45775	1.63
comp46949_c0_seq1	236	95.7017	-1.41949	1.63
comp55713_c0_seq1	647	98.1856	-1.38185	1.63
comp59454_c0_seq1	439	95.6421	-1.36346	1.63
comp75841_c0_seq1	383	98.2223	-1.3285	1.63
comp57362_c0_seq1	257	96.0762	-1.29065	1.63
comp54099_c0_seq1	340	96.8391	-1.28725	1.63
comp47071_c0_seq1	229	97.2983	-1.28677	1.63
comp46666_c0_seq1	703	95.1301	-1.28462	1.63
comp115133_c0_seq1	208	97.9004	-1.26031	1.63
comp41313_c0_seq1	382	95.7219	-1.25263	1.63
comp61554_c0_seq1	201	97.9874	-1.13175	1.63
comp71740_c0_seq1	201	96.2236	-1.10412	1.63
comp31740_c0_seq1	271	95.2374	-1.09047	1.63
comp60632_c0_seq1	264	99.2762	-1.07856	1.63
comp57008_c0_seq1	284	97.5391	-1.07752	1.63
comp57160_c0_seq1	201	97.3523	-1.06212	1.63
comp52007_c0_seq1	202	97.1024	-1.02744	1.63
comp59941_c0_seq1	292	96.754	-0.998984	1.63
comp68231_c0_seq1	208	99.2065	-0.991826	1.63
comp60118_c0_seq1	222	97.3797	-0.985777	1.63
comp78201_c0_seq1	230	96.8918	-1.53384	1.62
comp50783_c0_seq1	258	97.6337	-1.52287	1.62
comp59113_c0_seq1	230	95.4008	-1.45042	1.62
comp58236_c0_seq1	234	97.9868	-1.43592	1.62
comp62403_c0_seq1	237	95.3162	-1.42907	1.62
comp23477_c0_seq1	343	96.2073	-1.42002	1.62
comp102650_c0_seq1	209	95.0982	-1.41909	1.62
comp95973_c0_seq1	244	99.0219	-1.39857	1.62
comp57278_c0_seq1	251	96.559	-1.3937	1.62
comp58716_c0_seq1	237	98.8889	-1.3436	1.62
comp39910_c0_seq1	217	95.2089	-1.32719	1.62
comp58510_c0_seq1	321	98.6284	-1.27687	1.62
comp44538_c0_seq1	314	95.2867	-1.26949	1.62
comp59726_c0_seq1	265	97.2202	-1.26843	1.62
comp60447_c0_seq1	349	98.8223	-1.22284	1.62
comp65170_c0_seq1	244	95.8286	-1.21639	1.62
comp67391_c0_seq1	223	96.4655	-1.19444	1.62
comp76028_c0_seq1	307	95.4884	-1.16928	1.62
comp49778_c0_seq1	293	95.3491	-1.15341	1.62
comp72478_c0_seq1	244	96.2011	-1.13041	1.62
comp58069_c0_seq1	279	95.6993	-1.12695	1.62
comp61311_c0_seq1	335	98.1816	-1.12633	1.62
comp63211_c0_seq1	258	95.1817	-1.12386	1.62
comp65950_c0_seq1	209	96.3609	-1.10824	1.62
comp103153_c0_seq1	321	96.3462	-1.08351	1.62
comp52008_c0_seq1	469	95.0926	-1.05756	1.62
comp61890_c0_seq1	237	96.807	-1.03014	1.62
comp89732_c0_seq1	251	96.2916	-0.977694	1.62
comp93013_c0_seq1	202	97.1618	-0.974613	1.62
comp71418_c0_seq1	216	96.2926	-0.959502	1.62
comp78162_c0_seq1	258	96.7031	-0.897612	1.62
comp84482_c0_seq1	224	96.0438	-1.49759	1.61
comp60627_c0_seq1	351	95.0276	-1.48413	1.61
comp63075_c0_seq1	231	95.7888	-1.42596	1.61
comp66831_c0_seq1	350	95.4923	-1.40237	1.61
comp99879_c0_seq1	217	97.9557	-1.40177	1.61
comp52408_c0_seq1	224	95.8824	-1.3062	1.61
comp57806_c0_seq1	337	96.075	-1.2692	1.61
comp71658_c0_seq1	295	95.6515	-1.26538	1.61
comp72481_c0_seq1	245	97.7705	-1.20731	1.61
comp46924_c0_seq1	245	97.0472	-1.18742	1.61
comp90098_c0_seq1	323	95.6203	-1.11825	1.61
comp59267_c0_seq1	231	96.2027	-1.0371	1.61
comp66839_c0_seq1	232	95.129	-1.50234	1.6
comp65136_c0_seq1	203	96.96	-1.42475	1.6
comp76073_c0_seq1	203	95.2598	-1.41692	1.6
comp57159_c0_seq1	339	95.6657	-1.37198	1.6
comp54198_c0_seq1	487	95.339	-1.3688	1.6
comp60985_c0_seq1	253	96.0202	-1.34962	1.6
comp76114_c0_seq1	316	97.9486	-1.31719	1.6
comp61911_c0_seq1	239	98.5438	-1.30415	1.6
comp49564_c0_seq1	481	96.3671	-1.26622	1.6
comp68612_c0_seq1	359	98.1568	-1.22732	1.6
comp58115_c0_seq1	366	98.5862	-1.19818	1.6
comp66051_c0_seq1	210	96.5969	-1.16166	1.6
comp66699_c0_seq1	353	96.6382	-1.10511	1.6
comp65633_c0_seq1	210	98.1661	-1.10347	1.6
comp59538_c0_seq1	203	97.9095	-1.09601	1.6
comp80076_c0_seq1	225	96.9872	-1.08578	1.6
comp113762_c0_seq1	203	96.1796	-1.08294	1.6
comp76776_c0_seq1	346	95.2024	-1.07396	1.6
comp52608_c0_seq1	275	95.5709	-1.06332	1.6
comp65200_c0_seq1	247	98.4224	-1.51817	1.59
comp60211_c0_seq1	354	97.199	-1.44612	1.59
comp51424_c0_seq1	376	99.1793	-1.44089	1.59
comp72025_c0_seq1	226	95.6833	-1.36686	1.59
comp69691_c0_seq1	204	97.1796	-1.34747	1.59
comp91439_c0_seq1	426	96.2376	-1.33731	1.59
comp45602_c0_seq1	402	97.3462	-1.27506	1.59
comp66622_c0_seq1	297	95.0844	-1.26732	1.59
comp81270_c0_seq1	268	97.7329	-1.25051	1.59
comp93695_c0_seq1	369	98.1909	-1.24806	1.59
comp73745_c0_seq1	297	96.0633	-1.22487	1.59
comp57464_c0_seq1	361	95.2856	-1.20588	1.59
comp49685_c0_seq1	592	97.1209	-1.1273	1.59
comp123183_c0_seq1	219	98.2069	-1.12411	1.59
comp50208_c0_seq1	440	97.3002	-1.10521	1.59
comp27998_c0_seq1	522	97.1175	-1.0973	1.59
comp71599_c0_seq1	226	96.8656	-1.07941	1.59
comp79871_c0_seq1	204	97.9221	-0.987297	1.59
comp59950_c0_seq1	254	96.54	-0.82364	1.59
comp64570_c0_seq1	255	96.4972	-1.31045	1.58
comp38309_c0_seq1	435	96.1783	-1.30873	1.58
comp68052_c0_seq1	263	96.6518	-1.28421	1.58
comp64742_c0_seq1	227	97.5623	-1.24301	1.58
comp78926_c0_seq1	355	98.9253	-1.12508	1.58
comp69492_c0_seq1	205	96.0912	-1.10757	1.58
comp56165_c0_seq1	415	97.7468	-1.0995	1.58
comp64371_c0_seq1	306	96.1815	-1.09057	1.58
comp67974_c0_seq1	285	98.9935	-1.04016	1.58
comp70485_c0_seq1	257	97.4599	-1.5395	1.57
comp76069_c0_seq1	249	98.0384	-1.50864	1.57
comp77506_c0_seq1	330	95.3795	-1.43367	1.57
comp82125_c0_seq1	315	95.69	-1.37193	1.57
comp101764_c0_seq1	221	96.1062	-1.35916	1.57
comp71373_c0_seq1	206	97.9865	-1.34579	1.57
comp72011_c0_seq1	373	96.4725	-1.33486	1.57
comp58018_c0_seq1	595	97.2233	-1.28192	1.57
comp46092_c0_seq1	402	95.4491	-1.24056	1.57
comp82745_c0_seq1	314	95.4828	-1.22401	1.57
comp81813_c0_seq1	351	95.5692	-1.20508	1.57
comp105462_c0_seq1	221	95.4199	-1.17132	1.57
comp61495_c0_seq1	795	96.7626	-1.16725	1.57
comp83869_c0_seq1	278	95.1365	-1.15139	1.57
comp60164_c0_seq1	257	97.2393	-1.15065	1.57
comp60662_c0_seq1	508	99.0615	-1.12306	1.57
comp70353_c0_seq1	206	96.0597	-1.11086	1.57
comp56639_c0_seq1	279	96.6573	-1.10833	1.57
comp63570_c0_seq1	213	96.8839	-1.10782	1.57
comp87544_c0_seq1	220	97.5251	-1.06525	1.57
comp56926_c0_seq1	358	96.6808	-1.00102	1.57
comp79263_c0_seq1	264	97.8668	-0.988694	1.57
comp42800_c0_seq1	263	96.5093	-0.843548	1.57
comp77773_c0_seq1	214	95.5896	-1.50605	1.56
comp92554_c0_seq1	273	96.018	-1.37213	1.56
comp73960_c0_seq1	228	96.585	-1.3455	1.56
comp89220_c0_seq1	214	95.5681	-1.27673	1.56
comp62591_c0_seq1	396	95.6883	-1.23755	1.56
comp53386_c0_seq1	280	95.3767	-1.18166	1.56
comp76320_c0_seq1	352	95.8173	-1.17276	1.56
comp72592_c0_seq1	253	97.3222	-1.16234	1.56
comp73532_c0_seq1	273	95.5927	-1.1448	1.56
comp38400_c0_seq1	462	96.359	-1.13057	1.56
comp95662_c0_seq1	214	98.6337	-1.0767	1.56
comp56364_c0_seq1	302	96.8031	-1.05671	1.56
comp78605_c0_seq1	207	95.2713	-1.02848	1.56
comp64474_c0_seq1	201	96.7827	-1.01685	1.56
comp90261_c0_seq1	236	96.249	-0.935427	1.56
comp94990_c0_seq1	238	99.0809	-1.53768	1.55
comp79041_c0_seq1	215	97.3711	-1.50889	1.55
comp74169_c0_seq1	208	96.2292	-1.46691	1.55
comp59931_c0_seq1	237	96.3496	-1.45212	1.55
comp58532_c0_seq1	252	97.3305	-1.38687	1.55
comp48415_c0_seq1	686	98.2974	-1.30526	1.55
comp54808_c0_seq1	289	97.1792	-1.29864	1.55
comp118572_c0_seq1	230	97.4298	-1.2731	1.55
comp89133_c0_seq1	230	95.5701	-1.27108	1.55
comp56381_c0_seq1	605	99.3773	-1.23694	1.55
comp60336_c0_seq1	245	96.4615	-1.2293	1.55
comp65853_c0_seq1	359	96.6558	-1.21197	1.55
comp76078_c0_seq1	331	97.7943	-1.17775	1.55
comp101998_c0_seq1	201	98.3599	-1.15357	1.55
comp51642_c0_seq1	201	96.8519	-1.15193	1.55
comp100788_c0_seq1	252	95.7653	-1.14134	1.55
comp58138_c0_seq1	245	98.42	-1.12896	1.55
comp68695_c0_seq1	211	97.3903	-1.12764	1.55
comp82153_c0_seq1	208	99.5535	-1.04156	1.55
comp71895_c0_seq1	230	97.0752	-1.01317	1.55
comp85314_c0_seq1	310	95.6583	-0.996966	1.55
comp56795_c0_seq1	392	97.2575	-0.986183	1.55
comp66746_c0_seq1	282	96.0023	-0.978122	1.55
comp63274_c0_seq1	237	98.6638	-0.966736	1.55
comp60543_c0_seq1	266	96.7958	-0.911518	1.55
comp65867_c0_seq1	528	97.4575	-0.867349	1.55
comp54734_c0_seq1	222	96.4505	-1.48474	1.54
comp61037_c0_seq1	313	97.3862	-1.43803	1.54
comp69514_c0_seq1	224	98.0813	-1.42152	1.54
comp105250_c0_seq1	209	96.2364	-1.34892	1.54
comp62760_c0_seq1	357	95.4031	-1.3251	1.54
comp80246_c0_seq1	261	97.4893	-1.27017	1.54
comp76186_c0_seq1	334	95.7458	-1.23967	1.54
comp97253_c0_seq1	319	96.2338	-1.23874	1.54
comp85531_c0_seq1	842	97.0023	-1.22668	1.54
comp73189_c0_seq1	209	96.1491	-1.21292	1.54
comp63947_c0_seq1	669	96.8541	-1.20962	1.54
comp73461_c0_seq1	245	97.3007	-1.1854	1.54
comp53348_c0_seq1	356	96.3674	-1.17272	1.54
comp51891_c0_seq1	349	96.1558	-1.16832	1.54
comp58428_c0_seq1	238	97.5264	-1.16243	1.54
comp79473_c0_seq1	275	95.8478	-1.10146	1.54
comp86967_c0_seq1	239	97.401	-1.02954	1.54
comp73636_c0_seq1	231	95.6586	-0.991896	1.54
comp41778_c0_seq1	209	95.9132	-0.986521	1.54
comp68993_c0_seq1	268	96.94	-0.970327	1.54
comp69812_c0_seq1	216	97.747	-0.893642	1.54
comp61017_c0_seq1	222	96.1852	-1.53489	1.53
comp77082_c0_seq1	225	97.9774	-1.49937	1.53
comp86013_c0_seq1	262	96.5698	-1.44336	1.53
comp67214_c0_seq1	225	96.2735	-1.41861	1.53
comp74609_c0_seq1	229	96.3692	-1.37108	1.53
comp41710_c0_seq1	690	97.2262	-1.34139	1.53
comp75994_c0_seq1	217	98.4629	-1.30861	1.53
comp73148_c0_seq1	322	96.3535	-1.29513	1.53
comp63813_c0_seq1	299	96.0298	-1.27623	1.53
comp58164_c0_seq1	314	95.5247	-1.2703	1.53
comp83831_c0_seq1	240	97.1294	-1.22492	1.53
comp65982_c0_seq1	291	95.8703	-1.22059	1.53
comp63462_c0_seq1	436	95.2906	-1.16992	1.53
comp107037_c0_seq1	225	96.3696	-1.16963	1.53
comp59437_c0_seq1	202	95.2938	-1.14674	1.53
comp35720_c0_seq1	254	95.1262	-1.1301	1.53
comp67264_c0_seq1	291	96.8499	-1.11394	1.53
comp86369_c0_seq1	212	96.3153	-1.01125	1.53
comp54096_c0_seq1	330	95.2674	-1.51748	1.52
comp86070_c0_seq1	211	96.7458	-1.50613	1.52
comp66110_c0_seq1	899	96.5149	-1.50573	1.52
comp68138_c0_seq1	435	98.2797	-1.49189	1.52
comp81619_c0_seq1	285	96.832	-1.36427	1.52
comp104843_c0_seq1	203	96.5492	-1.33847	1.52
comp94135_c0_seq1	248	96.8107	-1.31849	1.52
comp88234_c0_seq1	323	95.3655	-1.30441	1.52
comp61130_c0_seq1	420	96.46	-1.30044	1.52
comp90193_c0_seq1	203	97.0876	-1.25913	1.52
comp65279_c0_seq1	925	95.9377	-1.17578	1.52
comp63473_c0_seq1	285	97.5819	-1.14617	1.52
comp55934_c0_seq1	222	97.9105	-1.14537	1.52
comp65657_c0_seq1	248	98.217	-1.09084	1.52
comp68397_c0_seq1	203	96.8485	-1.08535	1.52
comp79155_c0_seq1	285	95.5368	-1.08372	1.52
comp78624_c0_seq1	211	98.6316	-1.07446	1.52
comp68550_c0_seq1	233	96.6575	-1.06314	1.52
comp68865_c0_seq1	203	95.5652	-1.06313	1.52
comp75864_c0_seq1	203	95.634	-1.05131	1.52
comp71419_c0_seq1	235	98.3709	-1.01063	1.52
comp61553_c0_seq1	475	98.2397	-1.46917	1.51
comp59659_c0_seq1	318	96.9795	-1.38196	1.51
comp66570_c0_seq1	208	98.0781	-1.38004	1.51
comp50548_c0_seq1	309	96.0905	-1.34969	1.51
comp92018_c0_seq1	204	96.9014	-1.3423	1.51
comp63429_c0_seq1	249	96.3849	-1.27736	1.51
comp27612_c0_seq1	303	96.9362	-1.27035	1.51
comp74085_c0_seq1	227	96.6869	-1.23125	1.51
comp62875_c0_seq1	234	97.4845	-1.2253	1.51
comp96698_c0_seq1	265	98.9026	-1.14826	1.51
comp40260_c0_seq1	258	96.5685	-1.14784	1.51
comp69616_c0_seq1	249	96.1811	-1.13121	1.51
comp59489_c0_seq1	309	98.167	-1.09575	1.51
comp56401_c0_seq1	310	95.3133	-1.05755	1.51
comp85952_c0_seq1	212	97.2929	-1.02374	1.51
comp68085_c0_seq1	303	95.8076	-1.00743	1.51
comp78430_c0_seq1	250	97.6155	-0.979993	1.51
comp74079_c0_seq1	251	98.5541	-1.37999	1.5
comp56372_c0_seq1	396	96.304	-1.37473	1.5
comp63648_c0_seq1	440	95.8735	-1.3479	1.5
comp76317_c0_seq1	312	98.4486	-1.34028	1.5
comp50006_c0_seq1	433	98.2243	-1.31549	1.5
comp80379_c0_seq1	205	95.8224	-1.28531	1.5
comp64475_c0_seq1	228	97.275	-1.25757	1.5
comp81836_c0_seq1	220	96.1087	-1.22182	1.5
comp54235_c0_seq1	646	97.2053	-1.16463	1.5
comp64238_c0_seq1	304	95.3952	-1.13552	1.5
comp68380_c0_seq1	205	97.6348	-1.07829	1.5
comp104798_c0_seq1	418	95.2829	-1.03772	1.5
comp79597_c0_seq1	440	98.3821	-1.02572	1.5
comp39367_c0_seq1	219	95.3354	-0.887671	1.5
comp65373_c0_seq1	214	95.9027	-1.48404	1.49
comp69653_c0_seq1	290	99.1623	-1.38766	1.49
comp95835_c0_seq1	238	96.3587	-1.31277	1.49
comp74502_c0_seq1	237	97.7089	-1.30875	1.49
comp79704_c0_seq1	214	95.0873	-1.30765	1.49
comp53774_c0_seq1	245	96.4057	-1.29522	1.49
comp92150_c0_seq1	229	95.7206	-1.28596	1.49
comp66912_c0_seq1	428	99.318	-1.2807	1.49
comp62601_c0_seq1	252	98.6705	-1.25368	1.49
comp31315_c0_seq1	237	96.4938	-1.25278	1.49
comp57793_c0_seq1	880	98.4193	-1.22998	1.49
comp41731_c0_seq1	240	96.986	-1.19033	1.49
comp10122_c0_seq1	305	97.9946	-1.18135	1.49
comp93145_c0_seq1	214	97.1521	-1.16026	1.49
comp92124_c0_seq1	222	95.4663	-1.14939	1.49
comp61452_c0_seq1	221	96.1596	-1.14764	1.49
comp100575_c0_seq1	211	95.8201	-1.13785	1.49
comp82494_c0_seq1	214	96.2379	-1.12978	1.49
comp61575_c0_seq1	458	97.3319	-1.12928	1.49
comp80573_c0_seq1	290	95.4348	-1.10405	1.49
comp88777_c0_seq1	221	99.0991	-1.08498	1.49
comp61478_c0_seq1	366	97.1335	-1.01465	1.49
comp65845_c0_seq1	329	95.1869	-0.994002	1.49
comp67707_c0_seq1	274	98.8809	-0.897018	1.49
comp97462_c0_seq1	253	97.7689	-1.5045	1.48
comp67768_c0_seq1	223	97.6466	-1.48274	1.48
comp37618_c0_seq1	253	97.2016	-1.44777	1.48
comp84336_c0_seq1	269	95.7801	-1.42856	1.48
comp68749_c0_seq1	623	96.9631	-1.31728	1.48
comp86636_c0_seq1	223	97.242	-1.31091	1.48
comp86336_c0_seq1	223	97.2979	-1.28471	1.48
comp46243_c0_seq1	346	95.3434	-1.27363	1.48
comp62166_c0_seq1	238	96.3635	-1.24529	1.48
comp47645_c0_seq1	425	96.2408	-1.22744	1.48
comp74581_c0_seq1	314	96.9283	-1.18786	1.48
comp90364_c0_seq1	246	95.4922	-1.17724	1.48
comp47246_c0_seq1	691	95.3872	-1.1428	1.48
comp54921_c0_seq1	230	97.1794	-1.1416	1.48
comp75520_c0_seq1	337	95.9761	-1.1158	1.48
comp57926_c0_seq1	246	96.3569	-1.04477	1.48
comp119077_c0_seq1	238	99.132	-1.03919	1.48
comp82668_c0_seq1	223	95.9722	-0.980444	1.48
comp82385_c0_seq1	416	96.2864	-0.870919	1.48
comp92398_c0_seq1	262	95.9465	-1.48749	1.47
comp53010_c0_seq1	325	96.1607	-1.44874	1.47
comp56194_c0_seq1	262	96.2096	-1.41642	1.47
comp93456_c0_seq1	479	97.6433	-1.40897	1.47
comp44204_c0_seq1	247	96.1096	-1.39603	1.47
comp58858_c0_seq1	270	95.5383	-1.34882	1.47
comp77585_c0_seq1	293	96.11	-1.33842	1.47
comp73257_c0_seq1	278	97.0882	-1.29297	1.47
comp88763_c0_seq1	224	97.2671	-1.25818	1.47
comp37142_c0_seq1	208	97.2261	-1.23298	1.47
comp64830_c0_seq1	239	95.7163	-1.20422	1.47
comp68745_c0_seq1	285	95.2655	-1.19985	1.47
comp67618_c0_seq1	208	96.0146	-1.19228	1.47
comp73186_c0_seq1	216	95.1681	-1.14379	1.47
comp66418_c0_seq1	231	97.729	-1.12787	1.47
comp66540_c0_seq1	355	95.7008	-1.12669	1.47
comp79541_c0_seq1	208	98.6829	-1.1157	1.47
comp67614_c0_seq1	301	95.7527	-1.08165	1.47
comp72413_c0_seq1	270	97.7254	-1.0816	1.47
comp57479_c0_seq1	270	95.2967	-1.06469	1.47
comp60906_c0_seq1	239	96.7529	-0.916449	1.47
comp90609_c0_seq1	254	99.2795	-0.915887	1.47
comp75829_c0_seq1	293	98.1393	-0.900544	1.47
comp48609_c0_seq1	217	95.9564	-1.49947	1.46
comp83381_c0_seq1	201	97.1856	-1.44532	1.46
comp57115_c0_seq1	491	97.152	-1.36678	1.46
comp77326_c0_seq1	201	97.1089	-1.31975	1.46
comp90944_c0_seq1	498	98.1918	-1.30332	1.46
comp87462_c0_seq1	302	96.9486	-1.25002	1.46
comp63619_c0_seq1	256	98.026	-1.23055	1.46
comp63829_c0_seq1	232	97.4364	-1.22417	1.46
comp66446_c0_seq1	233	95.4566	-1.18924	1.46
comp72037_c0_seq1	217	96.8906	-1.14771	1.46
comp68636_c0_seq1	303	96.9724	-1.14604	1.46
comp68923_c0_seq1	240	96.4733	-1.14372	1.46
comp69103_c0_seq1	233	97.4421	-1.1427	1.46
comp57961_c0_seq1	310	95.9842	-1.13864	1.46
comp70338_c0_seq1	280	96.6769	-1.12865	1.46
comp124293_c0_seq1	287	96.9085	-1.1248	1.46
comp49540_c0_seq1	256	95.9896	-1.1119	1.46
comp58486_c0_seq1	248	96.6005	-1.09345	1.46
comp61946_c0_seq1	310	95.7177	-1.09015	1.46
comp78134_c0_seq1	225	97.5264	-1.0856	1.46
comp73907_c0_seq1	209	98.8183	-1.07924	1.46
comp87687_c0_seq1	287	99.5254	-1.03734	1.46
comp81063_c0_seq1	327	96.8861	-1.01924	1.46
comp37481_c0_seq1	225	98.401	-1.00101	1.46
comp80748_c0_seq1	226	96.1129	-1.4991	1.45
comp87897_c0_seq1	210	95.4421	-1.46615	1.45
comp75367_c0_seq1	226	97.8437	-1.42358	1.45
comp63840_c0_seq1	210	95.1747	-1.41319	1.45
comp71299_c0_seq1	241	97.7956	-1.40128	1.45
comp97648_c0_seq1	211	96.2078	-1.39952	1.45
comp53936_c0_seq1	445	98.3451	-1.37555	1.45
comp75489_c0_seq1	297	96.2786	-1.37475	1.45
comp58699_c0_seq1	367	98.2936	-1.33641	1.45
comp99021_c0_seq1	250	97.9397	-1.33313	1.45
comp69947_c0_seq1	265	97.6655	-1.30682	1.45
comp68123_c0_seq1	244	98.1076	-1.30366	1.45
comp70310_c0_seq1	312	96.7908	-1.29294	1.45
comp128768_c0_seq1	234	97.2872	-1.2516	1.45
comp89205_c0_seq1	218	96.0648	-1.19869	1.45
comp83401_c0_seq1	249	95.0523	-1.13579	1.45
comp77622_c0_seq1	281	95.1494	-1.13486	1.45
comp64188_c0_seq1	360	97.7444	-1.13117	1.45
comp75496_c0_seq1	265	98.5838	-1.10679	1.45
comp116790_c0_seq1	218	97.1536	-1.0829	1.45
comp95852_c0_seq1	218	96.335	-1.05962	1.45
comp75231_c0_seq1	210	95.9034	-1.05321	1.45
comp71694_c0_seq1	242	97.6548	-0.996011	1.45
comp62183_c0_seq1	210	95.6514	-0.918947	1.45
comp56973_c0_seq1	406	97.1075	-0.916421	1.45
comp85660_c0_seq1	241	96.5728	-0.892892	1.45
comp76574_c0_seq1	259	96.0887	-1.46283	1.44
comp89440_c0_seq1	219	95.1806	-1.42654	1.44
comp84512_c0_seq1	267	96.8589	-1.38632	1.44
comp83048_c0_seq1	274	98.7441	-1.37759	1.44
comp65576_c0_seq1	275	95.3198	-1.37716	1.44
comp54038_c0_seq1	700	97.072	-1.33406	1.44
comp36898_c0_seq1	306	98.1704	-1.3216	1.44
comp67064_c1_seq1	329	95.6012	-1.29983	1.44
comp64818_c0_seq1	219	97.035	-1.26962	1.44
comp53484_c0_seq1	583	97.8791	-1.26778	1.44
comp84034_c0_seq1	331	97.9388	-1.2505	1.44
comp77403_c0_seq1	235	95.0377	-1.23333	1.44
comp79705_c0_seq1	378	96.4594	-1.22976	1.44
comp58421_c0_seq1	338	95.3475	-1.21911	1.44
comp55587_c0_seq1	488	97.0459	-1.20885	1.44
comp101938_c0_seq1	219	97.083	-1.19399	1.44
comp109064_c0_seq1	290	97.6506	-1.15716	1.44
comp45940_c0_seq1	329	97.5826	-1.15091	1.44
comp80583_c0_seq1	243	95.1752	-1.13086	1.44
comp96940_c0_seq1	282	96.4155	-1.12917	1.44
comp62419_c0_seq1	227	95.3365	-1.08421	1.44
comp66425_c0_seq1	227	96.9179	-0.920605	1.44
comp79917_c0_seq1	204	98.235	-1.50662	1.43
comp67392_c0_seq1	236	97.8786	-1.43382	1.43
comp100145_c0_seq1	218	96.402	-1.3781	1.43
comp89654_c0_seq1	276	95.6439	-1.34553	1.43
comp65531_c0_seq1	268	97.2574	-1.31575	1.43
comp87936_c0_seq1	212	99.1337	-1.29449	1.43
comp80165_c0_seq1	212	96.1881	-1.28403	1.43
comp90841_c0_seq1	204	95.925	-1.26235	1.43
comp89497_c0_seq1	220	95.1664	-1.25079	1.43
comp88014_c0_seq1	204	95.4138	-1.24003	1.43
comp56551_c0_seq1	388	95.7547	-1.19718	1.43
comp48704_c0_seq1	284	95.5048	-1.17555	1.43
comp83407_c0_seq1	212	99.2062	-1.16038	1.43
comp67621_c0_seq1	212	95.6192	-1.12343	1.43
comp53395_c0_seq1	236	96.6426	-1.10815	1.43
comp64894_c0_seq1	641	98.1552	-1.1081	1.43
comp55161_c0_seq1	254	96.7139	-1.06475	1.43
comp78518_c0_seq1	272	98.4706	-1.03236	1.43
comp55889_c0_seq1	299	95.7985	-1.0226	1.43
comp62430_c0_seq1	260	96.4796	-0.996333	1.43
comp110225_c0_seq1	212	98.3233	-0.886084	1.43
comp81570_c0_seq1	276	97.856	-0.852446	1.43
comp84938_c0_seq1	238	97.2572	-1.51392	1.42
[truncated: 5,780 more rows]
